# Supplementary material for: Homochiral D4-symmetric metal–organic cages from stereogenic Ru(II) metalloligands for effective enantioseparation of atropisomeric molecules
Source: Nat Commun. 2016 Feb 3;7:10487. doi: 10.1038/ncomms10487 (PMC4742817; doi:10.1038/ncomms10487)
Supplement: Supplementary Data 1 — Crystallographic Information Files [file ncomms10487-s2.zip]

Archive with 6 entries (6 files):
- CIFs/CIF1.cif
- CIFs/CIF2.cif
- CIFs/CIF3.cif
- CIFs/CIF4.cif
- CIFs/CIF5.cif
- CIFs/CIF6.cif
