# Supplementary material for: Homochiral D4-symmetric metal–organic cages from stereogenic Ru(II) metalloligands for effective enantioseparation of atropisomeric molecules
Source: Nat Commun. 2016 Feb 3;7:10487. doi: 10.1038/ncomms10487 (PMC4742817; doi:10.1038/ncomms10487)
Supplement: Supplementary Data 1 — Crystallographic Information Files [file ncomms10487-s2.zip › CIFs/CIF1.cif]

 
data_delta-1
 
_audit_creation_method            'SHELXL-2014/7'
_shelx_SHELXL_version_number      '2014/7'
_chemical_name_systematic         ?
_chemical_name_common             ?
_chemical_melting_point           ?
_chemical_formula_moiety          ?
_chemical_formula_sum
 'C83 H62 F24 N14 P4 Ru2' 
_chemical_formula_weight          2037.48

loop_
 _atom_type_symbol
 _atom_type_description
 _atom_type_scat_dispersion_real
 _atom_type_scat_dispersion_imag
 _atom_type_scat_source
 'C'  'C'   0.0033   0.0016
 'International Tables Vol C Tables 4.2.6.8 and 6.1.1.4'
 'H'  'H'   0.0000   0.0000
 'International Tables Vol C Tables 4.2.6.8 and 6.1.1.4'
 'N'  'N'   0.0061   0.0033
 'International Tables Vol C Tables 4.2.6.8 and 6.1.1.4'
 'F'  'F'   0.0171   0.0103
 'International Tables Vol C Tables 4.2.6.8 and 6.1.1.4'
 'P'  'P'   0.1023   0.0942
 'International Tables Vol C Tables 4.2.6.8 and 6.1.1.4'
 'Ru'  'Ru'  -1.2594   0.8363
 'International Tables Vol C Tables 4.2.6.8 and 6.1.1.4'
 
_space_group_crystal_system       tetragonal
_space_group_IT_number            76
_space_group_name_H-M_alt         'P 41'
_space_group_name_Hall            'P 4w'
 
_shelx_space_group_comment
;
The symmetry employed for this shelxl refinement is uniquely defined
by the following loop, which should always be used as a source of
symmetry information in preference to the above space-group names.
They are only intended as comments.
;
 
loop_
 _space_group_symop_operation_xyz
 'x, y, z'
 '-y, x, z+1/4'
 '-x, -y, z+1/2'
 'y, -x, z+3/4'
 
_cell_length_a                    25.5619(2)
_cell_length_b                    25.5619(2)
_cell_length_c                    12.5769(2)
_cell_angle_alpha                 90
_cell_angle_beta                  90
_cell_angle_gamma                 90
_cell_volume                      8217.88(18)
_cell_formula_units_Z             4
_cell_measurement_temperature     150(2)
_cell_measurement_reflns_used   30668
_cell_measurement_theta_min     2.8818
_cell_measurement_theta_max     29.9477
 
_exptl_crystal_description        needle
_exptl_crystal_colour             orange
_exptl_crystal_density_meas       ?
_exptl_crystal_density_method     ?
_exptl_crystal_density_diffrn     1.647          
_exptl_crystal_F_000              4088
_exptl_transmission_factor_min    ?
_exptl_transmission_factor_max    ?
_exptl_crystal_size_max           0.500
_exptl_crystal_size_mid           0.200
_exptl_crystal_size_min           0.200
_exptl_absorpt_coefficient_mu     0.556
_shelx_estimated_absorpt_T_min    0.768
_shelx_estimated_absorpt_T_max    0.897
_exptl_absorpt_correction_T_min   0.31096
_exptl_absorpt_correction_T_max   1.00000
_exptl_absorpt_correction_type    'multi-scan'
_exptl_absorpt_process_details
;
CrysAlisPro, Agilent Technologies,
Version 1.171.36.21 (release 14-08-2012 CrysAlis171 .NET)
(compiled Sep 14 2012,17:21:16)
Empirical absorption correction using spherical harmonics,
 implemented in SCALE3 ABSPACK scaling algorithm.
;
_exptl_absorpt_special_details    ?
_diffrn_ambient_temperature       150(2)
_diffrn_radiation_wavelength      0.71073
_diffrn_radiation_type            MoK\a
_diffrn_radiation_source 'SuperNova (Mo) X-ray Source'
_diffrn_radiation_monochromator 'mirror'
_diffrn_measurement_device_type 'SuperNova, Dual, Cu at zero, Atlas'
_diffrn_detector_area_resol_mean 10.6525
_diffrn_measurement_method        '\w scans'
_diffrn_reflns_number             64514
_diffrn_reflns_av_unetI/netI      0.0408
_diffrn_reflns_av_R_equivalents   0.0365
_diffrn_reflns_limit_h_min        -33
_diffrn_reflns_limit_h_max        33
_diffrn_reflns_limit_k_min        -34
_diffrn_reflns_limit_k_max        32
_diffrn_reflns_limit_l_min        -16
_diffrn_reflns_limit_l_max        15
_diffrn_reflns_theta_min          2.888
_diffrn_reflns_theta_max          28.484
_diffrn_reflns_theta_full         25.242
_diffrn_measured_fraction_theta_max   0.970
_diffrn_measured_fraction_theta_full  0.998
_diffrn_reflns_Laue_measured_fraction_max    0.970
_diffrn_reflns_Laue_measured_fraction_full   0.998
_diffrn_reflns_point_group_measured_fraction_max   0.948
_diffrn_reflns_point_group_measured_fraction_full  0.998
_reflns_number_total              19736
_reflns_number_gt                 17221
_reflns_threshold_expression      'I > 2\s(I)'
_reflns_Friedel_coverage          0.871
_reflns_Friedel_fraction_max      0.924
_reflns_Friedel_fraction_full     0.999
 
_reflns_special_details
;
 Reflections were merged by SHELXL according to the crystal
 class for the calculation of statistics and refinement.
 
 _reflns_Friedel_fraction is defined as the number of unique
 Friedel pairs measured divided by the number that would be
 possible theoretically, ignoring centric projections and
 systematic absences.
 
;
 
_computing_data_collection
;
CrysAlisPro, Agilent Technologies,
Version 1.171.36.21 (release 14-08-2012 CrysAlis171 .NET)
(compiled Sep 14 2012,17:21:16)
;
_computing_cell_refinement
;
CrysAlisPro, Agilent Technologies,
Version 1.171.36.21 (release 14-08-2012 CrysAlis171 .NET)
(compiled Sep 14 2012,17:21:16)
;
_computing_data_reduction
;
CrysAlisPro, Agilent Technologies,
Version 1.171.36.21 (release 14-08-2012 CrysAlis171 .NET)
(compiled Sep 14 2012,17:21:16)
;
_computing_structure_solution     ?
_computing_structure_refinement 'SHELXL-2014/7 (Sheldrick, 2014)'
_computing_molecular_graphics     ?
_computing_publication_material   ?
_refine_special_details           
;

The data/parameter ratio (9.64) is relatively poor due to small
crystal size and weak diffraction. 
The solvated toluene molecules are disordered over two positions
and treated isotropically with the free-variable occupancy. The
benzene ring was modelled by AFIX 66 and the methyl group was fixed
by SADI. FLAT was used to constrain all atoms planar. SAME is 
used to simulate the PART 2 as those in PART 1. Totally 21 restraints
were introduced.
;

_refine_ls_structure_factor_coef  Fsqd
_refine_ls_matrix_type            full
_refine_ls_weighting_scheme       calc
_refine_ls_weighting_details
'w=1/[\s^2^(Fo^2^)+(0.1160P)^2^+8.7890P] where P=(Fo^2^+2Fc^2^)/3'
_atom_sites_solution_primary      ?
_atom_sites_solution_secondary    ?
_atom_sites_solution_hydrogens    geom
_refine_ls_hydrogen_treatment     constr
_refine_ls_extinction_method      none
_refine_ls_extinction_coef        .
_refine_ls_abs_structure_details
;
 Classical Flack method preferred over Parsons because s.u. lower.
;
_refine_ls_abs_structure_Flack    0.00(4)
_chemical_absolute_configuration  ?
_refine_ls_number_reflns          19736
_refine_ls_number_parameters      1128
_refine_ls_number_restraints      21
_refine_ls_R_factor_all           0.0772
_refine_ls_R_factor_gt            0.0678
_refine_ls_wR_factor_ref          0.1759
_refine_ls_wR_factor_gt           0.1681
_refine_ls_goodness_of_fit_ref    1.050
_refine_ls_restrained_S_all       1.050
_refine_ls_shift/su_max           0.004
_refine_ls_shift/su_mean          0.000
 
loop_
 _atom_site_label
 _atom_site_type_symbol
 _atom_site_fract_x
 _atom_site_fract_y
 _atom_site_fract_z
 _atom_site_U_iso_or_equiv
 _atom_site_adp_type
 _atom_site_occupancy
 _atom_site_site_symmetry_order  
 _atom_site_calc_flag
 _atom_site_refinement_flags_posn
 _atom_site_refinement_flags_adp
 _atom_site_refinement_flags_occupancy
 _atom_site_disorder_assembly
 _atom_site_disorder_group
Ru1 Ru 0.92820(2) 0.22782(2) 0.25044(4) 0.02480(13) Uani 1 1 d . . . . .
Ru2 Ru 0.40491(2) 0.72329(2) 0.23192(4) 0.02618(14) Uani 1 1 d . . . . .
P1 P 0.82199(11) 0.36802(10) 0.8637(2) 0.0470(5) Uani 1 1 d . . . . .
P2 P 0.84664(12) 0.69435(12) 0.6082(3) 0.0587(7) Uani 1 1 d . . . . .
P3 P 0.93027(10) 0.85871(11) 0.1271(3) 0.0574(7) Uani 1 1 d . . . . .
P4 P 0.55498(9) 0.64974(10) 0.6146(2) 0.0479(6) Uani 1 1 d . . . . .
F1 F 0.7960(4) 0.3815(6) 0.7526(8) 0.137(4) Uani 1 1 d . . . . .
F2 F 0.8754(3) 0.3864(5) 0.8179(9) 0.131(5) Uani 1 1 d . . . . .
F3 F 0.8330(6) 0.3104(4) 0.8292(12) 0.145(5) Uani 1 1 d . . . . .
F4 F 0.8502(4) 0.3524(5) 0.9678(7) 0.120(4) Uani 1 1 d . . . . .
F5 F 0.7672(3) 0.3503(4) 0.9149(9) 0.105(3) Uani 1 1 d . . . . .
F6 F 0.8087(4) 0.4244(3) 0.8999(12) 0.131(5) Uani 1 1 d . . . . .
F7 F 0.8614(6) 0.6400(4) 0.5652(11) 0.155(6) Uani 1 1 d . . . . .
F8 F 0.8333(5) 0.7177(5) 0.4961(8) 0.142(5) Uani 1 1 d . . . . .
F9 F 0.7885(4) 0.6780(4) 0.6305(10) 0.121(4) Uani 1 1 d . . . . .
F10 F 0.8339(4) 0.7503(3) 0.6580(8) 0.095(3) Uani 1 1 d . . . . .
F11 F 0.8596(4) 0.6731(4) 0.7215(8) 0.118(4) Uani 1 1 d . . . . .
F12 F 0.9058(3) 0.7125(3) 0.5949(9) 0.096(3) Uani 1 1 d . . . . .
F13 F 0.8862(4) 0.8727(4) 0.0378(9) 0.114(3) Uani 1 1 d . . . . .
F14 F 0.9747(4) 0.8807(4) 0.0516(11) 0.130(5) Uani 1 1 d . . . . .
F15 F 0.9363(3) 0.8050(3) 0.0653(8) 0.092(3) Uani 1 1 d . . . . .
F16 F 0.9710(4) 0.8396(7) 0.2072(9) 0.161(6) Uani 1 1 d . . . . .
F17 F 0.8841(3) 0.8352(3) 0.1964(7) 0.084(2) Uani 1 1 d . . . . .
F18 F 0.9213(5) 0.9115(4) 0.1827(15) 0.190(8) Uani 1 1 d . . . . .
F19 F 0.5453(4) 0.6998(4) 0.5430(10) 0.123(4) Uani 1 1 d . . . . .
F20 F 0.5982(5) 0.6350(7) 0.5277(9) 0.168(6) Uani 1 1 d . . . . .
F21 F 0.6015(3) 0.6765(3) 0.6748(9) 0.107(3) Uani 1 1 d . . . . .
F22 F 0.5676(4) 0.6002(3) 0.6777(11) 0.128(5) Uani 1 1 d . . . . .
F23 F 0.5155(4) 0.6704(6) 0.6942(8) 0.149(6) Uani 1 1 d . . . . .
F24 F 0.5111(4) 0.6244(4) 0.5454(10) 0.124(4) Uani 1 1 d . . . . .
N1 N 0.9692(2) 0.2973(2) 0.2494(6) 0.0311(12) Uani 1 1 d . . . . .
N2 N 0.9384(2) 0.2372(2) 0.0887(5) 0.0270(12) Uani 1 1 d . . . . .
N3 N 0.9942(2) 0.1813(2) 0.2612(5) 0.0288(12) Uani 1 1 d . . . . .
N4 N 0.8939(2) 0.1551(2) 0.2422(6) 0.0312(12) Uani 1 1 d . . . . .
N5 N 0.9129(3) 0.2300(3) 0.4117(6) 0.0303(14) Uani 1 1 d . . . . .
N6 N 0.8595(2) 0.2703(2) 0.2507(5) 0.0296(12) Uani 1 1 d . . . . .
N7 N 0.4352(3) 0.7982(2) 0.2220(6) 0.0325(13) Uani 1 1 d . . . . .
N8 N 0.4173(3) 0.7286(2) 0.0694(5) 0.0277(13) Uani 1 1 d . . . . .
N9 N 0.4760(2) 0.6852(2) 0.2445(5) 0.0275(12) Uani 1 1 d . . . . .
N10 N 0.3800(2) 0.6467(2) 0.2283(6) 0.0310(13) Uani 1 1 d . . . . .
N11 N 0.3896(3) 0.7228(2) 0.3928(5) 0.0297(13) Uani 1 1 d . . . . .
N12 N 0.3321(2) 0.7574(2) 0.2329(6) 0.0337(13) Uani 1 1 d . . . . .
N13 N 0.9751(5) 0.4731(5) 0.5497(11) 0.084(3) Uani 1 1 d . . . . .
N14 N 0.9904(7) 0.6691(6) 0.1095(13) 0.116(6) Uani 1 1 d . . . . .
C1 C 0.9874(4) 0.3245(4) 0.3322(7) 0.044(2) Uani 1 1 d . . . . .
H1A H 0.9823 0.3113 0.4020 0.053 Uiso 1 1 calc R U . . .
C2 C 1.0137(4) 0.3718(4) 0.3188(9) 0.053(2) Uani 1 1 d . . . . .
H2A H 1.0266 0.3902 0.3791 0.064 Uiso 1 1 calc R U . . .
C3 C 1.0211(4) 0.3920(4) 0.2189(9) 0.056(3) Uani 1 1 d . . . . .
H3A H 1.0389 0.4243 0.2098 0.067 Uiso 1 1 calc R U . . .
C4 C 1.0020(4) 0.3642(4) 0.1293(8) 0.047(2) Uani 1 1 d . . . . .
C5 C 1.0060(4) 0.3823(4) 0.0216(9) 0.054(2) Uani 1 1 d . . . . .
H5A H 1.0208 0.4157 0.0070 0.065 Uiso 1 1 calc R U . . .
C6 C 0.9890(4) 0.3518(4) -0.0595(8) 0.051(2) Uani 1 1 d . . . . .
H6A H 0.9916 0.3646 -0.1303 0.061 Uiso 1 1 calc R U . . .
C7 C 0.9673(3) 0.3014(4) -0.0420(7) 0.0410(19) Uani 1 1 d . . . . .
C8 C 0.9511(4) 0.2665(4) -0.1229(7) 0.044(2) Uani 1 1 d . . . . .
H8A H 0.9550 0.2760 -0.1955 0.052 Uiso 1 1 calc R U . . .
C9 C 0.9302(4) 0.2198(4) -0.0969(7) 0.039(2) Uani 1 1 d . . . . .
H9A H 0.9194 0.1965 -0.1514 0.047 Uiso 1 1 calc R U . . .
C10 C 0.9242(3) 0.2054(3) 0.0101(6) 0.0296(14) Uani 1 1 d . . . . .
H10A H 0.9098 0.1722 0.0268 0.035 Uiso 1 1 calc R U . . .
C11 C 0.9604(3) 0.2842(3) 0.0631(6) 0.0297(14) Uani 1 1 d . . . . .
C12 C 0.9775(3) 0.3165(3) 0.1498(7) 0.0361(17) Uani 1 1 d . . . . .
C13 C 1.0439(3) 0.1950(3) 0.2679(7) 0.0385(18) Uani 1 1 d . . . . .
H13A H 1.0523 0.2312 0.2658 0.046 Uiso 1 1 calc R U . . .
C14 C 1.0853(4) 0.1586(4) 0.2782(8) 0.051(2) Uani 1 1 d . . . . .
H14A H 1.1205 0.1701 0.2821 0.061 Uiso 1 1 calc R U . . .
C15 C 1.0732(4) 0.1056(4) 0.2823(8) 0.052(2) Uani 1 1 d . . . . .
H15A H 1.1002 0.0804 0.2906 0.063 Uiso 1 1 calc R U . . .
C16 C 1.0217(4) 0.0899(3) 0.2741(7) 0.044(2) Uani 1 1 d . . . . .
C17 C 1.0043(5) 0.0362(4) 0.2739(8) 0.059(3) Uani 1 1 d . . . . .
H17A H 1.0293 0.0093 0.2847 0.071 Uiso 1 1 calc R U . . .
C18 C 0.9545(5) 0.0232(3) 0.2592(8) 0.062(3) Uani 1 1 d . . . . .
H18A H 0.9451 -0.0127 0.2560 0.074 Uiso 1 1 calc R U . . .
C19 C 0.9149(4) 0.0620(3) 0.2481(7) 0.0442(19) Uani 1 1 d . . . . .
C20 C 0.8609(5) 0.0512(4) 0.2324(9) 0.059(3) Uani 1 1 d . . . . .
H20A H 0.8492 0.0160 0.2271 0.071 Uiso 1 1 calc R U . . .
C21 C 0.8266(4) 0.0906(4) 0.2251(8) 0.058(3) Uani 1 1 d . . . . .
H21A H 0.7905 0.0830 0.2155 0.069 Uiso 1 1 calc R U . . .
C22 C 0.8432(3) 0.1429(4) 0.2315(7) 0.0431(19) Uani 1 1 d . . . . .
H22A H 0.8180 0.1701 0.2281 0.052 Uiso 1 1 calc R U . . .
C23 C 0.9287(3) 0.1148(3) 0.2501(6) 0.0330(15) Uani 1 1 d . . . . .
C24 C 0.9825(3) 0.1289(3) 0.2619(6) 0.0320(15) Uani 1 1 d . . . . .
C25 C 0.9401(3) 0.2089(3) 0.4919(7) 0.0347(15) Uani 1 1 d . . . . .
H25A H 0.9708 0.1894 0.4762 0.042 Uiso 1 1 calc R U . . .
C26 C 0.9248(4) 0.2146(4) 0.5982(7) 0.043(2) Uani 1 1 d . . . . .
H26A H 0.9450 0.1992 0.6532 0.052 Uiso 1 1 calc R U . . .
C27 C 0.8809(3) 0.2422(4) 0.6229(7) 0.044(2) Uani 1 1 d . . . . .
H27A H 0.8701 0.2455 0.6948 0.053 Uiso 1 1 calc R U . . .
C28 C 0.8519(3) 0.2655(4) 0.5415(7) 0.0378(18) Uani 1 1 d . . . . .
C29 C 0.8056(4) 0.2967(4) 0.5587(7) 0.051(2) Uani 1 1 d . . . . .
H29A H 0.7940 0.3029 0.6293 0.061 Uiso 1 1 calc R U . . .
C30 C 0.7784(4) 0.3171(4) 0.4768(8) 0.052(2) Uani 1 1 d . . . . .
H30A H 0.7480 0.3372 0.4907 0.062 Uiso 1 1 calc R U . . .
C31 C 0.7947(3) 0.3090(4) 0.3697(7) 0.0415(19) Uani 1 1 d . . . . .
C32 C 0.7685(4) 0.3296(4) 0.2797(8) 0.046(2) Uani 1 1 d . . . . .
H32A H 0.7375 0.3497 0.2885 0.056 Uiso 1 1 calc R U . . .
C33 C 0.7876(4) 0.3205(4) 0.1814(8) 0.046(2) Uani 1 1 d . . . . .
H33A H 0.7703 0.3346 0.1210 0.055 Uiso 1 1 calc R U . . .
C34 C 0.8335(3) 0.2901(3) 0.1681(6) 0.0349(16) Uani 1 1 d . . . . .
H34A H 0.8461 0.2837 0.0982 0.042 Uiso 1 1 calc R U . . .
C35 C 0.8398(3) 0.2795(3) 0.3493(6) 0.0328(16) Uani 1 1 d . . . . .
C36 C 0.8687(3) 0.2571(3) 0.4365(6) 0.0316(15) Uani 1 1 d . . . . .
C37 C 0.4398(4) 0.8340(4) 0.2985(7) 0.046(2) Uani 1 1 d . . . . .
H37A H 0.4291 0.8256 0.3688 0.055 Uiso 1 1 calc R U . . .
C38 C 0.4603(5) 0.8838(4) 0.2767(8) 0.054(2) Uani 1 1 d . . . . .
H38A H 0.4630 0.9086 0.3328 0.065 Uiso 1 1 calc R U . . .
C39 C 0.4763(4) 0.8974(3) 0.1785(9) 0.049(2) Uani 1 1 d . . . . .
H39A H 0.4907 0.9311 0.1655 0.058 Uiso 1 1 calc R U . . .
C40 C 0.4714(3) 0.8607(3) 0.0950(7) 0.0363(17) Uani 1 1 d . . . . .
C41 C 0.4865(3) 0.8698(3) -0.0131(8) 0.0414(18) Uani 1 1 d . . . . .
H41A H 0.5025 0.9022 -0.0312 0.050 Uiso 1 1 calc R U . . .
C42 C 0.4786(3) 0.8343(3) -0.0890(7) 0.0407(19) Uani 1 1 d . . . . .
H42A H 0.4888 0.8420 -0.1600 0.049 Uiso 1 1 calc R U . . .
C43 C 0.4551(3) 0.7847(3) -0.0656(6) 0.0320(15) Uani 1 1 d . . . . .
C44 C 0.4444(4) 0.7458(4) -0.1423(7) 0.0419(18) Uani 1 1 d . . . . .
H44A H 0.4543 0.7508 -0.2144 0.050 Uiso 1 1 calc R U . . .
C45 C 0.4198(4) 0.7010(4) -0.1113(7) 0.0424(19) Uani 1 1 d . . . . .
H45A H 0.4117 0.6749 -0.1626 0.051 Uiso 1 1 calc R U . . .
C46 C 0.4064(3) 0.6932(3) -0.0060(6) 0.0324(15) Uani 1 1 d . . . . .
H46A H 0.3891 0.6618 0.0136 0.039 Uiso 1 1 calc R U . . .
C47 C 0.4405(3) 0.7738(3) 0.0393(6) 0.0281(14) Uani 1 1 d . . . . .
C48 C 0.4499(3) 0.8118(3) 0.1214(6) 0.0296(14) Uani 1 1 d . . . . .
C49 C 0.5237(3) 0.7051(3) 0.2524(7) 0.0408(17) Uani 1 1 d . . . . .
H49A H 0.5280 0.7420 0.2494 0.049 Uiso 1 1 calc R U . . .
C50 C 0.5685(3) 0.6732(4) 0.2651(8) 0.050(2) Uani 1 1 d . . . . .
H50A H 0.6021 0.6888 0.2727 0.060 Uiso 1 1 calc R U . . .
C51 C 0.5637(4) 0.6205(4) 0.2665(8) 0.052(2) Uani 1 1 d . . . . .
H51A H 0.5938 0.5990 0.2742 0.062 Uiso 1 1 calc R U . . .
C52 C 0.5142(4) 0.5978(3) 0.2566(7) 0.0436(19) Uani 1 1 d . . . . .
C53 C 0.5044(5) 0.5423(4) 0.2556(8) 0.055(2) Uani 1 1 d . . . . .
H53A H 0.5330 0.5189 0.2634 0.065 Uiso 1 1 calc R U . . .
C54 C 0.4564(5) 0.5230(4) 0.2442(9) 0.063(3) Uani 1 1 d . . . . .
H54A H 0.4515 0.4862 0.2435 0.075 Uiso 1 1 calc R U . . .
C55 C 0.4116(4) 0.5570(3) 0.2329(7) 0.0440(19) Uani 1 1 d . . . . .
C56 C 0.3591(5) 0.5402(4) 0.2223(8) 0.057(3) Uani 1 1 d . . . . .
H56A H 0.3515 0.5039 0.2191 0.069 Uiso 1 1 calc R U . . .
C57 C 0.3204(5) 0.5750(4) 0.2169(9) 0.062(3) Uani 1 1 d . . . . .
H57A H 0.2852 0.5634 0.2100 0.074 Uiso 1 1 calc R U . . .
C58 C 0.3313(4) 0.6281(4) 0.2214(7) 0.047(2) Uani 1 1 d . . . . .
H58A H 0.3030 0.6522 0.2194 0.056 Uiso 1 1 calc R U . . .
C59 C 0.4199(3) 0.6115(3) 0.2365(6) 0.0337(15) Uani 1 1 d . . . . .
C60 C 0.4712(3) 0.6316(3) 0.2447(6) 0.0317(14) Uani 1 1 d . . . . .
C61 C 0.4188(3) 0.7038(3) 0.4720(6) 0.0358(17) Uani 1 1 d . . . . .
H61A H 0.4523 0.6898 0.4561 0.043 Uiso 1 1 calc R U . . .
C62 C 0.4013(4) 0.7038(4) 0.5785(7) 0.047(2) Uani 1 1 d . . . . .
H62A H 0.4225 0.6888 0.6326 0.057 Uiso 1 1 calc R U . . .
C63 C 0.3541(4) 0.7251(4) 0.6042(7) 0.047(2) Uani 1 1 d . . . . .
H63A H 0.3426 0.7258 0.6760 0.056 Uiso 1 1 calc R U . . .
C64 C 0.3224(3) 0.7462(4) 0.5230(7) 0.0413(18) Uani 1 1 d . . . . .
C65 C 0.2732(4) 0.7700(4) 0.5420(8) 0.051(2) Uani 1 1 d . . . . .
H65A H 0.2603 0.7726 0.6126 0.061 Uiso 1 1 calc R U . . .
C66 C 0.2444(4) 0.7890(4) 0.4601(9) 0.051(2) Uani 1 1 d . . . . .
H66A H 0.2114 0.8046 0.4744 0.061 Uiso 1 1 calc R U . . .
C67 C 0.2628(3) 0.7861(3) 0.3520(8) 0.0413(19) Uani 1 1 d . . . . .
C68 C 0.2358(4) 0.8072(4) 0.2636(10) 0.055(3) Uani 1 1 d . . . . .
H68A H 0.2033 0.8246 0.2728 0.066 Uiso 1 1 calc R U . . .
C69 C 0.2572(4) 0.8020(5) 0.1660(10) 0.058(3) Uani 1 1 d . . . . .
H69A H 0.2390 0.8154 0.1060 0.070 Uiso 1 1 calc R U . . .
C70 C 0.3054(4) 0.7772(4) 0.1511(7) 0.044(2) Uani 1 1 d . . . . .
H70A H 0.3195 0.7745 0.0814 0.053 Uiso 1 1 calc R U . . .
C71 C 0.3112(3) 0.7629(3) 0.3304(7) 0.0343(16) Uani 1 1 d . . . . .
C72 C 0.3414(3) 0.7431(3) 0.4189(6) 0.0315(15) Uani 1 1 d . . . . .
C73 C 0.9037(5) 0.4031(5) 0.5428(12) 0.076(4) Uani 1 1 d . . . . .
H73A H 0.8938 0.3967 0.4687 0.114 Uiso 1 1 calc R U . . .
H73B H 0.8730 0.4152 0.5826 0.114 Uiso 1 1 calc R U . . .
H73C H 0.9168 0.3707 0.5745 0.114 Uiso 1 1 calc R U . . .
C74 C 0.9443(5) 0.4430(5) 0.5468(9) 0.058(3) Uani 1 1 d . . . . .
C75 C 0.9138(7) 0.7001(8) 0.2244(19) 0.136(9) Uani 1 1 d . . . . .
H75A H 0.8928 0.6699 0.2467 0.204 Uiso 1 1 calc R U . . .
H75B H 0.8916 0.7248 0.1854 0.204 Uiso 1 1 calc R U . . .
H75C H 0.9284 0.7175 0.2873 0.204 Uiso 1 1 calc R U . . .
C76 C 0.9575(7) 0.6821(6) 0.1540(14) 0.086(4) Uani 1 1 d . . . . .
C77 C 0.1293(7) 0.5243(6) 0.7753(17) 0.092(10) Uiso 0.59(2) 1 d DG . P A 1
C78 C 0.0789(6) 0.5042(6) 0.7689(15) 0.077(7) Uiso 0.59(2) 1 d DG . P A 1
H78A H 0.0518 0.5243 0.7375 0.093 Uiso 0.59(2) 1 calc R U P A 1
C79 C 0.0682(6) 0.4546(6) 0.8085(15) 0.080(7) Uiso 0.59(2) 1 d DG . P A 1
H79A H 0.0338 0.4408 0.8042 0.097 Uiso 0.59(2) 1 calc R U P A 1
C80 C 0.1080(7) 0.4251(6) 0.8544(17) 0.081(7) Uiso 0.59(2) 1 d DG . P A 1
H80A H 0.1006 0.3912 0.8815 0.097 Uiso 0.59(2) 1 calc R U P A 1
C81 C 0.1584(7) 0.4452(8) 0.861(2) 0.13(2) Uiso 0.59(2) 1 d DG . P A 1
H81A H 0.1855 0.4251 0.8922 0.155 Uiso 0.59(2) 1 calc R U P A 1
C82 C 0.1691(6) 0.4949(8) 0.821(2) 0.104(10) Uiso 0.59(2) 1 d DG . P A 1
H82A H 0.2035 0.5086 0.8255 0.125 Uiso 0.59(2) 1 calc R U P A 1
C83 C 0.1398(12) 0.5752(14) 0.720(3) 0.149(16) Uiso 0.59(2) 1 d D . P A 1
H83A H 0.1765 0.5851 0.7299 0.224 Uiso 0.59(2) 1 calc R U P A 1
H83B H 0.1328 0.5712 0.6434 0.224 Uiso 0.59(2) 1 calc R U P A 1
H83C H 0.1171 0.6024 0.7489 0.224 Uiso 0.59(2) 1 calc R U P A 1
C77A C 0.5151(9) 0.0863(9) 0.049(2) 0.057(7) Uiso 0.41(2) 1 d D . P A 2
C78A C 0.5550(11) 0.1119(9) 0.101(2) 0.060(7) Uiso 0.41(2) 1 d D . P A 2
H78B H 0.5835 0.0919 0.1273 0.072 Uiso 0.41(2) 1 calc R U P A 2
C79A C 0.5551(9) 0.1632(9) 0.116(2) 0.049(9) Uiso 0.41(2) 1 d D . P A 2
H79B H 0.5850 0.1797 0.1457 0.059 Uiso 0.41(2) 1 calc R U P A 2
C80A C 0.5123(8) 0.1928(9) 0.088(2) 0.050(6) Uiso 0.41(2) 1 d D . P A 2
H80B H 0.5105 0.2289 0.1055 0.061 Uiso 0.41(2) 1 calc R U P A 2
C81A C 0.4717(10) 0.1690(10) 0.033(2) 0.064(8) Uiso 0.41(2) 1 d D . P A 2
H81B H 0.4428 0.1895 0.0102 0.077 Uiso 0.41(2) 1 calc R U P A 2
C82A C 0.4724(11) 0.1142(10) 0.010(3) 0.067(9) Uiso 0.41(2) 1 d D . P A 2
H82B H 0.4452 0.0978 -0.0288 0.081 Uiso 0.41(2) 1 calc R U P A 2
C83A C 0.5254(15) 0.0279(12) 0.038(3) 0.090(12) Uiso 0.41(2) 1 d D . P A 2
H83D H 0.4961 0.0113 0.0009 0.136 Uiso 0.41(2) 1 calc R U P A 2
H83E H 0.5578 0.0223 -0.0017 0.136 Uiso 0.41(2) 1 calc R U P A 2
H83F H 0.5289 0.0125 0.1094 0.136 Uiso 0.41(2) 1 calc R U P A 2
 
loop_
 _atom_site_aniso_label
 _atom_site_aniso_U_11
 _atom_site_aniso_U_22
 _atom_site_aniso_U_33
 _atom_site_aniso_U_23
 _atom_site_aniso_U_13
 _atom_site_aniso_U_12
Ru1 0.0251(3) 0.0255(3) 0.0237(3) -0.0020(2) -0.00024(19) -0.0008(2)
Ru2 0.0268(3) 0.0262(3) 0.0255(3) -0.0008(2) -0.0016(2) 0.0013(2)
P1 0.0579(14) 0.0411(12) 0.0419(12) 0.0023(9) -0.0038(11) 0.0041(10)
P2 0.0654(17) 0.0520(15) 0.0587(16) 0.0075(12) -0.0027(13) -0.0107(13)
P3 0.0403(13) 0.0505(14) 0.081(2) -0.0195(13) 0.0205(13) -0.0090(11)
P4 0.0391(12) 0.0448(13) 0.0599(15) 0.0015(11) -0.0135(11) 0.0001(10)
F1 0.105(7) 0.230(13) 0.077(6) 0.036(8) -0.013(5) 0.061(8)
F2 0.064(5) 0.194(11) 0.135(9) 0.093(8) 0.037(5) 0.027(6)
F3 0.169(11) 0.080(6) 0.188(13) -0.043(7) 0.000(9) 0.031(7)
F4 0.090(6) 0.205(11) 0.064(5) 0.057(6) 0.001(4) 0.003(6)
F5 0.073(5) 0.095(6) 0.146(9) 0.047(6) 0.004(5) -0.015(4)
F6 0.120(8) 0.053(4) 0.220(13) -0.024(6) 0.074(8) 0.000(5)
F7 0.226(14) 0.067(6) 0.172(12) -0.044(6) 0.094(11) -0.045(7)
F8 0.182(11) 0.171(10) 0.071(6) 0.048(7) -0.062(7) -0.063(8)
F9 0.074(6) 0.118(8) 0.173(11) 0.031(7) -0.014(6) -0.036(5)
F10 0.102(6) 0.068(5) 0.116(7) 0.000(5) 0.012(5) 0.006(4)
F11 0.129(8) 0.138(8) 0.088(6) 0.050(6) 0.016(6) 0.050(7)
F12 0.066(5) 0.080(5) 0.142(8) 0.023(5) 0.000(5) -0.010(4)
F13 0.077(6) 0.140(9) 0.125(8) 0.020(7) 0.021(5) 0.036(6)
F14 0.095(6) 0.080(6) 0.213(13) -0.015(6) 0.088(7) -0.031(5)
F15 0.084(5) 0.072(5) 0.119(7) -0.037(5) 0.027(5) 0.002(4)
F16 0.070(6) 0.321(19) 0.091(7) -0.050(9) -0.005(5) 0.050(9)
F17 0.056(4) 0.095(5) 0.103(6) -0.003(4) 0.035(4) -0.004(4)
F18 0.119(8) 0.109(8) 0.34(2) -0.151(11) 0.092(11) -0.050(6)
F19 0.092(6) 0.118(7) 0.160(10) 0.083(7) -0.036(6) -0.007(5)
F20 0.112(8) 0.309(18) 0.081(7) -0.006(9) -0.006(6) 0.113(10)
F21 0.087(6) 0.079(5) 0.155(9) 0.022(5) -0.068(6) -0.025(4)
F22 0.086(6) 0.070(5) 0.228(13) 0.081(7) -0.041(7) -0.017(4)
F23 0.096(7) 0.271(17) 0.082(7) -0.023(8) 0.000(5) 0.087(9)
F24 0.100(6) 0.080(5) 0.193(11) -0.025(6) -0.087(7) -0.012(5)
N1 0.035(3) 0.026(3) 0.033(3) -0.004(3) -0.003(3) -0.003(2)
N2 0.027(3) 0.030(3) 0.025(3) -0.002(2) 0.004(2) -0.003(2)
N3 0.030(3) 0.030(3) 0.026(3) -0.003(2) 0.001(2) 0.001(2)
N4 0.034(3) 0.034(3) 0.025(3) -0.001(3) 0.002(3) -0.009(2)
N5 0.031(3) 0.033(3) 0.027(4) -0.002(2) 0.001(3) -0.002(2)
N6 0.030(3) 0.032(3) 0.027(3) -0.002(3) -0.002(3) 0.003(2)
N7 0.037(3) 0.027(3) 0.033(3) -0.003(3) -0.003(3) 0.002(2)
N8 0.028(3) 0.028(3) 0.027(4) -0.003(2) 0.000(3) 0.000(2)
N9 0.030(3) 0.030(3) 0.022(3) 0.003(2) 0.002(2) 0.002(2)
N10 0.032(3) 0.030(3) 0.031(3) -0.001(3) 0.002(3) -0.007(2)
N11 0.034(3) 0.028(3) 0.027(3) -0.004(2) 0.000(3) 0.002(2)
N12 0.026(3) 0.034(3) 0.041(4) -0.001(3) -0.006(3) 0.007(2)
N13 0.072(7) 0.070(7) 0.110(10) 0.000(6) 0.027(7) -0.001(6)
N14 0.145(14) 0.102(11) 0.100(11) -0.007(9) 0.026(10) 0.045(10)
C1 0.054(5) 0.041(5) 0.038(4) -0.009(4) 0.003(4) -0.011(4)
C2 0.061(6) 0.041(5) 0.057(6) -0.020(4) -0.001(5) -0.016(4)
C3 0.060(6) 0.043(5) 0.064(7) -0.009(5) 0.007(5) -0.018(4)
C4 0.054(5) 0.037(4) 0.050(5) -0.002(4) 0.000(4) -0.013(4)
C5 0.057(6) 0.042(5) 0.064(7) 0.010(4) 0.012(5) -0.016(4)
C6 0.063(6) 0.046(5) 0.045(5) 0.013(4) 0.005(4) -0.012(4)
C7 0.043(4) 0.047(5) 0.033(4) 0.005(3) 0.007(3) -0.006(4)
C8 0.046(5) 0.061(6) 0.024(4) 0.005(4) 0.001(3) -0.005(4)
C9 0.049(5) 0.043(5) 0.025(4) -0.008(3) 0.000(3) -0.001(4)
C10 0.029(3) 0.031(3) 0.029(4) -0.003(3) 0.000(3) 0.001(3)
C11 0.031(4) 0.031(4) 0.027(4) 0.000(3) -0.001(3) 0.001(3)
C12 0.033(4) 0.035(4) 0.040(4) 0.000(3) 0.007(3) -0.002(3)
C13 0.028(4) 0.046(4) 0.042(4) -0.008(3) 0.000(3) 0.002(3)
C14 0.035(4) 0.065(6) 0.053(6) -0.002(5) -0.005(4) 0.007(4)
C15 0.054(6) 0.057(6) 0.046(5) -0.002(4) -0.003(4) 0.030(5)
C16 0.062(6) 0.037(4) 0.031(4) 0.001(3) 0.003(4) 0.017(4)
C17 0.094(9) 0.036(5) 0.047(6) 0.001(4) 0.010(5) 0.013(5)
C18 0.117(10) 0.022(4) 0.045(5) 0.000(4) 0.018(6) 0.001(5)
C19 0.070(6) 0.035(4) 0.028(4) -0.001(3) 0.006(4) -0.013(4)
C20 0.082(7) 0.048(5) 0.047(5) -0.007(5) 0.013(5) -0.036(5)
C21 0.059(6) 0.064(6) 0.050(6) 0.000(5) 0.007(5) -0.035(5)
C22 0.034(4) 0.056(5) 0.039(4) -0.002(4) 0.001(3) -0.013(3)
C23 0.046(4) 0.028(3) 0.025(3) -0.003(3) 0.003(3) -0.004(3)
C24 0.044(4) 0.028(3) 0.023(3) -0.002(3) 0.003(3) 0.004(3)
C25 0.033(4) 0.038(4) 0.034(4) 0.004(3) -0.002(3) -0.001(3)
C26 0.044(5) 0.060(6) 0.026(4) 0.001(4) -0.006(3) -0.005(4)
C27 0.043(4) 0.066(6) 0.024(4) -0.003(4) 0.002(3) -0.003(4)
C28 0.034(4) 0.048(5) 0.031(4) -0.007(3) 0.004(3) 0.001(3)
C29 0.045(5) 0.074(7) 0.034(5) -0.015(4) 0.006(4) 0.011(5)
C30 0.040(4) 0.073(6) 0.043(5) -0.011(5) 0.004(4) 0.021(4)
C31 0.035(4) 0.050(5) 0.040(5) -0.007(4) 0.000(3) 0.012(4)
C32 0.043(5) 0.049(5) 0.048(5) -0.005(4) -0.003(4) 0.018(4)
C33 0.038(4) 0.052(5) 0.046(5) 0.002(4) -0.010(4) 0.020(4)
C34 0.035(4) 0.042(4) 0.027(4) -0.001(3) -0.001(3) 0.006(3)
C35 0.028(3) 0.038(4) 0.032(4) -0.005(3) -0.002(3) 0.004(3)
C36 0.030(4) 0.035(4) 0.030(4) -0.004(3) -0.001(3) -0.001(3)
C37 0.061(6) 0.041(5) 0.034(4) -0.008(3) -0.003(4) -0.002(4)
C38 0.076(7) 0.036(4) 0.050(6) -0.014(4) -0.004(5) -0.006(4)
C39 0.052(5) 0.028(4) 0.065(6) 0.000(4) -0.006(4) -0.003(4)
C40 0.030(4) 0.029(4) 0.050(5) 0.003(3) -0.004(3) -0.001(3)
C41 0.035(4) 0.038(4) 0.051(5) 0.012(4) 0.001(4) -0.002(3)
C42 0.040(4) 0.044(5) 0.039(4) 0.012(3) 0.003(3) 0.004(4)
C43 0.031(4) 0.035(4) 0.031(4) 0.001(3) 0.000(3) 0.002(3)
C44 0.048(5) 0.048(5) 0.030(4) -0.002(3) 0.005(3) 0.004(4)
C45 0.054(5) 0.043(5) 0.030(4) -0.006(3) -0.005(4) 0.002(4)
C46 0.036(4) 0.032(3) 0.029(4) -0.002(3) -0.006(3) 0.003(3)
C47 0.023(3) 0.032(4) 0.029(3) -0.002(3) -0.001(3) 0.004(3)
C48 0.029(3) 0.024(3) 0.036(4) 0.002(3) -0.003(3) 0.004(3)
C49 0.035(4) 0.049(4) 0.038(4) 0.002(4) 0.002(3) -0.006(3)
C50 0.027(4) 0.078(7) 0.046(5) 0.006(5) 0.001(3) -0.001(4)
C51 0.046(5) 0.066(6) 0.044(5) 0.007(4) 0.008(4) 0.026(5)
C52 0.055(5) 0.044(4) 0.032(4) 0.004(3) 0.009(4) 0.018(4)
C53 0.078(7) 0.038(4) 0.047(5) 0.004(4) 0.011(5) 0.025(5)
C54 0.113(9) 0.032(4) 0.043(5) 0.005(4) 0.015(6) 0.011(5)
C55 0.071(6) 0.028(4) 0.033(4) 0.004(3) 0.008(4) -0.006(4)
C56 0.089(8) 0.036(4) 0.047(5) -0.003(4) 0.006(5) -0.026(5)
C57 0.064(7) 0.061(6) 0.060(7) -0.002(5) 0.001(5) -0.030(5)
C58 0.040(4) 0.064(6) 0.037(5) -0.005(4) 0.001(3) -0.020(4)
C59 0.047(4) 0.031(3) 0.024(3) -0.003(3) 0.005(3) -0.005(3)
C60 0.040(4) 0.029(3) 0.026(3) 0.002(3) 0.005(3) 0.004(3)
C61 0.042(4) 0.039(4) 0.027(4) 0.001(3) -0.001(3) 0.004(3)
C62 0.059(6) 0.057(6) 0.027(4) -0.001(4) -0.002(4) -0.006(5)
C63 0.054(5) 0.055(5) 0.031(4) -0.003(4) 0.007(4) -0.005(4)
C64 0.039(4) 0.045(4) 0.040(4) -0.008(3) 0.006(3) -0.004(3)
C65 0.050(5) 0.054(5) 0.049(5) -0.013(4) 0.020(4) -0.002(4)
C66 0.034(4) 0.051(5) 0.068(7) -0.015(4) 0.012(4) 0.006(4)
C67 0.028(4) 0.038(4) 0.058(5) -0.013(4) 0.004(4) 0.003(3)
C68 0.036(4) 0.053(5) 0.077(8) -0.009(5) 0.000(5) 0.016(4)
C69 0.041(5) 0.068(7) 0.066(7) 0.007(5) -0.017(5) 0.015(5)
C70 0.045(5) 0.048(5) 0.040(5) 0.003(4) -0.008(4) 0.008(4)
C71 0.030(4) 0.030(4) 0.042(4) -0.005(3) -0.002(3) 0.001(3)
C72 0.033(4) 0.025(3) 0.036(4) -0.006(3) 0.002(3) 0.000(3)
C73 0.078(8) 0.055(7) 0.095(10) -0.015(6) 0.012(7) -0.004(6)
C74 0.058(6) 0.054(6) 0.064(7) -0.004(5) 0.020(5) 0.009(5)
C75 0.112(13) 0.123(15) 0.17(2) 0.060(16) 0.055(14) 0.061(12)
C76 0.093(11) 0.068(8) 0.098(12) 0.011(8) -0.014(9) 0.013(8)
 
_geom_special_details
;
 All esds (except the esd in the dihedral angle between two l.s. planes)
 are estimated using the full covariance matrix.  The cell esds are taken
 into account individually in the estimation of esds in distances, angles
 and torsion angles; correlations between esds in cell parameters are only
 used when they are defined by crystal symmetry.  An approximate (isotropic)
 treatment of cell esds is used for estimating esds involving l.s. planes.
;
 
loop_
 _geom_bond_atom_site_label_1
 _geom_bond_atom_site_label_2
 _geom_bond_distance
 _geom_bond_site_symmetry_2
 _geom_bond_publ_flag
Ru1 N4 2.058(6) . ?
Ru1 N1 2.063(6) . ?
Ru1 N2 2.065(6) . ?
Ru1 N6 2.066(6) . ?
Ru1 N5 2.066(7) . ?
Ru1 N3 2.069(6) . ?
Ru2 N12 2.056(6) . ?
Ru2 N10 2.060(6) . ?
Ru2 N11 2.061(7) . ?
Ru2 N9 2.067(6) . ?
Ru2 N7 2.070(6) . ?
Ru2 N8 2.073(7) . ?
P1 F4 1.547(9) . ?
P1 F6 1.548(8) . ?
P1 F2 1.555(9) . ?
P1 F3 1.562(10) . ?
P1 F1 1.586(10) . ?
P1 F5 1.606(9) . ?
P2 F7 1.537(10) . ?
P2 F11 1.560(9) . ?
P2 F8 1.569(9) . ?
P2 F9 1.570(9) . ?
P2 F12 1.590(8) . ?
P2 F10 1.595(9) . ?
P3 F16 1.530(11) . ?
P3 F18 1.538(9) . ?
P3 F14 1.583(8) . ?
P3 F15 1.585(8) . ?
P3 F17 1.586(7) . ?
P3 F13 1.630(11) . ?
P4 F23 1.517(10) . ?
P4 F22 1.529(8) . ?
P4 F24 1.559(8) . ?
P4 F21 1.567(8) . ?
P4 F19 1.585(9) . ?
P4 F20 1.599(11) . ?
N1 C1 1.336(11) . ?
N1 C12 1.362(11) . ?
N2 C10 1.328(10) . ?
N2 C11 1.367(10) . ?
N3 C13 1.318(10) . ?
N3 C24 1.373(10) . ?
N4 C22 1.340(10) . ?
N4 C23 1.366(10) . ?
N5 C25 1.339(11) . ?
N5 C36 1.362(10) . ?
N6 C34 1.333(10) . ?
N6 C35 1.359(10) . ?
N7 C37 1.333(10) . ?
N7 C48 1.365(10) . ?
N8 C46 1.339(10) . ?
N8 C47 1.353(10) . ?
N9 C49 1.326(10) . ?
N9 C60 1.376(9) . ?
N10 C58 1.336(10) . ?
N10 C59 1.363(10) . ?
N11 C61 1.336(10) . ?
N11 C72 1.376(10) . ?
N12 C70 1.333(11) . ?
N12 C71 1.345(12) . ?
N13 C74 1.101(16) . ?
N14 C76 1.06(2) . ?
C1 C2 1.394(13) . ?
C1 H1A 0.9500 . ?
C2 C3 1.370(16) . ?
C2 H2A 0.9500 . ?
C3 C4 1.419(14) . ?
C3 H3A 0.9500 . ?
C4 C12 1.396(12) . ?
C4 C5 1.435(15) . ?
C5 C6 1.355(15) . ?
C5 H5A 0.9500 . ?
C6 C7 1.420(13) . ?
C6 H6A 0.9500 . ?
C7 C11 1.404(11) . ?
C7 C8 1.415(13) . ?
C8 C9 1.348(13) . ?
C8 H8A 0.9500 . ?
C9 C10 1.404(12) . ?
C9 H9A 0.9500 . ?
C10 H10A 0.9500 . ?
C11 C12 1.435(11) . ?
C13 C14 1.415(13) . ?
C13 H13A 0.9500 . ?
C14 C15 1.390(15) . ?
C14 H14A 0.9500 . ?
C15 C16 1.379(15) . ?
C15 H15A 0.9500 . ?
C16 C24 1.423(11) . ?
C16 C17 1.442(14) . ?
C17 C18 1.329(17) . ?
C17 H17A 0.9500 . ?
C18 C19 1.422(15) . ?
C18 H18A 0.9500 . ?
C19 C23 1.396(10) . ?
C19 C20 1.421(15) . ?
C20 C21 1.338(17) . ?
C20 H20A 0.9500 . ?
C21 C22 1.406(13) . ?
C21 H21A 0.9500 . ?
C22 H22A 0.9500 . ?
C23 C24 1.428(11) . ?
C25 C26 1.401(13) . ?
C25 H25A 0.9500 . ?
C26 C27 1.360(14) . ?
C26 H26A 0.9500 . ?
C27 C28 1.397(12) . ?
C27 H27A 0.9500 . ?
C28 C36 1.405(11) . ?
C28 C29 1.442(13) . ?
C29 C30 1.348(14) . ?
C29 H29A 0.9500 . ?
C30 C31 1.424(13) . ?
C30 H30A 0.9500 . ?
C31 C35 1.400(11) . ?
C31 C32 1.417(13) . ?
C32 C33 1.349(14) . ?
C32 H32A 0.9500 . ?
C33 C34 1.416(11) . ?
C33 H33A 0.9500 . ?
C34 H34A 0.9500 . ?
C35 C36 1.443(11) . ?
C37 C38 1.405(14) . ?
C37 H37A 0.9500 . ?
C38 C39 1.347(15) . ?
C38 H38A 0.9500 . ?
C39 C40 1.414(13) . ?
C39 H39A 0.9500 . ?
C40 C48 1.406(11) . ?
C40 C41 1.432(13) . ?
C41 C42 1.333(13) . ?
C41 H41A 0.9500 . ?
C42 C43 1.436(12) . ?
C42 H42A 0.9500 . ?
C43 C47 1.398(10) . ?
C43 C44 1.410(12) . ?
C44 C45 1.364(13) . ?
C44 H44A 0.9500 . ?
C45 C46 1.383(12) . ?
C45 H45A 0.9500 . ?
C46 H46A 0.9500 . ?
C47 C48 1.437(10) . ?
C49 C50 1.416(13) . ?
C49 H49A 0.9500 . ?
C50 C51 1.352(15) . ?
C50 H50A 0.9500 . ?
C51 C52 1.396(14) . ?
C51 H51A 0.9500 . ?
C52 C60 1.406(11) . ?
C52 C53 1.441(13) . ?
C53 C54 1.331(16) . ?
C53 H53A 0.9500 . ?
C54 C55 1.444(15) . ?
C54 H54A 0.9500 . ?
C55 C59 1.410(10) . ?
C55 C56 1.413(15) . ?
C56 C57 1.333(17) . ?
C56 H56A 0.9500 . ?
C57 C58 1.387(14) . ?
C57 H57A 0.9500 . ?
C58 H58A 0.9500 . ?
C59 C60 1.413(11) . ?
C61 C62 1.413(12) . ?
C61 H61A 0.9500 . ?
C62 C63 1.363(14) . ?
C62 H62A 0.9500 . ?
C63 C64 1.410(13) . ?
C63 H63A 0.9500 . ?
C64 C72 1.398(11) . ?
C64 C65 1.417(13) . ?
C65 C66 1.356(16) . ?
C65 H65A 0.9500 . ?
C66 C67 1.440(14) . ?
C66 H66A 0.9500 . ?
C67 C71 1.400(11) . ?
C67 C68 1.415(15) . ?
C68 C69 1.351(17) . ?
C68 H68A 0.9500 . ?
C69 C70 1.398(14) . ?
C69 H69A 0.9500 . ?
C70 H70A 0.9500 . ?
C71 C72 1.445(12) . ?
C73 C74 1.456(17) . ?
C73 H73A 0.9800 . ?
C73 H73B 0.9800 . ?
C73 H73C 0.9800 . ?
C75 C76 1.50(2) . ?
C75 H75A 0.9800 . ?
C75 H75B 0.9800 . ?
C75 H75C 0.9800 . ?
C77 C78 1.3900 . ?
C77 C82 1.3900 . ?
C77 C83 1.50(3) . ?
C78 C79 1.3900 . ?
C78 H78A 0.9500 . ?
C79 C80 1.3900 . ?
C79 H79A 0.9500 . ?
C80 C81 1.3900 . ?
C80 H80A 0.9500 . ?
C81 C82 1.3900 . ?
C81 H81A 0.9500 . ?
C82 H82A 0.9500 . ?
C83 H83A 0.9800 . ?
C83 H83B 0.9800 . ?
C83 H83C 0.9800 . ?
C77A C78A 1.38(2) . ?
C77A C82A 1.39(2) . ?
C77A C83A 1.52(3) . ?
C78A C79A 1.32(2) . ?
C78A H78B 0.9500 . ?
C79A C80A 1.38(2) . ?
C79A H79B 0.9500 . ?
C80A C81A 1.38(2) . ?
C80A H80B 0.9500 . ?
C81A C82A 1.43(2) . ?
C81A H81B 0.9500 . ?
C82A H82B 0.9500 . ?
C83A H83D 0.9800 . ?
C83A H83E 0.9800 . ?
C83A H83F 0.9800 . ?
 
loop_
 _geom_angle_atom_site_label_1
 _geom_angle_atom_site_label_2
 _geom_angle_atom_site_label_3
 _geom_angle
 _geom_angle_site_symmetry_1
 _geom_angle_site_symmetry_3
 _geom_angle_publ_flag
N4 Ru1 N1 173.8(3) . . ?
N4 Ru1 N2 96.2(3) . . ?
N1 Ru1 N2 80.2(3) . . ?
N4 Ru1 N6 96.5(2) . . ?
N1 Ru1 N6 88.8(2) . . ?
N2 Ru1 N6 92.7(3) . . ?
N4 Ru1 N5 89.6(3) . . ?
N1 Ru1 N5 94.6(3) . . ?
N2 Ru1 N5 171.1(2) . . ?
N6 Ru1 N5 79.8(3) . . ?
N4 Ru1 N3 80.3(2) . . ?
N1 Ru1 N3 94.6(2) . . ?
N2 Ru1 N3 91.6(2) . . ?
N6 Ru1 N3 174.9(3) . . ?
N5 Ru1 N3 96.1(3) . . ?
N12 Ru2 N10 97.1(3) . . ?
N12 Ru2 N11 79.9(3) . . ?
N10 Ru2 N11 87.6(3) . . ?
N12 Ru2 N9 174.3(3) . . ?
N10 Ru2 N9 79.9(2) . . ?
N11 Ru2 N9 95.1(3) . . ?
N12 Ru2 N7 87.0(3) . . ?
N10 Ru2 N7 173.8(3) . . ?
N11 Ru2 N7 97.8(3) . . ?
N9 Ru2 N7 96.4(2) . . ?
N12 Ru2 N8 96.7(3) . . ?
N10 Ru2 N8 95.1(3) . . ?
N11 Ru2 N8 175.9(2) . . ?
N9 Ru2 N8 88.4(3) . . ?
N7 Ru2 N8 79.8(3) . . ?
F4 P1 F6 95.3(8) . . ?
F4 P1 F2 88.9(5) . . ?
F6 P1 F2 91.2(7) . . ?
F4 P1 F3 84.7(7) . . ?
F6 P1 F3 177.5(7) . . ?
F2 P1 F3 91.3(8) . . ?
F4 P1 F1 175.9(6) . . ?
F6 P1 F1 88.0(8) . . ?
F2 P1 F1 88.6(6) . . ?
F3 P1 F1 92.1(8) . . ?
F4 P1 F5 89.7(5) . . ?
F6 P1 F5 87.3(5) . . ?
F2 P1 F5 177.9(7) . . ?
F3 P1 F5 90.2(7) . . ?
F1 P1 F5 92.8(6) . . ?
F7 P2 F11 87.4(7) . . ?
F7 P2 F8 94.6(8) . . ?
F11 P2 F8 177.9(7) . . ?
F7 P2 F9 93.1(7) . . ?
F11 P2 F9 86.9(6) . . ?
F8 P2 F9 93.2(7) . . ?
F7 P2 F12 89.7(6) . . ?
F11 P2 F12 89.7(6) . . ?
F8 P2 F12 90.1(6) . . ?
F9 P2 F12 175.5(7) . . ?
F7 P2 F10 176.7(8) . . ?
F11 P2 F10 89.8(6) . . ?
F8 P2 F10 88.1(6) . . ?
F9 P2 F10 88.6(6) . . ?
F12 P2 F10 88.4(5) . . ?
F16 P3 F18 94.7(9) . . ?
F16 P3 F14 91.2(7) . . ?
F18 P3 F14 93.9(6) . . ?
F16 P3 F15 88.8(7) . . ?
F18 P3 F15 176.3(8) . . ?
F14 P3 F15 86.8(5) . . ?
F16 P3 F17 91.4(6) . . ?
F18 P3 F17 88.3(6) . . ?
F14 P3 F17 176.5(6) . . ?
F15 P3 F17 90.8(5) . . ?
F16 P3 F13 174.0(8) . . ?
F18 P3 F13 91.0(8) . . ?
F14 P3 F13 90.2(7) . . ?
F15 P3 F13 85.4(6) . . ?
F17 P3 F13 87.0(5) . . ?
F23 P4 F22 94.9(8) . . ?
F23 P4 F24 92.0(7) . . ?
F22 P4 F24 95.6(6) . . ?
F23 P4 F21 92.0(7) . . ?
F22 P4 F21 87.1(5) . . ?
F24 P4 F21 175.0(7) . . ?
F23 P4 F19 89.4(7) . . ?
F22 P4 F19 175.6(7) . . ?
F24 P4 F19 84.6(6) . . ?
F21 P4 F19 92.3(5) . . ?
F23 P4 F20 173.2(9) . . ?
F22 P4 F20 90.8(7) . . ?
F24 P4 F20 91.0(7) . . ?
F21 P4 F20 84.7(7) . . ?
F19 P4 F20 84.8(7) . . ?
C1 N1 C12 118.4(7) . . ?
C1 N1 Ru1 128.4(6) . . ?
C12 N1 Ru1 113.2(5) . . ?
C10 N2 C11 118.4(7) . . ?
C10 N2 Ru1 128.9(5) . . ?
C11 N2 Ru1 112.7(5) . . ?
C13 N3 C24 117.9(7) . . ?
C13 N3 Ru1 129.6(5) . . ?
C24 N3 Ru1 112.5(5) . . ?
C22 N4 C23 117.6(7) . . ?
C22 N4 Ru1 128.9(6) . . ?
C23 N4 Ru1 113.5(5) . . ?
C25 N5 C36 117.6(7) . . ?
C25 N5 Ru1 129.1(6) . . ?
C36 N5 Ru1 113.3(5) . . ?
C34 N6 C35 117.4(6) . . ?
C34 N6 Ru1 128.5(6) . . ?
C35 N6 Ru1 114.1(5) . . ?
C37 N7 C48 118.1(7) . . ?
C37 N7 Ru2 128.6(6) . . ?
C48 N7 Ru2 113.2(5) . . ?
C46 N8 C47 118.0(7) . . ?
C46 N8 Ru2 128.4(5) . . ?
C47 N8 Ru2 113.5(5) . . ?
C49 N9 C60 117.7(7) . . ?
C49 N9 Ru2 129.3(5) . . ?
C60 N9 Ru2 113.0(5) . . ?
C58 N10 C59 117.8(7) . . ?
C58 N10 Ru2 128.8(6) . . ?
C59 N10 Ru2 113.3(5) . . ?
C61 N11 C72 117.4(7) . . ?
C61 N11 Ru2 128.8(6) . . ?
C72 N11 Ru2 113.7(5) . . ?
C70 N12 C71 117.4(7) . . ?
C70 N12 Ru2 128.3(6) . . ?
C71 N12 Ru2 114.1(5) . . ?
N1 C1 C2 121.7(9) . . ?
N1 C1 H1A 119.2 . . ?
C2 C1 H1A 119.2 . . ?
C3 C2 C1 120.2(9) . . ?
C3 C2 H2A 119.9 . . ?
C1 C2 H2A 119.9 . . ?
C2 C3 C4 119.5(9) . . ?
C2 C3 H3A 120.2 . . ?
C4 C3 H3A 120.2 . . ?
C12 C4 C3 116.4(9) . . ?
C12 C4 C5 119.2(9) . . ?
C3 C4 C5 124.4(9) . . ?
C6 C5 C4 120.2(8) . . ?
C6 C5 H5A 119.9 . . ?
C4 C5 H5A 119.9 . . ?
C5 C6 C7 122.0(9) . . ?
C5 C6 H6A 119.0 . . ?
C7 C6 H6A 119.0 . . ?
C11 C7 C8 116.3(8) . . ?
C11 C7 C6 118.6(8) . . ?
C8 C7 C6 125.0(8) . . ?
C9 C8 C7 120.0(8) . . ?
C9 C8 H8A 120.0 . . ?
C7 C8 H8A 120.0 . . ?
C8 C9 C10 120.5(8) . . ?
C8 C9 H9A 119.7 . . ?
C10 C9 H9A 119.7 . . ?
N2 C10 C9 121.5(7) . . ?
N2 C10 H10A 119.2 . . ?
C9 C10 H10A 119.2 . . ?
N2 C11 C7 123.3(7) . . ?
N2 C11 C12 116.9(7) . . ?
C7 C11 C12 119.8(7) . . ?
N1 C12 C4 123.6(8) . . ?
N1 C12 C11 116.4(7) . . ?
C4 C12 C11 119.9(8) . . ?
N3 C13 C14 123.5(8) . . ?
N3 C13 H13A 118.3 . . ?
C14 C13 H13A 118.3 . . ?
C15 C14 C13 118.6(9) . . ?
C15 C14 H14A 120.7 . . ?
C13 C14 H14A 120.7 . . ?
C16 C15 C14 119.5(8) . . ?
C16 C15 H15A 120.2 . . ?
C14 C15 H15A 120.2 . . ?
C15 C16 C24 118.5(8) . . ?
C15 C16 C17 124.9(9) . . ?
C24 C16 C17 116.6(9) . . ?
C18 C17 C16 122.3(10) . . ?
C18 C17 H17A 118.8 . . ?
C16 C17 H17A 118.8 . . ?
C17 C18 C19 121.3(9) . . ?
C17 C18 H18A 119.3 . . ?
C19 C18 H18A 119.3 . . ?
C23 C19 C18 119.5(9) . . ?
C23 C19 C20 115.8(9) . . ?
C18 C19 C20 124.7(9) . . ?
C21 C20 C19 120.0(8) . . ?
C21 C20 H20A 120.0 . . ?
C19 C20 H20A 120.0 . . ?
C20 C21 C22 121.0(9) . . ?
C20 C21 H21A 119.5 . . ?
C22 C21 H21A 119.5 . . ?
N4 C22 C21 121.3(9) . . ?
N4 C22 H22A 119.4 . . ?
C21 C22 H22A 119.4 . . ?
N4 C23 C19 124.3(8) . . ?
N4 C23 C24 116.4(6) . . ?
C19 C23 C24 119.3(7) . . ?
N3 C24 C16 122.0(8) . . ?
N3 C24 C23 117.1(7) . . ?
C16 C24 C23 120.9(7) . . ?
N5 C25 C26 122.1(8) . . ?
N5 C25 H25A 119.0 . . ?
C26 C25 H25A 119.0 . . ?
C27 C26 C25 120.2(8) . . ?
C27 C26 H26A 119.9 . . ?
C25 C26 H26A 119.9 . . ?
C26 C27 C28 119.5(8) . . ?
C26 C27 H27A 120.3 . . ?
C28 C27 H27A 120.3 . . ?
C27 C28 C36 117.4(7) . . ?
C27 C28 C29 124.2(8) . . ?
C36 C28 C29 118.4(8) . . ?
C30 C29 C28 121.5(8) . . ?
C30 C29 H29A 119.3 . . ?
C28 C29 H29A 119.3 . . ?
C29 C30 C31 121.1(8) . . ?
C29 C30 H30A 119.5 . . ?
C31 C30 H30A 119.5 . . ?
C35 C31 C32 116.2(8) . . ?
C35 C31 C30 119.5(8) . . ?
C32 C31 C30 124.3(8) . . ?
C33 C32 C31 119.8(8) . . ?
C33 C32 H32A 120.1 . . ?
C31 C32 H32A 120.1 . . ?
C32 C33 C34 120.2(8) . . ?
C32 C33 H33A 119.9 . . ?
C34 C33 H33A 119.9 . . ?
N6 C34 C33 121.9(8) . . ?
N6 C34 H34A 119.0 . . ?
C33 C34 H34A 119.0 . . ?
N6 C35 C31 124.5(7) . . ?
N6 C35 C36 115.8(7) . . ?
C31 C35 C36 119.8(7) . . ?
N5 C36 C28 123.2(7) . . ?
N5 C36 C35 116.9(7) . . ?
C28 C36 C35 119.8(7) . . ?
N7 C37 C38 121.0(9) . . ?
N7 C37 H37A 119.5 . . ?
C38 C37 H37A 119.5 . . ?
C39 C38 C37 121.7(8) . . ?
C39 C38 H38A 119.1 . . ?
C37 C38 H38A 119.1 . . ?
C38 C39 C40 118.9(8) . . ?
C38 C39 H39A 120.6 . . ?
C40 C39 H39A 120.6 . . ?
C48 C40 C39 116.7(8) . . ?
C48 C40 C41 118.3(8) . . ?
C39 C40 C41 125.0(8) . . ?
C42 C41 C40 122.0(8) . . ?
C42 C41 H41A 119.0 . . ?
C40 C41 H41A 119.0 . . ?
C41 C42 C43 121.2(8) . . ?
C41 C42 H42A 119.4 . . ?
C43 C42 H42A 119.4 . . ?
C47 C43 C44 117.1(7) . . ?
C47 C43 C42 118.7(7) . . ?
C44 C43 C42 124.2(8) . . ?
C45 C44 C43 119.0(8) . . ?
C45 C44 H44A 120.5 . . ?
C43 C44 H44A 120.5 . . ?
C44 C45 C46 120.5(8) . . ?
C44 C45 H45A 119.7 . . ?
C46 C45 H45A 119.7 . . ?
N8 C46 C45 122.0(8) . . ?
N8 C46 H46A 119.0 . . ?
C45 C46 H46A 119.0 . . ?
N8 C47 C43 123.3(7) . . ?
N8 C47 C48 116.7(7) . . ?
C43 C47 C48 120.0(7) . . ?
N7 C48 C40 123.5(7) . . ?
N7 C48 C47 116.7(6) . . ?
C40 C48 C47 119.8(7) . . ?
N9 C49 C50 122.1(8) . . ?
N9 C49 H49A 118.9 . . ?
C50 C49 H49A 118.9 . . ?
C51 C50 C49 120.1(9) . . ?
C51 C50 H50A 120.0 . . ?
C49 C50 H50A 120.0 . . ?
C50 C51 C52 119.7(8) . . ?
C50 C51 H51A 120.1 . . ?
C52 C51 H51A 120.1 . . ?
C51 C52 C60 117.6(8) . . ?
C51 C52 C53 124.6(9) . . ?
C60 C52 C53 117.9(9) . . ?
C54 C53 C52 121.8(9) . . ?
C54 C53 H53A 119.1 . . ?
C52 C53 H53A 119.1 . . ?
C53 C54 C55 121.3(8) . . ?
C53 C54 H54A 119.3 . . ?
C55 C54 H54A 119.3 . . ?
C59 C55 C56 116.4(9) . . ?
C59 C55 C54 118.1(9) . . ?
C56 C55 C54 125.4(8) . . ?
C57 C56 C55 120.5(8) . . ?
C57 C56 H56A 119.8 . . ?
C55 C56 H56A 119.8 . . ?
C56 C57 C58 120.1(10) . . ?
C56 C57 H57A 120.0 . . ?
C58 C57 H57A 120.0 . . ?
N10 C58 C57 122.5(10) . . ?
N10 C58 H58A 118.7 . . ?
C57 C58 H58A 118.7 . . ?
N10 C59 C55 122.5(8) . . ?
N10 C59 C60 117.3(6) . . ?
C55 C59 C60 120.1(8) . . ?
N9 C60 C52 122.8(7) . . ?
N9 C60 C59 116.4(6) . . ?
C52 C60 C59 120.7(7) . . ?
N11 C61 C62 122.0(8) . . ?
N11 C61 H61A 119.0 . . ?
C62 C61 H61A 119.0 . . ?
C63 C62 C61 120.3(9) . . ?
C63 C62 H62A 119.8 . . ?
C61 C62 H62A 119.8 . . ?
C62 C63 C64 119.3(8) . . ?
C62 C63 H63A 120.4 . . ?
C64 C63 H63A 120.4 . . ?
C72 C64 C63 117.3(8) . . ?
C72 C64 C65 119.3(9) . . ?
C63 C64 C65 123.4(8) . . ?
C66 C65 C64 120.5(9) . . ?
C66 C65 H65A 119.8 . . ?
C64 C65 H65A 119.8 . . ?
C65 C66 C67 121.4(8) . . ?
C65 C66 H66A 119.3 . . ?
C67 C66 H66A 119.3 . . ?
C71 C67 C68 116.1(9) . . ?
C71 C67 C66 119.5(9) . . ?
C68 C67 C66 124.3(8) . . ?
C69 C68 C67 118.6(8) . . ?
C69 C68 H68A 120.7 . . ?
C67 C68 H68A 120.7 . . ?
C68 C69 C70 121.6(10) . . ?
C68 C69 H69A 119.2 . . ?
C70 C69 H69A 119.2 . . ?
N12 C70 C69 121.3(9) . . ?
N12 C70 H70A 119.4 . . ?
C69 C70 H70A 119.4 . . ?
N12 C71 C67 124.9(8) . . ?
N12 C71 C72 117.0(7) . . ?
C67 C71 C72 118.1(8) . . ?
N11 C72 C64 123.7(8) . . ?
N11 C72 C71 115.2(7) . . ?
C64 C72 C71 121.1(7) . . ?
C74 C73 H73A 109.5 . . ?
C74 C73 H73B 109.5 . . ?
H73A C73 H73B 109.5 . . ?
C74 C73 H73C 109.5 . . ?
H73A C73 H73C 109.5 . . ?
H73B C73 H73C 109.5 . . ?
N13 C74 C73 179.9(16) . . ?
C76 C75 H75A 109.5 . . ?
C76 C75 H75B 109.5 . . ?
H75A C75 H75B 109.5 . . ?
C76 C75 H75C 109.5 . . ?
H75A C75 H75C 109.5 . . ?
H75B C75 H75C 109.5 . . ?
N14 C76 C75 175(2) . . ?
C78 C77 C82 120.0 . . ?
C78 C77 C83 117.4(10) . . ?
C82 C77 C83 122.2(10) . . ?
C77 C78 C79 120.0 . . ?
C77 C78 H78A 120.0 . . ?
C79 C78 H78A 120.0 . . ?
C80 C79 C78 120.0 . . ?
C80 C79 H79A 120.0 . . ?
C78 C79 H79A 120.0 . . ?
C81 C80 C79 120.0 . . ?
C81 C80 H80A 120.0 . . ?
C79 C80 H80A 120.0 . . ?
C80 C81 C82 120.0 . . ?
C80 C81 H81A 120.0 . . ?
C82 C81 H81A 120.0 . . ?
C81 C82 C77 120.0 . . ?
C81 C82 H82A 120.0 . . ?
C77 C82 H82A 120.0 . . ?
C77 C83 H83A 109.5 . . ?
C77 C83 H83B 109.5 . . ?
H83A C83 H83B 109.5 . . ?
C77 C83 H83C 109.5 . . ?
H83A C83 H83C 109.5 . . ?
H83B C83 H83C 109.5 . . ?
C78A C77A C82A 120(2) . . ?
C78A C77A C83A 112(2) . . ?
C82A C77A C83A 128(2) . . ?
C79A C78A C77A 123(2) . . ?
C79A C78A H78B 118.7 . . ?
C77A C78A H78B 118.7 . . ?
C78A C79A C80A 120(2) . . ?
C78A C79A H79B 119.8 . . ?
C80A C79A H79B 119.8 . . ?
C79A C80A C81A 119(2) . . ?
C79A C80A H80B 120.6 . . ?
C81A C80A H80B 120.6 . . ?
C80A C81A C82A 121(2) . . ?
C80A C81A H81B 119.3 . . ?
C82A C81A H81B 119.3 . . ?
C77A C82A C81A 116(2) . . ?
C77A C82A H82B 121.9 . . ?
C81A C82A H82B 121.9 . . ?
C77A C83A H83D 109.5 . . ?
C77A C83A H83E 109.5 . . ?
H83D C83A H83E 109.5 . . ?
C77A C83A H83F 109.5 . . ?
H83D C83A H83F 109.5 . . ?
H83E C83A H83F 109.5 . . ?
 
_refine_diff_density_max    1.623
_refine_diff_density_min   -0.938
_refine_diff_density_rms    0.089

_shelx_res_file
;

    shelx.res created by SHELXL-2014/7


REM P4(1) (#76 in standard setting)
TITL delta-1-toluene in P4(1)
CELL 0.71073 25.5619 25.5619 12.5769 90.000 90.000 90.000
ZERR 4.0000 0.0002 0.0002 0.0002 0.000 0.000 0.000
LATT -1
SYMM -Y, X, 0.25+Z
SYMM -X, -Y, 0.5+Z
SYMM Y, -X, 0.75+Z
SFAC C H N F P RU
UNIT 332 248 56 96 16 8
MERG 2
FMAP 2
GRID
PLAN 5
BOND $H
TEMP -123
SIZE 0.5 0.2 0.2
L.S. 12
ACTA
OMIT -3 57
FLAT c77 > C83
SADI c83 c82 c83 c78
WGHT    0.116000    8.789000
FVAR       0.10800   0.59239
RU1   6    0.928197    0.227822    0.250436    11.00000    0.02514    0.02555 =
         0.02370   -0.00199   -0.00024   -0.00080
RU2   6    0.404912    0.723294    0.231925    11.00000    0.02679    0.02624 =
         0.02552   -0.00085   -0.00157    0.00134
P1    5    0.821987    0.368022    0.863700    11.00000    0.05786    0.04113 =
         0.04190    0.00231   -0.00380    0.00406
P2    5    0.846637    0.694348    0.608220    11.00000    0.06542    0.05200 =
         0.05871    0.00748   -0.00265   -0.01067
P3    5    0.930268    0.858709    0.127064    11.00000    0.04033    0.05048 =
         0.08129   -0.01950    0.02050   -0.00902
P4    5    0.554980    0.649736    0.614583    11.00000    0.03909    0.04481 =
         0.05988    0.00146   -0.01349    0.00008
F1    4    0.795963    0.381536    0.752575    11.00000    0.10470    0.22983 =
         0.07655    0.03578   -0.01295    0.06101
F2    4    0.875433    0.386362    0.817884    11.00000    0.06362    0.19423 =
         0.13530    0.09332    0.03699    0.02658
F3    4    0.833049    0.310381    0.829172    11.00000    0.16852    0.07978 =
         0.18789   -0.04275    0.00044    0.03050
F4    4    0.850236    0.352425    0.967805    11.00000    0.08973    0.20530 =
         0.06445    0.05663    0.00053    0.00291
F5    4    0.767226    0.350325    0.914936    11.00000    0.07338    0.09526 =
         0.14633    0.04682    0.00438   -0.01527
F6    4    0.808732    0.424365    0.899944    11.00000    0.12022    0.05305 =
         0.22017   -0.02417    0.07415    0.00006
F7    4    0.861361    0.640044    0.565193    11.00000    0.22623    0.06748 =
         0.17186   -0.04427    0.09411   -0.04464
F8    4    0.833275    0.717709    0.496064    11.00000    0.18246    0.17086 =
         0.07143    0.04800   -0.06221   -0.06278
F9    4    0.788464    0.678021    0.630466    11.00000    0.07375    0.11774 =
         0.17269    0.03143   -0.01402   -0.03629
F10   4    0.833930    0.750331    0.657960    11.00000    0.10191    0.06848 =
         0.11579   -0.00023    0.01179    0.00619
F11   4    0.859621    0.673108    0.721506    11.00000    0.12912    0.13769 =
         0.08813    0.04954    0.01554    0.04988
F12   4    0.905755    0.712528    0.594950    11.00000    0.06603    0.08018 =
         0.14161    0.02348   -0.00030   -0.00967
F13   4    0.886226    0.872736    0.037776    11.00000    0.07721    0.14024 =
         0.12518    0.01956    0.02127    0.03590
F14   4    0.974654    0.880701    0.051565    11.00000    0.09541    0.08024 =
         0.21316   -0.01484    0.08829   -0.03106
F15   4    0.936251    0.805000    0.065334    11.00000    0.08442    0.07242 =
         0.11852   -0.03674    0.02672    0.00217
F16   4    0.971043    0.839555    0.207153    11.00000    0.07030    0.32075 =
         0.09067   -0.05012   -0.00454    0.04954
F17   4    0.884085    0.835226    0.196405    11.00000    0.05577    0.09476 =
         0.10289   -0.00314    0.03533   -0.00419
F18   4    0.921293    0.911502    0.182746    11.00000    0.11881    0.10850 =
         0.34389   -0.15063    0.09239   -0.04974
F19   4    0.545321    0.699827    0.542993    11.00000    0.09205    0.11756 =
         0.16010    0.08281   -0.03577   -0.00748
F20   4    0.598231    0.635010    0.527700    11.00000    0.11231    0.30926 =
         0.08097   -0.00571   -0.00570    0.11284
F21   4    0.601519    0.676455    0.674834    11.00000    0.08709    0.07934 =
         0.15532    0.02163   -0.06761   -0.02464
F22   4    0.567565    0.600195    0.677699    11.00000    0.08578    0.06953 =
         0.22824    0.08068   -0.04087   -0.01727
F23   4    0.515489    0.670394    0.694184    11.00000    0.09556    0.27071 =
         0.08152   -0.02281    0.00005    0.08719
F24   4    0.511144    0.624436    0.545388    11.00000    0.10046    0.07984 =
         0.19291   -0.02545   -0.08662   -0.01215
N1    3    0.969243    0.297330    0.249411    11.00000    0.03465    0.02588 =
         0.03281   -0.00356   -0.00278   -0.00274
N2    3    0.938373    0.237152    0.088654    11.00000    0.02656    0.03002 =
         0.02453   -0.00176    0.00417   -0.00269
N3    3    0.994237    0.181321    0.261209    11.00000    0.03049    0.02992 =
         0.02587   -0.00250    0.00146    0.00145
N4    3    0.893880    0.155105    0.242180    11.00000    0.03424    0.03392 =
         0.02533   -0.00098    0.00224   -0.00940
N5    3    0.912880    0.229958    0.411673    11.00000    0.03065    0.03315 =
         0.02720   -0.00235    0.00053   -0.00178
N6    3    0.859464    0.270317    0.250662    11.00000    0.02996    0.03177 =
         0.02706   -0.00169   -0.00228    0.00251
N7    3    0.435232    0.798204    0.221997    11.00000    0.03739    0.02717 =
         0.03289   -0.00269   -0.00289    0.00164
N8    3    0.417288    0.728648    0.069361    11.00000    0.02811    0.02773 =
         0.02722   -0.00316   -0.00022    0.00021
N9    3    0.475983    0.685201    0.244548    11.00000    0.03019    0.03030 =
         0.02188    0.00260    0.00198    0.00167
N10   3    0.380024    0.646679    0.228340    11.00000    0.03220    0.03031 =
         0.03060   -0.00112    0.00211   -0.00681
N11   3    0.389588    0.722847    0.392814    11.00000    0.03373    0.02777 =
         0.02747   -0.00443    0.00006    0.00195
N12   3    0.332081    0.757412    0.232873    11.00000    0.02562    0.03432 =
         0.04109   -0.00066   -0.00553    0.00650
N13   3    0.975128    0.473060    0.549721    11.00000    0.07161    0.07029 =
         0.11005    0.00025    0.02666   -0.00140
N14   3    0.990430    0.669149    0.109482    11.00000    0.14484    0.10237 =
         0.10029   -0.00656    0.02643    0.04473
C1    1    0.987445    0.324539    0.332208    11.00000    0.05420    0.04072 =
         0.03769   -0.00944    0.00304   -0.01053
AFIX  43
H1A   2    0.982345    0.311302    0.402025    11.00000   -1.20000
AFIX   0
C2    1    1.013725    0.371847    0.318777    11.00000    0.06111    0.04121 =
         0.05690   -0.01953   -0.00100   -0.01565
AFIX  43
H2A   2    1.026563    0.390197    0.379058    11.00000   -1.20000
AFIX   0
C3    1    1.021113    0.391987    0.218947    11.00000    0.06039    0.04302 =
         0.06435   -0.00931    0.00686   -0.01753
AFIX  43
H3A   2    1.038920    0.424297    0.209816    11.00000   -1.20000
AFIX   0
C4    1    1.001978    0.364245    0.129282    11.00000    0.05446    0.03655 =
         0.05007   -0.00231    0.00048   -0.01277
C5    1    1.006050    0.382275    0.021551    11.00000    0.05672    0.04224 =
         0.06431    0.00965    0.01206   -0.01598
AFIX  43
H5A   2    1.020753    0.415652    0.007031    11.00000   -1.20000
AFIX   0
C6    1    0.988972    0.351813   -0.059550    11.00000    0.06255    0.04552 =
         0.04535    0.01274    0.00497   -0.01239
AFIX  43
H6A   2    0.991559    0.364586   -0.130289    11.00000   -1.20000
AFIX   0
C7    1    0.967329    0.301381   -0.041969    11.00000    0.04313    0.04730 =
         0.03263    0.00477    0.00663   -0.00553
C8    1    0.951114    0.266500   -0.122908    11.00000    0.04578    0.06122 =
         0.02390    0.00499    0.00149   -0.00470
AFIX  43
H8A   2    0.954964    0.275986   -0.195520    11.00000   -1.20000
AFIX   0
C9    1    0.930202    0.219802   -0.096906    11.00000    0.04900    0.04279 =
         0.02454   -0.00849   -0.00003   -0.00146
AFIX  43
H9A   2    0.919418    0.196457   -0.151440    11.00000   -1.20000
AFIX   0
C10   1    0.924237    0.205402    0.010141    11.00000    0.02869    0.03133 =
         0.02865   -0.00252    0.00017    0.00081
AFIX  43
H10A  2    0.909752    0.172173    0.026807    11.00000   -1.20000
AFIX   0
C11   1    0.960388    0.284224    0.063107    11.00000    0.03146    0.03065 =
         0.02689   -0.00005   -0.00053    0.00094
C12   1    0.977451    0.316515    0.149764    11.00000    0.03343    0.03464 =
         0.04018   -0.00040    0.00654   -0.00172
C13   1    1.043868    0.194968    0.267941    11.00000    0.02780    0.04580 =
         0.04179   -0.00819    0.00015    0.00238
AFIX  43
H13A  2    1.052278    0.231154    0.265816    11.00000   -1.20000
AFIX   0
C14   1    1.085259    0.158576    0.278161    11.00000    0.03484    0.06471 =
         0.05327   -0.00164   -0.00472    0.00738
AFIX  43
H14A  2    1.120538    0.170099    0.282138    11.00000   -1.20000
AFIX   0
C15   1    1.073191    0.105607    0.282257    11.00000    0.05413    0.05663 =
         0.04620   -0.00215   -0.00280    0.03045
AFIX  43
H15A  2    1.100189    0.080398    0.290591    11.00000   -1.20000
AFIX   0
C16   1    1.021726    0.089910    0.274133    11.00000    0.06205    0.03702 =
         0.03145    0.00121    0.00304    0.01714
C17   1    1.004291    0.036245    0.273948    11.00000    0.09416    0.03564 =
         0.04712    0.00111    0.00967    0.01330
AFIX  43
H17A  2    1.029291    0.009264    0.284747    11.00000   -1.20000
AFIX   0
C18   1    0.954476    0.023212    0.259200    11.00000    0.11680    0.02231 =
         0.04542    0.00036    0.01833    0.00100
AFIX  43
H18A  2    0.945101   -0.012717    0.256013    11.00000   -1.20000
AFIX   0
C19   1    0.914932    0.061955    0.248096    11.00000    0.06967    0.03491 =
         0.02799   -0.00058    0.00599   -0.01280
C20   1    0.860931    0.051177    0.232419    11.00000    0.08184    0.04756 =
         0.04737   -0.00658    0.01336   -0.03621
AFIX  43
H20A  2    0.849193    0.016011    0.227124    11.00000   -1.20000
AFIX   0
C21   1    0.826613    0.090560    0.225115    11.00000    0.05919    0.06407 =
         0.05003    0.00048    0.00725   -0.03517
AFIX  43
H21A  2    0.790528    0.083030    0.215496    11.00000   -1.20000
AFIX   0
C22   1    0.843188    0.142907    0.231470    11.00000    0.03418    0.05649 =
         0.03878   -0.00173    0.00054   -0.01287
AFIX  43
H22A  2    0.817959    0.170146    0.228106    11.00000   -1.20000
AFIX   0
C23   1    0.928745    0.114802    0.250149    11.00000    0.04612    0.02752 =
         0.02547   -0.00316    0.00317   -0.00377
C24   1    0.982475    0.128903    0.261916    11.00000    0.04442    0.02834 =
         0.02334   -0.00175    0.00281    0.00398
C25   1    0.940102    0.208857    0.491890    11.00000    0.03260    0.03762 =
         0.03396    0.00378   -0.00220   -0.00112
AFIX  43
H25A  2    0.970794    0.189368    0.476225    11.00000   -1.20000
AFIX   0
C26   1    0.924754    0.214612    0.598222    11.00000    0.04377    0.05957 =
         0.02633    0.00057   -0.00596   -0.00542
AFIX  43
H26A  2    0.945049    0.199221    0.653227    11.00000   -1.20000
AFIX   0
C27   1    0.880904    0.242156    0.622887    11.00000    0.04265    0.06586 =
         0.02437   -0.00316    0.00228   -0.00272
AFIX  43
H27A  2    0.870095    0.245527    0.694832    11.00000   -1.20000
AFIX   0
C28   1    0.851860    0.265471    0.541548    11.00000    0.03381    0.04844 =
         0.03104   -0.00687    0.00430    0.00111
C29   1    0.805614    0.296652    0.558690    11.00000    0.04498    0.07383 =
         0.03387   -0.01498    0.00632    0.01091
AFIX  43
H29A  2    0.794035    0.302939    0.629320    11.00000   -1.20000
AFIX   0
C30   1    0.778444    0.317079    0.476769    11.00000    0.04021    0.07304 =
         0.04263   -0.01138    0.00429    0.02140
AFIX  43
H30A  2    0.747952    0.337195    0.490665    11.00000   -1.20000
AFIX   0
C31   1    0.794699    0.308998    0.369725    11.00000    0.03451    0.05028 =
         0.03963   -0.00732    0.00046    0.01240
C32   1    0.768484    0.329570    0.279719    11.00000    0.04257    0.04896 =
         0.04772   -0.00511   -0.00346    0.01787
AFIX  43
H32A  2    0.737518    0.349658    0.288523    11.00000   -1.20000
AFIX   0
C33   1    0.787640    0.320538    0.181440    11.00000    0.03843    0.05169 =
         0.04646    0.00182   -0.00997    0.01962
AFIX  43
H33A  2    0.770325    0.334619    0.121041    11.00000   -1.20000
AFIX   0
C34   1    0.833467    0.290141    0.168074    11.00000    0.03501    0.04244 =
         0.02738   -0.00067   -0.00095    0.00629
AFIX  43
H34A  2    0.846057    0.283683    0.098229    11.00000   -1.20000
AFIX   0
C35   1    0.839755    0.279537    0.349284    11.00000    0.02773    0.03829 =
         0.03241   -0.00503   -0.00201    0.00436
C36   1    0.868692    0.257063    0.436550    11.00000    0.02969    0.03481 =
         0.03025   -0.00448   -0.00132   -0.00054
C37   1    0.439830    0.833975    0.298506    11.00000    0.06141    0.04073 =
         0.03444   -0.00835   -0.00338   -0.00180
AFIX  43
H37A  2    0.429087    0.825640    0.368805    11.00000   -1.20000
AFIX   0
C38   1    0.460330    0.883826    0.276740    11.00000    0.07614    0.03559 =
         0.04961   -0.01399   -0.00378   -0.00606
AFIX  43
H38A  2    0.462967    0.908611    0.332770    11.00000   -1.20000
AFIX   0
C39   1    0.476350    0.897410    0.178500    11.00000    0.05225    0.02813 =
         0.06513   -0.00041   -0.00608   -0.00296
AFIX  43
H39A  2    0.490712    0.931088    0.165537    11.00000   -1.20000
AFIX   0
C40   1    0.471426    0.860700    0.095019    11.00000    0.03014    0.02851 =
         0.05039    0.00253   -0.00369   -0.00052
C41   1    0.486450    0.869829   -0.013074    11.00000    0.03499    0.03828 =
         0.05089    0.01250    0.00123   -0.00210
AFIX  43
H41A  2    0.502486    0.902151   -0.031185    11.00000   -1.20000
AFIX   0
C42   1    0.478607    0.834329   -0.089042    11.00000    0.03979    0.04367 =
         0.03877    0.01235    0.00328    0.00363
AFIX  43
H42A  2    0.488775    0.842033   -0.159988    11.00000   -1.20000
AFIX   0
C43   1    0.455068    0.784655   -0.065582    11.00000    0.03069    0.03456 =
         0.03064    0.00099   -0.00039    0.00247
C44   1    0.444421    0.745845   -0.142283    11.00000    0.04790    0.04811 =
         0.02983   -0.00213    0.00462    0.00408
AFIX  43
H44A  2    0.454265    0.750838   -0.214410    11.00000   -1.20000
AFIX   0
C45   1    0.419768    0.701015   -0.111338    11.00000    0.05419    0.04321 =
         0.02988   -0.00588   -0.00482    0.00187
AFIX  43
H45A  2    0.411699    0.674936   -0.162594    11.00000   -1.20000
AFIX   0
C46   1    0.406436    0.693243   -0.005963    11.00000    0.03609    0.03185 =
         0.02914   -0.00179   -0.00578    0.00325
AFIX  43
H46A  2    0.389052    0.661836    0.013593    11.00000   -1.20000
AFIX   0
C47   1    0.440520    0.773839    0.039288    11.00000    0.02342    0.03179 =
         0.02907   -0.00210   -0.00121    0.00386
C48   1    0.449855    0.811810    0.121364    11.00000    0.02877    0.02411 =
         0.03581    0.00183   -0.00334    0.00424
C49   1    0.523739    0.705122    0.252391    11.00000    0.03532    0.04857 =
         0.03837    0.00188    0.00173   -0.00618
AFIX  43
H49A  2    0.528016    0.742010    0.249360    11.00000   -1.20000
AFIX   0
C50   1    0.568536    0.673178    0.265134    11.00000    0.02653    0.07774 =
         0.04631    0.00558    0.00085   -0.00115
AFIX  43
H50A  2    0.602067    0.688762    0.272732    11.00000   -1.20000
AFIX   0
C51   1    0.563663    0.620524    0.266506    11.00000    0.04608    0.06577 =
         0.04355    0.00740    0.00774    0.02590
AFIX  43
H51A  2    0.593759    0.599048    0.274177    11.00000   -1.20000
AFIX   0
C52   1    0.514216    0.597830    0.256602    11.00000    0.05465    0.04371 =
         0.03230    0.00409    0.00948    0.01778
C53   1    0.504421    0.542321    0.255641    11.00000    0.07822    0.03848 =
         0.04696    0.00440    0.01092    0.02546
AFIX  43
H53A  2    0.533007    0.518877    0.263362    11.00000   -1.20000
AFIX   0
C54   1    0.456404    0.523023    0.244228    11.00000    0.11269    0.03236 =
         0.04306    0.00458    0.01531    0.01138
AFIX  43
H54A  2    0.451506    0.486185    0.243513    11.00000   -1.20000
AFIX   0
C55   1    0.411576    0.556975    0.232903    11.00000    0.07100    0.02796 =
         0.03292    0.00432    0.00839   -0.00629
C56   1    0.359146    0.540205    0.222349    11.00000    0.08928    0.03597 =
         0.04654   -0.00310    0.00578   -0.02642
AFIX  43
H56A  2    0.351472    0.503877    0.219090    11.00000   -1.20000
AFIX   0
C57   1    0.320373    0.574999    0.216932    11.00000    0.06443    0.06060 =
         0.06013   -0.00212    0.00137   -0.02987
AFIX  43
H57A  2    0.285229    0.563397    0.210022    11.00000   -1.20000
AFIX   0
C58   1    0.331281    0.628106    0.221373    11.00000    0.04025    0.06352 =
         0.03736   -0.00460    0.00130   -0.02024
AFIX  43
H58A  2    0.303007    0.652207    0.219385    11.00000   -1.20000
AFIX   0
C59   1    0.419855    0.611477    0.236528    11.00000    0.04683    0.03056 =
         0.02377   -0.00297    0.00538   -0.00454
C60   1    0.471188    0.631591    0.244697    11.00000    0.04019    0.02856 =
         0.02632    0.00225    0.00495    0.00397
C61   1    0.418798    0.703769    0.471951    11.00000    0.04163    0.03856 =
         0.02715    0.00068   -0.00065    0.00447
AFIX  43
H61A  2    0.452341    0.689798    0.456091    11.00000   -1.20000
AFIX   0
C62   1    0.401276    0.703756    0.578540    11.00000    0.05891    0.05653 =
         0.02689   -0.00120   -0.00250   -0.00648
AFIX  43
H62A  2    0.422503    0.688788    0.632566    11.00000   -1.20000
AFIX   0
C63   1    0.354074    0.725113    0.604207    11.00000    0.05436    0.05467 =
         0.03081   -0.00304    0.00746   -0.00525
AFIX  43
H63A  2    0.342612    0.725782    0.676048    11.00000   -1.20000
AFIX   0
C64   1    0.322443    0.746201    0.522967    11.00000    0.03904    0.04510 =
         0.03965   -0.00786    0.00603   -0.00429
C65   1    0.273235    0.769978    0.542002    11.00000    0.05047    0.05358 =
         0.04920   -0.01300    0.01991   -0.00223
AFIX  43
H65A  2    0.260343    0.772614    0.612645    11.00000   -1.20000
AFIX   0
C66   1    0.244413    0.788998    0.460120    11.00000    0.03434    0.05129 =
         0.06805   -0.01489    0.01206    0.00588
AFIX  43
H66A  2    0.211413    0.804583    0.474393    11.00000   -1.20000
AFIX   0
C67   1    0.262750    0.786080    0.352022    11.00000    0.02790    0.03818 =
         0.05779   -0.01262    0.00357    0.00258
C68   1    0.235765    0.807166    0.263648    11.00000    0.03598    0.05297 =
         0.07682   -0.00910   -0.00018    0.01642
AFIX  43
H68A  2    0.203261    0.824620    0.272766    11.00000   -1.20000
AFIX   0
C69   1    0.257187    0.801960    0.166023    11.00000    0.04101    0.06774 =
         0.06619    0.00696   -0.01670    0.01478
AFIX  43
H69A  2    0.239037    0.815414    0.106047    11.00000   -1.20000
AFIX   0
C70   1    0.305424    0.777250    0.151143    11.00000    0.04550    0.04779 =
         0.03978    0.00273   -0.00751    0.00825
AFIX  43
H70A  2    0.319487    0.774538    0.081441    11.00000   -1.20000
AFIX   0
C71   1    0.311195    0.762859    0.330438    11.00000    0.03032    0.03023 =
         0.04227   -0.00541   -0.00211    0.00128
C72   1    0.341378    0.743076    0.418919    11.00000    0.03349    0.02538 =
         0.03558   -0.00637    0.00179   -0.00014
C73   1    0.903662    0.403139    0.542833    11.00000    0.07835    0.05461 =
         0.09513   -0.01507    0.01217   -0.00431
AFIX 137
H73A  2    0.893798    0.396710    0.468678    11.00000   -1.50000
H73B  2    0.873000    0.415217    0.582648    11.00000   -1.50000
H73C  2    0.916815    0.370678    0.574522    11.00000   -1.50000
AFIX   0
C74   1    0.944340    0.442982    0.546771    11.00000    0.05779    0.05369 =
         0.06360   -0.00369    0.01996    0.00933
C75   1    0.913793    0.700134    0.224422    11.00000    0.11170    0.12348 =
         0.17353    0.05966    0.05506    0.06064
AFIX 137
H75A  2    0.892844    0.669947    0.246658    11.00000   -1.50000
H75B  2    0.891606    0.724797    0.185364    11.00000   -1.50000
H75C  2    0.928353    0.717474    0.287303    11.00000   -1.50000
AFIX   0
C76   1    0.957496    0.682065    0.153984    11.00000    0.09307    0.06780 =
         0.09771    0.01094   -0.01407    0.01275
AFIX  66
PART   1
SAME C77A > C83A
C77   1    0.129341    0.524339    0.775259    21.00000    0.09220
C78   1    0.078934    0.504182    0.768909    21.00000    0.07724
AFIX  43
H78A  2    0.051791    0.524325    0.737507    21.00000   -1.20000
AFIX  65
C79   1    0.068243    0.454552    0.808504    21.00000    0.08050
AFIX  43
H79A  2    0.033792    0.440776    0.804163    21.00000   -1.20000
AFIX  65
C80   1    0.107958    0.425080    0.854449    21.00000    0.08056
AFIX  43
H80A  2    0.100650    0.391160    0.881510    21.00000   -1.20000
AFIX  65
C81   1    0.158364    0.445237    0.860799    21.00000    0.12950
AFIX  43
H81A  2    0.185508    0.425093    0.892201    21.00000   -1.20000
AFIX  65
C82   1    0.169057    0.494866    0.821205    21.00000    0.10420
AFIX  43
H82A  2    0.203508    0.508642    0.825546    21.00000   -1.20000
AFIX   0
C83   1    0.139844    0.575195    0.719519    21.00000    0.14924
AFIX  33
H83A  2    0.176516    0.585137    0.729916    21.00000   -1.50000
H83B  2    0.132794    0.571201    0.643359    21.00000   -1.50000
H83C  2    0.117080    0.602448    0.748895    21.00000   -1.50000
AFIX   0
PART   2
C77A  1    0.515132    0.086309    0.048681   -21.00000    0.05743
C78A  1    0.554988    0.111890    0.100874   -21.00000    0.06012
AFIX  43
H78B  2    0.583518    0.091949    0.127345   -21.00000   -1.20000
AFIX   0
C79A  1    0.555121    0.163208    0.115632   -21.00000    0.04909
AFIX  43
H79B  2    0.584969    0.179690    0.145686   -21.00000   -1.20000
AFIX   0
C80A  1    0.512250    0.192813    0.087669   -21.00000    0.05048
AFIX  43
H80B  2    0.510544    0.228882    0.105535   -21.00000   -1.20000
AFIX   0
C81A  1    0.471712    0.169030    0.033064   -21.00000    0.06411
AFIX  43
H81B  2    0.442829    0.189541    0.010227   -21.00000   -1.20000
AFIX   0
C82A  1    0.472392    0.114228    0.010299   -21.00000    0.06740
AFIX  43
H82B  2    0.445182    0.097800   -0.028846   -21.00000   -1.20000
AFIX   0
C83A  1    0.525393    0.027902    0.038402   -21.00000    0.09038
AFIX  33
H83D  2    0.496148    0.011339    0.000911   -21.00000   -1.50000
H83E  2    0.557778    0.022278   -0.001703   -21.00000   -1.50000
H83F  2    0.528862    0.012465    0.109379   -21.00000   -1.50000
PART   0

AFIX   0
HKLF 4

REM  delta-1-toluene in P4(1)
REM R1 =  0.0678 for   17221 Fo > 4sig(Fo)  and  0.0772 for all   19736 data
REM   1128 parameters refined using     21 restraints

END

WGHT      0.1164      8.9851

REM Highest difference peak  1.623,  deepest hole -0.938,  1-sigma level  0.089
Q1    1   0.7797  0.3307  0.8050  11.00000  0.05    0.85
Q2    1   0.8360  0.3127  0.9201  11.00000  0.05    0.70
Q3    1   0.5746  0.5969  0.5552  11.00000  0.05    0.65
Q4    1   0.8683  0.3372  0.7708  11.00000  0.05    0.65
Q5    1   0.1092  0.5799  0.6782  11.00000  0.05    0.58
;
_shelx_res_checksum   39406

_shelx_hkl_file
;
   0   0 -15    1.10    1.98
   0   0 -14    4.09    2.19
   0   0 -13    3.37    2.06
   0   0 -12  148.49    4.72
   0   0 -11    1.32    0.85
   0   0 -10   -0.32    0.78
   0   0  -9    0.16    0.63
   0   0  -8 1658.21   28.37
   0   0  -7   -0.24    0.53
   0   0  -6    0.63    0.50
   0   0  -5   -0.44    0.46
   0   0  -4 3961.41   63.32
   0   0  -3    0.44    0.44
   0   0   2    0.09    0.22
   0   0   3    3.42    0.82
   0   0   4 3560.30   58.04
   0   0   5    0.15    0.46
   0   0   6   -0.56    0.77
   0   0   7   -0.47    0.84
   0   0   8 1237.15   23.49
   0   0   9   -0.29    0.99
   0   0  10   -0.34    1.01
   0   0  11    1.80    1.12
   0   0  12  100.42    4.93
   0   0  13    4.10    1.62
   0   0  14    2.52    1.35
   0   0  15   -0.41    0.96
   0  -1 -15    6.26    2.19
  -1   0 -15    6.74    2.47
   0   1 -15   10.75    2.82
   1   0 -15    9.10    2.60
   1   0 -14    8.51    2.42
   0   1 -14    2.93    1.82
   0  -1 -14    7.87    2.42
  -1   0 -14    9.87    2.48
   0  -1 -13   63.64    5.05
  -1   0 -13   64.97    5.01
   0   1 -13   55.02    4.68
  -1   0 -12   36.08    2.33
   0   1 -12   43.91    3.93
  -1   0 -12   39.79    3.72
   0  -1 -12   39.25    2.15
   0   1 -12   38.69    2.41
   1   0 -12   37.08    2.12
   0  -1 -11   64.15    2.71
   1   0 -11   65.09    2.75
  -1   0 -11   57.31    4.16
   0   1 -11   56.45    2.89
  -1   0 -11   57.41    2.89
   1   0 -10   34.48    1.93
   0  -1 -10   32.06    1.85
  -1   0 -10   31.01    2.00
   0   1 -10   31.08    2.00
   0   1  -9   45.24    2.31
  -1   0  -9   42.55    2.23
   1   0  -9   42.90    2.02
   1   0  -9   44.69    3.24
   0  -1  -9   43.51    2.03
   1   0  -8   78.42    2.72
   0   1  -8   77.27    2.96
   0  -1  -8   79.81    2.71
  -1   0  -8   82.41    3.00
   0  -1  -7   56.94    2.10
   0   1  -7   53.74    2.27
   1   0  -7   54.94    2.11
  -1   0  -7   54.32    2.31
   0  -1  -6    9.01    0.80
   0   1  -6    8.21    0.88
  -1   0  -6    8.66    0.92
   1   0  -6   10.01    0.85
   0  -1  -5   45.28    1.59
  -1   0  -5   39.05    1.71
   1   0  -5   46.03    1.63
   0   1  -5   45.79    1.77
   1   0  -4   82.40    2.13
  -1   0  -4   87.42    2.41
   0   1  -4   78.93    2.33
   0  -1  -4   87.99    2.14
   1   0  -3   90.95    2.09
   0   1  -3   95.51    2.34
   0  -1  -3   87.70    2.00
  -1   0  -3   84.83    2.27
   0  -1   2   44.96    1.47
   1   0   2   43.42    1.46
   0  -1   3   82.41    2.17
   0   1   3   93.54    2.71
   1   0   3   86.01    2.63
   0  -1   3   83.22    2.57
  -1   0   3   89.64    2.00
  -1   0   4   75.23    1.95
   1   0   4   72.46    2.63
   0  -1   4   76.50    2.69
   0  -1   4   71.02    2.09
   0   1   4   78.81    2.70
   0   1   5   37.20    2.00
   1   0   5   42.32    2.11
   0  -1   5   39.11    2.03
   0  -1   6    7.54    1.11
  -1   0   6    7.87    1.14
   0   1   6    5.96    1.06
   1   0   6    8.11    1.16
   0  -1   7   45.43    2.56
   1   0   7   46.24    2.58
   0   1   7   43.16    2.55
  -1   0   7   43.13    2.55
   0  -1   8   62.34    3.22
  -1   0   8   64.28    3.31
   1   0   8   63.23    3.26
   0   1   8   61.49    3.25
   0   1   9   29.73    2.38
   0  -1   9   34.55    2.51
  -1   0   9   29.73    2.40
   1   0   9   35.63    2.53
   1   0  10   21.22    2.18
   0  -1  10   25.11    2.30
   0   1  10   25.38    2.37
  -1   0  10   23.09    2.32
  -1   0  11   45.49    3.25
   0   1  11   41.28    3.09
   1   0  11   48.47    3.35
   0  -1  11   44.39    3.18
   0   1  12   28.42    2.67
  -1   0  12   23.98    2.52
   1   0  12   26.07    2.57
   0  -1  12   28.64    2.67
   1   0  13   45.59    3.42
   0  -1  13   40.63    3.30
   0   1  13   41.11    3.34
  -1   0  13   40.43    3.35
   0   1  14    4.61    1.46
   0  -1  14    4.70    1.57
   1   0  14    5.45    1.58
  -1   0  14    5.27    1.50
   0   1  15    7.48    1.70
  -1   0  15    5.15    1.59
   1   0  15    6.67    1.63
   0  -1  15    5.55    1.53
  -1  -1 -15   16.49    3.29
   1   1 -15   10.64    2.69
   1  -1 -15   14.35    3.17
  -1   1 -15   15.03    2.88
  -1   1 -14   29.43    3.66
  -1  -1 -14   23.30    3.55
   1  -1 -14   27.25    3.72
   1   1 -14   26.71    3.68
  -1  -1 -13   57.80    4.77
   1   1 -13   65.28    5.12
  -1   1 -13   60.29    4.84
   1  -1 -12   15.78    1.31
  -1   1 -12   14.45    1.58
   1   1 -12   15.69    1.53
  -1  -1 -12   16.49    2.65
  -1  -1 -12   15.45    1.54
  -1   1 -12   17.87    2.61
   1  -1 -11  250.84    6.11
  -1   1 -11  255.02    9.03
  -1   1 -11  256.56    7.04
   1   1 -11  258.20    6.70
  -1  -1 -11  259.49    6.66
  -1   1 -10  120.78    5.66
  -1  -1 -10  130.55    4.18
  -1   1 -10  130.87    4.46
   1   1 -10  131.16    4.19
   1  -1 -10  133.11    3.84
  -1  -1  -9  116.96    3.71
   1   1  -9  117.22    3.75
   1  -1  -9  111.49    5.21
  -1   1  -9  116.77    4.01
   1  -1  -9  110.99    3.37
   1   1  -9  105.63    5.06
   1   1  -8  182.14    4.88
   1  -1  -8  181.13    4.44
  -1  -1  -8  194.72    4.89
  -1   1  -8  186.56    5.16
   1   1  -7  905.32   16.33
   1  -1  -7  901.51   15.82
  -1   1  -7  912.82   16.69
  -1  -1  -7  912.24   16.32
  -1  -1  -6  475.90    9.20
   1  -1  -6  485.55    8.76
  -1   1  -6  466.94    9.52
   1   1  -6  470.05    9.21
  -1   1  -5  589.17   11.05
   1   1  -5  608.91   10.76
  -1  -1  -5  561.99   10.61
   1  -1  -5  590.44   10.26
  -1   1  -4 1129.11   18.49
   1  -1  -4 1054.25   17.62
   1   1  -4 1063.53   18.10
   1   1  -3 3438.02   54.68
  -1   1  -3 3400.08   54.93
  -1   1  -2 1351.22   22.40
   1  -1   2 1198.24   19.90
   1  -1   3 3144.54   52.38
   1   1   3 3255.31   52.48
  -1  -1   3 3279.30   51.70
   1  -1   4  907.72   16.34
   1   1   4  905.50   16.37
  -1  -1   4  908.72   15.42
   1   1   5  483.32   10.13
   1  -1   5  474.52   10.06
  -1  -1   5  496.61    9.03
   1  -1   6  367.50    8.61
  -1   1   6  372.06    8.65
   1   1   6  375.82    8.63
  -1  -1   6  372.26    8.61
  -1  -1   7  719.24   14.52
  -1   1   7  691.49   14.44
   1  -1   7  713.20   14.50
   1   1   7  696.70   14.41
  -1  -1   8  138.90    5.05
   1  -1   8  143.16    5.06
  -1   1   8  142.56    5.07
   1   1   8  141.04    5.03
  -1  -1   9   84.20    3.96
  -1   1   9   79.33    3.87
   1   1   9   81.85    3.88
   1  -1   9   78.78    3.81
   1  -1  10   99.47    4.51
  -1   1  10   90.09    4.38
  -1  -1  10   95.09    4.43
   1   1  10   97.26    4.49
  -1   1  11  183.54    6.70
  -1  -1  11  183.63    6.71
   1   1  11  189.10    6.77
   1  -1  11  183.32    6.62
   1   1  12   11.69    1.84
   1  -1  12   10.67    1.76
  -1   1  12   12.59    1.92
  -1  -1  12    7.91    1.65
   1   1  13   38.51    3.24
   1  -1  13   37.45    3.13
  -1   1  13   35.36    3.12
  -1  -1  13   36.51    3.14
  -1  -1  14   16.22    2.26
   1  -1  14   16.71    2.34
  -1   1  14   13.36    2.04
   1   1  14   17.67    2.33
  -1  -1  15    8.30    1.77
   1   1  15    9.26    1.86
   1  -1  15    8.76    1.77
  -1   1  15    7.89    1.81
   1   2 -15    5.99    2.46
  -1  -2 -15    5.25    2.50
   2  -1 -15    2.96    1.87
  -2   1 -15    3.55    2.04
   1   2 -14    1.98    1.70
  -2   1 -14    2.83    1.77
  -1  -2 -14    5.13    2.36
  -2   1 -13   20.30    3.05
   1   2 -13   18.49    2.91
  -1  -2 -13   21.88    3.17
   1   2 -12   48.48    4.11
   1   2 -12   46.58    2.69
  -2   1 -12   46.84    2.89
  -1  -2 -12   51.45    2.47
   2  -1 -12   48.78    2.21
  -2   1 -12   46.39    3.93
  -2   1 -11  108.75    4.31
  -2   1 -11  107.33    5.59
   1   2 -11  107.66    4.06
   2  -1 -11  105.03    3.34
  -1  -2 -11  108.97    3.68
  -1  -2 -10   11.53    1.15
   1   2 -10   10.10    1.17
   2  -1 -10   12.00    1.05
  -2   1 -10   12.71    1.52
  -2   1 -10   12.16    1.96
   1   2  -9   31.21    1.93
   2  -1  -9   32.01    1.57
  -1  -2  -9   35.19    1.88
   1   2  -9   31.20    2.72
   2  -1  -9   30.59    2.69
  -2   1  -9   30.52    2.65
  -2   1  -9   32.97    2.16
   1   2  -8   40.26    2.08
  -2   1  -8   37.62    2.72
   2  -1  -8   38.62    1.63
  -2   1  -8   39.44    2.23
  -1  -2  -8   40.84    1.90
   2  -1  -7   52.17    1.80
  -2   1  -7   52.93    2.45
  -2   1  -7   51.17    2.89
  -1  -2  -7   50.97    2.07
   1   2  -7   48.10    2.19
  -2   1  -6   10.10    1.26
  -2   1  -6    8.27    1.03
  -1  -2  -6   10.46    0.91
   2  -1  -6   10.02    0.73
   1   2  -6   10.28    0.99
  -2   1  -5   22.39    1.65
   2  -1  -5   24.75    0.98
  -2   1  -5   24.46    1.46
   1   2  -5   23.91    1.30
   1   2  -4    8.52    0.74
   2  -1  -4    8.98    0.50
  -2   1  -4    9.53    0.96
  -2   1  -4    7.97    0.83
  -2   1  -3   78.80    2.50
   1   2  -3   72.74    2.13
  -2   1  -2   34.11    1.29
  -2   1   2   32.20    1.25
   1   2   2   29.48    1.19
   2  -1   2   32.89    1.22
  -1  -2   3   72.18    2.03
   1   2   3   73.11    2.37
   2  -1   3   69.28    2.29
   2  -1   4    6.35    0.79
  -1  -2   4    6.67    0.65
  -2   1   4    6.80    0.44
   1   2   4    7.08    0.91
   1   2   5   19.76    1.47
  -1  -2   5   20.63    1.19
   2  -1   5   20.30    1.50
  -1  -2   6    9.60    1.20
   1   2   6    9.53    1.24
  -1  -2   6    8.74    0.86
   2  -1   6    9.03    1.23
   2  -1   7   38.58    2.37
   1   2   7   45.98    2.57
  -1  -2   7   41.42    2.47
  -2   1   7   39.86    2.40
   1   2   8   30.00    2.27
   2  -1   8   25.92    2.08
  -1  -2   8   28.89    2.20
  -2   1   8   25.84    2.10
   1   2   9   24.31    2.14
  -2   1   9   24.54    2.19
  -1  -2   9   22.27    2.06
   2  -1   9   19.94    1.93
   2  -1  10    9.83    1.55
  -2   1  10    8.10    1.50
  -1  -2  10    7.38    1.40
   1   2  10    7.67    1.41
   1   2  11   74.76    4.13
  -2   1  11   72.53    4.05
   2  -1  11   73.56    4.05
  -1  -2  11   79.08    4.16
  -1  -2  12   32.76    2.84
   1   2  12   32.48    2.87
  -2   1  12   31.08    2.81
   2  -1  12   36.34    2.96
   1   2  13   14.38    2.14
  -2   1  13   16.24    2.26
  -1  -2  13   12.95    2.08
   2  -1  13   12.05    1.97
   2  -1  14    2.89    1.38
   1   2  14    3.17    1.46
  -1  -2  14    3.67    1.42
  -2   1  14    3.82    1.54
   2  -1  15    3.18    1.27
  -2   1  15    3.16    1.46
   1   2  15    6.86    1.75
  -1  -2  15    3.17    1.45
  -2   0 -15   12.50    2.75
   2   0 -15   11.20    2.97
   0  -2 -15   11.86    2.81
   0   2 -15   12.13    2.79
   2   0 -14   48.00    4.79
   0   2 -14   42.49    4.36
   0  -2 -14   45.34    4.66
  -2   0 -14   40.11    4.26
   0   2 -13   46.41    4.29
  -2   0 -13   42.57    3.99
   2   0 -12    7.11    1.00
   0  -2 -12    6.28    0.88
   0   2 -12    6.42    1.17
   0   2 -12    7.42    1.91
  -2   0 -12    8.50    2.04
  -2   0 -12    6.48    1.18
   0   2 -11  191.94    5.99
   2   0 -11  201.46    5.30
  -2   0 -11  205.54    6.07
  -2   0 -11  193.88    7.71
   0  -2 -11  202.18    5.19
   0   2 -11  202.22    7.87
   0   2 -10  113.71    4.12
  -2   0 -10  104.53    5.14
   0  -2 -10  111.99    3.44
   0   2 -10  108.00    5.26
   2   0 -10  110.27    3.53
  -2   0 -10  113.37    4.13
   2   0  -9   70.13    4.02
   0  -2  -9   66.44    2.43
   0   2  -9   64.96    2.93
  -2   0  -9   72.04    3.06
   2   0  -9   68.49    2.51
   2   0  -8   41.10    1.83
   0  -2  -8   39.30    1.74
   0   2  -8   38.94    2.12
  -2   0  -8   41.79    2.24
   2   0  -7  457.04    8.54
  -2   0  -7  415.85    9.12
   0   2  -7  440.58    9.25
   0  -2  -7  428.78    8.33
   2   0  -6  953.04   16.21
   0  -2  -6  942.44   16.03
  -2   0  -6  924.12   16.93
   0   2  -6  917.48   16.90
   0   2  -5  462.66    9.31
   2   0  -5  479.00    8.71
   0  -2  -5  505.91    8.63
  -2   0  -5  460.36    9.27
   2   0  -4  378.39    6.84
   0  -2  -4  379.16    6.69
   0   2  -4  370.39    7.40
   2   0  -3 3470.79   54.47
   0   2  -3 3352.39   55.10
  -2   0  -2 1273.17   21.05
   2   0  -2 1262.65   20.34
   2   0   2 1095.21   18.26
   0  -2   2 1106.57   18.19
   0   2   2 1078.50   18.25
  -2   0   2 1080.74   18.25
   0  -2   3 2934.00   47.03
  -2   0   3 2874.69   46.42
   2   0   3 2910.30   47.42
   0   2   3 2927.85   47.50
   0  -2   3 3003.16   47.46
   0  -2   4  309.63    6.79
   0   2   4  318.62    6.88
   0  -2   4  288.43    6.18
   2   0   4  326.80    6.86
  -2   0   4  320.52    5.80
   2   0   5  389.65    8.62
   0   2   5  392.58    8.71
   0  -2   5  417.38    7.99
  -2   0   5  411.54    7.44
   0  -2   5  393.75    8.67
   0   2   6  774.44   14.87
   0  -2   6  747.08   14.71
   2   0   6  761.77   14.74
  -2   0   6  727.48   12.95
   0   2   7  347.13    8.57
   0  -2   7  355.95    8.54
   2   0   7  346.95    8.47
  -2   0   7  334.53    8.42
   0  -2   8   27.93    2.12
   0   2   8   26.31    2.12
   2   0   8   28.78    2.15
  -2   0   8   26.72    2.13
   0  -2   9   47.80    2.93
   2   0   9   47.34    2.95
  -2   0   9   44.52    2.89
   0   2   9   52.91    3.07
   0  -2  10   84.64    4.12
   0   2  10   81.03    4.05
   2   0  10   79.54    3.99
  -2   0  10   77.54    4.00
   0   2  11  134.81    5.66
   0  -2  11  136.21    5.60
   2   0  11  139.07    5.64
  -2   0  11  132.37    5.61
   0   2  12    4.67    1.43
   2   0  12    5.57    1.62
  -2   0  12    3.73    1.28
   0  -2  12    1.80    1.01
   2   0  13   30.43    2.94
  -2   0  13   26.91    2.77
   0  -2  13   34.19    2.99
   0   2  13   32.86    3.00
  -2   0  14   28.19    2.91
   2   0  14   30.17    2.95
   0  -2  14   30.65    2.97
   0   2  14   28.20    2.83
   0   2  15    6.24    1.69
   2   0  15    6.28    1.62
   0  -2  15    7.26    1.77
  -2   0  15    8.01    1.76
   2   1 -15    1.38    2.08
  -2  -1 -15    0.71    1.68
  -1   2 -15    1.65    1.70
   1  -2 -15   -0.01    2.35
  -2  -1 -14   70.61    5.53
   2   1 -14   70.60    5.67
  -1   2 -14   71.40    5.44
  -1   2 -13    9.06    2.34
  -2  -1 -13   12.47    2.62
   2   1 -12    8.65    1.15
  -2  -1 -12    8.10    1.95
  -1   2 -12    7.87    1.89
   1  -2 -12    8.41    0.90
  -2  -1 -12    9.71    1.34
  -1   2 -12    6.60    1.26
  -1   2 -11    4.02    1.12
  -2  -1 -11    7.48    2.01
   1  -2 -11    3.95    0.72
   2   1 -11    5.96    1.12
  -2  -1 -11    3.25    1.06
  -1   2 -11   10.36    2.19
  -2  -1 -10  111.62    3.98
   1  -2 -10  111.66    3.25
  -1   2 -10  112.80    4.21
   2   1 -10  105.88    3.68
  -1   2 -10  102.49    5.15
   2   1  -9    2.79    1.37
  -1   2  -9    2.60    0.87
   1  -2  -9    3.90    1.41
   1  -2  -9    1.74    0.49
  -1   2  -9    2.95    1.36
   2   1  -9    2.24    0.70
  -2  -1  -9    2.79    0.92
   1  -2  -8   28.64    1.37
  -2  -1  -8   33.57    1.93
  -1   2  -8   30.25    2.47
   2   1  -8   29.89    1.63
  -1   2  -8   30.36    1.94
   2   1  -7    5.00    0.73
  -1   2  -7    6.91    1.00
   1  -2  -7    5.80    0.64
  -2  -1  -7    6.45    0.94
   2   1  -6  241.66    5.43
  -1   2  -6  258.68    6.01
  -2  -1  -6  250.32    5.72
   1  -2  -6  246.23    4.89
   2   1  -5   32.19    1.37
   1  -2  -5   28.96    1.03
  -1   2  -5   28.33    1.53
  -1   2  -4   14.61    1.18
   1  -2  -4   15.16    0.60
  -1   2  -4   15.98    1.07
   2   1  -4   16.06    0.86
  -1   2  -3    3.55    0.65
  -1   2  -3    3.53    0.60
   2   1  -3    3.78    0.42
  -1   2  -2   32.09    1.25
   2   1  -2   30.57    1.01
   2   1   2   30.77    1.20
   1  -2   2   30.72    1.17
  -2  -1   2   29.81    1.17
   1  -2   2   28.51    1.14
  -2  -1   3    4.31    0.45
   2   1   3    4.57    0.66
   1  -2   3    2.56    0.56
   1  -2   3    4.08    0.66
   2   1   4   13.20    1.05
   1  -2   4   12.90    1.09
  -2  -1   4   12.21    0.75
  -2  -1   5   27.42    1.23
   1  -2   5   26.57    1.69
   2   1   5   25.98    1.66
   2   1   6  198.19    5.63
  -1   2   6  197.98    5.68
   1  -2   6  201.06    5.63
  -2  -1   6  207.97    4.58
  -1   2   7    5.89    1.21
  -2  -1   7    2.12    0.89
   1  -2   7    6.06    1.21
   2   1   7    5.23    1.04
   1  -2   8   21.23    1.92
   2   1   8   22.93    1.94
  -1   2   8   22.80    2.04
  -2  -1   8   17.27    1.76
  -2  -1   9    0.33    0.95
  -1   2   9    0.00    1.02
   1  -2   9    1.64    0.99
   2   1   9    1.95    0.93
  -2  -1  10   79.36    4.05
   2   1  10   78.76    4.01
  -1   2  10   79.69    4.10
   1  -2  10   82.30    4.08
   2   1  11    2.97    1.27
  -1   2  11    3.04    1.40
   1  -2  11    3.49    1.36
  -2  -1  11    3.32    1.29
   2   1  12    7.22    1.56
  -1   2  12    7.26    1.60
  -2  -1  12    5.71    1.54
   1  -2  12    5.10    1.50
  -1   2  13    6.43    1.66
   1  -2  13    7.57    1.68
  -2  -1  13    9.94    1.91
   2   1  13    9.21    1.84
  -2  -1  14   48.80    3.71
  -1   2  14   41.33    3.46
   1  -2  14   49.99    3.65
   2   1  14   46.41    3.56
  -1   2  15    0.15    1.03
   2   1  15    0.12    1.20
  -2  -1  15    1.67    1.37
   1  -2  15    1.22    1.05
   2   2 -15   -0.15    1.71
  -2  -2 -15    1.59    1.80
  -2   2 -15    1.87    1.80
   2   2 -14   20.32    3.27
  -2  -2 -14   21.88    3.31
  -2   2 -14   19.77    3.14
  -2   2 -13   66.89    4.96
  -2  -2 -13   72.36    5.32
   2   2 -13   71.09    5.27
  -2   2 -12   36.48    3.46
  -2  -2 -12   31.70    2.11
  -2  -2 -12   33.28    3.41
  -2   2 -12   28.95    2.36
   2   2 -12   29.04    2.11
   2   2 -11   17.58    1.63
  -2   2 -11   21.03    2.63
   2  -2 -11   14.35    1.05
  -2  -2 -11   14.83    1.51
  -2   2 -11   14.28    1.72
  -2  -2 -10   53.68    2.56
  -2   2 -10   53.07    2.95
  -2   2 -10   54.52    3.68
   2  -2 -10   55.12    2.02
   2   2 -10   56.80    2.67
   2  -2  -9  195.16    7.02
   2   2  -9  188.36    6.88
   2  -2  -9  189.36    4.30
  -2   2  -9  193.54    5.74
  -2   2  -9  170.25    6.46
   2   2  -9  185.52    5.19
  -2  -2  -9  189.30    5.21
   2  -2  -8  133.63    3.28
  -2  -2  -8  142.52    4.14
  -2   2  -8  123.16    5.07
  -2   2  -8  143.89    4.59
   2   2  -8  139.76    4.17
  -2   2  -7    3.45    0.79
   2   2  -7    1.49    0.71
  -2  -2  -7    3.18    0.69
   2  -2  -7    3.40    0.45
  -2   2  -7    4.34    1.02
  -2   2  -6  415.19    8.86
   2  -2  -6  418.11    7.34
   2   2  -6  409.47    8.36
  -2   2  -6  385.51    9.46
   2  -2  -5 1204.29   19.25
  -2   2  -5 1221.87   20.96
   2   2  -5 1171.80   20.34
  -2   2  -5 1156.06   21.54
   2   2  -4   67.68    2.10
  -2   2  -4   66.83    2.60
  -2   2  -4   66.54    2.39
   2   2  -3  337.78    6.51
  -2   2  -3  338.54    6.86
  -2   2  -3  355.96    7.11
  -2   2  -2  198.16    4.19
   2   2   2  178.36    3.83
   2  -2   2  187.82    3.82
  -2  -2   2  183.88    3.83
  -2  -2   2  170.49    3.60
  -2   2   2  177.90    3.86
   2  -2   3  328.47    6.58
   2   2   3  318.61    6.58
  -2  -2   3  325.89    6.14
   2  -2   4   52.21    2.12
  -2  -2   4   52.53    1.75
   2   2   4   54.28    2.15
  -2  -2   5 1031.38   17.38
   2  -2   5  975.80   18.25
   2   2   5  989.28   18.32
   2   2   6  322.25    7.83
  -2  -2   6  331.27    6.83
   2  -2   6  328.75    7.82
  -2  -2   7    5.10    0.76
  -2  -2   7    3.93    0.93
  -2   2   7    3.51    0.93
   2   2   7    4.93    0.98
   2  -2   7    4.70    0.93
   2   2   8   94.37    4.04
   2  -2   8   98.67    4.08
  -2   2   8   99.62    4.17
  -2  -2   8  102.43    4.16
   2   2   9  134.81    5.16
  -2   2   9  135.79    5.22
   2  -2   9  135.83    5.10
  -2  -2   9  135.06    5.13
   2  -2  10   40.03    2.81
  -2  -2  10   31.05    2.55
  -2   2  10   31.99    2.60
   2   2  10   38.80    2.80
   2   2  11   13.41    1.85
   2  -2  11   12.71    1.91
  -2   2  11   12.92    1.85
  -2  -2  11   10.10    1.70
   2   2  12   22.29    2.45
  -2  -2  12   20.06    2.30
  -2   2  12   19.44    2.25
   2  -2  12   19.40    2.26
   2  -2  13   46.23    3.46
  -2  -2  13   48.69    3.59
  -2   2  13   44.90    3.51
   2   2  13   50.68    3.62
   2  -2  14   15.24    2.18
   2   2  14   14.24    2.19
  -2  -2  14   17.72    2.40
  -2   2  14   10.51    1.87
   2  -2  15    2.42    1.19
  -2   2  15    1.31    1.37
   2   2  15    1.49    1.32
  -2  -2  15    1.06    1.32
   2   3 -16   16.95    3.02
  -2  -3 -15    1.03    1.93
  -3   2 -15    5.22    1.95
   2   3 -15    5.77    2.37
   2   3 -14    9.97    2.54
  -3   2 -14   11.60    2.47
  -2  -3 -14    8.43    2.46
  -3   2 -13   22.15    2.95
  -2  -3 -13   21.75    3.06
   2   3 -13   21.89    3.03
  -3   2 -12   56.67    4.27
   2   3 -12   58.14    4.47
  -2  -3 -12   56.30    2.67
   2   3 -12   55.36    3.03
   3  -2 -12   60.32    2.02
  -3   2 -12   56.06    3.39
  -3   2 -11   52.01    3.84
  -3   2 -11   48.69    3.06
  -2  -3 -11   50.54    2.43
   2   3 -11   45.88    2.68
   3  -2 -11   50.41    1.85
  -2  -3 -10   21.27    1.58
  -3   2 -10   20.41    2.38
   2   3 -10   19.27    1.67
  -3   2 -10   19.75    1.96
   3  -2 -10   18.36    1.06
  -3   2  -9   24.39    2.38
  -3   2  -9   25.23    2.05
   3  -2  -9   23.90    1.15
   2   3  -9   27.58    2.56
  -2  -3  -9   27.45    1.71
   2   3  -9   24.26    1.77
   3  -2  -9   27.76    2.58
  -2  -3  -8   66.07    2.52
   2   3  -8   63.14    2.73
  -3   2  -8   69.04    3.18
   3  -2  -8   62.90    1.89
  -3   2  -8   58.18    3.35
   2   3  -8   61.93    3.51
  -3   2  -7    4.14    1.02
  -2  -3  -7    3.36    0.68
   2   3  -7    3.32    0.69
  -3   2  -7    3.52    0.92
   3  -2  -7    3.49    0.39
  -3   2  -6   15.28    1.53
   2   3  -6   14.06    1.16
  -3   2  -6   15.27    1.40
   3  -2  -6   14.12    0.66
   2   3  -5    9.73    0.93
  -3   2  -5   11.29    1.22
  -3   2  -5   10.70    1.10
   3  -2  -5    9.91    0.48
  -3   2  -4   16.76    1.23
  -3   2  -4   16.21    1.23
   2   3  -4   15.72    1.02
   2   3  -3   37.38    1.49
   2   3  -3   35.88    1.65
  -3   2  -3   36.16    1.63
  -3   2  -2   67.43    1.94
   2   3  -2   67.65    2.05
  -3   2  -1   33.63    0.97
  -2  -3  -1   34.19    1.11
  -2  -3   1   32.70    0.93
  -2  -3   2   64.91    1.89
  -2  -3   2   68.15    1.90
  -3   2   2   65.65    1.95
   2   3   2   65.24    1.91
  -2  -3   3   31.40    1.32
  -3   2   3   33.67    1.52
   3  -2   3   29.26    1.42
   2   3   3   29.98    1.42
   3  -2   4   15.63    1.15
   2   3   4   15.96    1.19
  -2  -3   4   16.06    0.99
  -2  -3   5    6.66    0.76
   2   3   5    7.33    0.99
   3  -2   5    6.80    0.93
  -3   2   5    7.87    0.43
   3  -2   6   12.92    1.31
  -2  -3   6   12.71    1.09
   2   3   6   12.67    1.34
  -2  -3   7    2.30    0.64
   2   3   7    1.02    0.79
   3  -2   7    1.07    0.64
  -2  -3   7    2.46    0.79
   2   3   8   45.25    2.72
  -2  -3   8   46.77    2.15
  -2  -3   8   48.43    2.79
   3  -2   8   44.42    2.66
  -2  -3   9   15.57    1.76
  -3   2   9   15.65    1.86
   2   3   9   15.13    1.72
   3  -2   9   18.02    1.89
   3  -2  10   12.69    1.71
  -2  -3  10   14.19    1.81
  -3   2  10   12.72    1.75
   2   3  10   12.11    1.69
   2   3  11   31.80    2.70
  -3   2  11   33.73    2.87
  -2  -3  11   32.72    2.76
   3  -2  11   31.56    2.68
   2   3  12   41.96    3.20
   3  -2  12   36.98    2.96
  -3   2  12   39.93    3.16
  -2  -3  12   42.08    3.20
   2   3  13   16.80    2.19
  -3   2  13   15.70    2.17
  -2  -3  13   15.99    2.23
   3  -2  13   13.47    2.02
  -3   2  14    7.71    1.80
   2   3  14    7.96    1.71
   3  -2  14    6.65    1.60
  -2  -3  14    8.75    1.79
  -3   2  15    2.16    1.35
   2   3  15    4.72    1.46
  -2  -3  15    3.78    1.34
   3  -2  15    1.74    1.07
   1   3 -16   16.54    2.95
  -1  -3 -15   10.96    2.94
   1   3 -15    7.61    2.51
  -3   1 -15    9.39    2.38
   1   3 -14   17.96    3.06
  -1  -3 -14   20.16    3.37
  -3   1 -14   20.48    3.15
   1   3 -13    7.25    2.06
  -3   1 -13    5.96    1.85
   3  -1 -12  168.25    4.39
   1   3 -12  164.03    5.53
   1   3 -12  158.77    7.41
  -3   1 -12  147.73    7.01
  -3   1 -12  180.53    6.10
  -1  -3 -12  171.15    4.69
  -3   1 -11   22.78    2.64
   1   3 -11   20.83    1.88
  -1  -3 -11   20.39    1.46
   3  -1 -11   20.57    1.31
   1   3 -11   21.72    2.73
  -3   1 -11   22.45    2.05
  -3   1 -10   31.71    2.80
   1   3 -10   36.70    3.10
  -3   1 -10   38.06    2.49
  -1  -3 -10   34.86    1.81
   3  -1 -10   35.51    1.67
   1   3 -10   34.15    2.19
   1   3  -9   77.12    4.20
  -3   1  -9   76.73    3.43
   3  -1  -9   77.82    2.46
  -3   1  -9   67.52    3.87
   3  -1  -9   79.24    4.26
   1   3  -9   68.40    3.06
  -1  -3  -9   74.37    2.62
   1   3  -8  237.46    6.12
   3  -1  -8  239.56    5.08
  -1  -3  -8  233.39    5.36
  -3   1  -8  231.98    6.41
  -3   1  -8  214.28    6.97
  -1  -3  -7    4.01    0.65
   3  -1  -7    4.96    0.56
  -3   1  -7    5.38    0.99
  -3   1  -7    5.25    1.17
   1   3  -7    4.78    0.81
  -3   1  -6   11.53    1.17
  -3   1  -6   13.20    1.42
   3  -1  -6   12.49    0.74
  -1  -3  -6   11.96    0.86
   1   3  -6   12.21    1.07
  -3   1  -5  156.24    4.69
   3  -1  -5  160.56    3.30
   1   3  -5  152.65    4.12
  -3   1  -5  158.97    4.30
   3  -1  -4  763.42   12.13
  -3   1  -4  714.32   13.71
   1   3  -4  731.82   13.15
   1   3  -3  185.69    4.17
   1   3  -3  178.65    4.11
   3  -1  -3  179.56    3.35
  -3   1  -3  184.13    4.39
  -3   1  -2  114.23    2.78
   1   3  -2  111.71    2.86
  -1  -3  -2  115.83    2.36
   1   3  -2  118.68    2.77
  -1  -3  -1  111.08    2.31
  -1  -3   1  112.29    2.26
  -1  -3   2  108.79    2.65
  -3   1   2  108.77    2.69
  -3   1   2  108.47    2.11
   1   3   2  106.44    2.66
   3  -1   3  149.95    3.74
  -3   1   3  150.98    2.83
  -3   1   3  154.41    3.81
  -1  -3   3  153.55    3.54
   1   3   3  146.90    3.77
   3  -1   4  611.97   11.76
  -1  -3   4  628.85   11.36
  -3   1   4  624.12   10.41
   1   3   4  625.52   11.92
   3  -1   5  131.63    4.09
   1   3   5  141.31    4.28
  -3   1   5  145.98    3.01
  -1  -3   5  144.07    3.76
  -1  -3   5  141.36    4.17
  -1  -3   6   11.60    1.02
  -3   1   6   10.92    0.70
   1   3   6   10.48    1.24
  -1  -3   6   11.57    1.26
   3  -1   6   10.84    1.18
   1   3   7    1.83    0.87
   3  -1   7    0.81    0.92
  -1  -3   7    3.77    0.73
  -1  -3   7    4.18    0.94
   1   3   8  174.73    5.69
  -1  -3   8  159.71    5.47
   3  -1   8  169.85    5.52
   3  -1   9   55.02    3.11
  -1  -3   9   53.45    3.14
  -3   1   9   55.32    3.23
   1   3   9   58.09    3.25
   1   3  10   29.98    2.52
   3  -1  10   25.46    2.26
  -3   1  10   23.23    2.25
  -1  -3  10   23.38    2.23
  -3   1  11   11.46    1.88
  -1  -3  11   16.03    2.05
   3  -1  11   13.34    1.86
   1   3  11   15.93    1.98
   1   3  12  112.01    5.31
  -3   1  12  108.53    5.24
   3  -1  12  112.03    5.20
  -1  -3  12  109.25    5.20
   1   3  13    6.65    1.64
  -3   1  13    2.43    1.10
   3  -1  13    3.89    1.26
  -1  -3  13    4.71    1.39
  -3   1  14   13.26    2.16
   1   3  14   14.71    2.18
   3  -1  14   11.39    1.98
  -1  -3  14   16.30    2.24
   3  -1  15    6.39    1.58
   1   3  15    6.77    1.69
  -3   1  15    5.23    1.67
  -1  -3  15    5.33    1.63
   3   0 -15   28.86    4.08
   0   3 -15   25.21    3.64
  -3   0 -15   30.45    3.90
   0  -3 -15   29.88    4.19
  -3   0 -14    3.38    1.94
   0   3 -14    3.41    2.15
  -3   0 -13   40.43    3.90
   0   3 -13   42.35    3.98
  -3   0 -12   19.10    2.80
   0   3 -12   17.41    2.67
   0  -3 -12   13.10    1.07
  -3   0 -12   17.08    1.90
   0   3 -12   14.27    1.77
   3   0 -12   14.32    1.29
   0   3 -11   75.02    4.67
   0   3 -11   68.02    3.39
   0  -3 -11   69.99    2.52
  -3   0 -11   72.54    3.50
  -3   0 -11   68.72    4.41
   3   0 -11   71.28    2.74
   0   3 -10    0.50    0.83
   0   3 -10    1.16    1.23
   0  -3 -10    0.98    0.48
   3   0 -10    1.68    0.57
  -3   0 -10    2.20    0.98
  -3   0 -10    1.55    1.12
   0  -3  -9   46.50    1.88
   3   0  -9   50.65    2.06
   3   0  -9   50.95    3.43
  -3   0  -9   45.38    3.12
   0   3  -9   41.55    3.06
   0   3  -9   42.80    2.50
  -3   0  -9   48.92    2.65
   0   3  -8   13.94    1.35
   3   0  -8   13.34    1.03
  -3   0  -8   13.97    1.45
  -3   0  -8   12.57    1.68
   0  -3  -8   13.58    0.95
   0   3  -8   13.43    1.73
   0  -3  -7   68.40    2.06
  -3   0  -7   67.33    2.81
  -3   0  -7   57.31    3.08
   0   3  -7   63.80    2.73
   3   0  -7   70.10    2.23
   0   3  -6   20.40    1.45
   3   0  -6   20.36    1.08
  -3   0  -6   20.73    1.51
   0  -3  -6   19.79    1.00
  -3   0  -6   18.73    1.68
   0  -3  -5   11.54    0.68
   3   0  -5   12.70    0.75
   0   3  -5   13.07    1.08
  -3   0  -5   12.16    1.24
   0   3  -4   10.34    1.03
   0   3  -4   11.35    0.92
  -3   0  -4   10.57    0.99
   3   0  -4   10.64    0.62
   0   3  -3   44.94    1.86
   0   3  -3   45.67    1.77
   3   0  -3   45.92    1.30
  -3   0  -3   47.02    1.84
   0   3  -3   48.22    1.69
  -3   0  -2   27.97    1.14
   3   0  -2   27.54    0.88
   0   3  -2   26.80    1.16
   0   3  -2   26.81    1.00
   0  -3  -1   18.60    0.64
   0  -3   1   19.78    0.66
  -3   0   2   26.93    1.12
   0  -3   2   24.11    1.08
   0  -3   2   25.85    1.07
   0   3   2   26.04    1.10
   0  -3   3   44.37    1.70
  -3   0   3   43.68    1.75
   0  -3   3   40.21    1.59
   3   0   3   40.77    1.69
   0   3   3   43.25    1.76
  -3   0   3   40.37    1.18
   0  -3   4    7.98    0.88
   3   0   4    7.23    0.81
   0   3   4    7.78    0.89
  -3   0   4    7.68    0.52
   0  -3   4    8.47    0.83
  -3   0   5   11.48    0.70
   0   3   5   11.49    1.16
   3   0   5   11.10    1.12
   0  -3   5   11.18    0.99
   0  -3   5    9.31    1.05
  -3   0   6   15.03    0.92
   3   0   6   18.20    1.52
   0  -3   6   17.00    1.53
   0   3   6   17.48    1.55
   0  -3   6   16.61    1.28
   3   0   7   49.03    2.63
   0   3   7   49.87    2.76
  -3   0   7   52.20    1.79
   0  -3   7   45.81    2.58
   0  -3   8   10.37    1.40
   3   0   8    9.66    1.38
   0   3   8   10.95    1.44
   0   3   9   36.71    2.60
   3   0   9   31.64    2.40
   0  -3   9   30.67    2.40
  -3   0   9   35.20    2.59
  -3   0  10   -0.17    0.94
   0  -3  10    1.12    0.87
   0   3  10    0.24    1.02
   3   0  10    0.09    0.89
   0   3  11   42.32    3.08
   3   0  11   42.82    3.09
   0  -3  11   51.46    3.38
  -3   0  11   42.64    3.18
   0  -3  12   11.42    1.91
   0   3  12    9.05    1.80
  -3   0  12    8.63    1.74
   3   0  12   10.67    1.84
  -3   0  13   31.72    2.92
   0  -3  13   30.62    2.82
   0   3  13   30.81    2.90
   3   0  13   32.71    2.89
  -3   0  14    1.80    1.43
   3   0  14    1.60    1.23
   0  -3  14    2.86    1.51
   0   3  14    1.11    1.21
   0   3  15   13.35    2.17
   3   0  15   16.63    2.32
   0  -3  15   16.50    2.30
  -3   0  15   14.82    2.30
   1  -3 -15    5.93    2.58
  -3  -1 -15    4.93    2.43
   3   1 -15    2.27    2.26
  -1   3 -15    3.26    1.92
  -1   3 -14   13.51    2.62
  -3  -1 -14   17.54    2.89
   3   1 -14   23.06    3.59
  -3  -1 -13   32.66    3.62
  -1   3 -13   41.93    3.88
  -1   3 -12   55.42    4.26
   3   1 -12   54.23    2.59
  -3  -1 -12   58.62    3.13
  -1   3 -12   54.59    3.24
  -3  -1 -12   48.07    3.99
  -3  -1 -11   32.47    2.27
  -1   3 -11   28.62    2.29
   3   1 -11   30.79    1.89
   1  -3 -11   29.72    1.44
  -1   3 -11   35.52    3.29
  -3  -1 -11   31.25    3.13
  -1   3 -10   28.63    2.15
   1  -3 -10   29.68    1.38
  -3  -1 -10   26.59    2.66
  -3  -1 -10   31.25    2.17
   3   1 -10   28.69    1.76
  -1   3 -10   27.59    2.68
  -3  -1  -9  284.61    7.29
  -1   3  -9  295.26    7.51
   1  -3  -9  288.90    8.93
  -3  -1  -9  248.97    8.13
   3   1  -9  282.00    8.71
   1  -3  -9  273.86    5.72
  -1   3  -9  267.11    8.43
   3   1  -9  292.49    6.57
  -3  -1  -8  125.27    4.05
   1  -3  -8  117.50    2.89
   3   1  -8  113.61    3.46
  -1   3  -8  116.48    4.11
  -1   3  -8  103.34    4.62
   1  -3  -7   47.84    1.55
  -1   3  -7   49.26    2.42
  -3  -1  -7   53.45    2.37
   3   1  -7   52.59    2.01
  -1   3  -7   50.99    2.87
  -1   3  -6  517.31   11.57
   3   1  -6  539.91   10.02
   1  -3  -6  531.11    9.20
  -1   3  -6  538.17   10.84
  -1   3  -5  637.60   12.55
  -1   3  -5  659.21   13.20
   3   1  -5  681.69   11.81
   1  -3  -5  639.63   10.94
  -1   3  -4    5.27    0.74
  -1   3  -4    6.23    0.82
   3   1  -4    7.08    0.58
  -1   3  -3  803.48   14.16
   3   1  -3  793.63   13.47
  -1   3  -3  789.99   13.57
  -1   3  -3  810.40   14.33
  -3  -1  -3  788.07   14.17
  -1   3  -2  661.52   11.77
  -3  -1  -2  686.34   11.72
  -1   3  -2  680.52   11.25
   3   1  -2  673.34   11.41
  -3  -1  -1 1291.82   20.77
  -3  -1   2  612.86   10.74
   1  -3   2  624.62   11.03
   1  -3   2  622.87   11.25
  -3  -1   2  655.40   11.16
   1  -3   3  675.55   12.27
  -3  -1   3  690.46   12.46
   3   1   3  706.92   12.45
   1  -3   3  690.08   12.34
  -3  -1   3  675.94   11.68
   1  -3   4    9.62    0.94
   1  -3   4   11.69    0.97
  -3  -1   4    9.75    0.64
   3   1   4   10.57    0.95
  -3  -1   5  562.70   10.01
   3   1   5  551.60   11.16
   1  -3   5  549.41   11.12
   3   1   6  452.92    9.75
  -1   3   6  445.58    9.80
  -3  -1   6  435.87    8.35
   1  -3   6  435.80    9.66
   3   1   7   28.38    1.98
  -1   3   7   32.91    2.22
   1  -3   7   31.90    2.11
  -3  -1   7   30.88    1.47
   1  -3   8   87.39    3.80
  -1   3   8   86.15    3.84
   3   1   8   81.46    3.75
   3   1   9  198.72    6.45
  -3  -1   9  196.38    6.49
   1  -3   9  206.80    6.55
  -1   3   9  207.20    6.63
  -1   3  10   21.60    2.17
   1  -3  10   20.57    2.08
  -3  -1  10   22.12    2.22
   3   1  10   20.94    2.08
  -1   3  11   22.03    2.39
  -3  -1  11   18.36    2.17
   1  -3  11   22.48    2.30
   3   1  11   16.76    2.12
  -1   3  12   41.49    3.24
  -3  -1  12   38.17    3.09
   1  -3  12   41.03    3.14
   3   1  12   43.63    3.22
   1  -3  13   27.61    2.72
  -3  -1  13   21.07    2.44
   3   1  13   26.51    2.65
  -1   3  13   29.39    2.83
   1  -3  14   13.19    2.10
  -3  -1  14   12.22    2.11
  -1   3  14   11.23    1.98
   3   1  14   12.14    1.97
  -1   3  15    1.91    1.23
   1  -3  15    2.04    1.20
  -3  -1  15    3.76    1.52
   3   1  15    2.62    1.47
   3   2 -15    9.16    2.53
  -3  -2 -15    8.14    2.37
  -2   3 -15    8.37    2.37
  -2   3 -14    5.68    2.14
  -3  -2 -14    2.72    1.92
   3   2 -14    1.82    1.71
  -2   3 -13   30.70    3.52
  -3  -2 -13   29.05    3.47
  -2   3 -12   39.52    3.63
  -3  -2 -12   43.50    3.78
   2  -3 -12   41.74    1.48
   3   2 -12   42.60    2.44
  -2   3 -12   42.71    2.95
  -3  -2 -12   42.95    2.60
  -2   3 -11   38.47    3.29
   3   2 -11   34.08    2.12
  -3  -2 -11   34.50    2.25
  -3  -2 -11   29.03    2.95
  -2   3 -11   35.27    2.58
   2  -3 -11   32.89    1.34
  -2   3 -10   24.74    2.08
  -3  -2 -10   25.87    1.96
   3   2 -10   24.19    1.73
  -2   3 -10   24.17    2.60
   2  -3 -10   24.19    1.12
   2  -3  -9   26.61    1.12
   3   2  -9   27.71    2.55
  -2   3  -9   27.11    2.08
   2  -3  -9   30.64    2.74
  -3  -2  -9   28.94    1.94
   3   2  -9   27.28    1.74
  -2   3  -9   24.93    2.40
   2  -3  -8   19.14    0.89
  -2   3  -8   23.58    2.19
   3   2  -8   21.20    1.48
  -3  -2  -8   23.39    1.70
  -2   3  -8   22.12    1.85
   2  -3  -7    8.24    0.51
  -3  -2  -7    7.25    0.92
   3   2  -7    8.15    0.88
  -2   3  -7    8.41    1.32
  -2   3  -7    6.68    1.03
  -2   3  -6    2.83    0.80
   3   2  -6    3.94    0.70
   2  -3  -6    2.30    0.25
  -2   3  -6    2.95    0.94
   3   2  -5   96.84    2.82
  -2   3  -5   99.79    3.32
  -2   3  -5  104.03    3.66
  -2   3  -4   23.71    1.43
   3   2  -4   25.05    1.18
  -2   3  -4   26.46    1.58
   3   2  -3   63.45    1.91
  -2   3  -3   63.42    2.24
  -2   3  -3   63.64    1.69
  -2   3  -2   41.57    1.45
  -3  -2  -1   26.33    0.78
   3   2  -1   27.37    1.10
   2  -3   1   26.25    1.10
   2  -3   2   36.69    1.48
   2  -3   2   37.57    1.31
  -2   3   2   39.11    1.39
  -3  -2   2   37.80    1.36
  -3  -2   2   36.11    1.24
  -3  -2   3   54.71    1.95
   3   2   3   54.83    1.96
   2  -3   3   51.71    1.87
  -3  -2   3   48.50    1.58
   3   2   4   20.35    1.31
   2  -3   4   21.73    1.31
  -3  -2   4   21.80    1.06
  -3  -2   5   84.91    2.46
   3   2   5   84.06    3.06
   2  -3   5   85.37    3.06
   2  -3   6    2.88    0.80
   3   2   6    3.40    0.90
  -3  -2   6    2.97    0.59
  -2   3   7    7.41    1.18
   2  -3   7    7.98    1.16
   3   2   7    7.42    1.15
  -3  -2   7    7.23    0.83
  -2   3   8   15.13    1.70
   3   2   8   14.70    1.67
   2  -3   8   14.27    1.61
  -3  -2   8   17.82    1.28
  -3  -2   9   19.94    1.93
   3   2   9   20.53    1.96
  -2   3   9   22.89    2.13
   2  -3   9   20.87    2.00
   2  -3  10   18.26    1.99
  -2   3  10   14.81    1.83
  -3  -2  10   14.00    1.83
   3   2  10   17.31    1.91
   3   2  11   23.14    2.31
  -2   3  11   21.96    2.30
  -3  -2  11   20.62    2.20
   2  -3  11   22.00    2.25
  -3  -2  12   28.63    2.70
  -2   3  12   28.01    2.74
   2  -3  12   29.21    2.68
   3   2  12   31.43    2.80
   2  -3  13   22.23    2.45
  -2   3  13   21.09    2.49
   3   2  13   19.15    2.29
  -3  -2  13   20.57    2.46
  -3  -2  14    1.75    1.31
  -2   3  14    0.62    1.17
   2  -3  14    1.87    1.30
   3   2  14    0.08    1.27
  -2   3  15    5.64    1.69
   2  -3  15    5.62    1.59
   3   2  15    3.57    1.27
  -3  -2  15    4.93    1.58
   3   3 -16    6.99    2.49
  -3  -3 -15    9.55    2.82
  -3   3 -15    8.80    2.40
   3   3 -15    9.73    2.50
  -3  -3 -14   19.03    3.13
   3   3 -14   19.93    3.18
  -3   3 -14   16.12    2.69
  -3  -3 -13   10.47    2.33
   3   3 -13   12.43    2.47
  -3   3 -13    8.73    2.15
  -3   3 -12    9.97    2.09
  -3   3 -12    8.93    1.59
   3   3 -12    7.98    1.24
  -3  -3 -12   10.72    1.36
  -3  -3 -12   11.99    2.33
  -3   3 -11   13.78    2.28
   3  -3 -11    8.69    0.58
   3   3 -11   10.36    1.33
  -3  -3 -11   10.64    1.40
  -3   3 -11    9.75    1.52
  -3   3 -10   54.58    3.17
  -3  -3 -10   57.70    2.79
   3  -3 -10   52.94    1.56
  -3   3 -10   49.65    3.48
   3   3 -10   50.37    2.63
   3   3  -9   89.66    4.54
  -3   3  -9   97.30    4.05
   3  -3  -9   89.72    4.59
  -3  -3  -9   89.62    3.45
  -3   3  -9   89.75    4.47
   3   3  -9   90.09    3.42
   3  -3  -8   19.59    0.79
   3   3  -8   21.12    2.09
  -3   3  -8   18.54    1.76
   3   3  -8   20.66    1.52
  -3   3  -8   17.68    1.95
  -3  -3  -8   22.46    1.62
  -3   3  -7   22.77    1.78
  -3   3  -7   20.87    1.89
   3   3  -7   20.45    1.41
   3  -3  -7   19.66    0.70
   3   3  -6  550.62   10.87
  -3   3  -6  588.03   11.81
  -3   3  -6  538.27   11.95
   3   3  -5   59.29    2.22
  -3   3  -5   62.93    2.78
  -3   3  -5   58.39    2.55
  -3   3  -4   47.26    2.14
  -3   3  -4   50.50    2.16
   3   3  -4   49.06    1.86
  -3   3  -3  155.48    3.03
  -3   3  -3  159.78    3.96
   3   3  -3  157.63    3.72
   3   3  -3  153.30    4.03
  -3   3  -2  177.86    3.86
   3   3  -2  182.22    4.16
   3   3  -1 1879.91   30.49
  -3   3  -1 1785.55   29.91
  -3   3   0  480.30    8.28
  -3  -3   0  511.04    8.94
  -3  -3   1 1751.30   28.55
  -3  -3   2  170.95    3.68
  -3   3   2  166.99    3.73
  -3  -3   2  165.40    3.64
  -3  -3   3  125.25    3.10
  -3   3   3  129.23    3.42
  -3  -3   3  126.75    3.34
   3   3   3  129.39    3.39
  -3  -3   4   37.26    1.53
   3  -3   4   36.87    1.75
   3   3   4   37.85    1.80
   3   3   5   51.78    2.34
   3  -3   5   49.18    2.24
  -3  -3   5   50.19    1.90
  -3  -3   6  448.33    8.92
   3   3   6  456.98    9.88
   3  -3   6  441.34    9.70
   3   3   7   12.59    1.43
  -3  -3   7   12.45    1.10
   3  -3   7   11.65    1.31
  -3  -3   8   14.08    1.60
   3  -3   8   14.41    1.58
   3   3   8   15.83    1.67
  -3  -3   8   16.18    1.29
  -3  -3   9   61.45    3.36
  -3  -3   9   60.92    2.57
   3  -3   9   65.17    3.37
   3   3   9   63.55    3.40
  -3   3   9   62.37    3.43
   3   3  10   34.49    2.63
   3  -3  10   36.81    2.72
  -3   3  10   36.19    2.75
  -3  -3  10   32.72    2.62
   3  -3  11    3.43    1.32
   3   3  11    6.32    1.42
  -3  -3  11    4.46    1.26
  -3   3  11    5.86    1.50
  -3   3  12    6.96    1.54
   3   3  12    7.80    1.56
  -3  -3  12    5.71    1.49
   3  -3  12    7.42    1.61
  -3   3  13    6.57    1.56
   3  -3  13    7.72    1.71
  -3  -3  13    8.16    1.72
   3   3  13    6.44    1.58
   3   3  14   11.83    1.95
  -3  -3  14   11.58    1.98
   3  -3  14    9.14    1.76
  -3   3  14   13.81    2.17
  -3   3  15    5.41    1.57
  -3  -3  15    5.29    1.45
   3  -3  15    4.17    1.42
   3   3  15    6.15    1.56
   3   4 -16    3.29    1.98
   3   4 -15    4.01    2.10
  -4   3 -15    4.01    2.00
   3   4 -15   10.09    2.33
  -3  -4 -15    2.54    2.08
   3   4 -14   17.68    2.68
   3   4 -14   24.20    3.36
  -4   3 -14   20.84    2.97
  -3  -4 -14   22.02    3.38
   3   4 -13    3.20    1.69
  -4   3 -13    5.57    1.75
  -3  -4 -13    6.23    2.03
  -4   3 -12   11.77    1.78
   3   4 -12   12.75    1.56
  -4   3 -12   14.25    2.16
  -3  -4 -12   13.11    1.40
   3   4 -12   11.09    2.27
  -4   3 -11   48.81    3.69
  -3  -4 -11   48.80    2.52
  -4   3 -11   50.09    3.29
   3   4 -11   48.76    2.77
  -4   3 -10   -0.17    1.05
   3   4 -10    0.29    0.67
  -3  -4 -10    1.36    0.85
  -4   3 -10    1.88    1.23
   3   4  -9   17.08    1.53
  -4   3  -9   16.25    1.99
   3   4  -9   18.27    2.11
  -4   3  -9   16.29    1.86
  -3  -4  -9   17.78    1.50
   4  -3  -9   15.70    1.90
  -4   3  -8   44.16    2.73
  -4   3  -8   39.96    2.75
   4  -3  -8   38.45    2.75
   3   4  -8   43.85    2.30
   3   4  -8   38.06    2.73
  -4   3  -7   67.42    3.14
  -4   3  -7   67.59    3.38
   3   4  -7   67.14    2.76
  -4   3  -6  133.30    4.63
  -4   3  -6  135.36    4.42
   3   4  -6  137.41    4.02
   3   4  -5    9.99    0.94
  -4   3  -5    8.82    1.07
  -4   3  -5   10.25    1.16
   3   4  -4    6.27    0.91
   3   4  -4    5.05    0.66
  -4   3  -4    5.87    0.82
  -4   3  -4    5.35    0.89
  -3  -4  -3  166.18    4.29
   3   4  -3  164.18    4.23
  -4   3  -3  168.59    4.08
   3   4  -3  165.46    4.01
   3   4  -2   33.50    1.51
  -3  -4  -2   35.23    1.46
  -3  -4  -2   35.28    1.30
  -4   3  -2   36.35    1.31
   3   4  -1  154.41    3.01
  -4   3  -1  148.22    2.99
  -3  -4  -1  155.48    3.40
  -3  -4   0  318.60    6.10
  -4   3   0  312.16    5.40
  -3  -4   1  141.26    3.30
  -4   3   2   32.93    1.32
  -3  -4   2   32.49    1.25
  -3  -4   2   32.81    1.36
  -4   3   3  151.56    3.81
  -3  -4   3  143.57    3.59
  -3  -4   3  148.30    3.69
   3   4   3  145.36    3.70
  -3  -4   4    4.24    0.58
   3   4   4    4.52    0.73
  -4   3   4    4.73    0.74
  -3  -4   5    8.37    0.84
   4  -3   5    9.02    1.01
   3   4   5    7.79    0.97
  -3  -4   6  112.66    3.35
   3   4   6  105.37    3.83
   4  -3   6  108.83    3.77
  -3  -4   7   55.00    2.34
   3   4   7   52.02    2.73
   4  -3   7   52.48    2.66
   3   4   8   32.19    2.30
   4  -3   8   31.20    2.24
  -3  -4   8   31.76    1.88
  -3  -4   8   32.52    2.28
  -3  -4   9   11.01    1.56
   4  -3   9   12.45    1.55
  -3  -4   9   13.16    1.28
   3   4   9   10.36    1.47
  -4   3  10   -0.51    1.01
  -3  -4  10    0.31    0.84
   3   4  10   -0.08    0.90
   4  -3  10    0.71    0.94
   3   4  11   32.56    2.73
   4  -3  11   34.74    2.76
  -3  -4  11   33.93    2.76
  -4   3  11   29.45    2.65
   3   4  12    7.54    1.48
  -4   3  12    4.18    1.32
   4  -3  12    7.52    1.51
  -3  -4  12    8.79    1.72
  -4   3  13    3.15    1.40
  -3  -4  13    3.43    1.23
   3   4  13    3.29    1.35
   4  -3  13    2.45    1.14
   3   4  14   15.08    2.16
   4  -3  14   17.32    2.18
  -4   3  14   12.72    2.12
  -3  -4  14   16.02    2.23
   3   4  15    2.53    1.18
  -3  -4  15    2.36    1.30
  -4   3  15    1.63    1.24
   2   4 -16    3.48    1.95
  -4   2 -15    7.54    2.24
   2   4 -15    5.77    1.85
  -2  -4 -15    1.67    2.05
   2   4 -15    9.95    2.58
  -2  -4 -14    0.10    1.79
  -4   2 -14    0.72    1.75
   2   4 -14    0.97    1.72
   2   4 -14    1.61    1.69
   2   4 -13   24.19    3.19
  -4   2 -13   22.85    2.97
   4  -2 -12   10.63    0.73
   2   4 -12   14.84    2.39
   2   4 -12   12.75    1.55
  -4   2 -12   13.40    2.34
  -2  -4 -12   12.58    1.21
  -4   2 -12   12.73    1.85
   2   4 -11  189.16    7.72
  -4   2 -11  178.56    7.26
   2   4 -11  199.20    6.09
  -2  -4 -11  191.67    5.13
   4  -2 -11  193.75    4.23
  -4   2 -11  193.33    6.58
   2   4 -10  106.67    5.36
   4  -2 -10  114.89    2.88
  -4   2 -10  100.36    5.03
  -2  -4 -10  116.88    3.64
  -4   2 -10  116.79    4.78
   2   4 -10  113.43    4.22
   2   4  -9   60.97    2.89
   4  -2  -9   57.25    1.79
  -4   2  -9   52.75    3.05
   2   4  -9   57.43    3.65
  -4   2  -9   51.61    3.34
   4  -2  -9   58.09    3.61
  -2  -4  -9   61.56    2.49
  -4   2  -8    5.40    1.21
   2   4  -8    8.25    1.39
  -4   2  -8    6.30    1.25
  -2  -4  -8    7.00    0.93
   2   4  -8    6.15    0.99
   4  -2  -8    6.70    0.55
  -4   2  -7  247.27    6.62
  -4   2  -7  234.41    7.00
   2   4  -7  239.47    6.14
   4  -2  -7  241.89    4.67
  -4   2  -6   33.72    2.21
  -4   2  -6   36.22    2.07
   4  -2  -6   33.04    1.07
   2   4  -6   34.50    1.84
   4  -2  -5  325.26    5.69
   2   4  -5  327.75    7.09
  -4   2  -5  320.41    7.65
  -4   2  -5  312.73    7.33
  -4   2  -4    8.84    0.92
   2   4  -4    7.71    0.78
   2   4  -4    9.27    0.96
  -2  -4  -3  381.86    7.90
   2   4  -3  388.04    7.74
   2   4  -3  406.20    7.83
  -4   2  -3  385.78    7.76
   2   4  -2 1555.12   25.60
  -2  -4  -2 1525.60   25.53
  -2  -4  -2 1575.28   25.16
   2   4  -2 1526.81   25.50
  -4   2  -2 1519.70   25.31
  -4   2  -1    6.05    0.39
  -2  -4  -1    6.35    0.49
  -2  -4   0   22.57    0.98
  -4   2   0   26.45    0.70
  -2  -4   1    8.47    0.62
  -2  -4   1    9.41    0.45
   2   4   2 1419.05   23.10
  -2  -4   2 1411.07   22.98
  -4   2   2 1346.10   23.09
  -2  -4   2 1396.40   23.22
  -4   2   3  342.65    5.89
  -4   2   3  340.69    7.04
  -2  -4   3  358.65    6.92
   2   4   3  341.27    6.96
  -4   2   4    8.33    0.89
  -2  -4   4    9.73    0.84
   2   4   4    7.19    0.85
  -4   2   4    7.58    0.39
  -2  -4   5  278.56    6.10
  -4   2   5  273.31    4.88
   2   4   5  273.35    6.57
   4  -2   5  267.39    6.44
  -4   2   6   32.14    1.03
  -2  -4   6   29.35    1.63
   4  -2   6   28.22    1.85
   2   4   6   28.78    1.93
   4  -2   7  178.07    5.45
   2   4   7  179.67    5.55
  -2  -4   7  182.22    4.83
  -2  -4   7  178.34    5.50
  -2  -4   8    4.82    0.87
   2   4   8    4.31    1.06
  -2  -4   8    2.98    0.91
   4  -2   8    2.66    0.92
   2   4   9   41.15    2.76
  -2  -4   9   41.64    2.75
   4  -2   9   43.10    2.74
  -2  -4  10   75.50    3.91
   2   4  10   71.72    3.82
  -4   2  10   72.65    3.91
   4  -2  10   74.97    3.85
  -2  -4  11  123.16    5.38
  -4   2  11  135.66    5.73
   2   4  11  134.50    5.59
   4  -2  11  137.95    5.55
  -2  -4  12    5.92    1.43
   2   4  12    9.56    1.70
   4  -2  12    6.06    1.52
  -4   2  12    6.83    1.53
   4  -2  13   12.77    1.95
   2   4  13   16.97    2.15
  -2  -4  13   13.60    2.04
  -4   2  13   14.14    2.04
   2   4  14    1.12    1.15
  -4   2  14    0.79    1.29
   4  -2  14    1.43    1.25
  -2  -4  14    1.45    1.22
   2   4  15    3.54    1.34
  -2  -4  15    3.63    1.43
   4  -2  15    1.79    1.20
  -4   2  15    2.87    1.34
   1   4 -15    5.85    2.09
   1   4 -15    5.98    1.82
  -4   1 -15    8.09    2.51
  -1  -4 -15    6.16    2.54
   1   4 -14   55.86    4.88
  -4   1 -14   54.26    4.62
   1   4 -14   51.72    3.93
  -1  -4 -14   52.38    5.04
   1   4 -13    8.64    2.14
  -4   1 -13    7.86    1.88
  -4   1 -12    8.21    1.90
  -4   1 -12    9.08    1.63
   4  -1 -12   10.23    0.94
  -1  -4 -12    9.13    0.96
   1   4 -12   11.14    1.52
   1   4 -12   10.79    2.28
  -4   1 -11   64.41    4.23
   1   4 -11   68.26    4.50
  -4   1 -11   67.41    3.64
   4  -1 -11   66.50    2.33
   1   4 -11   65.85    3.33
  -1  -4 -11   61.90    2.40
   1   4 -10   20.47    2.33
   1   4 -10   20.09    1.75
  -4   1 -10   21.18    2.31
   4  -1 -10   21.90    1.24
  -1  -4 -10   21.11    1.35
  -4   1 -10   24.51    2.19
   1   4  -9   21.72    2.35
  -4   1  -9   20.63    2.23
   1   4  -9   20.72    1.74
  -1  -4  -9   24.35    1.39
   4  -1  -9   24.62    2.41
   4  -1  -9   23.35    1.24
  -4   1  -9   25.03    2.09
   1   4  -9   24.39    2.41
   4  -1  -8   27.16    1.27
  -4   1  -8   27.30    2.32
  -4   1  -8   28.99    2.13
  -1  -4  -8   27.58    1.43
   1   4  -8   24.42    2.25
   1   4  -8   26.58    1.85
   4  -1  -7   62.06    1.90
  -4   1  -7   57.23    3.07
  -4   1  -7   63.73    2.90
  -1  -4  -7   61.72    2.06
   1   4  -7   59.40    2.68
  -4   1  -6   55.34    2.81
  -4   1  -6   52.10    2.47
   1   4  -6   53.61    2.39
   4  -1  -6   57.01    1.68
   1   4  -5   80.16    2.83
   4  -1  -5   80.72    2.01
  -4   1  -5   75.82    3.07
  -4   1  -4    4.55    0.71
   1   4  -4    5.58    0.79
   1   4  -4    5.68    0.78
   4  -1  -4    5.29    0.40
   1   4  -4    5.32    0.70
  -4   1  -3   24.56    1.30
  -1  -4  -3   24.32    0.88
   1   4  -3   25.26    1.36
   1   4  -3   24.49    1.26
   1   4  -3   23.29    1.29
  -1  -4  -2   34.40    1.07
  -1  -4  -2   33.01    1.32
   1   4  -2   34.04    1.34
  -4   1  -2   33.99    1.27
   1   4  -2   34.60    1.29
  -1  -4  -1   88.60    2.10
  -1  -4  -1   88.55    2.00
  -4   1  -1   93.48    1.93
  -1  -4   0   20.96    0.90
  -1  -4   0   22.99    0.54
  -4   1   0   21.20    0.58
  -1  -4   1   86.98    1.81
  -1  -4   1   82.56    2.24
  -4   1   2   34.21    1.31
   1   4   2   31.82    1.26
  -1  -4   2   33.53    1.35
   1   4   3   21.64    1.22
  -4   1   3   21.71    0.76
  -4   1   3   24.16    1.30
  -1  -4   3   20.95    1.17
   1   4   4    4.57    0.71
  -4   1   4    3.06    0.30
  -4   1   4    4.58    0.68
  -1  -4   4    3.60    0.57
  -1  -4   5   72.52    2.49
  -1  -4   5   62.45    2.59
   1   4   5   66.60    2.71
   4  -1   5   66.35    2.64
  -4   1   5   64.91    1.71
   1   4   6   43.54    2.36
   4  -1   6   40.58    2.26
  -4   1   6   44.01    1.43
  -1  -4   6   44.22    2.05
  -1  -4   6   42.52    2.28
  -1  -4   7   48.85    2.22
   4  -1   7   45.92    2.54
  -1  -4   7   44.43    2.54
  -4   1   7   47.40    1.58
   1   4   7   48.29    2.65
  -1  -4   8   21.19    1.54
  -1  -4   8   17.12    1.73
   1   4   8   20.07    1.87
   4  -1   8   19.92    1.79
   4  -1   9   17.79    1.85
   1   4   9   15.52    1.82
  -1  -4   9   15.87    1.81
  -1  -4  10   16.26    1.93
   1   4  10   14.59    1.86
   4  -1  10   15.02    1.78
  -4   1  10   16.63    1.98
   1   4  11   45.42    3.17
  -4   1  11   46.51    3.34
   4  -1  11   43.86    3.17
  -1  -4  11   45.91    3.17
   1   4  12    6.70    1.63
  -4   1  12    6.10    1.57
   4  -1  12    5.49    1.40
  -1  -4  12    7.01    1.65
   1   4  13    6.61    1.52
  -4   1  13    4.81    1.41
  -1  -4  13    6.20    1.54
   4  -1  13    7.03    1.61
  -4   1  14   35.60    3.22
   4  -1  14   32.93    3.07
  -1  -4  14   28.20    2.87
   1   4  14   32.25    3.02
  -1  -4  15    2.94    1.39
  -4   1  15    6.43    1.72
   1   4  15    2.68    1.36
   4  -1  15    5.59    1.60
   0   4 -15   14.61    2.55
   0   4 -15   12.82    2.90
   0  -4 -15   14.74    3.45
  -4   0 -15   17.36    3.09
   0   4 -14   36.45    3.41
  -4   0 -14   29.43    3.50
   0   4 -14   30.04    3.63
   0   4 -13   18.97    2.76
  -4   0 -13   16.31    2.59
  -4   0 -12   22.41    2.16
   0   4 -12   26.72    3.12
   0   4 -12   24.14    2.26
   0  -4 -12   20.30    1.16
   4   0 -12   25.47    1.58
  -4   0 -12   22.50    2.87
  -4   0 -11   27.38    2.35
   0   4 -11   25.23    2.85
  -4   0 -11   27.11    2.89
   4   0 -11   23.52    1.52
   0  -4 -11   23.64    1.25
   0   4 -11   19.15    1.88
   0   4 -10   77.82    4.44
   4   0 -10   81.16    2.74
   0  -4 -10   76.51    2.38
  -4   0 -10   75.89    3.65
  -4   0 -10   72.95    4.25
   0   4 -10   74.74    3.51
  -4   0  -9  138.94    5.63
   0   4  -9  136.72    5.71
   4   0  -9  148.90    5.93
  -4   0  -9  158.48    5.16
   4   0  -9  146.77    3.94
   0   4  -9  143.89    4.94
   0  -4  -9  141.20    3.49
   0   4  -8   34.41    2.12
  -4   0  -8   33.51    2.48
   0  -4  -8   32.38    1.33
   0   4  -8   29.81    2.44
   4   0  -8   33.53    1.57
  -4   0  -8   32.71    2.14
  -4   0  -7   45.94    2.42
   0   4  -7   47.43    2.38
   4   0  -7   50.43    1.80
   0   4  -7   47.45    2.82
  -4   0  -7   42.33    2.65
   0  -4  -7   45.32    1.55
  -4   0  -6  395.22    9.34
   0   4  -6  398.14    9.49
   4   0  -6  405.34    7.72
   0  -4  -6  407.07    7.35
   0   4  -6  423.67    8.93
   4   0  -5  291.04    5.63
   0   4  -5  283.18    6.59
   0   4  -5  284.26    7.06
  -4   0  -5  281.70    6.93
   0   4  -4   12.44    1.12
   0   4  -4   12.80    1.04
   0   4  -4   14.78    1.03
   0  -4  -4   13.50    0.55
  -4   0  -4   13.13    1.08
   4   0  -4   13.19    0.73
   0  -4  -3   48.18    1.16
   0   4  -3   46.14    1.86
  -4   0  -3   45.26    1.83
   4   0  -3   43.07    1.37
   0   4  -3   49.80    1.67
   0   4  -3   45.84    1.90
   0   4  -2   58.87    1.85
  -4   0  -2   59.04    1.76
   0  -4  -2   63.80    1.46
  -4   0  -1 2218.66   34.51
   0  -4  -1 2205.42   34.75
   0  -4   0   54.08    1.55
  -4   0   0   53.88    1.08
   0  -4   1 2040.33   33.19
   0   4   2   58.21    1.78
   0  -4   2   61.30    1.73
  -4   0   2   60.82    1.82
  -4   0   2   55.68    1.52
   0  -4   2   58.60    1.92
  -4   0   3   43.14    1.27
   0   4   3   43.72    1.77
  -4   0   3   44.95    1.78
   0  -4   3   41.10    1.71
   0  -4   3   43.81    1.71
   0   4   4   14.42    1.13
  -4   0   4   11.83    0.66
  -4   0   4   13.70    1.09
   0  -4   4   13.52    1.07
   0  -4   4   14.46    1.07
   0  -4   5  233.97    5.85
   0   4   5  243.40    6.03
   4   0   5  235.77    5.90
   0  -4   5  241.48    5.62
  -4   0   5  235.89    4.73
   0  -4   6  320.69    7.13
   4   0   6  321.39    7.65
   0   4   6  323.27    7.78
  -4   0   6  315.96    6.21
   0  -4   6  318.26    7.67
   0   4   7   32.84    2.22
   0  -4   7   39.69    2.01
  -4   0   7   37.75    1.51
   4   0   7   35.64    2.24
   0  -4   7   36.64    2.28
   0   4   8   27.60    2.17
   0  -4   8   26.73    2.08
  -4   0   8   27.72    1.32
   4   0   8   25.06    1.99
   0  -4   9  103.32    4.40
   4   0   9  116.07    4.60
   0   4   9  107.59    4.60
  -4   0  10   50.94    3.25
   4   0  10   56.10    3.28
   0  -4  10   50.63    3.16
   0   4  10   51.15    3.21
  -4   0  11   13.66    1.88
   4   0  11   14.31    1.96
   0   4  11   14.65    2.02
   0  -4  11   14.38    1.93
   0  -4  12   17.15    2.14
   4   0  12   16.39    2.11
  -4   0  12   12.49    1.93
   0   4  12   18.02    2.23
   0  -4  13   12.02    1.89
  -4   0  13   10.92    1.87
   4   0  13   11.55    1.88
   0   4  13   12.43    1.89
   0  -4  14   23.13    2.65
  -4   0  14   21.83    2.63
   0   4  14   24.35    2.73
   4   0  14   20.96    2.51
   0   4  15    7.70    1.84
   0  -4  15   10.13    1.95
   4   0  15    9.08    1.84
  -4   0  15    8.50    1.89
   4   1 -15    3.75    2.20
  -4  -1 -15    5.34    2.33
  -1   4 -15    4.49    2.26
  -1   4 -15    6.09    1.95
  -1   4 -14    0.71    1.45
  -1   4 -14    0.69    1.61
  -4  -1 -14    0.44    1.58
  -4  -1 -13    6.81    1.96
  -1   4 -13    7.51    2.02
  -4  -1 -12  132.30    5.07
  -4  -1 -12  114.58    6.08
  -1   4 -12  116.08    6.15
   4   1 -12  130.33    4.13
  -1   4 -12  125.73    5.18
   4   1 -11   25.12    1.68
  -1   4 -11   25.28    2.85
  -4  -1 -11   25.86    2.20
  -4  -1 -11   22.42    2.60
   1  -4 -11   22.43    1.04
  -1   4 -11   21.60    2.05
   1  -4 -10    0.54    0.28
  -4  -1 -10    2.26    1.15
  -4  -1 -10    0.42    1.08
  -1   4 -10    0.69    0.85
  -1   4 -10    0.04    1.14
   4   1 -10    0.56    0.51
   4   1  -9    7.06    0.91
  -1   4  -9    6.59    1.55
  -1   4  -9    6.13    1.20
  -4  -1  -9    6.16    1.25
   1  -4  -9    5.66    0.52
   4   1  -9    5.62    1.43
   1  -4  -9   10.78    1.83
  -4  -1  -9    6.54    1.38
  -4  -1  -8  118.43    4.85
  -1   4  -8  135.92    4.55
  -1   4  -8  123.75    5.07
  -4  -1  -8  125.17    4.28
   1  -4  -8  126.36    2.84
   4   1  -8  132.13    3.72
   1  -4  -7    8.44    0.52
  -4  -1  -7    7.39    1.18
  -1   4  -7    8.77    1.40
  -1   4  -7    8.82    1.21
   4   1  -7    9.74    0.89
  -1   4  -6   31.09    2.12
   4   1  -6   31.41    1.43
  -4  -1  -6   28.06    2.00
   1  -4  -6   29.04    0.91
  -1   4  -6   32.02    1.89
  -4  -1  -5   29.38    1.85
  -1   4  -5   32.10    1.97
  -1   4  -5   29.56    1.74
   4   1  -5   30.07    1.32
  -1   4  -4   44.40    2.10
  -4  -1  -4   41.38    1.95
  -1   4  -4   42.38    1.66
   4   1  -4   45.57    1.54
  -1   4  -4   48.68    2.04
   4   1  -3   64.85    1.86
  -4  -1  -3   68.65    2.26
  -1   4  -3   66.12    1.87
  -1   4  -3   66.90    2.33
   1  -4  -2   50.56    1.66
  -4  -1  -2   50.61    1.59
   4   1  -2   49.46    1.51
   1  -4  -2   52.81    1.23
  -1   4  -2   47.75    1.62
  -4  -1  -1   79.39    1.69
   1  -4  -1   79.52    1.80
   4   1  -1   84.39    2.26
  -1   4  -1   80.31    1.83
   1  -4  -1   83.74    1.91
   1  -4   0   34.11    1.20
  -4  -1   0   34.67    0.89
  -4  -1   1   81.92    2.02
   1  -4   1   81.09    2.25
  -4  -1   2   48.53    1.57
  -4  -1   2   46.76    1.40
  -1   4   2   47.07    1.09
   1  -4   2   47.07    1.47
   1  -4   2   44.02    1.70
  -4  -1   3   57.79    2.04
  -4  -1   3   54.75    1.60
   1  -4   3   54.57    2.05
   1  -4   3   53.05    1.90
   1  -4   4   36.56    1.72
  -4  -1   4   35.21    1.29
  -4  -1   4   36.76    1.78
   1  -4   4   33.97    1.66
  -4  -1   5   23.84    1.14
  -1   4   5   25.78    1.67
   4   1   5   23.19    1.57
   1  -4   5   27.15    1.57
   1  -4   5   25.14    1.63
  -4  -1   6   21.80    1.16
   1  -4   6   23.35    1.71
  -1   4   6   25.75    1.83
   4   1   6   24.83    1.75
  -1   4   7    6.19    1.08
  -4  -1   7    6.79    0.74
   1  -4   7    7.33    1.13
   4   1   7    5.59    1.05
   1  -4   8   98.13    4.00
  -1   4   8   99.44    4.16
   4   1   8   91.74    3.92
  -4  -1   8   97.25    2.93
  -1   4   9    4.42    1.11
   4   1   9    5.63    1.23
   1  -4   9    6.07    1.29
  -1   4  10   -0.14    0.87
   1  -4  10   -0.46    0.98
   4   1  10   -0.15    1.01
  -4  -1  10   -0.70    1.22
  -4  -1  11   14.81    2.00
   4   1  11   14.83    1.95
   1  -4  11   13.78    1.95
  -1   4  11   16.16    2.06
   4   1  12   83.05    4.46
   1  -4  12   78.22    4.31
  -1   4  12   83.77    4.54
  -4  -1  12   78.20    4.42
  -4  -1  13    2.14    1.05
  -1   4  13    4.40    1.48
   4   1  13    3.88    1.28
   1  -4  13    5.57    1.50
  -1   4  14    0.57    1.15
  -4  -1  14    1.32    1.28
   1  -4  14    1.00    1.03
   4   1  14   -0.38    1.21
   4   1  15    0.27    1.16
   1  -4  15    4.25    1.59
  -1   4  15    3.31    1.49
  -4  -1  15    2.96    1.51
   4   2 -17    5.69    2.46
  -4  -2 -15    5.55    2.04
  -2   4 -15    8.20    2.36
  -2   4 -15    8.78    1.91
   4   2 -14   -2.09    2.03
  -2   4 -14    1.22    1.45
  -2   4 -14   -1.36    1.32
  -4  -2 -14    0.91    1.67
  -4  -2 -13    3.58    1.64
  -2   4 -13    3.51    1.56
  -2   4 -12  164.93    6.13
  -4  -2 -12  160.00    5.55
  -2   4 -12  144.40    6.87
  -4  -2 -12  151.37    7.05
   4   2 -12  156.47    4.96
  -4  -2 -11   36.43    3.25
  -2   4 -11   36.26    3.21
  -4  -2 -11   35.62    2.46
   4   2 -11   38.61    2.19
  -2   4 -11   35.16    2.69
  -4  -2 -10    5.64    1.22
  -4  -2 -10    5.10    1.33
  -2   4 -10    5.04    1.44
  -2   4 -10    9.36    1.44
   4   2 -10    5.23    0.88
   4   2  -9   21.80    2.20
   2  -4  -9   26.09    2.51
  -2   4  -9   22.10    2.21
   4   2  -9   22.02    1.54
   2  -4  -9   21.03    0.78
  -2   4  -9   24.14    2.03
  -4  -2  -9   23.92    2.28
  -4  -2  -9   24.17    1.92
   4   2  -8  347.56    7.51
   2  -4  -8  337.24    9.40
  -4  -2  -8  301.31    8.72
  -4  -2  -8  344.41    7.95
  -2   4  -8  332.88    8.38
  -2   4  -8  321.45    9.11
   4   2  -7  127.34    3.66
  -2   4  -7  125.16    4.31
  -2   4  -7  124.72    4.74
   4   2  -6   67.13    2.35
  -2   4  -6   65.09    2.82
  -2   4  -6   62.00    3.05
   4   2  -5  466.47    8.78
  -2   4  -5  441.00    9.55
  -2   4  -5  448.59    9.87
   4   2  -4  303.28    6.25
  -2   4  -4  312.32    6.04
  -2   4  -4  325.91    7.04
  -2   4  -4  318.91    7.07
  -4  -2  -4  293.18    6.75
   2  -4  -3  222.46    5.20
  -4  -2  -3  236.72    5.17
  -2   4  -3  231.99    5.28
   4   2  -3  232.42    4.85
  -2   4  -3  239.89    4.48
  -4  -2  -2   60.47    1.76
   4   2  -2   63.48    2.18
   2  -4  -2   61.03    1.39
   2  -4  -2   58.31    1.77
   4   2  -2   58.33    1.78
  -2   4  -2   56.19    1.79
   2  -4  -1  807.61   13.66
  -4  -2  -1  828.73   13.31
   4   2  -1  813.04   14.13
   2  -4  -1  836.31   13.16
  -2   4  -1  783.74   13.47
   2  -4   0    3.79    0.48
  -4  -2   0    3.71    0.41
  -4  -2   0    3.96    0.27
   2  -4   1  796.07   13.78
  -4  -2   1  753.84   13.44
  -4  -2   2   53.16    1.65
   2  -4   2   51.95    1.93
  -2   4   2   51.76    1.21
   2  -4   2   49.08    1.29
  -2   4   2   49.70    1.66
  -4  -2   2   51.86    1.59
  -4  -2   3  213.87    4.76
   2  -4   3  212.69    4.82
   2  -4   3  208.31    4.58
  -4  -2   3  189.71    4.23
  -4  -2   4  253.01    5.93
  -4  -2   4  255.80    5.27
   2  -4   4  258.28    5.80
   2  -4   4  259.92    5.85
  -4  -2   5  373.04    7.31
   4   2   5  381.68    8.30
   2  -4   5  372.80    8.18
   2  -4   6   52.61    2.51
  -4  -2   6   53.49    1.98
   4   2   6   48.38    2.46
  -2   4   7   94.25    3.85
   4   2   7   98.05    3.82
   2  -4   7   95.92    3.77
  -4  -2   7  103.11    3.04
   4   2   8  260.52    7.25
   2  -4   8  260.12    7.23
  -2   4   8  261.31    7.40
  -4  -2   8  248.89    5.84
   2  -4   9   18.88    1.85
  -2   4   9   17.79    1.86
  -4  -2   9   19.47    1.36
   4   2   9   20.76    1.96
   2  -4  10    3.36    1.09
   4   2  10    3.82    1.13
  -2   4  10    2.20    1.00
  -4  -2  10    2.47    1.01
  -2   4  11   26.67    2.52
   2  -4  11   24.52    2.38
  -4  -2  11   26.70    2.52
   4   2  11   26.46    2.44
   2  -4  12  110.37    5.09
  -2   4  12  105.74    5.17
  -4  -2  12   95.58    4.96
   4   2  12  107.11    5.11
   2  -4  13    3.53    1.36
  -2   4  13    2.00    1.31
   4   2  13    1.81    1.17
  -4  -2  13    1.76    1.25
  -2   4  14    0.92    1.19
   4   2  14   -1.33    1.26
   2  -4  14    0.22    0.98
  -4  -2  14   -0.77    1.15
   4   2  15    4.10    1.54
   2  -4  15    5.66    1.68
  -2   4  15    2.54    1.41
  -4  -2  15    4.13    1.59
   4   3 -16   -0.51    1.88
  -4  -3 -15    3.28    2.10
  -3   4 -15    4.83    1.94
   4   3 -15    4.11    2.00
   4   3 -14   18.84    3.12
  -3   4 -14   20.95    2.45
  -3   4 -14   12.78    2.56
  -4  -3 -14   16.78    3.08
   4   3 -13    5.79    1.92
  -3   4 -13   11.08    2.35
  -4  -3 -13   12.31    2.51
  -4  -3 -12    7.35    2.08
  -3   4 -12    6.65    1.55
  -3   4 -12    5.57    1.80
  -4  -3 -12    7.57    1.39
   4   3 -12    4.97    1.07
  -4  -3 -11   69.25    4.42
  -4  -3 -11   73.53    3.45
  -3   4 -11   75.85    3.99
   4   3 -11   71.44    3.19
  -3   4 -11   61.47    4.15
  -3   4 -10    9.61    1.52
  -4  -3 -10    7.03    1.63
  -4  -3 -10   10.78    1.41
   4   3 -10    8.74    1.13
  -3   4 -10    6.67    1.69
   4   3  -9   42.31    3.03
  -4  -3  -9   46.28    2.49
  -3   4  -9   40.72    2.98
  -3   4  -9   45.95    2.78
   4   3  -9   40.31    2.19
   3  -4  -9   37.38    2.95
   3  -4  -8   10.54    1.64
   4   3  -8    8.73    1.08
   4   3  -8   10.05    1.57
  -3   4  -8   10.75    1.71
  -3   4  -8    7.84    1.27
   4   3  -7   48.56    2.21
   3  -4  -7   51.28    2.98
  -3   4  -7   46.07    2.80
  -3   4  -7   47.46    2.59
  -3   4  -6  112.20    4.19
  -3   4  -6  106.97    3.88
   4   3  -6  111.18    3.38
  -3   4  -5   32.63    1.96
  -3   4  -5   35.10    2.05
   4   3  -5   35.09    1.65
  -3   4  -4   10.83    1.07
  -3   4  -4   11.67    1.07
   4   3  -4   10.52    0.85
  -3   4  -4   12.02    0.70
   4   3  -3  113.73    3.36
   4   3  -3  108.96    2.92
  -3   4  -3  108.80    3.10
   3  -4  -3  106.28    3.03
   4   3  -2    7.40    0.88
   3  -4  -2    4.89    0.48
  -4  -3  -2    6.37    0.53
  -3   4  -2    5.19    0.53
  -3   4  -1   59.48    1.46
  -4  -3  -1   57.05    1.28
   3  -4  -1   59.56    1.25
   4   3  -1   57.92    1.88
  -3   4   0    7.38    0.37
  -4  -3   0    6.35    0.54
  -4  -3   0    6.60    0.36
  -4  -3   1   53.85    1.69
  -4  -3   2    3.00    0.41
  -3   4   2    4.64    0.41
  -3   4   2    4.15    0.49
  -4  -3   2    3.57    0.45
  -3   4   3   94.23    2.80
  -4  -3   3   93.44    2.56
  -4  -3   3   93.64    2.76
  -4  -3   4    8.59    0.92
   3  -4   4    8.19    0.85
  -4  -3   4    8.29    0.71
   3  -4   5   27.98    1.65
   4   3   5   26.82    1.67
  -4  -3   5   27.00    1.36
   4   3   6   86.25    3.32
   3  -4   6   85.63    3.24
  -4  -3   6   78.57    2.61
   4   3   7   39.93    2.38
  -4  -3   7   37.23    1.80
   3  -4   7   36.23    2.25
  -3   4   8    6.23    1.19
   4   3   8    7.07    1.26
  -4  -3   8    5.34    0.87
   3  -4   8    6.37    1.14
   4   3   9   28.30    2.24
   3  -4   9   29.41    2.25
  -3   4   9   27.79    2.31
  -4  -3   9   29.69    1.75
  -4  -3   9   26.06    2.24
   3  -4  10    5.49    1.22
   4   3  10    9.29    1.54
  -3   4  10    6.68    1.45
  -4  -3  10    5.53    1.19
   3  -4  11   48.00    3.17
   4   3  11   49.58    3.32
  -3   4  11   49.85    3.36
  -4  -3  11   48.67    3.31
  -4  -3  12    4.01    1.29
   4   3  12    3.29    1.35
   3  -4  12    2.68    1.25
  -3   4  12    2.30    1.27
   4   3  13    7.98    1.69
   3  -4  13    7.52    1.56
  -4  -3  13    4.95    1.48
  -3   4  13    7.54    1.70
  -3   4  14   11.75    2.02
   4   3  14    8.14    1.78
   3  -4  14    9.84    1.78
  -4  -3  14    9.26    1.77
   3  -4  15    2.08    1.25
   4   3  15    3.22    1.43
  -3   4  15    1.21    1.17
  -4  -3  15    3.23    1.32
   4   4 -16    2.66    1.97
  -4  -4 -15   -0.92    1.90
   4   4 -15    2.62    1.62
   4   4 -15   -1.81    2.16
  -4   4 -15    1.47    1.51
   4   4 -14    8.64    2.13
  -4   4 -14    9.33    2.19
  -4   4 -14    8.42    1.76
   4   4 -14    7.18    2.34
  -4  -4 -14    5.94    2.15
  -4  -4 -13   39.61    3.88
   4   4 -13   39.54    3.95
  -4   4 -13   42.30    3.83
  -4   4 -12   17.83    2.53
  -4  -4 -12   23.89    1.97
   4   4 -12   21.49    1.90
  -4  -4 -12   19.59    2.87
  -4   4 -12   21.49    2.48
  -4   4 -11   28.20    2.79
  -4  -4 -11   29.43    3.02
  -4   4 -11   30.66    2.65
   4   4 -11   29.89    2.13
  -4  -4 -11   31.74    2.25
  -4   4 -10   41.06    3.19
  -4  -4 -10   40.30    2.45
   4   4 -10   38.78    2.32
  -4   4 -10   49.09    3.18
  -4   4  -9   12.30    1.78
   4   4  -9   13.48    1.83
  -4  -4  -9   16.25    1.54
   4   4  -9   14.48    1.43
  -4   4  -9   13.77    1.68
   4  -4  -9   14.43    1.92
   4   4  -8   54.58    3.26
  -4   4  -8   48.68    2.94
   4   4  -8   50.17    2.48
  -4   4  -8   53.77    3.23
   4  -4  -8   56.59    3.33
   4   4  -7   40.55    2.08
   4  -4  -7   40.18    2.58
  -4   4  -7   38.93    2.53
   4   4  -7   40.36    2.54
  -4   4  -7   35.61    2.39
   4   4  -6  127.24    3.83
  -4   4  -6  125.84    4.45
  -4   4  -6  124.04    4.35
  -4   4  -5  414.95    7.79
   4   4  -5  432.00    8.74
  -4   4  -5  406.54    9.33
  -4   4  -5  450.91    9.50
   4   4  -4   94.26    3.23
  -4   4  -4   98.62    3.35
  -4   4  -4   91.99    2.11
   4   4  -4   93.60    2.92
  -4   4  -4   93.38    3.13
   4   4  -3  580.82   10.77
  -4   4  -3  575.59   10.79
  -4  -4  -3  577.43   11.18
   4   4  -3  581.53   11.17
   4   4  -2   56.21    2.06
  -4   4  -2   56.48    1.73
   4  -4  -1   18.51    0.61
  -4   4  -1   17.90    0.71
  -4  -4  -1   18.44    0.98
  -4  -4   0 1323.25   21.60
  -4   4   0 1272.25   20.63
  -4  -4   1   21.71    1.10
  -4   4   1   20.57    0.74
  -4  -4   2   60.38    1.99
  -4   4   2   59.76    1.89
  -4  -4   2   61.75    1.83
  -4  -4   3  491.44    9.54
  -4  -4   3  509.38    9.48
  -4   4   3  513.17    9.69
  -4  -4   4   77.32    2.47
   4   4   5  357.95    7.87
  -4  -4   5  348.41    7.28
   4  -4   5  345.49    7.74
   4  -4   6   85.30    3.29
  -4  -4   6   84.97    2.85
   4   4   6   91.73    3.43
   4   4   7   33.47    2.16
  -4  -4   7   33.55    1.76
   4  -4   7   32.89    2.11
  -4  -4   8   42.29    2.11
   4   4   8   42.40    2.60
   4  -4   8   40.63    2.52
   4   4   9   13.30    1.65
  -4   4   9   11.95    1.60
  -4  -4   9   12.19    1.65
  -4  -4   9   14.09    1.33
   4  -4   9   13.28    1.65
  -4  -4  10   31.28    1.91
   4   4  10   31.71    2.53
  -4   4  10   28.38    2.46
  -4  -4  10   29.33    2.44
   4  -4  10   31.54    2.47
  -4   4  11   20.92    2.33
   4   4  11   20.54    2.24
  -4  -4  11   16.32    1.99
   4  -4  11   19.15    2.12
  -4   4  12   13.19    1.94
  -4  -4  12   14.82    2.06
   4  -4  12   14.73    1.99
   4   4  12   11.31    1.82
   4  -4  13   26.69    2.67
  -4  -4  13   25.66    2.59
   4   4  13   29.22    2.80
  -4   4  13   26.75    2.79
   4  -4  14    5.02    1.44
  -4  -4  14    4.86    1.57
   4   4  14    3.40    1.37
  -4   4  14    4.63    1.48
   4   4  15    1.93    1.38
  -4  -4  15    1.10    1.21
  -4   4  15    2.67    1.27
   4   5 -16    1.72    1.73
  -5   4 -15    5.89    2.08
   4   5 -15    3.85    2.05
  -4  -5 -15    3.98    1.92
   4   5 -15    4.80    1.93
   4   5 -14    2.39    1.58
  -4  -5 -14    2.38    1.82
  -5   4 -14    3.03    1.67
   4   5 -14    4.43    1.78
  -4  -5 -13   42.57    4.16
  -5   4 -13   33.46    3.40
   4   5 -13   38.30    3.94
  -5   4 -13   40.07    2.89
   4   5 -13   38.89    3.54
  -5   4 -12   12.68    2.28
  -5   4 -12    9.32    1.84
   4   5 -12   10.58    1.50
   4   5 -12   14.71    2.33
   4   5 -12    8.49    2.08
  -4  -5 -12   12.32    2.37
  -5   4 -11    5.30    1.50
   4   5 -11    6.58    1.17
   4   5 -11    7.64    1.86
  -4  -5 -11    7.89    1.28
   4   5 -11    6.68    1.80
  -5   4 -11    7.39    1.64
  -5   4 -10    0.89    1.20
  -5   4 -10    3.19    1.19
  -4  -5 -10    4.04    1.04
   4   5 -10    3.71    0.97
   4   5 -10    3.77    1.52
   4   5  -9   33.07    2.15
  -5   4  -9   28.41    2.51
   4   5  -9   29.08    2.56
  -5   4  -9   31.69    2.62
   5  -4  -9   33.59    2.76
   4   5  -8   27.08    2.31
  -5   4  -8   25.94    2.27
   5  -4  -8   29.45    2.46
  -5   4  -8   27.67    2.36
   4   5  -8   28.52    2.38
   4   5  -8   27.36    1.91
   4   5  -7   25.37    2.04
  -5   4  -7   32.61    2.30
   5  -4  -7   25.37    2.06
  -5   4  -7   25.38    2.08
   4   5  -7   25.29    1.72
   4   5  -7   28.06    2.16
  -5   4  -7   26.63    2.37
  -5   4  -6   69.20    3.21
  -5   4  -6   71.17    3.25
   4   5  -6   69.54    2.84
   4   5  -6   72.56    3.22
  -4  -5  -6   75.99    3.53
  -5   4  -5   32.83    1.96
  -5   4  -5   32.85    1.17
   4   5  -5   29.19    1.78
   4   5  -5   33.92    2.04
  -4  -5  -5   33.36    2.13
  -5   4  -5   32.62    2.03
   4   5  -5   31.14    1.74
   4   5  -4   21.26    1.50
  -4  -5  -4   21.69    1.53
   4   5  -4   21.08    1.31
  -5   4  -4   18.06    1.48
   4   5  -4   19.70    1.25
  -5   4  -4   22.18    1.42
   4   5  -3    6.72    0.76
  -4  -5  -3    7.59    0.69
  -5   4  -3    8.09    0.75
   4   5  -3    7.44    0.87
  -4  -5  -3    7.56    0.88
   4   5  -2   60.56    2.21
  -5   4  -2   61.99    1.82
  -4  -5  -2   65.74    2.08
   4   5  -1  391.08    6.78
  -4  -5  -1  391.45    6.46
  -4  -5  -1  393.39    7.52
  -5   4  -1  385.20    6.78
   5  -4  -1  389.42    6.63
  -4  -5   0  945.99   15.89
  -5   4   0  902.98   14.89
  -5   4   1  349.52    6.29
  -4  -5   1  373.08    7.11
  -4  -5   2   59.22    1.77
  -5   4   2   56.16    1.85
  -4  -5   2   56.42    2.00
  -5   4   3    7.17    0.74
  -4  -5   3    6.48    0.71
  -4  -5   3    6.95    0.72
  -5   4   4   20.62    1.42
  -4  -5   4   20.13    1.23
  -5   4   4   18.47    0.60
  -4  -5   5   25.33    1.46
   4   5   5   25.55    1.61
  -4  -5   6   53.22    2.25
   4   5   6   53.86    2.58
   4   5   7   16.88    1.56
   5  -4   7   20.98    1.67
  -4  -5   7   19.79    1.44
   4   5   8   21.51    1.92
  -4  -5   8   16.60    1.44
   5  -4   8   20.97    1.83
  -4  -5   9   22.42    2.04
   5  -4   9   22.13    2.01
   4   5   9   24.52    2.11
  -4  -5   9   19.15    1.58
  -4  -5  10    2.53    0.91
   5  -4  10    2.73    0.98
   4   5  10    2.72    1.14
  -5   4  10    2.93    1.21
  -4  -5  10    2.34    1.14
  -5   4  11    4.46    1.28
  -4  -5  11    4.72    1.15
   5  -4  11    3.84    1.15
   4   5  11    5.73    1.31
  -4  -5  12    7.13    1.61
   5  -4  12    9.26    1.67
   4   5  12    8.62    1.68
  -5   4  12    8.80    1.71
   4   5  13   27.52    2.70
  -4  -5  13   21.12    2.47
  -5   4  13   28.48    2.86
  -4  -5  14    0.03    1.06
  -5   4  14    1.85    1.16
   4   5  14    3.24    1.28
  -4  -5  15    1.69    1.18
  -5   4  15    2.73    1.42
   3   5 -16   12.06    2.85
  -3  -5 -15    2.49    2.19
   3   5 -15    2.56    1.65
   3   5 -15    2.65    1.88
  -5   3 -15    1.89    1.78
  -3  -5 -14    2.51    1.89
  -5   3 -14    2.17    1.67
   3   5 -14    3.64    1.72
   3   5 -14    3.05    1.76
   3   5 -13   24.36    2.82
  -5   3 -13   19.53    2.83
   3   5 -13   15.56    2.67
  -3  -5 -13   22.99    3.19
   3   5 -12   32.48    3.41
   3   5 -12   32.21    2.43
  -5   3 -12   34.80    2.97
   3   5 -12   31.27    2.98
  -5   3 -12   30.00    3.06
  -3  -5 -11    6.80    1.00
   3   5 -11    5.22    1.11
   3   5 -11    5.95    1.69
  -5   3 -11    4.85    1.33
   3   5 -11    9.23    1.89
  -5   3 -11    6.16    1.63
  -5   3 -10    3.93    1.29
  -5   3 -10    4.56    1.35
   3   5 -10    3.42    1.25
  -3  -5 -10    6.10    1.04
   3   5 -10    4.36    0.96
  -5   3  -9   32.08    2.69
  -3  -5  -9   38.79    2.09
   3   5  -9   39.83    2.95
  -5   3  -9   38.83    2.76
   5  -3  -9   34.49    2.76
   3   5  -9   36.61    2.29
   3   5  -8  381.89    9.00
   3   5  -8  387.29   10.19
  -5   3  -8  375.24    9.98
   5  -3  -8  381.72   10.12
  -5   3  -8  421.67    9.97
   3   5  -7   20.09    1.53
  -5   3  -7   17.64    1.74
   3   5  -7   18.60    1.84
  -5   3  -7   19.01    1.81
   3   5  -6   65.60    3.05
   3   5  -6   68.17    2.77
  -5   3  -6   64.15    3.09
   3   5  -6   64.90    2.97
  -5   3  -6   69.25    3.07
  -5   3  -5   69.81    2.96
  -3  -5  -5   76.20    3.21
  -5   3  -5   73.75    3.03
   3   5  -5   74.55    2.95
   3   5  -5   77.27    2.80
   3   5  -5   76.47    3.00
   3   5  -4  329.02    7.06
   3   5  -4  320.59    7.04
  -5   3  -4  335.69    7.22
   3   5  -4  311.75    7.15
  -3  -5  -4  314.02    7.35
  -5   3  -3  400.41    7.90
  -3  -5  -3  408.50    7.55
  -3  -5  -3  389.29    8.17
   3   5  -3  388.85    7.71
   3   5  -3  404.88    8.14
   3   5  -3  402.00    8.07
  -3  -5  -2  126.95    3.16
  -3  -5  -2  124.33    3.02
   3   5  -2  124.59    3.04
   3   5  -2  124.80    3.26
  -5   3  -2  116.22    2.84
  -3  -5  -1 1672.91   27.07
  -3  -5  -1 1640.26   25.95
  -5   3  -1 1654.24   26.36
   3   5  -1 1602.24   26.36
  -5   3   0 7217.46  120.09
  -5   3   0 7407.39  120.14
  -3  -5   1 1550.60   25.42
  -5   3   1 1510.61   24.65
  -3  -5   2  119.27    2.82
  -3  -5   2  114.11    3.12
  -5   3   3  352.08    7.27
  -3  -5   3  345.85    7.07
   3   5   3  368.68    7.22
  -3  -5   3  355.99    7.25
  -5   3   4  262.85    4.66
  -5   3   4  268.12    6.25
  -3  -5   4  267.31    5.89
   3   5   4  264.80    6.07
  -5   3   5   61.03    1.39
  -3  -5   5   66.26    2.42
   3   5   5   67.98    2.68
   3   5   6   54.11    2.60
  -3  -5   6   48.77    2.20
   3   5   7   12.21    1.38
   5  -3   7   13.97    1.42
  -3  -5   7   15.03    1.30
  -3  -5   8  278.79    7.78
  -3  -5   8  294.20    7.03
   5  -3   8  301.68    7.86
   3   5   8  290.69    7.90
   3   5   9   25.05    2.16
   5  -3   9   26.79    2.20
  -3  -5   9   24.04    2.12
  -3  -5   9   25.98    1.81
   3   5  10    3.20    1.07
  -5   3  10    3.31    1.11
  -3  -5  10    4.08    1.14
   5  -3  10    2.53    1.02
  -3  -5  10    4.04    0.97
  -3  -5  11    4.15    1.24
   5  -3  11    4.44    1.17
   3   5  11    3.40    1.13
  -5   3  11    4.22    1.29
  -3  -5  12   20.30    2.26
   3   5  12   21.02    2.33
  -5   3  12   22.18    2.43
   5  -3  12   21.40    2.30
  -3  -5  13   12.15    2.01
   3   5  13   13.74    2.07
  -5   3  13   10.89    1.91
  -3  -5  14    5.00    1.61
  -5   3  14    3.45    1.43
   3   5  14    2.13    1.16
   3   5  15    2.03    1.22
  -5   3  15    0.08    1.00
  -3  -5  15    0.41    1.14
   2   5 -16   19.94    2.98
  -2  -5 -15    4.37    2.12
  -5   2 -15    4.14    1.83
   2   5 -15    6.38    2.37
   2   5 -15    6.17    1.97
   2   5 -14    5.95    1.84
   2   5 -14    4.07    2.12
  -2  -5 -14    0.06    1.86
  -5   2 -14    2.90    1.83
  -5   2 -13    6.44    1.96
   2   5 -13    6.75    2.03
   2   5 -13    7.28    1.87
  -5   2 -12   36.86    2.97
   2   5 -12   33.14    2.47
  -5   2 -12   28.18    3.06
   2   5 -12   27.09    3.09
   2   5 -12   36.79    3.14
   2   5 -11   14.75    1.71
  -5   2 -11   13.72    1.98
  -5   2 -11    8.90    1.84
  -2  -5 -11   11.60    1.10
   2   5 -11   15.66    2.16
   2   5 -11   14.50    2.36
   5  -2 -11   10.74    0.70
  -2  -5 -10    0.46    0.65
  -5   2 -10    1.16    1.18
  -5   2 -10    1.28    1.19
   5  -2 -10    1.04    0.30
   2   5 -10    1.90    0.93
   2   5 -10    0.63    1.16
   5  -2  -9   11.16    0.71
  -2  -5  -9   12.09    1.15
   5  -2  -9   11.71    1.73
   2   5  -9   13.18    1.82
   2   5  -9   14.09    1.54
   2   5  -9   11.24    1.79
  -5   2  -9   11.80    1.75
  -5   2  -9   12.92    1.73
  -5   2  -8   72.07    3.47
   2   5  -8   61.60    3.49
   2   5  -8   62.55    3.54
   5  -2  -8   70.49    3.69
   5  -2  -8   66.04    1.86
  -5   2  -8   67.30    3.60
   2   5  -8   65.96    3.03
  -2  -5  -8   74.26    2.52
   2   5  -7   20.11    1.73
  -5   2  -7   16.50    1.61
   5  -2  -7   16.58    0.79
  -5   2  -7   16.58    1.70
   2   5  -7   14.26    1.64
   2   5  -7   15.44    1.38
   2   5  -6    7.41    0.99
  -5   2  -6    8.28    1.14
   2   5  -6    8.92    1.22
   2   5  -6    8.54    1.20
  -5   2  -6    8.70    1.23
   2   5  -5    9.24    0.97
   2   5  -5   13.70    1.27
  -5   2  -5   10.55    1.18
   2   5  -5    9.69    1.11
   2   5  -5   10.07    1.14
   2   5  -4   44.54    1.98
  -2  -5  -4   49.24    1.54
   2   5  -4   46.76    2.03
  -2  -5  -4   45.85    2.20
   2   5  -4   46.51    2.14
  -5   2  -4   49.18    2.14
   2   5  -4   48.05    2.08
  -5   2  -3  197.37    4.61
  -2  -5  -3  194.61    4.78
  -2  -5  -3  208.89    4.17
   2   5  -3  198.52    4.77
   2   5  -3  201.00    4.79
   2   5  -3  192.24    4.62
  -5   2  -2   45.39    1.50
  -2  -5  -2   47.96    1.67
  -2  -5  -2   47.96    1.53
   2   5  -2   48.97    1.63
  -2  -5  -1  393.53    7.33
  -5   2  -1  408.10    6.85
   2   5  -1  380.48    6.84
  -2  -5  -1  407.11    7.04
  -5   2   0  467.86    7.54
  -2  -5   0  461.91    7.36
  -5   2   0  442.29    7.59
  -2  -5   0  453.80    8.34
   2   5   0  439.89    7.25
  -2  -5   1  389.74    7.35
  -2  -5   1  377.88    6.73
  -2  -5   1  381.59    6.55
   2   5   2   41.72    1.48
  -2  -5   2   42.11    1.42
  -2  -5   2   38.80    1.60
  -5   2   3  180.05    4.37
  -5   2   3  179.24    3.44
   2   5   3  173.26    4.19
  -2  -5   3  174.14    4.26
  -5   2   4   36.44    1.08
   2   5   4   40.30    1.85
  -5   2   4   40.30    1.93
  -2  -5   4   39.19    1.74
  -2  -5   5    7.97    0.90
   2   5   5    8.61    0.98
  -5   2   5    8.20    0.47
  -2  -5   6    6.45    0.88
  -5   2   6    6.48    0.46
   2   5   6    5.81    0.96
  -2  -5   7   15.27    1.34
   2   5   7   11.78    1.38
  -2  -5   7   12.65    1.36
  -5   2   7   14.90    0.74
   5  -2   7   14.92    1.46
  -2  -5   8   53.35    2.94
   5  -2   8   56.06    2.97
  -2  -5   8   51.45    2.48
   2   5   8   55.17    3.00
   2   5   9    5.93    1.29
   5  -2   9    7.74    1.33
  -2  -5   9    7.26    1.30
  -2  -5   9    9.59    1.16
  -2  -5  10    0.86    0.91
   5  -2  10    0.42    0.79
   2   5  10    1.14    1.03
  -5   2  11    6.26    1.44
   2   5  11    8.52    1.59
  -2  -5  11    8.18    1.58
   5  -2  11    8.48    1.54
  -5   2  12   18.03    2.28
   5  -2  12   21.35    2.29
  -2  -5  12   20.40    2.25
   2   5  12   25.43    2.50
   2   5  13    5.94    1.52
  -2  -5  13    3.87    1.30
   5  -2  13    3.35    1.31
  -5   2  13    3.01    1.24
  -2  -5  14    3.19    1.48
  -5   2  14    3.80    1.51
   2   5  14    2.31    1.25
  -2  -5  15    1.54    1.35
  -5   2  15    2.37    1.23
   2   5  15    4.29    1.39
   1   5 -15    7.57    2.08
  -1  -5 -15    4.40    2.38
  -5   1 -15    3.31    1.76
   1   5 -15    4.27    2.25
  -5   1 -14   37.44    3.80
   1   5 -14   41.41    4.17
   1   5 -14   38.78    3.44
   1   5 -13   29.03    2.89
   1   5 -13   29.33    3.44
  -5   1 -13   32.92    3.38
   1   5 -12    1.76    1.40
  -5   1 -12    1.00    1.18
  -5   1 -12   -0.36    1.30
   1   5 -12   -0.13    1.01
   1   5 -12    0.64    1.37
   1   5 -11    4.62    1.14
   5  -1 -11    3.45    0.58
  -5   1 -11    4.85    1.50
  -1  -5 -11    3.39    0.58
   1   5 -11    5.89    1.73
  -5   1 -11    2.71    1.36
   1   5 -10   39.73    3.20
   1   5 -10   39.46    2.55
  -5   1 -10   44.32    2.98
   5  -1 -10   40.04    1.67
  -1  -5 -10   40.43    1.70
  -5   1 -10   37.58    3.03
   1   5  -9   59.21    3.71
   1   5  -9   54.87    3.55
  -5   1  -9   57.54    3.21
   1   5  -9   60.57    3.05
  -1  -5  -9   62.37    2.14
   5  -1  -9   63.41    3.71
  -5   1  -9   53.53    3.42
   5  -1  -9   61.08    2.06
  -5   1  -8    0.37    0.93
  -5   1  -8    0.39    0.86
   1   5  -8    0.42    0.78
   1   5  -8    0.28    0.70
   5  -1  -8    0.71    0.35
  -1  -5  -8    0.33    0.43
   1   5  -8    0.11    0.82
  -5   1  -7  122.44    4.23
   1   5  -7  115.39    4.12
   1   5  -7  114.29    4.02
  -5   1  -7  114.32    4.52
   1   5  -7  113.14    4.53
   5  -1  -7  122.69    2.97
  -1  -5  -7  116.19    3.01
   5  -1  -6  399.95    7.26
   1   5  -6  389.44    8.71
  -5   1  -6  385.22    9.22
   1   5  -6  376.17    9.28
   1   5  -6  386.72    8.69
   5  -1  -5  259.69    5.05
   1   5  -5  252.03    6.08
   1   5  -5  260.56    6.66
  -5   1  -5  268.24    6.60
   1   5  -5  267.28    6.32
   1   5  -4  137.90    3.74
  -5   1  -4  135.63    3.98
   1   5  -4  132.69    3.89
   1   5  -4  139.06    4.07
  -1  -5  -4  144.84    3.00
   1   5  -3  564.07   10.67
  -1  -5  -3  567.84    9.71
  -5   1  -3  558.29   10.50
   1   5  -3  559.48   10.37
  -5   1  -2   21.62    0.96
  -1  -5  -2   19.68    1.03
   1   5  -2   21.85    1.03
  -1  -5  -2   19.93    0.87
  -1  -5  -1  265.75    5.12
  -1  -5  -1  254.46    4.81
  -5   1  -1  266.30    4.70
   1   5  -1  270.35    4.78
   1   5   0   29.65    0.68
  -1  -5   0   32.51    1.26
  -1  -5   0   31.39    0.73
  -5   1   0   32.01    0.80
  -5   1   0   31.02    0.87
   5  -1   1  259.27    4.41
  -1  -5   1  240.97    5.09
   1   5   1  243.52    4.46
  -1  -5   1  229.66    4.53
   1   5   2   12.02    0.75
  -1  -5   2   11.73    0.89
  -1  -5   2   13.51    0.83
  -5   1   3  465.70    8.26
   1   5   3  474.58    9.09
  -5   1   3  485.45    9.23
  -1  -5   3  482.77    9.18
  -5   1   4  118.42    3.62
   1   5   4  122.57    3.57
  -5   1   4  119.58    2.60
  -1  -5   4  119.78    3.45
   1   5   5  218.33    5.61
  -1  -5   5  209.29    5.24
  -1  -5   5  217.32    5.47
  -5   1   5  209.62    4.16
   1   5   6  312.30    7.53
   5  -1   6  309.47    7.38
  -1  -5   6  306.39    6.97
  -1  -5   6  297.74    7.38
  -5   1   6  297.74    5.70
  -1  -5   7   90.07    3.67
  -5   1   7   97.03    2.46
  -1  -5   7   94.59    3.37
   1   5   7   92.69    3.79
   5  -1   7   91.25    3.68
   1   5   8    0.49    0.78
   5  -1   8   -0.33    0.79
  -1  -5   8    0.19    0.75
  -1  -5   8    0.27    0.64
  -5   1   8    0.69    0.38
   1   5   9   39.08    2.72
  -1  -5   9   36.28    2.58
   5  -1   9   43.00    2.73
  -1  -5  10   30.28    2.45
   1   5  10   31.56    2.54
   5  -1  10   25.41    2.26
  -1  -5  11    2.76    1.12
   5  -1  11    1.56    1.02
   1   5  11    2.17    1.15
  -5   1  11    3.16    1.08
  -1  -5  12    0.90    1.06
   5  -1  12   -0.58    1.15
  -5   1  12   -1.19    1.29
   1   5  12    0.18    1.08
  -5   1  13   20.31    2.44
  -1  -5  13   20.11    2.36
   5  -1  13   19.72    2.31
   1   5  13   17.83    2.26
  -1  -5  14   22.33    2.57
  -5   1  14   21.03    2.62
   1   5  14   26.90    2.82
  -5   1  15    3.93    1.41
  -1  -5  15    3.52    1.34
   1   5  15    4.13    1.39
   0   5 -15    3.35    1.77
   0   5 -15    4.35    1.96
  -5   0 -15    3.77    1.86
  -5   0 -14   28.10    3.42
   0   5 -14   35.56    3.91
   0   5 -14   28.91    3.04
   0   5 -13    5.06    1.59
  -5   0 -13    4.93    1.75
   0   5 -13    3.03    1.63
   0   5 -12    7.84    1.82
   0  -5 -12    4.99    0.46
  -5   0 -12    4.66    1.66
   0   5 -12    5.17    1.87
  -5   0 -12    3.02    1.30
   5   0 -12    5.00    0.77
   0   5 -12    5.44    1.34
   0  -5 -11   85.15    2.32
   5   0 -11   96.14    3.07
  -5   0 -11   86.53    4.85
  -5   0 -11   95.40    4.39
   0   5 -11   82.23    4.03
   0   5 -11   98.64    5.28
   0  -5 -10    2.73    0.40
   5   0 -10    3.52    0.65
   0   5 -10    2.80    1.32
  -5   0 -10    2.77    1.17
   0   5 -10    1.53    0.91
  -5   0 -10    2.71    1.24
   0   5  -9   10.30    1.39
   5   0  -9   13.96    1.09
  -5   0  -9    8.95    1.64
   5   0  -9   11.90    1.75
   0  -5  -9   10.29    0.72
   0   5  -9   12.45    1.80
  -5   0  -9   13.16    1.66
  -5   0  -8    1.03    0.99
   0   5  -8    1.27    0.71
   5   0  -8    1.47    0.49
   0   5  -8    2.05    1.17
   0  -5  -8    1.91    0.40
  -5   0  -8    1.21    1.00
  -5   0  -7  100.43    4.19
   5   0  -7  108.79    2.95
   0   5  -7  106.21    3.89
   0   5  -7  107.47    3.80
   0   5  -7  111.12    4.46
   0  -5  -7  103.22    2.51
   0   5  -6   18.83    1.48
   0  -5  -6   17.57    0.75
  -5   0  -6   17.56    1.62
   0   5  -6   19.85    1.71
   5   0  -6   17.74    1.02
   0   5  -6   21.40    1.54
   0   5  -5   30.31    1.96
   0   5  -5   30.69    1.65
   0  -5  -5   28.84    0.93
   5   0  -5   27.14    1.21
   0   5  -5   29.34    1.73
  -5   0  -5   30.78    1.90
   0   5  -4   12.86    1.09
   0  -5  -4   12.59    0.57
   0   5  -4   12.96    0.95
   5   0  -4   13.12    0.76
   0   5  -4   12.45    1.10
  -5   0  -4   12.18    1.08
   0  -5  -3   20.12    0.75
   0   5  -3   19.58    1.02
  -5   0  -3   18.86    1.12
   0   5  -3   18.11    1.17
   0  -5  -2   31.46    1.03
  -5   0  -2   29.10    1.14
   0   5  -2   29.66    1.23
   0   5  -1    6.54    0.41
   0  -5  -1    6.23    0.48
  -5   0  -1    5.86    0.35
  -5   0  -1    6.43    0.45
   0  -5   0   16.78    0.88
  -5   0   0   16.47    0.60
   0   5   0   16.09    0.48
   5   0   0   18.00    0.86
   0  -5   0   17.18    0.51
   0   5   1    6.04    0.41
   0  -5   1    8.13    0.77
   0  -5   2   29.89    1.13
  -5   0   2   29.31    1.08
   0   5   2   28.70    0.95
   0   5   2   28.18    1.18
   0  -5   2   29.58    1.39
   0  -5   3   13.56    1.02
  -5   0   3   15.20    0.76
   0  -5   3   15.42    0.96
   0   5   3   14.12    1.01
   0  -5   3   15.31    0.98
  -5   0   3   15.94    1.06
  -5   0   4   10.38    0.97
   0  -5   4    8.10    0.86
   0  -5   4    8.73    0.88
  -5   0   4    9.25    0.61
   0   5   4   10.34    0.98
   0  -5   5   24.30    1.53
   0   5   5   26.58    1.72
  -5   0   5   25.12    1.08
   0  -5   5   24.69    1.62
   0  -5   6   15.06    1.33
   5   0   6   15.63    1.40
   0   5   6   13.32    1.37
  -5   0   6   14.04    0.84
   0  -5   6   13.58    1.32
   0  -5   7   88.56    3.23
   0  -5   7   84.15    3.52
   0   5   7   81.15    3.57
   5   0   7   82.33    3.45
  -5   0   7   88.81    2.48
   0  -5   8    0.03    0.79
   5   0   8    1.98    0.84
  -5   0   8    1.84    0.53
   0   5   8    0.45    0.83
   0   5   9    7.60    1.51
   0  -5   9    7.33    1.32
   5   0   9   10.11    1.50
   5   0  10    1.05    0.93
   0  -5  10    1.28    0.99
   0   5  10    0.53    0.77
   0   5  11   65.93    3.87
  -5   0  11   60.32    3.75
   5   0  11   62.89    3.66
   0  -5  11   61.36    3.70
   0   5  12    2.57    1.13
   5   0  12    3.24    1.31
   0  -5  12    3.00    1.20
  -5   0  12    0.62    1.12
   5   0  13    2.26    1.27
   0  -5  13    3.13    1.36
  -5   0  13   -0.16    1.04
   0   5  13    3.23    1.30
  -5   0  14   20.23    2.52
   0  -5  14   22.14    2.51
   0   5  14   23.94    2.68
   0  -5  15    1.00    1.10
   0   5  15    3.10    1.45
  -5   0  15    1.44    1.22
  -5  -1 -15   19.71    3.08
  -1   5 -15   20.19    3.33
  -1   5 -15   20.61    2.67
  -1   5 -14    4.28    1.70
  -1   5 -14    8.65    1.86
  -5  -1 -14    7.07    2.18
  -1   5 -13   22.41    2.54
  -1   5 -13   13.74    2.36
  -5  -1 -13   13.71    2.50
  -5  -1 -12   26.82    2.44
  -5  -1 -12   22.13    2.74
   5   1 -12   28.22    1.79
  -1   5 -12   26.39    3.00
  -1   5 -12   24.09    2.34
  -1   5 -12   26.75    2.52
  -1   5 -11   62.24    3.52
  -5  -1 -11   63.54    3.51
  -1   5 -11   58.40    4.05
  -5  -1 -11   51.24    3.80
   5   1 -11   65.15    2.69
  -1   5 -11   68.44    3.66
  -1   5 -10    8.99    1.76
  -1   5 -10    6.97    1.27
  -5  -1 -10    8.14    1.44
   5   1 -10   10.31    1.03
  -5  -1 -10    7.33    1.52
  -1   5  -9  114.81    5.20
   1  -5  -9  122.20    5.48
  -5  -1  -9  131.46    4.73
   5   1  -9  129.74    3.81
  -1   5  -9  132.40    4.87
  -5  -1  -9  120.47    5.15
   5   1  -9  121.01    5.27
   5   1  -8   31.03    1.61
  -5  -1  -8   29.71    2.09
  -1   5  -8   30.03    2.14
  -1   5  -8   30.09    2.46
  -5  -1  -8   24.72    2.17
  -1   5  -7  248.76    6.30
  -5  -1  -7  233.83    7.00
  -1   5  -7  253.77    6.76
   5   1  -7  256.34    5.64
  -1   5  -7  249.88    7.29
  -1   5  -6   82.64    2.94
  -1   5  -6   81.47    3.55
  -1   5  -6   87.26    3.31
  -5  -1  -6   80.12    3.38
   5   1  -6   83.31    2.57
  -5  -1  -5  677.19   13.38
  -1   5  -5  644.28   12.47
  -1   5  -5  694.42   13.27
   5   1  -5  692.73   12.17
  -1   5  -5  677.13   13.59
  -1   5  -4  175.98    4.61
  -1   5  -4  160.82    3.86
  -5  -1  -4  165.00    4.45
  -1   5  -4  170.31    4.61
   5   1  -4  166.57    3.81
   5   1  -3   81.44    2.25
   1  -5  -3   84.77    1.79
  -1   5  -3   81.28    2.61
  -5  -1  -3   82.09    2.52
   1  -5  -2  104.53    2.24
   1  -5  -2   99.33    2.56
  -5  -1  -2   97.79    2.42
  -1   5  -2   98.20    2.57
  -1   5  -1  281.93    5.07
  -5  -1  -1  273.17    5.25
   1  -5  -1  292.91    5.40
   1  -5  -1  281.88    5.01
   5   1  -1  278.03    5.76
  -5  -1  -1  288.75    4.91
   1  -5   0  403.86    7.30
  -5  -1   0  392.45    6.62
   5   1   0  384.07    7.15
  -1   5   0  351.45    6.41
   1  -5   1  281.28    5.66
  -5  -1   1  267.74    5.30
  -1   5   2   88.46    1.99
   1  -5   2   93.79    2.26
  -5  -1   2   88.98    2.30
   1  -5   2   96.10    2.78
   1  -5   3   55.45    2.18
  -1   5   3   56.32    1.26
   1  -5   3   57.48    1.78
   1  -5   3   58.98    1.96
  -5  -1   3   55.96    1.70
  -5  -1   3   58.59    2.07
   1  -5   4  140.70    3.81
  -5  -1   4  141.81    4.00
  -5  -1   4  140.32    3.25
   1  -5   4  143.63    3.96
  -1   5   5  543.37   11.25
   1  -5   5  555.63   11.11
  -5  -1   5  541.26    9.97
   1  -5   5  581.22   11.05
   1  -5   6   66.52    2.68
   1  -5   6   64.61    2.82
  -5  -1   6   65.62    2.10
   5   1   6   63.63    2.84
  -1   5   6   63.92    2.89
  -1   5   7  197.15    5.85
   5   1   7  202.54    5.79
   1  -5   7  198.30    5.72
  -5  -1   7  175.77    4.36
   5   1   8   22.57    1.93
   1  -5   8   22.19    1.91
  -5  -1   8   24.07    1.35
  -1   5   8   19.89    1.88
   1  -5   9   89.61    4.03
   5   1   9   89.03    3.99
  -5  -1   9   86.28    2.79
  -1   5   9   86.62    4.09
  -1   5  10    5.36    1.28
   1  -5  10    5.92    1.34
   5   1  10    4.97    1.24
  -1   5  11   41.18    3.10
  -5  -1  11   37.44    2.94
   5   1  11   42.64    3.04
   1  -5  11   46.14    3.13
  -5  -1  12   17.21    2.23
   5   1  12   16.42    2.13
  -1   5  12   16.71    2.17
   1  -5  12   18.14    2.18
  -5  -1  13   10.15    1.81
  -1   5  13   11.70    1.93
   1  -5  13    8.71    1.62
   5   1  13    9.46    1.79
  -1   5  14    4.24    1.48
  -5  -1  14    3.39    1.37
   1  -5  14    2.57    1.34
  -5  -1  15   16.61    2.37
  -1   5  15   12.28    2.09
   1  -5  15   12.54    2.03
   5   2 -17    9.42    2.77
   5   2 -15    3.95    2.16
  -5  -2 -15    2.72    2.04
  -2   5 -15    1.57    1.86
  -2   5 -14   25.50    2.69
  -2   5 -14   26.64    3.39
  -5  -2 -14   28.26    3.55
  -2   5 -13    6.42    1.95
  -2   5 -13    6.96    1.73
  -5  -2 -13    5.73    1.83
  -2   5 -12   28.06    2.59
  -2   5 -12   30.42    2.70
  -5  -2 -12   32.78    2.57
  -5  -2 -12   24.46    2.95
  -2   5 -12   27.94    3.08
   5   2 -12   32.50    2.07
  -5  -2 -11    2.59    1.49
  -2   5 -11    1.01    0.98
   5   2 -11    2.64    0.78
  -5  -2 -11    1.09    1.06
  -2   5 -11    4.83    1.46
  -2   5 -11    2.76    1.39
  -2   5 -10   14.15    1.73
   5   2 -10   14.78    1.29
  -5  -2 -10   16.35    1.82
  -5  -2 -10   14.68    1.98
  -2   5 -10   11.32    1.86
   5   2  -9    7.47    0.96
   2  -5  -9    7.92    1.56
   5   2  -9    8.53    1.56
  -2   5  -9    7.55    1.54
  -5  -2  -9    7.89    1.44
  -5  -2  -9    8.74    1.44
  -2   5  -9    7.79    1.38
   5   2  -8    5.01    0.79
  -5  -2  -8    5.52    1.21
  -2   5  -8    4.47    1.19
   5   2  -8    7.90    1.40
  -2   5  -8    8.39    1.27
   2  -5  -8    6.06    1.40
  -2   5  -7   22.29    1.96
   2  -5  -7   21.73    1.97
  -2   5  -7   26.52    1.69
  -5  -2  -7   20.58    1.84
  -2   5  -7   23.52    1.87
   5   2  -7   23.67    1.45
  -2   5  -6   59.87    3.00
   5   2  -6   68.82    2.41
  -2   5  -6   67.62    2.48
   2  -5  -6   63.84    3.10
  -2   5  -6   66.86    2.93
  -5  -2  -6   60.02    2.90
  -5  -2  -5  173.93    5.05
   5   2  -5  187.65    4.43
  -2   5  -5  183.67    5.16
  -2   5  -5  186.18    5.31
  -2   5  -5  184.16    4.32
   2  -5  -5  188.78    5.33
   2  -5  -4   19.77    1.36
  -5  -2  -4   18.32    1.25
  -2   5  -4   17.56    0.95
  -2   5  -4   15.78    1.27
  -2   5  -4   19.88    1.39
  -2   5  -4   16.07    1.27
   5   2  -4   18.68    1.06
   2  -5  -3   14.90    1.03
   5   2  -3   16.00    0.93
  -2   5  -3   16.21    1.07
  -5  -2  -3   16.77    1.03
   2  -5  -2   19.82    0.97
  -5  -2  -2   23.34    0.97
   5   2  -2   26.50    1.48
  -2   5  -2   21.51    1.03
   2  -5  -2   22.94    0.89
   5   2  -2   22.44    1.08
   2  -5  -1   26.53    1.07
  -5  -2  -1   26.58    0.73
  -2   5  -1   24.48    0.87
   5   2  -1   26.92    1.31
   2  -5  -1   27.40    0.62
   2  -5   0    9.60    0.76
  -2   5   0   13.70    0.48
   5   2   0    8.63    0.64
  -5  -2   0    9.84    0.49
   2  -5   1   28.12    1.35
  -5  -2   1   26.55    1.14
  -2   5   1   26.31    0.90
  -2   5   2   17.82    0.72
  -5  -2   2   20.24    0.98
   2  -5   2   18.86    1.24
  -5  -2   3   13.74    0.97
  -5  -2   3   12.72    0.79
   2  -5   3   13.86    0.91
   2  -5   3   13.86    1.17
   2  -5   3   14.30    0.76
   2  -5   4   16.01    1.11
  -5  -2   4   14.84    0.91
  -5  -2   4   15.82    1.18
   2  -5   4   16.01    1.24
   2  -5   5  145.89    4.30
   2  -5   5  166.33    4.49
  -5  -2   5  153.43    3.75
  -5  -2   6   49.03    1.88
   5   2   6   50.14    2.50
   2  -5   6   54.08    2.54
  -2   5   7   17.45    1.68
   2  -5   7   17.51    1.58
  -5  -2   7   17.27    1.15
   5   2   7   17.58    1.62
  -2   5   8    3.51    0.99
  -5  -2   8    3.66    0.74
   2  -5   8    4.25    1.10
   5   2   8    4.35    1.06
   5   2   9    6.78    1.27
  -5  -2   9    7.29    0.94
   2  -5   9    5.25    1.23
  -2   5   9    4.92    1.22
  -2   5  10   10.90    1.66
   2  -5  10   10.38    1.57
   5   2  10    9.49    1.52
  -5  -2  10    9.78    1.50
  -5  -2  11    1.01    0.93
  -2   5  11    1.82    1.15
   5   2  11    0.34    0.93
   2  -5  11    3.63    1.28
  -5  -2  12   18.16    2.27
  -2   5  12   20.80    2.40
   5   2  12   21.66    2.37
   2  -5  12   17.82    2.14
   2  -5  13    3.89    1.26
   5   2  13    3.74    1.40
  -5  -2  13    3.85    1.32
  -2   5  13    6.12    1.57
  -5  -2  14   16.14    2.29
  -2   5  14   17.51    2.32
   2  -5  14   16.91    2.27
   2  -5  15    0.99    1.01
  -2   5  15    0.47    1.15
  -5  -2  15    1.83    1.34
   5   3 -17    1.17    1.94
   5   3 -16    3.84    1.98
  -5  -3 -15    5.25    2.16
  -3   5 -15    2.97    1.69
   5   3 -15    4.80    1.92
   5   3 -15    7.95    2.61
  -3   5 -14    4.22    1.74
   5   3 -14    6.06    2.40
  -3   5 -14    4.70    1.50
  -5  -3 -14    4.97    1.90
  -5  -3 -13   22.20    2.92
  -3   5 -13   23.45    2.42
  -3   5 -13   19.34    2.72
  -3   5 -12    1.96    1.53
  -3   5 -12    0.27    1.29
   5   3 -12    1.31    0.84
  -3   5 -12    3.41    1.39
  -5  -3 -12    2.44    1.62
  -5  -3 -12    0.41    1.01
  -5  -3 -11   23.35    2.13
   5   3 -11   19.79    1.66
  -5  -3 -11   19.30    2.45
  -3   5 -11   24.47    2.20
  -3   5 -11   21.41    2.29
  -3   5 -11   22.78    2.68
  -5  -3 -10   26.85    2.58
  -5  -3 -10   33.86    2.40
   5   3 -10   32.47    2.04
  -3   5 -10   32.62    2.59
  -3   5 -10   32.07    2.88
  -5  -3  -9   70.41    3.20
  -3   5  -9   69.95    3.96
  -5  -3  -9   59.45    3.56
   3  -5  -9   75.19    4.11
   5   3  -9   74.06    3.98
   5   3  -9   71.88    2.97
  -3   5  -9   73.46    3.67
   5   3  -8   45.89    2.24
  -3   5  -8   49.33    3.08
   5   3  -8   49.12    3.03
   3  -5  -8   50.55    3.16
  -3   5  -8   50.35    2.93
  -5  -3  -8   43.48    2.84
  -3   5  -8   47.81    2.39
  -3   5  -7   72.77    2.75
  -3   5  -7   77.09    3.63
  -5  -3  -7   74.64    3.42
   5   3  -7   77.40    2.84
  -3   5  -7   81.52    3.54
   3  -5  -7   76.64    3.69
   5   3  -6  182.94    4.64
  -3   5  -6  184.54    5.55
  -5  -3  -6  164.27    5.19
   3  -5  -6  177.70    5.49
  -3   5  -6  177.70    5.37
  -3   5  -6  166.32    4.33
  -5  -3  -5  389.20    8.86
  -3   5  -5  417.46    7.84
  -3   5  -5  400.06    9.16
   5   3  -5  427.45    8.39
  -3   5  -5  420.09    9.24
  -3   5  -5  404.56    9.30
   3  -5  -5  412.69    9.19
   5   3  -4  105.35    3.07
  -3   5  -4  107.76    3.44
  -3   5  -4  110.74    2.55
   3  -5  -4  106.97    3.38
  -3   5  -4  117.96    3.71
  -5  -3  -4  100.76    3.26
  -3   5  -4  102.37    3.48
   3  -5  -3  137.32    3.58
  -3   5  -3  145.96    3.72
   5   3  -3  141.39    3.56
  -5  -3  -3  148.97    3.63
   5   3  -3  138.26    4.01
   5   3  -2    9.66    1.00
  -3   5  -2    7.95    0.62
   5   3  -2    7.99    0.72
   3  -5  -2    9.05    0.61
  -5  -3  -2    8.95    0.61
  -3   5  -1  149.63    2.98
   5   3  -1  151.85    3.67
   3  -5  -1  148.71    2.66
   3  -5  -1  146.86    3.33
  -5  -3  -1  147.28    2.68
  -5  -3   0  173.56    3.27
   3  -5   0  180.72    3.94
  -3   5   0  164.41    3.12
  -5  -3   0  174.61    3.91
   5   3   1  135.08    2.61
  -3   5   1  130.77    2.56
   3  -5   1  145.67    3.53
  -5  -3   1  129.94    3.23
  -5  -3   2    6.30    0.61
  -3   5   2    5.25    0.57
  -3   5   2    5.01    0.43
   3  -5   2    5.06    0.87
  -5  -3   3  115.61    3.07
   3  -5   3  118.18    3.49
  -5  -3   3  121.02    3.30
   3  -5   3  126.04    2.62
  -5  -3   4   88.43    2.60
  -5  -3   4   88.29    2.94
   3  -5   4   86.54    2.79
  -5  -3   5  329.73    6.85
   3  -5   5  338.14    7.45
   5   3   6  152.67    4.62
  -5  -3   6  139.94    3.81
   3  -5   6  148.11    4.50
  -5  -3   7   62.25    2.34
   3  -5   7   64.29    2.99
   5   3   7   59.18    2.90
  -5  -3   8   32.68    1.79
   3  -5   8   33.24    2.31
   5   3   8   37.12    2.42
  -3   5   8   33.14    2.38
   5   3   9   54.70    3.08
  -3   5   9   50.20    3.06
  -5  -3   9   44.90    2.20
   3  -5   9   48.03    2.87
  -5  -3  10   23.04    2.24
   3  -5  10   25.58    2.28
   5   3  10   28.47    2.41
  -3   5  10   25.63    2.33
  -5  -3  10   23.74    1.64
   3  -5  11   10.17    1.59
   5   3  11   12.09    1.78
  -3   5  11   10.87    1.82
  -5  -3  11   11.61    1.74
  -3   5  12    0.75    1.15
   3  -5  12   -0.27    1.02
   5   3  12    0.00    1.05
  -5  -3  12    0.51    1.04
  -5  -3  13   13.57    2.11
   3  -5  13   14.02    1.98
  -3   5  13   16.83    2.24
   5   3  13   15.93    2.19
  -3   5  14    2.76    1.32
   3  -5  14    1.59    1.18
  -5  -3  14    1.54    1.13
  -3   5  15    3.41    1.32
  -5  -3  15    2.47    1.23
   3  -5  15    2.70    1.35
   5   4 -16   18.08    2.95
  -5  -4 -15    1.07    1.88
   5   4 -15    2.24    1.70
  -4   5 -15    2.76    1.83
   5   4 -15    1.59    1.78
  -5  -4 -14   -0.70    1.52
   5   4 -14   -0.36    1.47
  -4   5 -14   -0.07    1.17
  -4   5 -14    1.67    1.58
   5   4 -14   -0.85    1.65
  -4   5 -13    2.66    1.65
   5   4 -13    1.07    1.70
  -5  -4 -13    1.76    1.55
  -4   5 -13    2.61    1.38
   5   4 -12   76.80    3.55
  -4   5 -12   84.39    4.00
  -4   5 -12   78.51    4.53
  -5  -4 -12   90.16    4.02
  -4   5 -12   75.73    4.87
  -5  -4 -12   70.35    4.77
  -4   5 -11   13.81    1.94
   5   4 -11    9.51    1.30
  -4   5 -11   15.45    1.81
  -5  -4 -11    9.26    1.95
  -4   5 -11   10.23    1.91
  -5  -4 -11   13.77    1.70
  -5  -4 -10   19.53    2.36
  -5  -4 -10   25.50    2.06
  -4   5 -10   26.39    2.03
   5   4 -10   22.59    1.79
  -4   5 -10   26.00    2.42
  -4   5 -10   20.79    2.41
  -4   5  -9    7.53    1.47
   5   4  -9    5.11    1.28
   4  -5  -9    3.25    1.15
   5   4  -9    5.21    0.90
  -4   5  -9    6.53    1.44
  -5  -4  -9    5.40    1.25
  -4   5  -9    7.04    1.25
   5   4  -8  108.15    4.65
  -4   5  -8  117.43    4.88
   4  -5  -8  121.80    4.98
  -4   5  -8  117.20    3.74
   5   4  -8  118.46    3.98
  -4   5  -8  122.46    4.76
  -4   5  -7   23.40    2.04
   5   4  -7   26.83    1.69
   4  -5  -7   22.63    1.98
  -4   5  -7   25.18    2.06
   5   4  -7   26.28    2.02
  -4   5  -7   22.05    1.43
  -5  -4  -7   24.14    2.24
  -4   5  -6   15.24    1.57
   4  -5  -6   13.56    1.45
  -4   5  -6   12.32    0.96
  -4   5  -6   12.81    1.44
   5   4  -6   12.86    1.13
   5   4  -5   78.91    2.79
   5   4  -5   76.88    3.25
  -4   5  -5   84.33    3.36
  -4   5  -5   82.12    3.21
  -4   5  -5   81.11    2.17
  -4   5  -5   80.23    3.34
   4  -5  -5   78.71    3.10
   5   4  -4   37.47    1.73
  -4   5  -4   36.70    1.86
  -4   5  -4   38.43    2.03
  -4   5  -4   37.93    2.09
   4  -5  -4   34.79    1.76
   5   4  -4   38.58    2.08
  -5  -4  -3   48.51    1.79
   4  -5  -3   47.40    1.79
   5   4  -3   47.89    1.89
   5   4  -3   52.62    2.26
  -4   5  -3   46.80    1.85
  -5  -4  -3   52.85    2.18
  -4   5  -2    1.63    0.32
  -5  -4  -2    1.90    0.33
   5   4  -2    1.83    0.63
  -4   5  -1  103.71    2.27
  -5  -4  -1  101.64    2.83
   4  -5  -1  107.90    2.05
  -5  -4  -1  104.34    2.08
  -4   5   0  338.38    5.99
  -5  -4   0  356.88    6.13
  -5  -4   0  353.43    6.92
  -5  -4   1   95.70    2.67
  -4   5   1   93.75    2.00
  -5  -4   2    1.22    0.37
  -4   5   2    1.47    0.36
  -4   5   2    1.86    0.40
  -5  -4   3   47.42    1.81
  -4   5   3   49.33    1.26
  -4   5   3   47.83    1.91
  -5  -4   3   47.36    1.84
   4  -5   3   45.07    1.21
  -5  -4   4   32.74    1.54
  -5  -4   4   35.39    1.76
  -5  -4   5   66.72    2.39
  -5  -4   6   10.09    0.99
   5   4   6   10.53    1.18
   4  -5   6    9.89    1.12
  -5  -4   7   18.18    1.31
   4  -5   7   18.52    1.61
   5   4   7   17.31    1.62
   4  -5   8   87.42    3.76
   5   4   8   84.52    3.73
  -5  -4   8   84.40    3.07
   4  -5   9    3.26    0.99
  -5  -4   9    3.64    0.79
   5   4   9    4.16    1.09
  -4   5   9    3.84    1.15
   4  -5  10   15.03    1.78
   5   4  10   16.18    1.87
  -5  -4  10   15.48    1.41
  -4   5  10   15.90    1.95
  -5  -4  10   14.62    1.84
   5   4  11    7.39    1.48
  -4   5  11    6.13    1.45
   4  -5  11    9.52    1.58
  -5  -4  11    7.75    1.53
  -4   5  12   51.02    3.61
   4  -5  12   54.02    3.53
   5   4  12   51.61    3.49
  -5  -4  12   53.31    3.60
   5   4  13    0.76    1.07
  -5  -4  13    1.91    1.28
   4  -5  13    0.92    1.13
  -4   5  13   -0.72    1.13
   4  -5  14    1.68    1.21
  -5  -4  14    0.11    1.17
  -4   5  14    0.19    1.04
  -5  -4  15    1.61    1.31
  -4   5  15    2.96    1.34
   5   5 -16    2.35    2.12
   5   5 -15    2.65    2.04
  -5  -5 -15    4.67    2.14
  -5   5 -15    3.42    1.73
   5   5 -15    3.21    1.78
  -5  -5 -14    3.76    1.77
  -5   5 -14    4.70    1.64
   5   5 -14    4.01    1.86
   5   5 -14    5.05    2.04
  -5   5 -13   14.65    2.48
   5   5 -13   14.17    2.64
   5   5 -13   20.33    2.85
  -5   5 -13   15.17    1.97
  -5  -5 -13   14.59    2.63
  -5   5 -12   66.06    4.46
  -5   5 -12   70.29    3.53
   5   5 -12   64.50    4.31
   5   5 -12   64.96    4.83
  -5  -5 -12   67.29    4.70
  -5   5 -12   73.27    4.39
   5   5 -12   69.91    3.49
  -5   5 -11   79.78    4.40
   5   5 -11   73.35    4.45
  -5   5 -11   77.29    3.50
  -5  -5 -11   76.58    3.52
   5   5 -11   74.18    3.53
  -5  -5 -11   74.61    4.64
  -5   5 -11   73.19    4.47
   5   5 -10   41.52    2.53
  -5   5 -10   41.36    2.38
  -5   5 -10   50.03    3.61
  -5   5 -10   43.48    3.15
   5   5 -10   35.64    3.01
  -5  -5 -10   43.36    2.53
   5  -5  -9   13.73    1.89
  -5   5  -9   16.34    1.49
   5   5  -9   14.86    1.47
  -5   5  -9   12.61    1.77
   5   5  -9   11.72    1.77
   5   5  -9   16.14    2.05
  -5   5  -9   14.92    1.92
  -5   5  -8   56.06    2.32
   5   5  -8   56.34    3.21
   5   5  -8   52.83    2.64
  -5   5  -8   54.66    3.26
   5   5  -8   57.91    3.35
  -5   5  -8   52.56    3.20
   5  -5  -8   53.59    3.23
  -5   5  -7   28.37    2.37
   5   5  -7   28.97    2.28
  -5   5  -7   28.25    2.24
   5   5  -7   25.52    2.01
  -5   5  -7   26.14    1.44
   5   5  -7   27.79    1.81
   5  -5  -7   27.86    2.16
  -5  -5  -7   28.46    2.39
  -5   5  -7   29.85    2.24
   5   5  -6   15.25    1.29
  -5   5  -6   13.67    1.55
  -5  -5  -6   16.21    1.75
  -5   5  -6   15.59    0.94
   5   5  -6   17.75    1.75
  -5   5  -6   17.56    1.68
   5  -5  -6   14.49    1.45
  -5   5  -5  112.49    2.51
  -5   5  -5  113.06    4.08
  -5   5  -5  115.88    4.19
   5   5  -5  102.72    3.52
   5   5  -5  112.55    3.56
  -5   5  -5  117.18    3.88
   5   5  -5  112.64    4.02
   5  -5  -5  111.31    3.73
  -5  -5  -5  109.93    4.14
   5  -5  -4    0.72    0.42
   5   5  -4    0.75    0.41
   5   5  -4    0.96    0.39
   5   5  -4    1.38    0.71
  -5   5  -4    0.30    0.65
  -5  -5  -4    1.31    0.65
  -5   5  -4    0.02    0.52
  -5   5  -4    0.31    0.48
  -5   5  -3  109.14    3.08
   5   5  -3  118.16    3.59
  -5  -5  -3  118.76    3.54
   5   5  -3  118.60    3.39
   5  -5  -2   43.46    1.27
  -5   5  -2   42.16    1.45
  -5  -5  -2   40.72    1.69
   5   5  -2   42.46    1.87
   5  -5  -1  132.49    2.57
  -5  -5  -1  129.83    3.45
  -5   5  -1  132.99    2.74
  -5  -5  -1  133.80    2.52
  -5   5   0 1347.69   22.00
  -5  -5   0 1410.53   23.17
  -5   5   1  105.35    2.31
  -5  -5   1  115.96    3.09
  -5  -5   2   32.25    1.51
  -5   5   2   33.48    1.38
  -5   5   3  102.54    3.05
  -5  -5   3  101.27    2.93
  -5  -5   3  101.36    3.01
  -5  -5   4    1.50    0.51
  -5   5   4    1.46    0.56
  -5   5   4    1.52    0.22
  -5  -5   4    0.69    0.37
  -5  -5   5   87.72    2.94
  -5  -5   6   10.13    1.03
   5   5   7   21.22    1.73
  -5  -5   7   21.99    1.49
  -5  -5   8   40.27    2.12
   5   5   8   39.92    2.52
   5  -5   8   38.22    2.49
   5   5   9   11.51    1.50
   5  -5   9   10.15    1.44
  -5  -5   9   10.34    1.21
  -5   5  10   29.25    2.54
  -5  -5  10   29.26    1.98
   5   5  10   28.67    2.41
  -5  -5  10   26.83    2.40
   5  -5  10   29.83    2.37
   5  -5  11   50.17    3.29
  -5   5  11   48.35    3.41
   5   5  11   55.50    3.46
  -5  -5  11   46.93    3.25
  -5  -5  11   50.24    2.56
   5   5  12   46.27    3.37
  -5  -5  12   48.21    3.43
  -5   5  12   46.59    3.42
   5   5  13    8.27    1.68
  -5  -5  13   11.80    1.89
  -5   5  13   11.76    1.95
  -5  -5  14    3.20    1.45
  -5   5  14    3.54    1.22
  -5   5  15    6.70    1.84
  -5  -5  15    4.17    1.60
   5   6 -16    1.89    1.73
  -5  -6 -15   13.38    2.98
  -6   5 -15   11.73    2.58
   5   6 -15   11.28    2.47
   5   6 -15   12.00    2.98
   5   6 -14   42.35    4.38
  -6   5 -14   43.39    3.97
  -5  -6 -14   40.75    4.27
   5   6 -14   38.96    3.71
  -6   5 -13    8.52    2.10
  -6   5 -13    9.48    1.57
   5   6 -13    8.29    1.99
   5   6 -13    6.30    2.02
  -5  -6 -13    9.40    2.30
   5   6 -12    8.61    2.04
  -5  -6 -12    5.97    1.86
  -6   5 -12   10.69    1.60
   5   6 -12   10.52    1.64
  -6   5 -12    9.46    2.06
  -6   5 -12   10.10    2.08
   5   6 -12    7.26    1.85
  -6   5 -11   54.01    2.75
  -5  -6 -11   50.81    2.83
  -6   5 -11   49.13    3.70
   5   6 -11   45.57    3.46
   5   6 -11   47.83    2.92
  -6   5 -11   55.74    3.78
   5   6 -11   43.50    3.71
  -6   5 -10   34.13    2.90
   5   6 -10   31.89    2.28
   5   6 -10   30.79    2.89
  -6   5 -10   34.92    2.13
  -6   5 -10   29.59    2.77
   5   6  -9   41.21    2.98
  -6   5  -9   42.00    3.08
   5   6  -9   43.99    2.60
  -6   5  -9   41.99    2.12
   5   6  -9   43.45    3.16
  -6   5  -9   44.07    3.16
   5   6  -8   19.88    2.12
  -6   5  -8   17.22    1.90
  -6   5  -8   19.46    1.29
   5   6  -8   16.95    1.79
  -6   5  -8   18.16    2.21
   6  -5  -8   19.58    1.97
   5   6  -8   17.60    1.60
  -6   5  -8   19.00    2.09
   5   6  -7   39.60    2.48
   6  -5  -7   42.74    2.60
  -6   5  -7   39.17    2.70
   5   6  -7   42.73    2.34
  -6   5  -7   44.26    3.05
  -6   5  -7   41.69    2.64
   5   6  -7   40.91    2.65
  -5  -6  -7   44.75    2.98
  -6   5  -7   41.46    1.64
  -6   5  -6   71.46    3.18
   6  -5  -6   65.38    2.99
  -5  -6  -6   62.95    3.31
  -6   5  -6   63.41    1.82
   5   6  -6   68.27    2.87
  -6   5  -6   67.11    3.32
   5   6  -6   68.12    3.20
  -6   5  -5   11.70    1.45
   5   6  -5   12.06    1.18
  -5  -6  -5   11.33    1.35
  -6   5  -5   10.39    1.14
   5   6  -5   11.91    1.37
   6  -5  -5   12.55    1.18
   5   6  -5   11.24    1.09
  -6   5  -5   14.55    1.52
  -5  -6  -4    6.02    0.93
   5   6  -4    6.97    0.99
  -6   5  -4    6.17    0.77
  -6   5  -4    6.11    0.92
   5   6  -4    6.45    0.81
  -5  -6  -3    9.06    0.82
  -5  -6  -3    9.29    0.95
   5   6  -3   10.28    1.07
   5   6  -3    9.54    0.92
  -6   5  -3    9.18    0.78
   6  -5  -2   18.73    0.79
  -6   5  -2   18.17    0.90
  -5  -6  -2   17.86    1.13
  -5  -6  -1    0.34    0.32
  -6   5  -1    0.44    0.18
   5   6  -1    0.33    0.17
   6  -5  -1    1.76    0.24
  -5  -6  -1    0.54    0.16
   5   6   0   88.38    1.80
  -6   5   0   75.72    1.80
  -6   5   0   79.93    1.86
  -5  -6   0   78.12    2.56
  -5  -6   1    0.18    0.27
  -6   5   1    0.91    0.26
  -5  -6   2   15.18    1.08
  -5  -6   3    8.53    0.78
  -6   5   3    9.08    0.85
  -5  -6   3    7.56    0.81
  -6   5   4    5.69    0.79
  -5  -6   4    4.69    0.68
  -5  -6   4    5.39    0.73
  -5  -6   5   12.31    1.11
  -6   5   5   11.70    1.20
  -5  -6   6   50.76    2.32
   5   6   7   32.50    2.16
  -5  -6   7   30.20    1.84
   5   6   8   14.77    1.66
  -5  -6   8   11.03    1.25
  -5  -6   9   28.71    1.95
   5   6   9   29.99    2.37
  -5  -6  10   22.06    1.80
   5   6  10   24.05    2.22
  -5  -6  10   22.68    2.20
  -6   5  11   33.42    2.84
  -5  -6  11   31.36    2.68
   5   6  11   37.87    2.86
  -5  -6  11   33.13    2.16
  -5  -6  12    4.15    1.32
   5   6  12    5.91    1.48
  -6   5  12    5.30    1.51
  -5  -6  13    4.90    1.51
  -6   5  13    7.22    1.69
  -5  -6  14   23.68    2.63
  -6   5  14   21.90    2.68
  -5  -6  15    6.34    1.69
  -6   5  15    7.92    1.83
   4   6 -16    2.22    1.74
   4   6 -15    3.40    1.84
  -4  -6 -15    2.87    2.00
   4   6 -15    3.89    2.19
  -6   4 -15    3.34    1.92
  -4  -6 -14   28.23    3.83
   4   6 -14   22.31    2.85
   4   6 -14   24.26    3.47
  -6   4 -14   25.03    3.20
  -6   4 -13    9.85    1.63
   4   6 -13    6.79    2.09
  -4  -6 -13    5.87    2.06
  -6   4 -13    8.91    2.23
   4   6 -13    8.90    2.05
   4   6 -12   16.31    1.90
  -6   4 -12   18.08    2.57
   4   6 -12   21.31    2.65
  -6   4 -12   19.90    2.47
   4   6 -12   18.32    2.67
   4   6 -11   42.77    3.64
  -6   4 -11   46.20    3.42
  -6   4 -11   41.14    3.37
  -4  -6 -11   47.67    2.52
   4   6 -11   48.17    2.92
   4   6 -11   45.91    3.51
  -4  -6 -10   84.93    3.33
  -6   4 -10   83.87    4.39
   4   6 -10   71.29    4.06
  -6   4 -10   73.16    4.26
   4   6 -10   78.04    3.63
   4   6 -10   74.73    4.47
  -6   4  -9    4.50    1.36
   4   6  -9    4.69    1.29
   4   6  -9    5.18    1.02
  -6   4  -9    8.30    1.60
   4   6  -9    6.38    1.62
   4   6  -8   56.67    2.81
   4   6  -8   53.87    3.18
  -6   4  -8   56.35    3.73
   6  -4  -8   55.12    3.22
  -6   4  -8   59.46    3.33
   4   6  -8   55.06    3.21
  -6   4  -8   57.63    3.35
   6  -4  -7   64.63    3.22
  -6   4  -7   67.20    3.35
   4   6  -7   63.26    3.18
   4   6  -7   63.20    3.22
  -6   4  -7   67.73    3.73
  -6   4  -7   64.27    3.32
   4   6  -7   63.59    2.91
  -6   4  -6  492.82   11.16
   4   6  -6  530.01   10.69
   4   6  -6  474.72   10.85
  -6   4  -6  483.63   10.98
  -4  -6  -6  495.84   11.50
   4   6  -5    1.02    0.50
  -6   4  -5    1.30    0.24
  -4  -6  -5    1.13    0.69
  -6   4  -5    0.74    0.61
   4   6  -5    1.11    0.74
  -6   4  -5    1.14    0.69
   4   6  -5    0.89    0.50
  -4  -6  -4    9.56    0.80
   4   6  -4    8.90    0.87
  -6   4  -4    9.89    0.96
   4   6  -4    9.31    0.96
   4   6  -4    9.38    1.04
  -4  -6  -4   10.38    1.11
   4   6  -3  247.14    5.78
   4   6  -3  236.06    5.71
  -4  -6  -3  246.95    5.72
  -4  -6  -3  248.91    5.32
  -6   4  -3  236.33    5.24
   6  -4  -2  362.50    6.60
   4   6  -2  368.62    6.97
  -6   4  -2  359.42    6.76
  -4  -6  -2  369.29    7.24
  -4  -6  -2  366.36    7.28
  -6   4  -1  117.96    2.47
   6  -4  -1  117.14    2.40
  -4  -6  -1  118.35    2.18
  -4  -6  -1  111.73    3.12
   4   6  -1  113.30    2.39
  -4  -6   0   38.04    1.65
   4   6   0   42.19    1.06
  -6   4   0   43.46    1.18
  -6   4   0   40.61    1.16
  -4  -6   1  106.14    3.03
  -6   4   1  104.67    2.37
  -4  -6   2  329.45    6.18
  -4  -6   2  307.22    6.70
  -6   4   3  225.19    5.12
  -4  -6   3  213.99    4.87
  -4  -6   3  210.19    5.13
  -4  -6   4    6.38    0.78
  -6   4   4    8.34    0.92
  -6   4   4    7.46    0.43
  -6   4   5    1.07    0.54
  -6   4   5    1.09    0.17
   4   6   5    1.62    0.60
  -4  -6   5    1.64    0.55
  -4  -6   6  381.88    8.40
   4   6   6  398.84    8.95
  -4  -6   7   49.50    2.35
   4   6   7   48.97    2.67
   4   6   8   46.06    2.72
  -4  -6   8   38.74    2.20
  -4  -6   9    5.86    1.32
  -4  -6   9    3.24    0.95
   4   6   9    3.77    1.13
  -4  -6  10   48.67    3.13
   4   6  10   54.75    3.30
  -4  -6  10   49.25    2.61
  -6   4  11   30.43    2.71
  -4  -6  11   27.64    2.50
  -4  -6  11   32.01    2.15
   4   6  11   29.13    2.55
  -6   4  12   11.81    1.89
  -4  -6  12   10.35    1.75
   4   6  12   12.57    1.90
   4   6  13    4.99    1.45
  -4  -6  13    5.23    1.53
  -6   4  13    7.04    1.76
  -6   4  14   16.42    2.34
  -4  -6  14   12.13    2.03
   4   6  14   14.76    2.13
  -6   4  15    2.93    1.52
  -4  -6  15    2.27    1.16
   3   6 -16   13.42    2.69
  -3  -6 -15   -1.65    2.30
   3   6 -15    0.51    1.51
  -6   3 -15    2.56    1.74
   3   6 -15   -0.33    1.92
  -6   3 -14   12.46    2.42
  -3  -6 -14   14.86    3.12
   3   6 -14   19.12    2.69
   3   6 -14   19.09    3.04
   3   6 -13   40.27    3.99
   3   6 -13   39.19    3.44
  -6   3 -13   36.27    3.57
   3   6 -12   22.78    2.92
   3   6 -12   26.22    2.27
  -6   3 -12   26.29    2.68
   3   6 -12   22.35    2.61
  -6   3 -12   20.94    2.65
   3   6 -11   21.72    2.65
  -6   3 -11   22.93    2.46
   3   6 -11   22.28    2.09
  -3  -6 -11   23.70    1.66
  -6   3 -11   21.69    2.60
   3   6 -11   25.50    2.74
  -3  -6 -10   -0.16    0.74
  -6   3 -10    0.93    1.11
   3   6 -10    0.76    0.79
  -6   3 -10   -0.37    1.19
   3   6 -10    2.91    1.37
   3   6 -10    0.28    1.13
  -3  -6  -9   75.48    2.79
   3   6  -9   68.55    3.28
  -6   3  -9   66.01    3.81
  -6   3  -9   77.88    3.97
   3   6  -9   70.37    3.71
   3   6  -9   65.17    3.91
   3   6  -9   73.29    4.04
  -6   3  -8   21.57    2.10
   3   6  -8   24.28    2.15
   3   6  -8   21.91    1.81
   6  -3  -8   24.66    2.20
  -6   3  -8   21.83    2.50
  -6   3  -8   25.42    2.29
   3   6  -8   19.37    2.00
   3   6  -8   21.43    2.18
   3   6  -7    1.74    0.97
  -6   3  -7    1.37    0.95
  -6   3  -7    1.82    0.93
   3   6  -7    0.57    0.63
   3   6  -7    0.00    0.91
  -6   3  -6   59.86    2.95
   3   6  -6   67.07    2.98
   3   6  -6   61.97    2.76
   3   6  -6   56.90    2.95
   3   6  -6   60.76    2.95
  -6   3  -6   66.42    3.08
  -3  -6  -5   53.18    2.65
  -3  -6  -5   50.64    1.81
   3   6  -5   51.33    2.38
   3   6  -5   47.13    2.36
   3   6  -5   49.95    2.48
   3   6  -5   57.06    2.51
  -6   3  -5   52.87    2.49
  -6   3  -4   10.71    1.00
  -3  -6  -4   11.22    1.15
   3   6  -4   10.41    1.03
   3   6  -4    9.87    1.00
   3   6  -4   10.60    0.95
   3   6  -4    9.85    1.01
  -3  -6  -4   10.46    0.78
   3   6  -3   13.09    1.00
  -3  -6  -3   12.58    1.06
   3   6  -3   12.09    0.84
  -3  -6  -3   12.14    0.83
   3   6  -3   13.02    1.04
  -6   3  -3   13.24    0.92
   3   6  -3   13.84    1.09
  -6   3  -2  112.26    2.66
  -3  -6  -2  113.78    2.97
  -3  -6  -2  113.06    2.94
   3   6  -2  112.41    2.81
   3   6  -1  188.69    3.54
  -3  -6  -1  189.41    3.21
  -3  -6  -1  177.85    4.23
  -6   3  -1  185.91    3.57
   3   6   0  102.74    1.96
  -3  -6   0   92.79    2.73
  -6   3   0  104.49    2.11
  -6   3   0   91.21    2.07
  -3  -6   1  183.77    3.60
  -3  -6   1  173.51    4.23
  -6   3   1  178.62    3.60
  -3  -6   2  106.95    3.07
  -3  -6   2  104.81    2.59
  -6   3   3   12.24    0.98
  -3  -6   3   11.84    0.98
  -6   3   4    9.74    1.01
   3   6   4    9.50    0.91
  -3  -6   4    8.74    0.91
  -6   3   4    9.49    0.52
  -3  -6   5   40.40    1.96
  -6   3   5   40.98    1.14
   3   6   5   40.23    2.05
  -6   3   5   40.87    2.20
  -3  -6   6   51.65    2.31
   3   6   6   48.04    2.47
  -6   3   6   48.04    1.26
   3   6   7    0.93    0.72
  -6   3   7    0.87    0.22
  -3  -6   7   -0.17    0.70
  -3  -6   8   18.15    1.56
   3   6   8   16.78    1.74
  -3  -6   8   17.29    1.71
   3   6   9   47.93    2.95
  -3  -6   9   48.20    2.54
  -3  -6   9   53.31    3.10
   3   6  10    0.33    0.95
  -3  -6  10    1.22    0.94
  -3  -6  10    0.87    0.83
   3   6  11   15.52    2.01
  -6   3  11   13.48    1.94
  -3  -6  11   14.60    1.89
  -6   3  12   16.26    2.24
  -3  -6  12   16.15    2.10
   3   6  12   17.31    2.19
   3   6  13   25.81    2.65
  -6   3  13   24.87    2.69
  -3  -6  13   19.74    2.37
  -3  -6  14   11.63    2.00
  -6   3  14    9.51    1.81
   3   6  14    8.89    1.73
  -3  -6  15    0.49    1.03
  -6   3  15    0.80    1.21
   3   6  15   -0.62    1.13
  -6   2 -15   12.07    2.53
   2   6 -15   13.87    2.86
  -2  -6 -15   12.75    3.09
   2   6 -15   12.53    2.32
   2   6 -14    1.34    1.46
   2   6 -14    0.47    1.38
  -6   2 -14    0.35    1.25
  -6   2 -13    9.84    2.10
   2   6 -13   11.30    2.39
   2   6 -13    8.03    1.89
  -6   2 -12   16.46    2.46
   2   6 -12   19.89    2.41
   2   6 -12   17.03    2.55
  -2  -6 -12   20.13    1.24
   2   6 -12   19.25    2.03
  -6   2 -11   28.17    2.73
  -6   2 -11   33.09    2.79
   2   6 -11   32.59    2.89
   2   6 -11   27.15    2.24
   2   6 -11   30.49    3.03
  -2  -6 -11   30.92    1.57
  -6   2 -10   29.19    2.66
  -6   2 -10   32.09    2.67
   2   6 -10   30.32    2.85
   2   6 -10   29.00    2.20
  -2  -6 -10   29.59    1.57
   2   6 -10   30.80    2.62
   2   6  -9   77.60    3.58
  -6   2  -9   78.27    4.12
   2   6  -9   73.56    4.16
  -6   2  -9   89.10    4.15
   2   6  -9   83.26    3.98
  -2  -6  -9   84.41    2.79
   2   6  -9   78.61    4.25
   6  -2  -8  384.34    9.87
   2   6  -8  376.02    9.96
  -6   2  -8  379.35    9.52
  -6   2  -8  382.30   10.82
   2   6  -8  371.61    9.00
  -6   2  -8  371.64    9.78
   2   6  -8  365.50    9.24
   2   6  -8  347.91    9.80
  -6   2  -7  103.50    4.19
   2   6  -7   95.31    3.78
   2   6  -7  105.54    3.85
  -6   2  -7   99.69    3.98
   2   6  -7   95.44    4.19
  -6   2  -6  209.97    6.17
   2   6  -6  214.11    6.29
   2   6  -6  209.96    6.15
   2   6  -6  217.02    5.93
  -2  -6  -6  225.29    4.66
   2   6  -6  221.74    5.92
   2   6  -5  104.99    3.75
  -2  -6  -5  105.03    2.70
   2   6  -5  100.88    3.44
   2   6  -5  104.35    3.64
  -6   2  -5  103.13    3.64
   2   6  -5  103.81    3.53
  -6   2  -4  110.38    3.35
  -2  -6  -4   99.39    2.62
   2   6  -4  103.36    3.40
   2   6  -4   97.95    3.20
   2   6  -4  103.17    3.21
   2   6  -4  108.65    3.41
   2   6  -3  248.80    5.33
  -6   2  -3  245.83    5.38
   2   6  -3  247.80    5.57
   2   6  -3  256.24    5.65
  -2  -6  -3  251.88    5.09
  -2  -6  -3  240.71    5.63
  -2  -6  -2   94.82    2.54
  -6   2  -2   91.55    2.29
  -2  -6  -2   94.04    2.46
   2   6  -2   87.09    2.41
   2   6  -2   88.11    2.18
  -6   2  -1 2229.89   35.67
   2   6  -1 2252.99   35.69
  -2  -6  -1 2202.69   36.43
  -2  -6  -1 2239.58   35.91
  -6   2   0 4246.82   68.69
  -6   2   0 4315.87   68.81
   2   6   0 3978.50   68.39
  -6   2   1 2026.62   34.27
  -2  -6   1 2108.99   35.05
  -2  -6   1 2101.59   34.22
   2   6   2   83.37    2.28
  -2  -6   2   90.97    2.46
  -2  -6   2   90.44    2.73
   2   6   3  222.47    4.97
  -2  -6   3  215.45    5.18
  -6   2   3  227.40    5.17
  -2  -6   4   99.39    3.06
  -6   2   4   91.58    2.15
  -6   2   4   93.36    3.14
   2   6   4   88.15    2.97
  -2  -6   5   89.40    3.02
  -6   2   5   87.08    2.05
  -6   2   5   84.39    3.23
   2   6   5   81.27    3.09
   2   6   6  169.77    5.09
  -6   2   6  177.11    3.50
  -2  -6   6  166.92    4.98
  -2  -6   6  151.39    4.61
  -2  -6   7   79.89    3.11
  -2  -6   7   81.26    3.41
  -6   2   7   79.16    2.03
   2   6   7   80.74    3.46
   2   6   8  265.51    7.52
  -6   2   8  270.98    5.18
  -2  -6   8  265.05    7.44
  -2  -6   8  271.88    6.87
  -2  -6   9   60.57    3.31
  -2  -6   9   64.28    2.91
   2   6   9   55.12    3.20
  -2  -6  10   22.67    2.16
   2   6  10   20.39    2.10
  -6   2  11   22.92    2.36
   2   6  11   21.94    2.24
  -2  -6  11   21.48    2.20
  -2  -6  12   11.96    1.83
  -6   2  12   10.19    1.81
   2   6  12   10.62    1.76
   2   6  13   10.20    1.87
  -6   2  13    8.98    1.86
  -2  -6  13    6.58    1.68
  -6   2  14   -0.30    1.12
  -2  -6  14   -0.07    1.06
   2   6  14    0.01    0.93
   2   6  15    7.11    1.65
  -2  -6  15    7.42    1.68
  -6   2  15    6.50    1.74
   1   6 -15   13.04    2.42
   1   6 -15    8.94    2.38
  -6   1 -15    9.66    2.39
  -1  -6 -15   14.20    3.27
   1   6 -14    1.39    1.52
   1   6 -14    0.67    1.59
  -6   1 -14   -0.68    1.47
   1   6 -13   33.07    3.57
  -6   1 -13   28.25    3.21
   1   6 -13   37.63    3.22
   1   6 -12   14.91    2.11
  -6   1 -12   16.93    2.24
   1   6 -12   13.34    1.77
  -6   1 -12    9.19    1.84
  -1  -6 -12   12.39    0.74
   1   6 -12   15.34    2.47
  -6   1 -11   12.42    1.90
  -6   1 -11   12.16    2.05
  -1  -6 -11   12.16    0.82
  -1  -6 -11   11.50    0.80
   1   6 -11   14.55    2.21
   1   6 -11   14.50    2.11
   1   6 -11   14.75    1.74
   6  -1 -11   12.22    0.90
  -6   1 -10    9.32    1.60
   6  -1 -10    9.44    0.79
   1   6 -10   11.24    1.68
  -6   1 -10   10.48    1.72
   1   6 -10    9.46    1.44
   1   6 -10    9.72    1.85
  -1  -6 -10    9.71    0.73
  -1  -6 -10    9.09    0.78
   1   6  -9    6.07    1.14
  -1  -6  -9    7.81    0.66
   1   6  -9    9.47    1.59
   1   6  -9    6.84    1.38
  -6   1  -9    7.67    1.46
   1   6  -9    7.12    1.42
  -6   1  -9    8.20    1.51
   6  -1  -9    7.41    1.44
   6  -1  -9    8.18    0.74
  -1  -6  -9    7.97    0.73
  -6   1  -8   50.67    2.93
   1   6  -8   48.76    3.10
   6  -1  -8   48.08    1.73
   1   6  -8   45.52    2.66
  -6   1  -8   42.46    2.86
   1   6  -8   43.86    2.97
  -1  -6  -8   48.71    1.61
  -1  -6  -8   46.35    1.73
   1   6  -8   46.33    2.72
  -6   1  -7    4.58    1.03
   1   6  -7    6.82    1.23
   1   6  -7    6.76    1.22
   6  -1  -7    6.54    0.58
  -1  -6  -7    6.25    0.55
   1   6  -7    5.72    0.94
   1   6  -6    5.92    0.97
  -1  -6  -6    8.68    0.60
   6  -1  -6    8.18    0.67
  -6   1  -6    9.56    1.26
   1   6  -6    9.29    1.17
   1   6  -6    8.98    1.23
   1   6  -5   41.14    2.12
   1   6  -5   43.36    2.30
  -1  -6  -5   42.89    1.38
   1   6  -5   38.68    1.94
  -6   1  -5   42.28    2.22
  -1  -6  -4   24.35    0.99
   1   6  -4   24.38    1.36
   1   6  -4   23.74    1.52
   1   6  -4   23.77    1.51
  -6   1  -4   25.08    1.49
  -6   1  -3   18.58    1.10
   1   6  -3   19.55    1.18
  -1  -6  -3   19.82    0.90
   1   6  -3   18.65    1.10
   1   6  -2   36.00    1.38
  -1  -6  -2   35.25    1.32
   1   6  -2   35.33    1.26
  -6   1  -2   36.34    1.27
  -6   1  -2   37.75    1.01
  -1  -6  -1  342.95    6.51
  -1  -6  -1  328.61    6.00
   1   6  -1  331.83    5.92
  -6   1  -1  348.74    5.88
  -1  -6   0  141.02    2.52
  -1  -6   0  139.17    3.35
  -6   1   0  137.15    2.57
  -6   1   0  134.45    2.70
   1   6   0  133.52    2.41
  -1  -6   1  333.34    6.69
  -1  -6   1  333.43    6.01
   6  -1   1  328.54    5.95
  -1  -6   2   34.49    1.38
  -1  -6   2   34.51    1.58
   1   6   2   34.23    1.30
   1   6   2   30.59    1.18
  -6   1   3   18.02    1.15
  -6   1   3   18.19    0.84
  -1  -6   3   18.71    1.12
  -1  -6   3   17.11    1.19
   1   6   3   17.98    1.09
  -6   1   4   23.00    1.45
  -1  -6   4   20.89    1.34
  -1  -6   4   19.73    1.28
   1   6   4   19.88    1.31
  -6   1   4   21.24    0.90
  -6   1   5   34.75    1.99
  -6   1   5   34.40    1.21
   1   6   5   34.21    1.91
  -1  -6   5   33.07    1.82
  -1  -6   5   32.75    1.81
  -6   1   6    6.28    0.54
  -1  -6   6    6.46    1.01
  -1  -6   6    5.82    0.91
   1   6   6    6.42    1.00
   1   6   7    6.00    1.10
  -6   1   7    4.45    0.53
  -1  -6   7    5.59    0.96
  -1  -6   7    4.38    0.92
  -1  -6   8   33.52    2.31
  -1  -6   8   34.11    2.10
  -6   1   8   32.19    1.36
   1   6   8   36.58    2.45
  -1  -6   9    5.13    1.24
   1   6   9    5.87    1.31
  -1  -6   9    5.26    1.08
  -1  -6  10    8.70    1.46
   1   6  10    6.94    1.38
  -6   1  11    6.45    1.47
   1   6  11    7.94    1.57
  -1  -6  11    7.44    1.48
   1   6  12    7.06    1.63
  -1  -6  12    8.19    1.61
  -6   1  12    9.01    1.81
  -1  -6  13   21.00    2.37
  -6   1  13   19.80    2.49
   1   6  13   24.32    2.60
  -1  -6  14    0.38    1.04
   1   6  14    0.55    1.02
  -6   1  14   -0.16    1.15
  -1  -6  15    4.25    1.52
  -6   1  15    6.99    1.79
   1   6  15    4.17    1.47
   0   6 -15    3.55    2.13
   0   6 -15    1.57    1.59
  -6   0 -15    1.14    1.80
   0   6 -14   -1.26    1.49
  -6   0 -14    0.86    1.53
   0   6 -14    3.22    1.52
  -6   0 -13   31.93    3.39
   0   6 -13   32.32    2.99
   0   6 -13   26.27    3.15
   0   6 -12   75.94    4.06
  -6   0 -12   84.12    4.41
   0   6 -12   79.14    4.36
  -6   0 -12   77.45    4.88
   0   6 -12   80.94    5.07
   0   6 -11   26.20    2.76
  -6   0 -11   31.77    2.72
   6   0 -11   28.02    1.56
   0   6 -11   26.60    2.33
  -6   0 -11   28.99    2.91
   0   6 -10    3.26    1.29
   0  -6 -10    4.06    0.36
   0   6 -10    5.60    1.47
  -6   0 -10    3.01    1.20
   0   6 -10    2.45    0.92
  -6   0 -10    4.48    1.28
   6   0 -10    4.78    0.68
   0   6  -9   27.81    2.18
   0   6  -9   26.56    2.49
  -6   0  -9   27.01    2.47
   0  -6  -9   24.88    0.95
  -6   0  -9   25.85    2.22
   6   0  -9   26.18    2.37
   6   0  -9   27.14    1.45
   0   6  -9   26.48    2.24
   0   6  -8  100.69    4.00
  -6   0  -8   92.87    3.87
  -6   0  -8   88.60    4.12
   6   0  -8   97.81    2.87
   0  -6  -8   92.29    2.15
   0   6  -8   96.11    3.81
   0  -6  -8   88.82    2.19
   0   6  -8   87.69    4.23
   0  -6  -7   16.94    0.72
   0   6  -7   19.42    1.87
   0  -6  -7   15.88    0.78
   0   6  -7   17.34    1.53
   0   6  -7   14.74    1.45
  -6   0  -7   17.26    1.72
   6   0  -7   16.95    1.08
  -6   0  -6   94.90    3.74
   0   6  -6   96.36    3.31
   0  -6  -6   94.70    2.14
   6   0  -6   98.48    2.70
   0   6  -6   94.49    3.58
   0   6  -6   94.16    3.86
   0   6  -5  646.88   13.05
  -6   0  -5  659.68   12.89
   0   6  -5  648.17   12.85
   0   6  -5  624.90   12.14
   0  -6  -5  648.78   10.82
   6   0  -5  639.80   11.44
   0  -6  -4  263.29    4.83
   0   6  -4  248.63    6.20
  -6   0  -4  252.53    6.00
   0   6  -4  262.35    5.64
   0   6  -4  261.03    6.21
  -6   0  -3  247.31    5.35
   0  -6  -3  251.83    4.72
   0   6  -3  237.08    5.48
  -6   0  -2  114.74    2.70
   0  -6  -2  122.06    2.75
   0   6  -2  116.79    2.88
   0  -6  -1  291.20    5.64
  -6   0  -1  287.09    5.39
  -6   0  -1  289.15    5.02
   0   6  -1  280.69    5.13
   0  -6   0  105.00    2.79
  -6   0   0  104.42    2.20
   0  -6   0  106.14    2.05
   6   0   0  107.38    2.69
   0   6   0  106.01    1.98
   0  -6   1  273.00    5.59
   0  -6   1  256.82    4.88
   0   6   1  256.18    4.68
   0  -6   2  107.24    2.48
  -6   0   2  103.24    2.57
   0   6   2  102.10    2.39
   0  -6   2   99.71    2.99
   0  -6   2  101.36    2.67
   0   6   2  102.55    2.61
  -6   0   3  217.10    5.06
   0  -6   3  233.86    5.32
   0  -6   3  222.34    4.79
   0   6   3  217.45    4.97
   0  -6   3  218.58    5.08
   0  -6   3  226.93    4.87
  -6   0   3  214.24    4.50
   0   6   3  216.74    4.15
  -6   0   4  229.38    5.54
  -6   0   4  220.76    4.53
   0  -6   4  223.94    5.26
   0   6   4  220.76    5.41
   0  -6   4  220.31    5.47
  -6   0   5  525.96   10.94
  -6   0   5  520.58    9.49
   0  -6   5  531.52   10.71
   0   6   5  538.75   10.92
   0  -6   5  532.65   10.72
   0  -6   6   77.68    3.05
   0   6   6   79.81    3.25
   0  -6   6   78.57    3.12
  -6   0   6   74.21    2.21
   0  -6   7   13.62    1.43
  -6   0   7   13.82    0.92
   0   6   7   11.67    1.39
   0  -6   7   13.95    1.38
   0  -6   8   72.77    3.43
   0   6   8   72.96    3.53
   0  -6   8   76.06    3.16
  -6   0   8   75.51    2.34
   0  -6   9   17.27    1.85
   0   6   9   19.03    1.98
  -6   0   9   17.10    1.13
   0   6  10    2.16    1.07
   0  -6  10    2.74    1.01
   0  -6  11   18.38    2.02
  -6   0  11   14.51    1.96
   0   6  11   18.63    2.13
   0   6  12   51.88    3.58
  -6   0  12   48.23    3.56
   0  -6  12   55.11    3.60
  -6   0  13   17.50    2.29
   0   6  13   22.15    2.47
   0  -6  13   18.61    2.28
  -6   0  14   -0.17    1.01
   0  -6  14    0.79    1.09
   0   6  14    1.39    1.13
   0  -6  15    0.80    1.09
   0   6  15    0.00    1.14
  -6   0  15    0.38    1.22
  -6  -1 -15   12.42    2.77
  -1   6 -15   15.29    2.90
  -6  -1 -14   10.30    2.38
  -1   6 -14   14.90    2.22
  -1   6 -14   10.74    2.39
  -6  -1 -13    7.20    1.88
  -1   6 -13   12.47    2.00
  -1   6 -13    8.04    2.12
  -1   6 -12   34.75    3.42
  -1   6 -12   35.19    2.81
  -6  -1 -12   34.53    2.82
  -1   6 -12   32.06    2.71
  -6  -1 -12   28.90    3.07
  -1   6 -11   17.51    2.34
  -6  -1 -11   20.64    2.20
   6   1 -11   22.33    1.51
  -1   6 -11   22.57    2.24
  -6  -1 -11   18.41    2.37
  -1   6 -11   21.90    2.22
  -1   6 -10    8.71    1.68
  -6  -1 -10    7.35    1.55
  -1   6 -10   10.88    1.58
   6   1 -10    9.58    1.03
  -1   6 -10    8.85    1.43
  -6  -1 -10   10.87    1.62
  -1   6  -9   39.91    2.66
  -6  -1  -9   36.73    2.82
  -1   6  -9   35.60    2.38
  -6  -1  -9   39.43    2.63
  -1   6  -9   34.72    2.81
   6   1  -9   39.92    1.93
   1  -6  -9   38.31    3.04
   6   1  -9   32.22    2.65
   6   1  -8   31.66    1.66
  -1   6  -8   33.44    2.13
  -6  -1  -8   26.69    2.28
  -1   6  -8   33.46    2.58
   1  -6  -8   32.70    2.63
  -1   6  -8   29.17    2.18
  -1   6  -7   56.51    2.55
  -6  -1  -7   49.15    2.81
  -1   6  -7   53.93    3.05
   6   1  -7   55.40    2.14
  -1   6  -7   56.26    2.89
  -1   6  -6   84.17    3.38
   6   1  -6   85.77    2.65
  -1   6  -6   85.64    3.61
  -6  -1  -6   83.52    3.45
  -1   6  -6   82.96    2.92
  -1   6  -5   18.44    1.55
  -6  -1  -5   18.00    1.46
   6   1  -5   17.47    1.08
  -1   6  -5   17.80    1.18
  -1   6  -5   18.54    1.51
  -6  -1  -4   99.97    3.24
  -1   6  -4  104.42    2.82
  -1   6  -4   96.73    3.37
  -1   6  -4  103.31    3.37
   6   1  -4  103.63    2.80
   1  -6  -4  102.58    2.14
   6   1  -3   25.02    1.20
  -6  -1  -3   25.40    1.28
   1  -6  -3   26.22    1.39
  -1   6  -3   27.68    1.39
   1  -6  -3   26.99    0.95
   1  -6  -2    6.35    0.55
  -1   6  -2    6.36    0.61
  -6  -1  -2    5.01    0.47
   1  -6  -2    5.20    0.56
  -1   6  -2    5.05    0.52
   1  -6  -1   94.86    2.00
   6   1  -1   95.90    2.82
   1  -6  -1   97.51    2.50
  -1   6  -1   97.55    2.11
  -1   6  -1   93.75    1.99
  -6  -1  -1   94.69    1.93
  -6  -1  -1   97.09    2.36
   6   1   0   41.30    1.54
  -6  -1   0   44.03    1.19
  -1   6   0   43.86    1.04
   1  -6   0   44.03    1.08
  -6  -1   0   44.84    1.61
   1  -6   0   50.65    1.77
   1  -6   1   92.33    2.20
   1  -6   1   90.75    2.71
   1  -6   2    6.08    0.80
   1  -6   2    6.44    0.52
  -6  -1   2    6.14    0.57
  -1   6   2    5.99    0.46
  -6  -1   3   24.03    1.10
   1  -6   3   22.97    1.18
   1  -6   3   23.75    1.10
  -1   6   3   24.00    0.81
   1  -6   3   23.61    1.49
  -6  -1   3   24.02    1.30
   1  -6   4   86.30    3.03
  -6  -1   4   95.64    3.10
   1  -6   4   87.32    2.82
  -6  -1   4   84.08    2.39
  -6  -1   5   15.62    0.95
  -6  -1   5   14.47    1.33
   1  -6   5   13.18    1.28
   1  -6   5   14.41    1.23
  -1   6   5   14.05    1.30
   1  -6   6   64.72    2.78
  -1   6   6   65.39    2.94
  -6  -1   6   64.32    2.12
   1  -6   6   59.77    2.75
   1  -6   7   47.22    2.38
   1  -6   7   42.66    2.47
  -1   6   7   39.33    2.46
  -6  -1   7   42.97    1.73
   1  -6   8   20.08    1.81
  -1   6   8   20.20    1.90
  -6  -1   8   21.38    1.28
  -1   6   9   27.15    2.28
  -6  -1   9   25.56    1.49
   1  -6   9   28.76    2.29
   1  -6  10    8.81    1.44
  -1   6  10   10.28    1.69
  -6  -1  10    8.00    0.96
  -6  -1  11   15.92    1.97
   1  -6  11   15.64    1.97
  -1   6  11   15.54    2.12
  -6  -1  12   19.02    2.36
  -1   6  12   26.37    2.64
   1  -6  12   22.53    2.39
   1  -6  13    7.84    1.53
  -6  -1  13    5.82    1.45
  -1   6  13    5.70    1.55
  -6  -1  14    7.07    1.55
   1  -6  14    6.96    1.55
  -1   6  14    7.88    1.77
   1  -6  15    8.29    1.77
  -1   6  15    7.86    1.75
  -6  -1  15    7.21    1.79
   6   2 -17    0.83    2.04
   6   2 -16    8.55    2.51
   6   2 -15   -0.51    1.76
  -6  -2 -15    1.92    1.86
  -2   6 -15    0.72    1.48
  -6  -2 -14   30.50    3.58
  -2   6 -14   36.64    3.08
  -2   6 -14   36.36    3.81
  -6  -2 -13    6.97    1.91
  -2   6 -13    7.34    1.70
  -2   6 -13    5.80    1.79
  -6  -2 -12    4.36    1.45
   6   2 -12    3.57    0.84
  -6  -2 -12    2.00    1.40
  -2   6 -12    1.59    1.28
  -2   6 -12    5.59    1.42
  -2   6 -12    1.26    1.14
   6   2 -11   25.61    1.78
  -2   6 -11   23.71    2.34
  -6  -2 -11   19.78    2.39
  -2   6 -11   27.31    2.30
  -6  -2 -11   26.37    2.36
  -2   6 -11   22.36    2.59
  -6  -2 -10   13.52    1.92
  -2   6 -10   10.67    1.62
  -2   6 -10   16.37    1.83
  -2   6 -10   13.82    2.02
  -6  -2 -10   15.26    1.86
   6   2 -10   15.45    1.33
  -6  -2  -9    0.51    1.02
   6   2  -9    2.29    1.14
  -2   6  -9    2.21    1.07
  -2   6  -9    2.10    1.03
   2  -6  -9    1.32    1.07
   6   2  -9    1.55    0.57
  -6  -2  -9    0.33    0.95
  -2   6  -9    0.27    1.02
   6   2  -8   48.42    2.18
  -2   6  -8   44.32    2.70
  -2   6  -8   44.20    2.94
  -2   6  -8   44.55    2.36
  -6  -2  -8   40.46    2.75
   6   2  -8   44.37    2.86
   2  -6  -8   45.62    3.04
  -6  -2  -8   46.66    3.38
  -2   6  -7   67.48    3.42
  -2   6  -7   64.15    2.62
   2  -6  -7   65.28    3.40
   6   2  -7   64.01    2.47
  -2   6  -7   70.42    3.23
  -6  -2  -7   59.03    3.14
   2  -6  -6  303.18    7.88
   6   2  -6  310.06    6.61
  -2   6  -6  299.62    6.61
  -6  -2  -6  301.96    7.62
  -2   6  -6  303.40    7.82
  -2   6  -6  294.95    7.58
  -2   6  -5  183.25    4.31
   6   2  -5  185.62    4.49
  -2   6  -5  186.18    5.28
  -2   6  -5  187.52    5.32
   2  -6  -5  179.39    5.26
  -6  -2  -5  183.01    5.13
  -2   6  -4   30.46    1.69
  -2   6  -4   32.88    1.87
   2  -6  -4   32.00    1.74
   6   2  -4   29.94    1.42
  -2   6  -4   26.09    1.61
  -6  -2  -4   32.40    1.69
  -6  -2  -3  146.02    3.59
  -2   6  -3  147.12    3.75
   2  -6  -3  139.70    2.90
  -2   6  -3  136.57    3.67
   2  -6  -3  143.81    3.70
   6   2  -3  142.22    3.54
  -2   6  -2  165.01    3.69
   6   2  -2  171.56    3.92
  -2   6  -2  169.54    3.68
   6   2  -2  162.66    4.33
   2  -6  -2  160.78    3.63
   2  -6  -2  172.16    3.56
  -6  -2  -2  169.54    3.51
   6   2  -1  408.66    8.00
  -2   6  -1  408.10    7.08
   2  -6  -1  407.10    7.62
  -6  -2  -1  395.98    6.80
  -6  -2   0  687.24   11.66
   2  -6   0  729.87   12.55
   6   2   0  709.84   12.33
  -2   6   0  656.86   11.43
   6   2   0  634.95   11.23
  -6  -2   1  392.58    7.50
   2  -6   1  387.45    7.80
  -2   6   1  394.31    6.88
   6   2   1  389.51    6.80
  -6  -2   2  170.88    3.93
  -2   6   2  169.37    3.53
   6   2   2  176.17    3.75
   2  -6   2  180.83    4.44
   2  -6   3  131.99    3.30
  -6  -2   3  131.38    3.52
   2  -6   3  133.32    3.01
  -6  -2   3  129.25    3.23
  -2   6   3  129.62    2.59
   2  -6   3  133.70    3.83
   2  -6   4   25.64    1.60
  -6  -2   4   25.17    1.22
   2  -6   4   23.52    1.34
  -6  -2   4   27.62    1.59
   2  -6   5  146.86    4.25
  -6  -2   5  148.08    3.69
   2  -6   5  152.76    4.45
  -6  -2   5  143.17    4.40
   2  -6   6  240.05    6.20
  -6  -2   6  229.03    5.30
   2  -6   6  253.00    6.27
   2  -6   7   49.43    2.63
  -6  -2   7   51.79    2.04
  -2   6   7   50.72    2.78
  -2   6   8   31.40    2.33
   2  -6   8   30.23    2.24
  -6  -2   8   32.46    1.67
  -6  -2   9    1.78    0.67
   2  -6   9    1.30    0.73
  -2   6   9    1.45    1.03
  -2   6  10   10.69    1.66
   2  -6  10   11.95    1.61
  -6  -2  10   13.33    1.19
  -6  -2  11   19.35    2.17
   2  -6  11   17.45    1.99
  -2   6  11   15.62    1.99
  -2   6  12    1.10    1.07
  -6  -2  12    0.92    1.03
   2  -6  12    1.92    1.03
  -2   6  13    3.60    1.34
   2  -6  13    2.52    1.16
  -6  -2  13    6.10    1.61
   2  -6  14   21.55    2.46
  -2   6  14   19.19    2.41
  -6  -2  14   15.41    2.22
  -2   6  15    1.38    1.09
   2  -6  15    1.15    1.09
  -6  -2  15    1.27    1.28
   6   3 -17    9.74    2.69
   6   3 -16    3.74    2.10
  -6  -3 -15    9.89    2.68
  -3   6 -15   10.94    2.56
   6   3 -15    8.24    2.24
   6   3 -15    7.37    2.62
  -3   6 -14   13.61    1.97
  -6  -3 -14   12.50    2.41
  -3   6 -14   14.94    2.69
  -3   6 -13    8.96    1.72
  -6  -3 -13    5.86    1.71
  -3   6 -13    7.14    1.93
  -3   6 -12   18.07    2.09
  -3   6 -12   17.28    2.43
  -6  -3 -12   15.24    2.40
  -6  -3 -12   20.37    2.21
   6   3 -12   17.10    1.63
  -3   6 -12   17.44    2.20
  -3   6 -11   51.54    3.83
   6   3 -11   52.64    2.69
  -6  -3 -11   45.04    3.56
  -3   6 -11   52.52    3.52
  -3   6 -11   57.46    3.18
  -6  -3 -11   52.71    3.21
  -3   6 -10    2.38    1.29
  -3   6 -10    1.98    1.07
  -6  -3 -10    3.73    1.32
  -3   6 -10    6.03    1.32
  -6  -3 -10    4.09    1.22
   6   3 -10    3.31    0.80
  -3   6  -9    4.92    1.12
   6   3  -9    4.11    0.84
  -3   6  -9    4.59    1.30
   6   3  -9    1.62    0.98
  -3   6  -9    3.15    1.24
  -6  -3  -9    2.06    0.95
   3  -6  -9    1.15    1.03
   6   3  -8   18.93    1.49
  -3   6  -8   19.85    2.03
   6   3  -8   18.55    1.93
  -3   6  -8   20.58    1.58
  -6  -3  -8   18.85    1.91
   3  -6  -8   21.01    2.14
  -3   6  -8   19.51    2.07
  -6  -3  -8   21.92    2.47
   6   3  -7   33.62    1.85
  -3   6  -7   39.20    2.53
   3  -6  -7   35.57    2.47
  -3   6  -7   35.99    1.83
  -6  -3  -7   32.49    2.25
  -3   6  -7   39.17    2.57
  -3   6  -6   31.95    1.56
   3  -6  -6   30.66    2.10
  -3   6  -6   29.26    2.06
   6   3  -6   32.90    1.71
  -6  -3  -6   30.21    2.01
  -3   6  -6   32.16    2.18
   6   3  -5    9.39    0.90
  -6  -3  -5    8.82    1.06
  -3   6  -5    9.47    1.10
  -3   6  -5    6.88    1.07
  -3   6  -5   11.57    1.32
  -3   6  -5    8.11    0.72
   3  -6  -5    8.96    1.10
  -3   6  -4  105.59    3.34
   6   3  -4  102.54    3.04
  -3   6  -4   97.35    3.52
   3  -6  -4  101.35    3.27
  -3   6  -4   96.63    3.33
  -6  -3  -4   99.35    3.17
   6   3  -3   57.62    2.08
   3  -6  -3   55.83    2.01
  -3   6  -3   57.48    2.08
   6   3  -3   56.68    2.44
  -6  -3  -3   61.60    2.05
  -3   6  -3   55.83    2.13
  -3   6  -2    9.96    0.69
   6   3  -2   11.61    1.05
   6   3  -2   10.23    0.81
  -3   6  -2   11.59    0.80
  -6  -3  -2   10.19    0.61
   3  -6  -2   11.28    0.72
  -3   6  -1   43.14    1.24
   3  -6  -1   41.46    1.59
   6   3  -1   40.69    1.76
  -6  -3  -1   45.20    0.99
   6   3   0   11.51    0.34
   3  -6   0   10.09    0.97
  -3   6   0    9.50    0.47
  -6  -3   0   10.69    0.58
  -6  -3   0    9.09    0.77
  -3   6   1   38.66    1.19
   3  -6   1   37.12    1.73
  -6  -3   1   40.31    1.61
   6   3   1   39.24    1.09
  -3   6   1   39.35    1.01
  -3   6   2   11.64    0.77
  -6  -3   2   11.07    0.81
  -3   6   2   11.43    0.67
   6   3   2    9.16    0.65
   3  -6   2   10.14    1.03
   3  -6   3   53.48    1.54
  -6  -3   3   52.40    1.89
  -3   6   3   53.83    1.37
   3  -6   3   57.21    2.33
  -6  -3   3   56.28    2.05
  -6  -3   4   84.18    2.58
   3  -6   4   85.40    2.76
   3  -6   4   93.48    3.19
  -6  -3   4   82.23    2.91
   3  -6   5    7.16    0.91
  -6  -3   5    7.05    0.75
  -6  -3   5    6.86    0.99
  -6  -3   6   23.92    1.39
   3  -6   6   27.63    1.77
  -6  -3   7   27.57    1.53
   3  -6   7   27.98    1.93
   3  -6   8   11.93    1.48
  -6  -3   8   11.68    1.08
  -3   6   8   11.41    1.53
  -6  -3   9    1.79    0.69
  -3   6   9    1.47    0.89
   3  -6   9    2.06    0.95
   3  -6  10    1.92    0.95
  -6  -3  10    2.07    0.75
  -3   6  10    1.58    0.96
  -6  -3  11   28.34    2.56
  -3   6  11   30.23    2.71
  -6  -3  11   34.41    1.93
   3  -6  11   31.25    2.58
   3  -6  12    9.53    1.61
  -6  -3  12    8.09    1.65
  -3   6  12    8.32    1.64
   3  -6  13    4.46    1.33
  -3   6  13    4.08    1.24
  -6  -3  13    4.70    1.41
   3  -6  14    8.41    1.65
  -6  -3  14    8.40    1.73
  -3   6  14    8.62    1.84
  -6  -3  15    4.67    1.54
   3  -6  15    4.84    1.45
  -3   6  15    8.37    1.82
   6   4 -17    1.42    1.99
   6   4 -16    0.74    2.03
   6   4 -15    5.25    2.06
  -6  -4 -15    6.77    2.45
  -4   6 -15    9.27    2.29
   6   4 -15    5.18    2.03
  -4   6 -14    0.05    1.19
   6   4 -14    1.48    1.59
   6   4 -14    1.33    1.63
  -6  -4 -14    1.56    1.67
  -4   6 -13   16.77    2.64
  -4   6 -13   16.58    2.02
   6   4 -13   16.55    2.58
  -6  -4 -13   13.94    2.46
   6   4 -12   45.08    2.69
  -6  -4 -12   43.08    3.73
  -4   6 -12   45.33    3.48
  -4   6 -12   43.34    2.84
  -6  -4 -12   45.04    3.03
  -4   6 -12   41.40    3.60
  -6  -4 -11   70.35    3.57
  -4   6 -11   59.15    3.79
  -4   6 -11   61.93    3.19
  -4   6 -11   57.42    3.98
   6   4 -11   57.91    2.98
  -6  -4 -11   56.80    3.99
   6   4 -10   23.89    1.83
  -4   6 -10   24.82    1.95
  -6  -4 -10   20.73    2.34
  -6  -4 -10   24.59    2.09
  -4   6 -10   24.27    2.54
  -4   6 -10   27.75    2.52
   6   4  -9   -0.16    0.76
   4  -6  -9    0.92    0.89
  -4   6  -9    1.71    1.15
  -4   6  -9    0.89    0.84
  -4   6  -9   -0.34    1.06
   6   4  -9    0.36    0.57
  -6  -4  -9   -0.95    1.06
   6   4  -8   69.42    2.94
  -6  -4  -8   60.29    3.38
   4  -6  -8   67.98    3.67
  -4   6  -8   68.46    2.69
  -4   6  -8   74.07    3.82
  -6  -4  -8   72.30    4.17
   6   4  -8   65.33    3.47
  -4   6  -8   76.86    3.76
   4  -6  -7    9.63    1.36
  -4   6  -7   12.41    1.51
  -4   6  -7   10.99    0.97
   6   4  -7   10.52    1.32
  -6  -4  -7   12.17    1.69
  -4   6  -7   12.10    1.46
   6   4  -7   11.96    1.16
  -6  -4  -7   10.29    1.34
  -6  -4  -6   43.85    2.40
  -4   6  -6   45.78    2.64
  -4   6  -6   49.82    2.67
   4  -6  -6   47.93    2.60
   6   4  -6   47.46    2.19
  -4   6  -6   47.28    1.77
  -4   6  -5  194.76    5.66
  -4   6  -5  186.20    5.57
  -6  -4  -5  185.34    5.13
  -4   6  -5  194.08    5.35
   6   4  -5  189.24    4.89
   6   4  -5  183.82    5.53
   4  -6  -5  190.36    5.28
  -6  -4  -4  235.92    5.60
  -4   6  -4  242.95    6.07
  -4   6  -4  237.78    5.78
   6   4  -4  239.11    6.22
   4  -6  -4  236.01    5.63
   6   4  -4  238.84    5.57
  -4   6  -3  189.49    4.64
   6   4  -3  189.16    4.98
  -4   6  -3  178.14    4.31
   6   4  -3  180.45    4.48
  -6  -4  -3  187.94    4.26
   4  -6  -3  176.63    4.22
  -4   6  -2  112.25    2.75
   4  -6  -2  117.07    2.41
   6   4  -2  112.58    3.42
  -6  -4  -2  114.44    2.59
  -6  -4  -1   25.45    0.62
   6   4  -1   22.83    1.30
  -4   6  -1   24.58    0.88
  -6  -4  -1   24.78    0.79
  -6  -4  -1   23.42    1.25
  -6  -4   0   15.09    0.71
  -6  -4   0   13.80    0.99
  -4   6   0   15.69    0.65
  -4   6   1   19.15    0.68
   6   4   1   18.52    0.66
  -6  -4   1   17.65    1.09
  -4   6   2  111.42    2.70
  -4   6   2  112.56    2.87
  -6  -4   2  109.52    3.09
  -6  -4   3  164.99    4.13
   4  -6   3  169.56    3.32
  -6  -4   3  161.48    4.08
  -4   6   3  170.10    3.36
  -4   6   3  162.93    4.19
  -6  -4   4  204.04    5.12
  -6  -4   4  200.22    4.79
  -6  -4   5  147.23    3.97
  -6  -4   5  153.31    4.52
  -6  -4   6   40.10    1.88
   4  -6   6   40.54    2.16
   4  -6   7    9.82    1.23
  -6  -4   7   10.79    1.04
   4  -6   8   48.46    2.70
  -6  -4   8   46.97    2.19
   4  -6   9    0.17    0.81
  -4   6   9   -0.22    0.80
  -6  -4   9   -0.23    0.63
  -6  -4  10   17.32    1.49
  -4   6  10   17.79    2.03
   4  -6  10   17.07    1.86
   4  -6  11   41.35    2.96
  -6  -4  11   39.42    2.21
  -6  -4  11   41.00    3.04
  -4   6  11   36.55    2.97
  -6  -4  12   26.95    2.68
  -4   6  12   30.11    2.87
   4  -6  12   28.98    2.61
  -4   6  13    9.61    1.75
  -6  -4  13    8.42    1.80
   4  -6  13   10.73    1.75
  -6  -4  14    1.75    1.28
  -4   6  14    1.02    1.20
  -6  -4  15    2.89    1.32
  -4   6  15    2.35    1.40
   6   5 -16   -0.41    1.88
   6   5 -15   18.69    3.00
   6   5 -15   15.72    3.26
  -5   6 -15   19.03    3.07
  -6  -5 -15   16.87    3.17
   6   5 -14   21.38    2.94
  -6  -5 -14   15.88    2.90
   6   5 -14   23.37    3.41
  -5   6 -14   21.53    3.03
  -5   6 -13   39.01    2.72
   6   5 -13   37.30    3.58
   6   5 -13   33.85    3.73
  -6  -5 -13   33.21    3.61
  -5   6 -13   32.87    3.36
  -5   6 -12   20.28    1.97
   6   5 -12   18.79    2.66
   6   5 -12   22.49    2.05
  -5   6 -12   23.58    2.83
  -6  -5 -12   20.35    2.74
   6   5 -11    1.96    1.61
  -5   6 -11    4.78    1.62
   6   5 -11    1.46    0.86
  -6  -5 -11    1.47    1.10
  -6  -5 -11    1.01    1.24
  -5   6 -11    3.00    1.53
  -5   6 -11    1.74    0.95
  -6  -5 -10    9.79    1.70
   6   5 -10    9.99    1.94
  -5   6 -10   12.00    1.40
  -5   6 -10   13.44    1.94
   6   5 -10    9.49    1.27
  -5   6 -10   13.82    2.04
   6   5  -9   28.67    2.48
  -5   6  -9   28.28    1.80
  -5   6  -9   30.03    2.56
  -5   6  -9   26.66    2.50
   6   5  -9   29.78    2.72
  -6  -5  -9   23.73    2.31
   6   5  -9   28.26    1.99
   6   5  -8   22.90    2.32
  -5   6  -8   23.03    2.14
  -6  -5  -8   19.84    1.98
  -5   6  -8   23.14    1.44
   6   5  -8   24.14    1.77
   5  -6  -8   22.69    2.16
   6   5  -8   24.10    2.12
  -6  -5  -8   25.65    2.59
  -5   6  -8   20.33    2.09
   6   5  -7   50.49    3.06
  -5   6  -7   50.12    3.03
  -5   6  -7   51.91    3.22
   5  -6  -7   53.08    2.98
   6   5  -7   59.78    2.98
   6   5  -7   56.80    2.63
  -6  -5  -7   58.38    3.48
  -5   6  -7   55.79    2.00
  -5   6  -7   53.27    3.02
   6   5  -6  125.95    4.69
  -5   6  -6  133.40    4.59
  -5   6  -6  119.10    4.60
   6   5  -6  134.99    4.15
  -5   6  -6  131.29    3.12
  -6  -5  -6  129.83    5.01
   5  -6  -6  133.36    4.51
  -5   6  -5    9.81    1.26
   6   5  -5    9.63    1.04
   6   5  -5   10.04    1.04
   6   5  -5    9.37    1.29
   5  -6  -5    9.00    1.03
  -5   6  -5    9.43    1.12
  -5   6  -5    7.99    1.27
  -6  -5  -5   10.40    1.37
  -5   6  -4   20.91    1.36
   6   5  -4   21.14    1.62
  -6  -5  -4   18.50    1.50
   5  -6  -4   21.43    1.31
  -6  -5  -4   17.42    1.22
  -5   6  -4   22.06    1.56
   6   5  -4   21.53    1.39
  -5   6  -3   12.69    1.03
   6   5  -3   12.10    1.16
  -6  -5  -3   13.45    0.91
   6   5  -3   12.75    1.03
  -5   6  -3   13.33    0.93
   6   5  -2   56.66    2.29
   5  -6  -2   58.46    1.49
  -6  -5  -2   59.69    1.62
  -6  -5  -2   58.41    2.16
  -5   6  -2   57.45    1.76
  -6  -5  -1    6.02    0.69
  -5   6  -1    6.26    0.44
  -6  -5  -1    5.68    0.36
  -6  -5   0   -0.04    0.35
  -5   6   0    1.58    0.33
  -5   6   1    5.35    0.69
  -6  -5   1    5.03    0.63
  -5   6   1    5.20    0.38
  -5   6   2   53.29    1.82
  -6  -5   2   54.11    2.08
  -5   6   2   54.92    1.77
  -5   6   3   11.36    0.68
   5  -6   3   11.33    0.52
  -5   6   3   11.48    0.93
  -6  -5   3   10.23    0.89
  -6  -5   3   11.40    0.91
  -5   6   4   16.81    0.65
  -6  -5   4   17.36    1.25
  -5   6   4   17.29    1.28
  -6  -5   4   16.87    1.17
  -6  -5   5    7.37    0.86
  -6  -5   5    7.88    1.00
  -6  -5   6  104.56    3.38
  -6  -5   7   40.88    2.06
  -6  -5   8   19.88    1.49
   5  -6   9   20.31    1.94
  -6  -5   9   20.61    1.65
  -5   6  10    5.98    1.40
  -6  -5  10    6.78    1.08
   5  -6  10    7.09    1.32
  -5   6  11    0.24    0.92
  -6  -5  11    0.99    1.02
  -6  -5  11    1.78    0.84
  -5   6  12   10.19    1.85
  -6  -5  12   15.66    2.16
  -6  -5  13   23.51    2.56
  -5   6  13   23.59    2.59
  -5   6  14    7.31    1.68
  -6  -5  14   10.07    1.96
  -5   6  15   13.58    2.22
  -6  -5  15    9.77    1.96
   6   6 -16    7.39    2.30
  -6   6 -15    8.29    2.19
   6   6 -15    5.65    2.13
  -6  -6 -15    6.24    2.39
   6   6 -15    4.95    2.20
   6   6 -14    2.46    1.97
  -6   6 -14    4.14    1.78
   6   6 -14    3.03    1.80
  -6  -6 -14    1.97    1.61
   6   6 -13   22.41    2.83
  -6   6 -13   22.66    2.07
  -6   6 -13   26.38    3.07
  -6  -6 -13   22.61    3.11
   6   6 -13   26.94    3.33
  -6   6 -12   43.14    3.70
  -6   6 -12   43.16    2.65
   6   6 -12   44.30    3.81
   6   6 -12   45.64    2.93
  -6  -6 -12   43.42    3.84
   6   6 -12   42.21    3.92
   6   6 -11   13.92    1.63
   6   6 -11   16.81    2.37
  -6  -6 -11   17.07    2.37
  -6   6 -11   14.58    1.53
  -6   6 -11   14.77    2.26
  -6   6 -11   14.71    2.20
  -6  -6 -11   17.18    1.82
   6   6 -10   12.59    2.05
   6   6 -10   14.98    1.60
  -6  -6 -10   11.37    1.84
  -6   6 -10   15.12    2.10
  -6   6 -10   12.10    2.03
  -6   6 -10   13.02    1.32
   6   6  -9  142.72    5.76
   6   6  -9  140.56    4.90
  -6   6  -9  144.75    5.80
   6   6  -9  139.52    5.55
  -6   6  -9  140.77    4.05
  -6   6  -9  137.52    5.77
  -6   6  -8  104.27    4.54
  -6   6  -8  101.78    4.64
  -6   6  -8  101.74    2.99
   6   6  -8   96.56    4.23
  -6   6  -8  106.25    5.09
   6   6  -8  104.44    3.98
  -6  -6  -8   97.55    4.92
   6  -6  -8  109.54    4.58
   6   6  -8   93.71    4.47
   6   6  -7  137.54    4.49
  -6   6  -7  132.73    4.89
  -6  -6  -7  131.69    5.39
  -6   6  -7  132.32    5.43
   6  -6  -7  136.10    4.83
   6   6  -7  125.74    4.93
  -6   6  -7  121.76    4.99
   6   6  -7  125.21    4.57
  -6   6  -7  128.83    3.20
  -6  -6  -6   84.96    3.93
   6   6  -6   80.63    3.26
   6   6  -6   85.30    3.74
   6  -6  -6   85.36    3.42
  -6   6  -6   84.28    3.78
  -6   6  -6   86.97    3.60
   6  -6  -5   45.00    2.19
  -6   6  -5   45.29    2.31
  -6  -6  -5   46.92    2.66
  -6   6  -5   50.21    2.71
   6   6  -5   48.54    2.32
  -6   6  -5   50.01    2.70
   6   6  -5   46.56    2.58
   6   6  -4   39.89    1.99
   6   6  -4   36.91    2.13
  -6   6  -4   37.59    1.82
  -6  -6  -4   36.63    2.11
  -6   6  -4   37.31    2.11
  -6  -6  -3  196.67    4.80
  -6  -6  -3  192.25    4.96
  -6   6  -3  187.89    4.37
   6   6  -3  193.28    4.97
   6   6  -3  184.85    5.11
   6  -6  -2   39.78    1.19
  -6   6  -2   37.28    1.35
  -6  -6  -2   38.76    1.78
  -6  -6  -2   40.90    1.28
  -6   6  -1  138.48    2.85
  -6  -6  -1  131.49    2.65
  -6  -6  -1  134.43    3.69
  -6   6   0  182.37    3.59
   6   6   0  184.66    3.47
  -6  -6   0  184.91    4.58
  -6   6   1  134.81    2.85
  -6  -6   1  136.79    3.76
  -6  -6   2   32.61    1.66
  -6   6   3  165.68    3.67
  -6  -6   3  165.70    4.16
   6  -6   3  170.74    3.08
  -6   6   3  173.97    4.37
  -6  -6   3  163.09    4.40
  -6  -6   4   36.22    1.81
  -6  -6   4   36.43    1.81
  -6   6   4   30.95    1.77
  -6   6   4   35.71    1.16
  -6  -6   5   36.09    1.97
  -6   6   5   35.74    2.07
  -6  -6   5   31.11    1.75
  -6  -6   6   63.70    2.64
  -6  -6   7   99.31    3.48
  -6  -6   8   70.10    2.96
  -6  -6   9   95.02    3.63
  -6  -6  10    9.95    1.28
  -6  -6  11    9.81    1.27
  -6  -6  11   11.57    1.79
  -6   6  11    9.22    1.67
  -6  -6  12   30.45    2.16
  -6   6  12   31.60    2.92
  -6  -6  12   26.43    2.61
  -6   6  13   15.00    2.20
  -6  -6  13   16.73    2.19
  -6   6  14    3.97    1.51
  -6  -6  14    3.04    1.39
  -6   6  15    3.01    1.44
  -6  -6  15    4.54    1.55
   6   7 -16    9.89    2.49
  -6  -7 -15    7.89    2.44
   6   7 -15    6.03    2.33
  -7   6 -15    8.50    2.29
   6   7 -15    7.58    2.27
   6   7 -14    1.96    1.65
  -7   6 -14    1.29    1.48
  -6  -7 -14    2.60    1.65
   6   7 -14    0.77    1.58
   6   7 -13   11.81    2.38
   6   7 -13    9.82    2.42
  -7   6 -13   12.31    2.36
  -6  -7 -13   12.85    2.56
   6   7 -12   98.66    5.95
   6   7 -12   98.98    4.54
  -7   6 -12   99.87    5.48
   6   7 -12   97.83    5.51
  -7   6 -12   99.84    3.78
  -6  -7 -12   90.00    5.59
   6   7 -11   18.59    2.51
  -7   6 -11   17.28    2.34
   6   7 -11   15.26    2.39
  -7   6 -11   17.29    1.51
  -6  -7 -11   19.50    1.82
   6   7 -11   17.63    1.88
  -6  -7 -11   19.63    2.53
  -7   6 -10    0.70    0.63
   6   7 -10    1.59    1.38
   6   7 -10    0.99    0.88
  -7   6 -10    0.50    1.33
   6   7 -10   -0.45    1.06
  -7   6 -10    1.72    1.19
   6   7  -9   60.94    3.56
   6   7  -9   59.68    3.16
  -7   6  -9   67.90    3.87
  -7   6  -9   57.88    2.22
   6   7  -9   63.79    3.80
  -7   6  -9   61.59    3.94
   6   7  -8   61.28    3.27
   6   7  -8   61.95    3.11
   6   7  -8   59.75    3.51
  -7   6  -8   57.78    1.98
  -7   6  -8   58.89    3.93
  -7   6  -8   61.95    3.48
  -6  -7  -8   63.14    3.92
   7  -6  -8   63.81    3.39
  -7   6  -8   63.21    3.73
  -6  -7  -7   80.57    4.14
   6   7  -7   81.09    3.48
   6   7  -7   77.86    3.84
   7  -6  -7   81.88    3.56
  -7   6  -7   81.42    4.26
  -7   6  -7   81.68    4.05
  -7   6  -7   87.29    3.86
   6   7  -7   78.18    3.47
   6   7  -6   43.64    2.41
  -6  -7  -6   45.96    2.90
  -7   6  -6   46.41    2.86
  -7   6  -6   41.97    2.49
   6   7  -6   43.68    2.64
   7  -6  -6   46.08    2.39
  -6  -7  -5    3.29    0.98
   6   7  -5    3.73    0.93
  -7   6  -5    3.14    1.07
   6   7  -5    3.77    0.76
  -7   6  -5    4.32    0.98
  -7   6  -5    3.21    0.75
  -6  -7  -5    3.10    0.66
  -6  -7  -4   58.20    2.34
  -6  -7  -4   60.29    2.74
   6   7  -4   64.61    2.69
   6   7  -4   59.05    2.73
  -7   6  -4   58.93    2.30
  -7   6  -4   60.84    2.74
   6   7  -3  139.80    4.16
  -6  -7  -3  137.43    3.93
   6   7  -3  145.45    4.31
  -7   6  -3  140.73    3.52
   7  -6  -3  139.53    3.23
  -6  -7  -3  140.07    4.06
  -7   6  -2   60.28    1.80
   7  -6  -2   61.58    1.62
  -6  -7  -2   60.91    2.34
   6   7  -2   58.65    1.87
   6   7  -1  236.00    4.38
  -6  -7  -1  242.72    4.42
  -7   6  -1  248.79    4.61
  -6  -7  -1  242.00    5.71
   6   7   0  281.34    5.00
  -7   6   0  278.20    5.18
  -6  -7   0  284.93    6.33
  -7   6   0  275.77    5.11
  -7   6   1  213.51    4.26
  -6  -7   1  226.62    5.34
  -6  -7   2   54.32    2.26
  -6  -7   3  124.41    3.73
  -6  -7   3  120.87    3.37
  -7   6   3  124.55    3.57
  -6  -7   4   49.72    2.13
  -6  -7   4   45.91    2.16
  -7   6   4   47.20    2.24
  -6  -7   5    4.08    0.75
  -7   6   5    3.99    0.83
  -6  -7   5    3.41    0.72
  -7   6   5    4.63    0.39
  -7   6   5    3.93    0.31
  -6  -7   6   35.52    2.01
  -6  -7   7   57.94    2.67
  -6  -7   8   46.53    2.44
  -6  -7   9   41.21    2.42
  -6  -7  10    1.41    0.85
  -6  -7  11   10.76    1.39
  -6  -7  11   12.47    1.84
  -6  -7  12   65.79    4.04
  -7   6  12   70.40    4.29
  -6  -7  12   67.99    3.27
  -7   6  13    8.87    1.86
  -6  -7  13    8.45    1.69
  -7   6  14    0.96    1.06
  -6  -7  14    2.04    1.28
  -7   6  15    4.79    1.68
  -6  -7  15    5.95    1.68
   5   7 -16    2.36    1.83
  -7   5 -15   11.56    2.41
   5   7 -15   11.42    2.39
   5   7 -15   10.25    2.65
  -5  -7 -15   14.89    3.14
   5   7 -14    5.39    2.11
  -5  -7 -14    5.80    2.12
   5   7 -14    8.51    2.15
  -7   5 -14    7.44    2.06
   5   7 -13   32.89    3.63
   5   7 -13   29.24    3.17
  -5  -7 -13   36.71    3.91
  -7   5 -13   30.35    3.17
   5   7 -12   26.24    3.27
  -5  -7 -12   29.27    2.01
  -5  -7 -12   28.35    3.31
   5   7 -12   27.56    3.01
  -7   5 -12   27.76    3.00
  -7   5 -12   22.59    1.95
   5   7 -12   24.85    2.32
   5   7 -11    5.28    1.23
   5   7 -11    5.00    1.60
   5   7 -11    8.13    1.88
  -7   5 -11    8.05    1.84
  -7   5 -11    6.33    1.12
  -5  -7 -11    8.36    1.36
  -7   5 -11    4.56    1.60
   5   7 -10   10.88    1.86
   5   7 -10   12.06    1.55
  -7   5 -10   11.36    1.79
  -7   5 -10   11.44    1.25
  -7   5 -10    9.08    1.80
   5   7 -10   10.59    1.84
   5   7  -9  240.59    6.99
   5   7  -9  242.31    7.69
  -7   5  -9  239.02    7.92
   5   7  -9  213.68    7.65
   5   7  -9  243.77    7.72
  -7   5  -9  240.91    7.72
  -7   5  -9  238.11    5.61
   5   7  -8    4.68    1.11
   5   7  -8    6.16    1.47
  -7   5  -8    6.75    1.54
  -7   5  -8    6.34    1.50
  -7   5  -8    6.73    1.31
  -7   5  -8    6.66    0.78
   7  -5  -8    6.42    1.30
   5   7  -8    6.16    1.08
   5   7  -7  276.15    7.85
  -7   5  -7  290.98    5.65
  -7   5  -7  288.51    8.19
   7  -5  -7  283.58    7.68
  -5  -7  -7  291.86    8.56
   5   7  -7  278.76    7.63
  -7   5  -7  302.75    8.89
  -7   5  -7  307.35    8.08
   5   7  -7  292.76    7.54
  -5  -7  -6  123.52    3.65
   7  -5  -6  129.68    4.27
   5   7  -6  128.96    4.34
  -7   5  -6  128.41    4.47
  -7   5  -6  129.97    4.80
   5   7  -6  125.96    4.56
  -5  -7  -6  122.18    4.79
  -5  -7  -5  223.25    5.30
  -7   5  -5  236.53    6.58
  -7   5  -5  217.38    5.79
   5   7  -5  215.90    5.55
   5   7  -5  220.51    5.91
  -7   5  -5  216.56    6.30
   5   7  -5  217.14    6.07
  -5  -7  -5  225.60    6.37
   5   7  -4  116.75    3.87
  -5  -7  -4  116.41    3.41
  -7   5  -4  119.73    3.50
  -7   5  -4  112.11    3.88
   5   7  -4  119.35    3.86
  -5  -7  -4  121.16    3.97
   5   7  -3  136.35    3.71
  -7   5  -3  137.38    3.47
   5   7  -3  137.93    4.07
   5   7  -3  136.40    4.08
  -5  -7  -3  138.35    3.98
  -5  -7  -3  148.42    3.87
  -7   5  -2   12.05    0.71
  -5  -7  -2   11.66    0.98
   7  -5  -2   13.23    0.68
   5   7  -2   12.67    0.80
  -5  -7  -1  661.85   11.98
  -5  -7  -1  654.83   10.52
   7  -5  -1  639.28   10.71
   5   7  -1  626.10   10.57
  -7   5  -1  657.44   10.79
  -7   5   0  264.30    4.84
   5   7   0  262.06    4.69
  -7   5   0  262.80    4.86
  -5  -7   0  263.80    5.91
  -5  -7   1  591.88   11.17
  -7   5   1  572.16    9.99
  -5  -7   2   11.63    0.98
  -5  -7   2   11.16    0.73
  -7   5   3  121.11    3.47
  -5  -7   3  122.79    3.63
  -5  -7   3  116.76    3.24
  -7   5   4   94.91    3.30
  -5  -7   4   97.01    3.24
  -5  -7   4   93.73    3.10
  -7   5   5  172.62    3.32
  -7   5   5  176.56    5.13
  -5  -7   5  177.94    4.83
  -5  -7   6   96.05    3.42
   5   7   7  215.04    6.17
  -5  -7   7  217.58    5.79
   5   7   8    5.41    1.11
  -5  -7   8    3.85    0.90
   5   7   9  190.36    6.14
  -5  -7   9  168.39    5.33
   5   7  10    7.03    1.43
  -5  -7  10    6.13    1.29
  -5  -7  10    7.60    1.27
   5   7  11    4.99    1.31
  -5  -7  11    3.51    1.16
  -5  -7  11    2.53    1.19
  -5  -7  12   15.98    1.67
  -7   5  12   15.47    2.25
   5   7  12   16.38    2.10
  -5  -7  12   14.37    2.06
  -5  -7  13   18.40    2.32
  -7   5  13   22.43    2.54
  -7   5  14    7.04    1.85
  -5  -7  14    5.96    1.64
  -7   5  15    6.45    1.84
  -5  -7  15    8.84    1.85
   4   7 -16    6.27    2.17
   4   7 -15   13.11    2.76
  -4  -7 -15   22.31    3.67
   4   7 -15   17.19    2.68
  -7   4 -15   19.95    3.00
  -4  -7 -14    5.76    2.42
   4   7 -14    4.92    1.87
  -7   4 -14    6.63    1.98
   4   7 -14    8.40    2.03
  -7   4 -13   10.57    2.21
  -4  -7 -13    7.24    2.18
   4   7 -13    5.88    1.96
  -7   4 -13    9.41    1.50
   4   7 -13    9.97    2.12
   4   7 -12   30.93    2.56
  -7   4 -12   31.54    3.26
  -7   4 -12   29.29    2.21
   4   7 -12   29.29    3.30
   4   7 -12   29.27    3.00
  -7   4 -12   36.86    3.39
  -4  -7 -12   31.20    1.85
   4   7 -11   56.75    4.20
  -7   4 -11   52.90    3.85
   4   7 -11   53.21    3.23
   4   7 -11   56.87    3.80
  -7   4 -11   55.09    3.86
  -4  -7 -11   60.35    2.78
  -4  -7 -11   58.69    2.51
  -7   4 -10   43.09    3.29
  -7   4 -10   42.34    3.18
  -4  -7 -10   40.07    2.21
   4   7 -10   38.46    3.00
   4   7 -10   37.59    3.21
   4   7 -10   37.72    2.60
   4   7  -9    2.40    0.95
  -7   4  -9    2.65    1.48
   4   7  -9    3.08    1.36
  -7   4  -9    2.68    1.29
   4   7  -9    1.94    1.12
   4   7  -9    1.24    1.23
  -7   4  -8    7.22    1.74
   4   7  -8    5.27    1.25
  -7   4  -8    6.33    1.34
   4   7  -8    2.56    1.08
  -7   4  -8    2.59    1.18
   4   7  -8    4.95    1.33
   7  -4  -8    6.20    1.24
   4   7  -8    4.31    0.99
   4   7  -7  112.32    4.15
   4   7  -7  104.41    4.44
  -4  -7  -7  114.15    3.34
   4   7  -7  111.29    4.37
   4   7  -7  114.31    4.45
   7  -4  -7  114.75    4.36
  -7   4  -7  130.95    5.41
  -7   4  -7  122.86    4.76
  -7   4  -7  119.80    4.55
  -4  -7  -6   14.83    1.65
   4   7  -6   14.03    1.53
   4   7  -6   13.71    1.40
  -7   4  -6   15.00    0.75
  -4  -7  -6   14.55    1.07
  -7   4  -6   16.12    1.69
   4   7  -6   15.71    1.55
  -7   4  -6   14.45    1.48
   4   7  -5   12.61    1.34
  -4  -7  -5   12.41    0.94
   4   7  -5   12.89    1.23
   4   7  -5   11.58    1.13
   4   7  -5   12.97    1.29
  -7   4  -5   14.41    1.31
  -4  -7  -5   13.33    1.36
   4   7  -4   -0.25    0.60
  -7   4  -4   -0.15    0.37
   4   7  -4   -0.01    0.44
   4   7  -4    0.32    0.34
  -4  -7  -4   -0.21    0.49
   4   7  -4   -0.02    0.47
  -4  -7  -4    0.30    0.34
   4   7  -3   69.26    2.37
  -7   4  -3   63.43    2.11
  -4  -7  -3   68.57    2.29
  -4  -7  -3   64.97    2.45
  -4  -7  -2   15.39    0.98
  -4  -7  -2   13.81    0.98
   7  -4  -2   14.92    0.75
  -7   4  -2   13.70    0.76
   4   7  -2   15.44    0.87
   4   7  -1   22.82    0.78
  -4  -7  -1   23.98    0.70
  -4  -7  -1   24.47    1.32
   7  -4  -1   23.98    0.85
  -7   4  -1   26.27    0.90
   4   7   0  578.59    9.29
  -7   4   0  538.38    9.45
  -7   4   0  546.79    9.45
  -4  -7   0  559.21   10.57
  -7   4   1   21.24    0.90
  -4  -7   1   23.26    1.33
   4   7   2   10.90    0.81
  -4  -7   2   10.99    0.71
  -4  -7   2   12.15    0.98
  -4  -7   3   55.84    2.03
  -4  -7   3   60.65    2.37
  -7   4   3   60.20    2.24
  -7   4   4    0.50    0.48
  -4  -7   4    0.06    0.44
   4   7   5    8.55    0.99
  -7   4   5    9.91    0.53
  -7   4   5   10.47    1.17
  -4  -7   5   10.83    1.08
   4   7   6   12.54    1.28
  -7   4   6   10.62    0.50
  -4  -7   6   15.24    1.32
  -4  -7   7   86.47    3.31
   4   7   7   87.42    3.63
  -4  -7   8    3.78    0.96
   4   7   8    4.32    1.01
  -4  -7   9    2.68    1.11
   4   7   9    1.14    0.96
  -4  -7   9    0.81    0.88
  -4  -7  10   28.98    2.43
   4   7  10   26.68    2.32
  -4  -7  10   25.97    2.05
   4   7  11   40.20    3.00
  -4  -7  11   40.75    2.52
  -4  -7  11   37.88    2.93
  -4  -7  12   19.03    2.26
  -7   4  12   19.27    2.41
   4   7  12   18.54    2.29
   4   7  13    4.79    1.46
  -4  -7  13    3.81    1.32
  -7   4  13    4.84    1.56
   4   7  14    1.56    1.16
  -4  -7  14    4.74    1.54
  -7   4  14    6.57    1.76
  -4  -7  15   12.20    2.15
  -7   4  15   10.70    2.04
   3   7 -15    1.07    1.58
   3   7 -15    3.01    1.67
  -7   3 -15    6.12    2.19
  -3  -7 -15   -0.47    2.30
   3   7 -14   15.26    2.81
  -3  -7 -14   16.03    3.15
  -7   3 -14   13.30    2.40
   3   7 -14   12.95    2.21
   3   7 -13   54.73    3.98
  -7   3 -13   53.06    4.24
   3   7 -13   53.51    4.48
  -3  -7 -12    7.02    0.85
   3   7 -12    6.99    1.77
  -7   3 -12    8.70    1.98
   3   7 -12    9.76    2.11
   3   7 -12    7.60    1.45
  -7   3 -12    7.39    1.83
   3   7 -11  130.71    5.20
  -7   3 -11  148.39    6.18
  -3  -7 -11  134.04    3.97
  -7   3 -11  118.73    5.78
   3   7 -11  134.12    5.75
   3   7 -11  125.20    6.21
  -3  -7 -11  136.11    3.79
  -7   3 -10    7.91    1.64
   3   7 -10    5.22    1.17
  -3  -7 -10    6.32    0.98
  -3  -7 -10    7.26    0.83
   3   7 -10    6.61    1.58
  -7   3 -10    5.19    1.44
   3   7 -10    5.34    1.43
   3   7  -9   38.86    2.97
  -3  -7  -9   42.04    1.85
   3   7  -9   41.20    2.61
   3   7  -9   41.82    3.17
   3   7  -9   44.82    2.95
  -7   3  -9   41.79    3.01
  -7   3  -9   47.90    3.18
  -7   3  -8    2.08    1.25
   3   7  -8    3.96    1.02
  -7   3  -8    2.35    0.94
  -3  -7  -8    1.44    0.49
   3   7  -8    2.42    1.10
   3   7  -8    1.50    0.90
  -7   3  -8    2.37    1.29
   7  -3  -8    1.64    0.91
   3   7  -8    3.05    1.21
  -7   3  -7   65.47    3.30
   3   7  -7   66.14    3.05
   3   7  -7   61.80    3.08
  -3  -7  -7   62.04    2.20
  -7   3  -7   61.20    3.24
   3   7  -7   63.91    3.33
   3   7  -6   63.71    2.99
  -3  -7  -6   64.40    2.19
   3   7  -6   69.47    3.04
   3   7  -6   66.95    2.97
   3   7  -6   64.50    3.14
  -7   3  -6   69.91    3.13
   3   7  -5  171.57    5.02
   3   7  -5  168.74    4.83
  -3  -7  -5  174.37    4.13
  -3  -7  -5  172.64    5.25
  -7   3  -5  176.36    4.99
   3   7  -5  174.89    5.17
   3   7  -5  172.34    4.93
   3   7  -4   38.25    2.00
  -7   3  -4   40.85    1.91
  -3  -7  -4   40.85    1.62
   3   7  -4   37.60    1.76
  -3  -7  -4   40.74    2.07
   3   7  -4   40.02    1.99
   3   7  -4   39.51    1.97
  -3  -7  -3  446.17    8.28
   3   7  -3  446.48    8.56
  -7   3  -3  412.41    8.15
  -3  -7  -3  417.90    8.61
   3   7  -3  411.79    8.04
  -3  -7  -2    9.41    0.77
  -3  -7  -2    8.97    0.75
   3   7  -2    9.33    0.67
  -7   3  -2    8.56    0.60
  -7   3  -1   82.53    1.90
  -3  -7  -1   86.77    1.61
   3   7  -1   79.84    1.82
  -3  -7  -1   81.29    2.54
  -7   3   0   44.17    1.23
   3   7   0   40.62    0.84
  -3  -7   0   42.45    0.99
  -7   3   0   41.85    1.16
  -3  -7   0   39.05    1.69
  -3  -7   1   69.28    2.35
  -3  -7   1   65.09    1.73
  -7   3   1   64.57    1.79
  -3  -7   2    8.59    0.62
  -3  -7   2    7.53    0.80
   3   7   2    7.55    0.66
  -7   3   3  395.47    8.03
  -3  -7   3  389.10    8.19
  -3  -7   4   31.26    1.71
  -7   3   4   33.04    1.77
  -7   3   4   29.79    1.09
   3   7   4   29.38    1.58
  -7   3   5  137.11    2.94
  -7   3   5  139.59    4.41
   3   7   5  143.40    4.24
  -3  -7   5  140.01    4.14
  -7   3   6   54.55    1.49
   3   7   6   59.93    2.72
  -7   3   6   51.85    2.71
  -3  -7   6   57.30    2.53
  -3  -7   7   47.39    2.40
   3   7   7   51.18    2.69
  -7   3   7   46.53    1.33
  -7   3   8    1.44    0.26
  -3  -7   8    1.07    0.81
   3   7   8    1.69    0.86
  -3  -7   8    1.28    0.88
   3   7   9   33.85    2.52
  -3  -7   9   32.21    2.14
  -3  -7   9   27.50    2.28
  -3  -7  10    4.07    1.10
   3   7  10    2.53    1.06
  -3  -7  10    4.10    1.22
  -3  -7  11   89.17    4.45
   3   7  11   93.64    4.58
  -3  -7  12    4.96    1.40
  -7   3  12    8.25    1.82
   3   7  12    5.13    1.45
  -3  -7  13   33.90    2.99
   3   7  13   34.62    3.03
  -7   3  13   35.52    3.19
  -7   3  14    8.90    1.78
  -3  -7  14    9.46    1.81
   3   7  14    8.17    1.68
   3   7  15    1.58    1.22
  -7   3  15    0.45    1.21
  -3  -7  15    0.21    1.22
   2   7 -15    1.30    1.37
  -7   2 -15    4.60    2.08
  -2  -7 -15    5.20    2.51
   2   7 -15    2.36    1.91
   2   7 -14   28.61    3.07
  -7   2 -14   24.54    3.14
   2   7 -14   25.07    3.36
   2   7 -13   29.23    3.01
   2   7 -13   35.84    3.72
  -7   2 -13   28.17    3.11
   2   7 -12    1.29    1.04
  -2  -7 -12    2.80    0.45
  -7   2 -12    3.93    1.66
   2   7 -12    3.39    1.63
  -7   2 -12    1.83    1.42
   2   7 -12    3.01    1.51
   2   7 -11   12.57    2.15
  -7   2 -11    9.47    1.82
   2   7 -11   10.93    1.56
  -2  -7 -11   11.95    0.94
  -7   2 -11   11.84    1.93
   2   7 -11   14.69    2.07
  -2  -7 -11   12.47    0.89
  -7   2 -10   26.12    2.56
   2   7 -10   25.78    2.41
  -2  -7 -10   27.17    1.48
   2   7 -10   24.61    2.16
  -2  -7 -10   29.08    1.37
  -7   2 -10   30.10    2.68
   2   7 -10   24.60    2.58
   2   7  -9   31.58    2.51
  -7   2  -9   26.22    2.45
   2   7  -9   28.54    2.64
   2   7  -9   27.45    2.53
  -2  -7  -9   31.48    1.41
  -2  -7  -9   34.17    1.65
   2   7  -9   30.06    2.25
  -7   2  -9   29.89    2.59
   2   7  -8    6.43    1.39
   2   7  -8    6.00    1.23
  -7   2  -8    7.90    1.83
  -7   2  -8    8.23    1.49
  -7   2  -8    7.57    1.41
   2   7  -8    5.03    1.24
   2   7  -8    6.06    1.17
  -2  -7  -8    6.48    0.67
   7  -2  -8    5.69    1.23
   2   7  -7   23.85    1.89
   2   7  -7   19.67    1.90
   2   7  -7   23.80    1.83
  -7   2  -7   24.61    2.05
  -2  -7  -7   24.61    1.18
   2   7  -6   70.23    3.27
   2   7  -6   69.11    3.08
   2   7  -6   69.17    3.15
   2   7  -6   71.17    3.00
  -2  -7  -6   73.88    2.18
  -7   2  -6   75.87    3.28
   2   7  -5   61.94    2.74
  -2  -7  -5   63.87    1.97
  -7   2  -5   60.26    2.67
   2   7  -5   61.56    2.58
   2   7  -5   56.95    2.59
   2   7  -5   63.92    2.84
   2   7  -4    2.10    0.50
   2   7  -4    2.17    0.60
  -7   2  -4    1.49    0.46
  -2  -7  -4    1.91    0.38
   2   7  -4    1.93    0.56
   2   7  -4    1.56    0.53
  -2  -7  -3   12.32    0.82
   2   7  -3   12.97    0.98
  -7   2  -3   12.48    0.88
   2   7  -3   11.55    0.84
  -2  -7  -3   11.24    0.95
   2   7  -2   24.79    1.12
  -7   2  -2   24.47    1.02
   2   7  -2   24.53    0.94
  -2  -7  -2   25.37    1.18
  -2  -7  -2   27.47    1.24
   2   7  -1   86.20    1.91
  -7   2  -1   87.68    1.93
  -2  -7  -1   86.35    2.08
  -2  -7  -1   88.34    2.57
   2   7   0   74.41    1.45
  -2  -7   0   81.05    1.61
  -7   2   0   76.17    1.71
  -7   2   0   73.42    1.79
  -2  -7   0   70.24    2.35
  -2  -7   1   86.67    1.83
  -2  -7   1   83.23    2.05
  -2  -7   1   86.07    2.68
  -7   2   1   84.41    2.16
  -2  -7   2   27.39    1.22
  -2  -7   2   24.06    1.40
   2   7   2   25.51    1.14
   2   7   3    9.73    0.83
  -2  -7   3    9.31    0.92
  -7   2   3   10.36    0.88
   2   7   3    9.72    0.67
  -7   2   4    2.38    0.34
  -2  -7   4    2.61    0.64
   2   7   4    1.11    0.51
  -7   2   4    1.50    0.54
  -2  -7   4    2.42    0.64
  -7   2   5   47.53    1.47
  -7   2   5   47.87    2.42
  -2  -7   5   51.48    2.30
   2   7   5   48.63    2.28
  -2  -7   6   50.95    2.53
  -2  -7   6   54.22    2.51
  -7   2   6   54.33    1.61
  -7   2   6   53.16    2.76
   2   7   6   54.28    2.62
  -2  -7   7   17.56    1.51
  -2  -7   7   18.25    1.64
   2   7   7   17.86    1.67
  -7   2   7   17.37    0.85
  -2  -7   8    4.88    1.13
  -2  -7   8    4.48    1.04
  -7   2   8    4.18    0.49
   2   7   8    4.16    1.14
  -2  -7   9   20.90    1.97
  -2  -7   9   25.19    1.92
   2   7   9   25.56    2.20
  -2  -7  10   21.24    1.82
   2   7  10   20.32    2.14
  -2  -7  10   20.30    2.09
  -2  -7  11    8.51    1.59
   2   7  11    7.99    1.56
  -7   2  12    1.66    1.24
  -2  -7  12    0.25    1.18
   2   7  12    0.72    1.13
   2   7  13   19.48    2.40
  -2  -7  13   25.11    2.62
  -7   2  13   22.44    2.66
   2   7  14   16.64    2.38
  -7   2  14   12.69    2.10
  -2  -7  14   15.56    2.21
  -7   2  15    1.06    1.20
   2   7  15    1.07    1.30
  -2  -7  15    1.28    1.12
  -7   1 -15    1.33    1.70
   1   7 -15    3.28    2.13
   1   7 -15   -0.13    1.40
   1   7 -14   10.52    2.06
  -7   1 -14   13.95    2.56
   1   7 -14   11.94    2.49
   1   7 -13   13.91    2.44
   1   7 -13   12.56    2.08
  -7   1 -13   13.50    2.41
  -7   1 -12   31.31    2.94
  -7   1 -12   23.27    2.73
   1   7 -12   30.47    2.58
   1   7 -12   30.31    2.74
   1   7 -12   29.01    3.17
   1   7 -11   30.07    2.59
  -7   1 -11   23.72    2.61
  -1  -7 -11   24.20    0.93
   1   7 -11   27.39    2.38
   1   7 -11   22.39    2.64
  -7   1 -11   26.24    2.63
   1   7 -10   24.21    2.21
   1   7 -10   22.58    2.52
  -1  -7 -10   27.08    1.09
   1   7 -10   26.75    2.40
  -7   1 -10   26.88    2.50
  -7   1 -10   27.02    2.58
  -1  -7  -9   10.27    0.78
  -7   1  -9    9.37    1.66
   1   7  -9   10.96    1.49
  -1  -7  -9   10.90    0.70
   1   7  -9    8.38    1.62
   1   7  -9    8.98    1.58
  -7   1  -9    9.76    1.67
   1   7  -9    8.06    1.35
   7  -1  -8   56.33    3.17
  -7   1  -8   55.33    3.75
  -7   1  -8   53.25    3.18
   1   7  -8   56.94    3.39
  -7   1  -8   51.45    2.97
  -1  -7  -8   55.41    1.70
   1   7  -8   51.44    2.88
   1   7  -8   53.99    3.29
  -1  -7  -8   54.71    1.82
   1   7  -8   53.69    2.88
  -1  -7  -7    1.19    0.31
   1   7  -7    0.41    0.82
   1   7  -7    2.37    0.82
  -7   1  -7    1.25    0.79
   1   7  -7    1.28    0.71
   1   7  -6  323.37    8.13
   1   7  -6  303.79    7.77
   1   7  -6  307.94    7.92
  -1  -7  -6  320.38    6.03
   1   7  -6  317.50    7.44
  -7   1  -6  317.44    7.96
  -1  -7  -5  113.80    2.75
  -7   1  -5  112.75    3.82
   1   7  -5  110.02    3.79
   1   7  -5  112.81    3.57
   1   7  -5  117.23    4.00
   1   7  -5  117.70    3.95
   1   7  -4    3.88    0.64
   1   7  -4    7.94    0.98
   1   7  -4    6.95    0.88
  -1  -7  -4    5.75    0.51
  -7   1  -4    5.46    0.74
   1   7  -4    7.43    0.84
   1   7  -3   51.86    1.99
  -7   1  -3   50.61    1.83
  -1  -7  -3   52.03    1.69
   1   7  -3   51.95    1.87
   1   7  -2  160.68    3.39
  -7   1  -2  165.65    3.22
  -1  -7  -2  164.08    3.71
  -7   1  -2  154.41    3.39
   1   7  -2  159.67    3.64
  -1  -7  -1   91.17    2.06
   1   7  -1   88.43    1.99
  -1  -7  -1   89.96    2.57
  -7   1  -1   95.78    1.97
  -1  -7   0  675.86   12.22
   1   7   0  646.55   10.90
  -7   1   0  659.15   11.27
  -1  -7   0  713.34   11.05
  -1  -7   1   91.83    2.83
  -7   1   1   93.42    2.33
   7  -1   1   96.10    2.30
  -1  -7   1   93.87    2.25
   1   7   2  158.61    3.47
   1   7   2  151.58    3.44
  -1  -7   2  141.53    3.95
  -1  -7   2  159.84    3.63
  -7   1   3   52.60    2.04
   1   7   3   50.13    1.55
  -1  -7   3   50.10    1.93
   1   7   3   49.38    1.89
  -1  -7   3   51.09    2.00
  -7   1   3   49.59    1.62
  -1  -7   3   49.21    2.10
  -1  -7   4    9.68    1.04
  -7   1   4    7.08    0.58
   1   7   4    6.50    0.80
  -1  -7   4    7.96    0.86
  -1  -7   4    6.70    0.79
  -7   1   4    6.63    0.84
  -7   1   5   97.17    2.48
  -1  -7   5   92.74    3.25
  -1  -7   5   95.53    3.35
  -7   1   5   95.98    3.50
   1   7   5   95.56    3.39
   1   7   6  259.05    6.71
  -1  -7   6  254.35    6.55
  -1  -7   6  249.32    6.45
  -7   1   6  255.54    6.83
  -7   1   6  258.99    5.15
  -1  -7   7    1.37    0.79
  -1  -7   7    1.61    0.72
   1   7   7    1.82    0.81
  -7   1   7    1.99    0.43
  -1  -7   8   32.63    2.19
  -7   1   8   36.26    1.46
  -1  -7   8   36.03    2.43
   1   7   8   37.33    2.51
  -1  -7   9    7.80    1.30
  -7   1   9    7.99    0.73
   1   7   9    7.11    1.27
  -1  -7   9    7.33    1.18
   1   7  10   18.86    2.08
  -1  -7  10   17.10    1.93
  -1  -7  11   17.56    2.00
   1   7  11   19.06    2.11
   1   7  12   21.58    2.40
  -7   1  12   20.51    2.44
  -1  -7  12   16.40    2.11
   1   7  13    8.51    1.72
  -1  -7  13    7.47    1.66
  -7   1  13   10.52    1.93
   1   7  14    8.66    1.80
  -1  -7  14   10.32    1.85
  -7   1  14    8.14    1.74
  -7   1  15    0.18    1.28
  -1  -7  15    0.19    1.05
   1   7  15    0.13    1.12
   0   7 -15    2.09    1.82
  -7   0 -15    2.05    1.80
   0   7 -15    0.13    1.36
   0   7 -14    2.62    1.70
  -7   0 -14    0.87    1.53
   0   7 -14    2.13    1.54
   0   7 -13   15.30    2.15
   0   7 -13   14.58    2.60
  -7   0 -13   15.51    2.53
   0   7 -12   64.29    3.89
   0   7 -12   69.35    3.95
  -7   0 -12   61.09    4.33
   0   7 -12   64.46    4.53
  -7   0 -12   73.93    4.31
   0   7 -11    2.14    1.29
   7   0 -11    1.46    0.55
   0   7 -11    1.15    1.04
  -7   0 -11    1.32    1.08
   0   7 -11    2.03    1.22
  -7   0 -11    5.22    1.58
   0   7 -10    7.06    1.40
  -7   0 -10    8.95    1.69
   0   7 -10    8.50    1.88
   7   0 -10    8.80    0.96
  -7   0 -10    6.18    1.55
   0   7 -10    9.12    1.57
   0   7  -9    7.41    1.32
   0   7  -9    8.41    1.39
  -7   0  -9    7.74    1.46
   0   7  -9    6.16    1.43
  -7   0  -9    6.17    1.42
   7   0  -9    7.61    0.81
   0  -7  -8   87.82    1.97
   0   7  -8   91.30    4.30
  -7   0  -8   94.84    4.21
   0   7  -8   98.76    3.82
   0   7  -8   97.79    4.05
   7   0  -8   95.72    4.18
   7   0  -8   94.60    2.84
   0  -7  -8   82.48    1.98
   0   7  -7   18.98    1.57
   0   7  -7   18.53    1.73
   0  -7  -7   19.30    0.76
  -7   0  -7   21.66    1.92
   0   7  -7   20.15    1.90
   7   0  -7   18.50    1.15
  -7   0  -6   87.55    3.58
   0   7  -6   84.51    3.08
   7   0  -6   87.05    2.57
   0  -7  -6   84.50    2.02
   0   7  -6   89.82    3.72
   0   7  -6   88.25    3.57
  -7   0  -5   38.56    2.10
   0   7  -5   38.67    2.17
   0   7  -5   38.70    1.83
   0   7  -5   35.04    2.10
   0  -7  -5   38.42    1.23
  -7   0  -4   15.30    1.16
   0  -7  -4   15.87    0.78
   0   7  -4   16.71    1.39
   0   7  -4   14.85    1.22
  -7   0  -3   27.01    1.30
   0  -7  -3   28.88    1.13
   0   7  -3   27.46    1.40
   0   7  -2   10.75    0.72
   0  -7  -2   10.15    0.70
  -7   0  -2   10.85    0.63
  -7   0  -2   10.08    0.60
  -7   0  -1   26.14    1.13
   0  -7  -1   26.49    0.87
  -7   0  -1   26.75    0.80
   0  -7  -1   25.52    1.22
   0   7  -1   24.10    0.84
   0   7   0   30.16    0.82
   7   0   0   32.73    1.43
   0  -7   0   33.86    1.51
   0  -7   0   30.71    0.87
  -7   0   0   30.99    1.01
   7   0   1   27.06    1.07
   0  -7   1   26.54    1.02
   0   7   1   27.44    0.88
   0  -7   1   29.05    1.51
   0  -7   2   10.48    0.99
   0   7   2    9.78    0.64
   0  -7   2    9.09    0.70
   0   7   2    9.20    0.67
   0  -7   2    9.35    0.61
  -7   0   3   22.42    1.07
  -7   0   3   23.08    1.30
   0  -7   3   20.77    1.37
   0   7   3   23.40    0.93
   0   7   3   21.92    1.23
   0  -7   3   23.69    1.18
   0  -7   3   22.03    1.16
   0  -7   3   22.88    1.31
  -7   0   4   11.08    0.75
  -7   0   4   12.45    1.09
   0  -7   4   13.46    1.01
   0   7   4   11.85    1.05
   7   0   4   10.92    1.01
   0  -7   4   11.25    1.10
   0  -7   4   10.27    0.93
   0  -7   5   29.93    1.72
   0  -7   5   30.38    1.85
  -7   0   5   27.81    1.23
  -7   0   5   29.69    1.86
   0   7   5   28.75    1.81
   0  -7   6   69.59    2.90
  -7   0   6   68.46    3.08
  -7   0   6   65.23    2.08
   0  -7   6   65.17    2.86
   0   7   6   62.63    2.91
   0  -7   7   14.08    1.44
   0  -7   7   14.11    1.38
  -7   0   7   14.13    0.93
   0   7   7   15.47    1.57
   0  -7   8   68.05    3.35
   0  -7   8   72.84    3.18
  -7   0   8   73.92    2.33
   0   7   8   74.73    3.59
   0  -7   9    4.50    1.16
   0   7   9    5.08    1.27
  -7   0   9    4.83    0.73
   0  -7  10    4.99    1.23
  -7   0  10    4.94    0.69
   0   7  10    7.02    1.65
   0  -7  11    3.22    1.26
   0   7  11    2.34    1.15
   0   7  12   46.17    3.40
  -7   0  12   43.35    3.36
   0  -7  12   41.87    3.13
   0   7  13    9.58    1.80
   0  -7  13    7.72    1.62
  -7   0  13    9.29    1.84
   0  -7  14    0.76    0.97
   0   7  14    3.52    1.37
  -7   0  14    0.64    1.08
   0  -7  15    0.97    1.13
  -7   0  15   -0.72    1.22
   0   7  15    0.92    1.06
   7   1 -17   10.84    2.92
  -1   7 -15    1.28    1.47
  -7  -1 -15    1.93    1.61
  -7  -1 -14    0.35    1.36
  -1   7 -14    0.22    1.19
  -1   7 -14    0.95    1.26
  -1   7 -13   11.75    1.94
  -1   7 -13   13.41    2.39
  -7  -1 -13   12.63    2.32
  -1   7 -12   54.33    3.63
  -1   7 -12   65.37    4.48
  -7  -1 -12   51.40    3.97
  -1   7 -12   63.77    3.71
  -7  -1 -12   65.52    3.95
  -1   7 -11   37.09    2.75
   7   1 -11   42.58    2.08
  -1   7 -11   36.41    3.26
  -1   7 -11   38.55    2.89
  -7  -1 -11   40.31    3.27
  -7  -1 -11   41.25    3.05
   7   1 -10   61.65    2.56
  -7  -1 -10   58.34    3.41
  -7  -1 -10   56.59    3.68
  -1   7 -10   63.38    3.35
  -1   7 -10   66.41    4.12
  -1   7 -10   62.66    3.59
  -1   7  -9   16.27    1.85
  -1   7  -9   15.34    1.66
  -7  -1  -9   17.27    1.87
   7   1  -9   13.99    1.17
  -7  -1  -9   13.96    1.82
   1  -7  -9   13.50    1.92
  -1   7  -9   12.89    1.86
  -7  -1  -8   63.32    3.45
   1  -7  -8   66.28    3.73
  -1   7  -8   69.14    3.44
  -7  -1  -8   72.55    4.25
   7   1  -8   63.76    3.39
  -1   7  -8   71.83    3.78
   7   1  -8   70.56    2.56
  -1   7  -8   69.76    3.09
   7   1  -7    4.05    0.66
  -7  -1  -7    4.44    1.02
   1  -7  -7    3.78    1.03
  -1   7  -7    4.63    1.06
  -1   7  -7    3.81    1.12
  -1   7  -7    4.87    0.88
   7   1  -6    2.34    0.52
  -7  -1  -6    1.84    0.72
  -1   7  -6    1.90    0.66
  -1   7  -6    2.07    0.92
  -1   7  -6    1.52    0.77
   7   1  -5  149.50    3.79
  -1   7  -5  148.09    4.62
  -1   7  -5  148.97    4.68
   1  -7  -5  146.02    2.89
  -1   7  -5  145.53    3.89
  -7  -1  -5  151.38    4.52
   7   1  -4  207.87    4.74
  -1   7  -4  214.16    5.36
  -1   7  -4  200.64    5.56
   1  -7  -4  214.38    4.11
  -7  -1  -4  217.10    5.20
   1  -7  -3  110.83    2.60
  -7  -1  -3  106.71    2.93
  -1   7  -3  112.00    3.13
   1  -7  -3  103.31    3.09
  -7  -1  -2  262.25    5.04
   1  -7  -2  269.50    5.29
  -1   7  -2  268.60    5.26
   1  -7  -2  260.96    5.32
  -7  -1  -1   14.10    0.53
   7   1  -1   16.76    1.22
   1  -7  -1   13.97    0.55
  -1   7  -1   13.40    0.62
   1  -7  -1   14.48    0.96
  -7  -1  -1   13.83    0.85
   1  -7   0  137.44    3.51
   7   1   0  131.96    3.32
   7   1   0  147.50    2.54
  -7  -1   0  131.87    2.79
  -1   7   0  129.74    2.56
   1  -7   0  133.64    2.63
  -7  -1   0  127.31    3.33
   7   1   1   17.71    0.75
   1  -7   1   18.53    0.84
   1  -7   1   18.93    1.22
   1  -7   2  251.87    4.73
   7   1   2  248.67    5.00
  -7  -1   2  241.10    5.15
   1  -7   2  242.15    5.68
  -1   7   2  241.29    4.82
   1  -7   2  238.50    5.13
  -7  -1   3   87.73    2.50
   1  -7   3   89.47    2.54
   1  -7   3   83.17    2.73
  -1   7   3   88.35    2.08
   7   1   3   85.84    2.64
  -7  -1   3   89.10    2.77
   1  -7   3   90.06    2.49
   1  -7   3   92.47    3.11
  -1   7   4  178.75    4.65
  -7  -1   4  181.61    4.76
   1  -7   4  173.21    4.15
  -7  -1   4  170.34    4.01
   1  -7   4  172.90    4.39
   1  -7   4  174.73    4.84
   1  -7   4  179.48    4.73
  -7  -1   5  117.29    3.13
   1  -7   5  118.55    3.92
   1  -7   5  122.68    3.76
  -1   7   5  127.70    3.99
  -7  -1   5  121.12    4.02
  -1   7   6    0.88    0.68
   1  -7   6    0.73    0.73
  -7  -1   6    1.89    0.80
  -7  -1   6    1.32    0.37
   1  -7   6    0.14    0.67
   1  -7   7    2.35    0.84
   1  -7   7    1.48    0.70
  -1   7   7    3.23    0.94
  -7  -1   7    2.19    0.49
  -7  -1   8   57.97    2.14
   1  -7   8   52.37    2.86
  -1   7   8   54.95    3.06
  -7  -1   9   12.55    1.05
   1  -7   9   13.16    1.58
  -1   7   9   12.17    1.64
  -1   7  10   40.96    2.96
   1  -7  10   44.38    2.91
  -7  -1  10   48.86    2.05
  -1   7  11   27.27    2.53
   1  -7  11   27.71    2.44
  -7  -1  12   37.65    3.12
   1  -7  12   39.42    3.03
  -1   7  12   40.09    3.19
   1  -7  13    5.26    1.28
  -7  -1  13    8.65    1.76
  -1   7  13    9.82    1.82
  -7  -1  14   -0.22    1.20
  -1   7  14    0.86    1.08
   1  -7  14   -0.37    1.06
   1  -7  15    0.76    1.02
  -1   7  15    2.08    1.27
  -7  -1  15    0.00    1.17
   7   2 -17    6.75    2.52
   7   2 -16    5.47    2.36
  -2   7 -15   12.11    2.52
  -7  -2 -15   15.83    2.79
  -2   7 -14    6.22    2.00
  -2   7 -14    7.61    1.67
  -7  -2 -14    5.49    1.80
  -2   7 -13   10.45    2.27
  -7  -2 -13    9.27    2.06
  -2   7 -13   13.56    1.93
  -2   7 -12    8.22    1.89
  -2   7 -12    8.73    1.57
  -2   7 -12    6.70    1.42
  -7  -2 -12    9.61    1.81
  -7  -2 -12    5.87    1.58
  -2   7 -11    8.89    1.82
  -7  -2 -11    7.75    1.63
  -2   7 -11   11.07    1.59
   7   2 -11   11.90    1.24
  -7  -2 -11    8.69    1.51
  -2   7 -11   10.67    1.62
  -7  -2 -10   17.25    2.10
   7   2 -10   19.38    1.51
  -2   7 -10   19.08    2.27
  -2   7 -10   21.54    1.97
  -2   7 -10   17.35    2.06
  -7  -2 -10   21.16    2.12
   7   2  -9    2.17    0.69
   2  -7  -9    1.16    1.09
  -2   7  -9    1.27    1.11
  -2   7  -9    1.09    0.98
  -7  -2  -9    1.23    1.06
  -2   7  -9    2.70    0.97
  -7  -2  -8   26.01    2.67
  -2   7  -8   24.83    2.14
  -7  -2  -8   22.89    2.13
   2  -7  -8   27.15    2.43
   7   2  -8   26.10    2.17
   7   2  -8   25.89    1.60
  -2   7  -8   25.00    2.27
  -2   7  -8   25.05    1.76
  -2   7  -7   71.50    2.75
   7   2  -7   71.98    2.68
  -2   7  -7   75.80    3.52
  -2   7  -7   71.71    3.55
  -7  -2  -7   67.49    3.33
   2  -7  -7   67.42    3.48
   7   2  -6   49.61    2.12
  -2   7  -6   50.22    2.07
   2  -7  -6   50.70    2.76
  -7  -2  -6   52.49    2.66
  -2   7  -6   51.73    2.74
  -2   7  -6   48.60    2.69
  -7  -2  -5   30.33    1.83
  -2   7  -5   28.67    1.85
  -2   7  -5   29.89    1.98
   7   2  -5   31.04    1.55
   2  -7  -5   27.32    1.83
   7   2  -4   17.28    1.13
   2  -7  -4   15.34    0.68
  -2   7  -4   14.96    1.21
   2  -7  -4   16.44    1.24
  -7  -2  -4   16.89    1.21
   7   2  -3   43.74    1.75
  -2   7  -3   42.56    1.75
   2  -7  -3   41.34    1.34
  -2   7  -3   39.08    1.70
   2  -7  -3   42.09    1.73
  -7  -2  -3   44.52    1.68
   7   2  -2   37.51    1.90
   2  -7  -2   36.63    1.33
  -2   7  -2   39.07    1.38
   2  -7  -2   37.05    1.40
  -2   7  -2   37.64    1.38
  -7  -2  -2   37.29    1.22
  -7  -2  -1   58.22    1.24
   2  -7  -1   55.22    1.92
   7   2  -1   59.31    2.18
   2  -7  -1   54.06    1.34
  -7  -2  -1   52.22    1.78
  -2   7  -1   55.60    1.46
   2  -7   0  118.28    2.43
  -7  -2   0  118.03    3.17
  -2   7   0  116.77    2.37
   7   2   0  120.57    2.20
   7   2   0  127.67    3.17
   2  -7   0  118.60    3.28
  -7  -2   0  120.56    2.59
  -7  -2   1   50.69    1.86
   2  -7   1   48.80    2.06
  -2   7   1   53.28    1.43
   7   2   1   50.10    1.36
   2  -7   1   53.71    1.57
  -2   7   2   30.51    1.19
  -7  -2   2   32.43    1.42
   2  -7   2   32.93    1.72
   7   2   2   30.23    1.22
   2  -7   3   32.76    1.80
   2  -7   3   33.07    1.32
   7   2   3   33.45    1.51
  -7  -2   3   33.33    1.46
  -2   7   3   33.50    1.10
  -7  -2   3   33.08    1.57
   2  -7   3   35.73    1.44
  -7  -2   4   15.33    1.21
   2  -7   4   12.85    1.26
   2  -7   4   13.61    1.02
   2  -7   4   13.62    0.92
  -2   7   4   13.00    0.54
  -7  -2   4   14.39    0.97
   2  -7   5   20.64    1.41
   2  -7   5   24.08    1.72
  -7  -2   5   24.42    1.70
  -7  -2   5   22.00    1.22
  -7  -2   6   43.67    2.41
   2  -7   6   37.93    2.23
  -2   7   6   41.50    2.30
   2  -7   6   42.21    2.21
  -7  -2   6   38.58    1.72
  -2   7   7   52.97    2.85
  -7  -2   7   53.92    2.09
   2  -7   7   51.08    2.69
  -7  -2   8   17.67    1.26
   2  -7   8   16.99    1.66
  -2   7   8   18.38    1.85
  -7  -2   9    0.62    0.57
   2  -7   9    1.66    0.89
  -2   7   9    0.99    0.88
  -2   7  10   10.76    1.63
  -7  -2  10   12.16    1.19
   2  -7  10   13.25    1.67
  -7  -2  11    8.50    0.98
   2  -7  11    6.32    1.35
  -2   7  11    6.17    1.39
  -7  -2  12    6.13    1.54
  -2   7  12    4.36    1.37
   2  -7  12    4.93    1.41
  -2   7  13    6.03    1.55
  -7  -2  13    9.89    1.87
   2  -7  13    5.52    1.42
  -2   7  14    3.98    1.39
  -7  -2  14    3.27    1.42
   2  -7  14    3.66    1.35
  -7  -2  15   10.18    1.98
   2  -7  15    6.57    1.61
  -2   7  15    8.56    1.90
   7   3 -17   13.54    2.96
   7   3 -16    9.95    2.61
   7   3 -15    2.16    1.87
   7   3 -15    2.61    2.07
  -3   7 -15    0.27    1.41
  -7  -3 -15    0.71    1.71
  -7  -3 -14   -0.65    1.44
  -3   7 -14    0.88    1.25
  -3   7 -14    1.24    1.38
  -3   7 -13   30.37    2.76
  -7  -3 -13   25.25    3.08
  -3   7 -13   27.07    3.14
  -7  -3 -12   10.05    1.96
  -7  -3 -12   13.56    1.98
  -3   7 -12   12.51    1.69
  -3   7 -12   11.51    2.19
  -3   7 -12   11.98    2.01
  -3   7 -11    4.51    1.33
  -7  -3 -11    4.94    1.45
  -3   7 -11    7.23    1.32
   7   3 -11    5.52    0.97
  -3   7 -11    5.26    1.54
  -7  -3 -11    6.61    1.46
  -3   7 -10   12.11    1.96
  -3   7 -10   12.94    1.55
   7   3 -10   13.04    1.33
  -7  -3 -10    9.61    1.66
  -7  -3 -10    9.15    1.50
  -3   7 -10    9.73    1.57
   3  -7  -9   35.08    2.88
  -3   7  -9   33.74    2.67
  -3   7  -9   36.79    2.22
  -7  -3  -9   34.16    2.71
  -3   7  -9   34.83    2.83
   7   3  -9   35.57    2.06
  -7  -3  -8  148.82    6.24
  -7  -3  -8  132.04    5.13
  -3   7  -8  144.99    5.54
  -3   7  -8  149.66    5.43
   7   3  -8  143.25    5.26
   7   3  -8  147.42    4.42
   3  -7  -8  138.42    5.52
  -3   7  -8  142.60    4.30
   7   3  -7   47.31    2.21
   3  -7  -7   44.58    2.77
  -3   7  -7   44.20    2.01
  -3   7  -7   47.05    2.83
  -3   7  -7   47.80    2.83
  -7  -3  -7   45.52    2.69
  -3   7  -6   20.42    1.75
  -7  -3  -6   18.34    1.59
   7   3  -6   20.67    1.40
   3  -7  -6   20.32    1.71
  -3   7  -6   21.13    1.82
  -3   7  -6   19.32    1.19
  -7  -3  -5  212.87    5.69
   3  -7  -5  219.25    5.87
  -3   7  -5  210.89    5.95
  -3   7  -5  221.87    5.91
  -3   7  -5  220.46    6.19
   7   3  -5  225.17    5.35
  -3   7  -4   88.17    3.15
   7   3  -4   89.55    2.90
  -3   7  -4   90.29    3.09
   3  -7  -4   88.46    3.02
  -7  -3  -4   96.01    3.02
  -3   7  -3   80.31    2.50
   7   3  -3   82.62    2.64
  -7  -3  -3   77.44    2.38
   3  -7  -3   74.59    2.42
   3  -7  -3   81.43    2.06
  -3   7  -3   78.01    2.60
   7   3  -3   81.13    3.07
  -3   7  -2   49.59    1.70
   7   3  -2   49.74    2.17
  -3   7  -2   46.73    1.55
  -7  -3  -2   47.90    1.40
   3  -7  -2   50.73    1.69
   3  -7  -2   48.09    1.19
   7   3  -2   45.81    1.87
  -3   7  -1  241.39    4.40
   3  -7  -1  234.85    5.11
  -7  -3  -1  228.12    4.33
   7   3  -1  231.09    5.39
  -7  -3  -1  253.25    4.04
   7   3   0  911.28   14.87
  -3   7   0  915.48   15.20
  -7  -3   0  943.77   15.46
   3  -7   0  946.01   16.49
  -7  -3   0  927.09   16.39
  -3   7   1  218.19    4.75
  -3   7   1  214.20    4.19
  -3   7   1  215.22    3.86
   3  -7   1  227.55    5.25
   7   3   1  218.60    4.07
  -7  -3   1  225.65    4.99
   7   3   2   40.44    1.42
  -3   7   2   41.42    1.56
  -7  -3   2   41.16    1.70
  -3   7   2   42.02    1.45
   3  -7   2   46.26    2.08
  -7  -3   3   71.78    2.35
   3  -7   3   70.39    1.95
   3  -7   3   78.09    2.85
  -7  -3   3   75.94    2.47
  -3   7   3   69.55    1.80
  -7  -3   4   73.65    2.76
   3  -7   4   75.85    2.97
  -7  -3   4   72.71    2.43
   3  -7   4   77.68    2.18
  -3   7   4   74.23    1.61
   3  -7   5  194.01    5.31
  -7  -3   5  186.06    5.22
  -7  -3   5  177.84    4.46
   3  -7   5  183.01    4.85
  -7  -3   6   16.51    1.14
   3  -7   6   15.13    1.35
  -7  -3   6   16.79    1.54
  -7  -3   7   36.74    1.78
   3  -7   7   35.60    2.18
   3  -7   8  107.55    4.20
  -7  -3   8  105.42    3.35
  -3   7   8  101.79    4.31
  -3   7   9   24.25    2.22
   3  -7   9   23.44    2.05
  -7  -3   9   24.26    1.59
  -7  -3  10    7.69    1.00
  -3   7  10    6.11    1.33
   3  -7  10    6.03    1.32
  -3   7  11    3.90    1.26
  -7  -3  11    4.45    0.84
   3  -7  11    2.36    1.04
  -3   7  12    6.39    1.49
   3  -7  12    7.12    1.46
  -7  -3  12    8.33    1.64
  -3   7  13   16.50    2.22
   3  -7  13   16.04    2.08
  -7  -3  13   17.51    2.24
   3  -7  14   -0.34    1.10
  -7  -3  14   -0.26    1.21
  -3   7  14   -0.45    1.14
  -3   7  15    0.36    1.14
  -7  -3  15   -0.03    1.12
   3  -7  15    2.34    1.31
   7   4 -17   11.55    2.87
   7   4 -16    5.86    2.42
   7   4 -15   -0.48    1.69
  -4   7 -15    0.28    1.49
   7   4 -15   -0.21    1.86
  -7  -4 -15    0.00    1.79
  -7  -4 -14   13.77    2.47
  -4   7 -14   21.53    3.01
   7   4 -14   16.57    2.80
  -4   7 -13   13.31    2.48
  -4   7 -13   14.07    1.83
   7   4 -13   14.63    2.55
  -7  -4 -13   14.54    2.52
  -7  -4 -12    0.58    1.20
  -4   7 -12    0.82    0.98
  -7  -4 -12    0.15    1.32
  -4   7 -12    2.46    1.65
  -4   7 -11    5.00    1.42
  -7  -4 -11    6.25    1.39
  -4   7 -11    2.33    1.26
  -7  -4 -11    2.88    1.32
  -4   7 -11    4.93    1.18
   7   4 -11    3.70    0.96
  -4   7 -10   15.70    2.03
  -4   7 -10   14.34    1.52
  -4   7 -10   13.49    2.01
   7   4 -10   13.30    1.41
  -7  -4 -10   14.78    2.05
  -4   7  -9   51.57    2.50
  -4   7  -9   54.15    3.40
   7   4  -9   55.71    2.71
  -4   7  -9   50.81    3.37
  -7  -4  -9   46.07    3.15
   4  -7  -9   57.14    3.57
  -4   7  -8   69.98    2.68
   7   4  -8   75.59    3.08
  -7  -4  -8   74.09    4.31
  -4   7  -8   75.41    3.87
  -7  -4  -8   66.16    3.53
   4  -7  -8   68.75    3.73
  -4   7  -8   77.96    3.89
   7   4  -8   68.69    3.49
  -4   7  -7   18.39    1.86
  -7  -4  -7   21.84    2.27
   7   4  -7   19.00    1.69
  -4   7  -7   23.22    2.04
  -7  -4  -7   18.06    1.71
   7   4  -7   22.35    1.58
   4  -7  -7   19.91    1.86
  -4   7  -7   21.08    1.28
   7   4  -6  112.07    3.63
  -4   7  -6  111.81    4.12
  -7  -4  -6  101.20    3.85
  -4   7  -6  112.49    4.34
  -7  -4  -6  106.02    4.52
   4  -7  -6  102.58    3.99
  -7  -4  -5   19.33    1.46
   7   4  -5   18.58    1.75
  -4   7  -5   18.49    1.70
   7   4  -5   18.76    1.36
   4  -7  -5   16.26    1.41
  -4   7  -5   17.47    1.53
  -4   7  -5   17.27    1.43
  -7  -4  -4    4.54    0.68
  -4   7  -4    4.98    0.74
  -4   7  -4    5.16    0.85
   7   4  -4    5.98    1.12
   7   4  -4    4.65    0.71
   4  -7  -4    5.28    0.72
  -7  -4  -4    4.68    0.82
   7   4  -3   23.51    1.39
   7   4  -3   23.36    1.63
  -7  -4  -3   24.32    1.20
  -4   7  -3   22.30    1.22
  -4   7  -3   24.68    1.39
   7   4  -2   13.40    1.01
  -4   7  -2   14.32    0.81
   4  -7  -2   13.29    0.56
   7   4  -2   13.86    1.17
  -7  -4  -2   13.45    0.67
  -4   7  -1    8.94    0.52
   4  -7  -1    7.39    0.75
   7   4  -1    6.80    0.79
  -7  -4  -1    7.81    0.46
  -7  -4  -1    8.60    0.31
  -7  -4   0  208.42    4.03
   4  -7   0  205.03    4.85
   7   4   0  199.83    3.41
  -7  -4   0  212.44    4.91
  -4   7   0  205.87    3.83
  -4   7   1    6.93    0.71
   7   4   1    8.14    0.43
  -4   7   1    7.37    0.41
   4  -7   1    6.97    0.88
  -7  -4   1    8.49    0.78
  -4   7   2   14.54    0.87
  -7  -4   2   12.51    0.96
   4  -7   2   12.84    1.18
  -4   7   2   13.44    0.85
  -4   7   3   19.46    0.87
  -7  -4   3   19.47    1.19
  -7  -4   3   21.52    1.24
  -4   7   3   19.46    1.22
  -4   7   4    4.27    0.32
  -7  -4   4    4.99    0.75
  -7  -4   4    4.99    0.67
  -7  -4   5   15.05    1.35
  -7  -4   5   15.43    1.14
   4  -7   6   90.68    3.31
  -7  -4   6   84.36    2.92
   4  -7   7   14.74    1.44
  -7  -4   7   15.82    1.23
   4  -7   8   54.58    2.90
  -7  -4   8   55.22    2.39
   4  -7   9   42.59    2.67
  -4   7   9   38.13    2.78
  -7  -4   9   39.72    2.10
  -7  -4  10   10.94    1.23
  -4   7  10   11.34    1.67
   4  -7  10   11.96    1.63
  -4   7  11    3.45    1.31
  -7  -4  11    4.88    0.99
   4  -7  11    1.76    0.93
   4  -7  12   -0.19    1.08
  -7  -4  12    0.66    1.00
  -4   7  12   -0.14    0.97
  -4   7  13    8.47    1.77
   4  -7  13    7.44    1.64
  -7  -4  13    8.94    1.85
  -4   7  14   11.15    2.00
  -7  -4  14   10.19    1.95
  -7  -4  15   -1.53    1.36
  -4   7  15   -0.38    1.23
   7   5 -16    0.97    1.75
   7   5 -15    6.33    2.62
   7   5 -15    7.84    2.48
  -5   7 -15   10.23    2.46
  -7  -5 -15    8.40    2.46
  -7  -5 -14   30.87    3.66
   7   5 -14   27.00    3.29
  -5   7 -14   28.29    3.29
   7   5 -14   26.42    3.70
   7   5 -13    6.05    1.93
  -5   7 -13    6.38    1.32
  -5   7 -13    8.99    2.11
  -7  -5 -13    6.38    1.91
  -5   7 -12   11.50    2.18
   7   5 -12   13.91    2.43
  -5   7 -12    9.41    1.39
   7   5 -12    9.53    1.40
  -7  -5 -12   10.14    2.13
  -5   7 -11    0.83    0.80
  -5   7 -11    0.77    1.37
   7   5 -11    2.08    1.49
  -7  -5 -11    1.18    1.03
  -5   7 -11    0.35    1.10
   7   5 -11    2.00    0.90
  -7  -5 -11    0.82    1.34
   7   5 -10   49.84    3.59
   7   5 -10   51.95    2.81
  -5   7 -10   47.91    2.47
  -5   7 -10   54.76    3.64
  -7  -5 -10   47.99    3.41
  -5   7 -10   48.54    3.46
   7   5  -9    6.48    1.80
  -5   7  -9    4.45    1.39
   7   5  -9    5.77    1.07
  -5   7  -9    6.19    1.35
  -5   7  -9    3.32    0.78
  -7  -5  -9    2.31    1.10
   7   5  -8   18.87    1.62
  -7  -5  -8   16.13    1.81
  -5   7  -8   20.16    2.02
  -5   7  -8   17.36    2.00
  -7  -5  -8   19.56    2.31
  -5   7  -8   16.14    1.19
   7   5  -8   17.71    2.11
   7   5  -8   18.49    1.86
   5  -7  -8   17.19    1.94
  -7  -5  -7   63.53    3.71
   7   5  -7   60.49    3.42
  -5   7  -7   62.18    3.44
   7   5  -7   58.66    2.74
   7   5  -7   59.98    2.98
   5  -7  -7   64.89    3.24
  -5   7  -7   64.85    3.57
  -5   7  -7   63.41    2.15
  -7  -5  -7   58.66    3.06
  -5   7  -7   64.48    3.30
   5  -7  -6  403.42    9.28
  -7  -5  -6  421.94   10.33
  -5   7  -6  376.84    9.68
  -7  -5  -6  377.27    9.06
  -5   7  -6  410.90    9.48
   7   5  -6  407.64    8.87
   7   5  -6  378.79    9.67
  -7  -5  -5   52.27    2.84
   7   5  -5   50.85    2.75
  -5   7  -5   50.45    2.44
  -5   7  -5   51.28    2.78
   7   5  -5   50.34    2.34
  -7  -5  -5   49.05    2.33
   5  -7  -5   49.89    2.34
  -5   7  -5   51.56    2.68
   7   5  -4    6.03    0.83
   5  -7  -4    7.17    0.77
  -7  -5  -4    6.19    0.95
   7   5  -4    6.01    1.11
  -5   7  -4    6.12    0.81
  -7  -5  -4    5.91    0.77
  -5   7  -4    6.58    0.94
  -7  -5  -3   37.65    1.50
  -5   7  -3   35.46    1.53
   7   5  -3   36.40    2.02
  -5   7  -3   37.05    1.78
   7   5  -3   35.09    1.76
  -7  -5  -2  136.77    2.86
   7   5  -2  131.45    3.95
   5  -7  -2  134.37    2.71
  -5   7  -2  138.52    3.15
  -5   7  -1   60.08    1.57
  -7  -5  -1   58.77    1.47
  -7  -5  -1   59.72    1.11
  -7  -5  -1   56.16    2.22
  -5   7   0   38.29    1.15
  -7  -5   0   40.45    1.80
  -7  -5   0   36.06    1.24
  -7  -5   1   51.24    2.06
   7   5   1   50.20    1.23
  -5   7   1   48.58    1.92
  -5   7   1   48.47    1.30
  -7  -5   2  125.21    3.56
  -5   7   2  126.34    3.20
  -5   7   2  125.27    3.20
  -7  -5   3   30.03    1.59
  -5   7   3   33.86    1.25
  -7  -5   3   32.27    1.56
  -5   7   3   33.34    1.60
  -5   7   4    5.11    0.81
  -7  -5   4    4.30    0.69
  -7  -5   4    4.35    0.68
  -5   7   4    4.27    0.36
  -7  -5   5   46.33    2.08
  -7  -5   5   43.84    2.25
  -7  -5   6  315.90    7.14
  -7  -5   7   45.94    2.19
  -7  -5   8   15.22    1.36
  -7  -5   9    2.31    0.78
  -7  -5  10   41.56    2.29
  -5   7  10   39.89    2.94
  -5   7  11    0.07    0.95
  -7  -5  11    0.40    0.68
  -7  -5  12    6.74    1.14
  -7  -5  12    4.91    1.48
  -5   7  12    7.20    1.59
  -7  -5  13    4.81    1.51
  -5   7  13    3.90    1.47
  -5   7  14   21.47    2.62
  -7  -5  14   17.08    2.39
  -7  -5  15    5.48    1.63
  -5   7  15    3.26    1.38
   7   6 -16    7.80    2.45
   7   6 -15    8.43    2.48
  -7  -6 -15    8.88    2.68
   7   6 -15    7.68    2.30
  -6   7 -15   14.45    2.72
   7   6 -14   11.79    2.54
  -7  -6 -14   12.31    2.53
  -6   7 -14   17.68    2.69
   7   6 -14   10.41    2.46
  -7  -6 -13    3.35    1.77
   7   6 -13    2.31    1.79
  -6   7 -13    3.36    1.60
   7   6 -13    3.47    1.72
   7   6 -12   68.51    3.60
  -7  -6 -12   69.86    4.76
  -6   7 -12   66.67    3.13
   7   6 -12   67.82    4.63
  -6   7 -12   69.79    4.59
  -7  -6 -11   52.77    3.86
   7   6 -11   54.82    3.93
   7   6 -11   56.46    3.18
  -7  -6 -11   56.46    3.17
  -6   7 -11   53.83    3.81
  -6   7 -11   48.24    2.50
   7   6 -10   17.80    2.35
  -6   7 -10   12.65    1.95
   7   6 -10   15.69    1.67
  -6   7 -10   13.87    1.27
  -7  -6 -10   13.44    1.91
  -6   7 -10   19.93    2.34
  -6   7  -9    0.55    1.45
   7   6  -9    3.92    1.59
  -6   7  -9    5.30    1.47
  -6   7  -9    3.20    0.65
  -7  -6  -9    2.92    1.20
   7   6  -9    4.18    1.07
   6  -7  -8  139.20    5.29
   7   6  -8  140.05    4.78
  -6   7  -8  144.18    5.75
  -6   7  -8  140.04    5.99
   7   6  -8  134.16    5.04
  -6   7  -8  142.19    3.63
   7   6  -8  140.03    5.57
  -7  -6  -8  127.34    5.09
  -7  -6  -8  149.63    6.24
  -6   7  -8  144.63    5.45
   7   6  -7   51.71    2.67
   7   6  -7   50.65    2.71
  -6   7  -7   55.17    3.31
  -7  -6  -7   53.62    3.43
  -6   7  -7   49.18    3.26
  -6   7  -7   54.74    3.04
   6  -7  -7   59.56    3.03
   7   6  -7   56.77    3.25
  -7  -6  -7   48.61    2.79
  -7  -6  -6   18.84    1.63
   6  -7  -6   19.99    1.62
   7   6  -6   18.88    1.55
   7   6  -6   17.71    1.84
  -6   7  -6   15.14    1.74
  -7  -6  -6   21.65    2.05
  -6   7  -6   17.75    1.63
  -6   7  -5   59.04    2.61
  -7  -6  -5   58.45    2.98
  -6   7  -5   58.00    3.05
  -7  -6  -5   55.68    2.46
  -6   7  -5   58.76    2.98
   7   6  -5   61.92    3.06
   7   6  -5   55.46    2.57
   6  -7  -5   55.33    2.47
  -7  -6  -4   55.69    2.66
  -6   7  -4   54.53    2.23
   7   6  -4   59.14    2.79
  -7  -6  -4   59.81    2.27
   7   6  -4   58.42    2.53
  -6   7  -4   60.58    2.69
  -7  -6  -3   42.87    1.62
   7   6  -3   45.72    2.10
   6  -7  -3   41.68    1.42
  -7  -6  -3   40.04    1.90
  -6   7  -3   42.70    1.69
   7   6  -3   45.03    2.27
  -7  -6  -2    1.23    0.45
  -6   7  -2    0.87    0.30
   7   6  -2    0.99    0.49
   6  -7  -2    1.91    0.26
  -7  -6  -2    1.48    0.25
  -6   7  -1   15.66    0.73
  -7  -6  -1   15.30    1.16
   7   6  -1   15.61    0.81
  -7  -6  -1   15.02    0.67
  -6   7   0    0.41    0.23
  -7  -6   0    0.63    0.43
   7   6   0    0.36    0.19
  -6   7   1   14.19    0.68
  -7  -6   1   14.05    1.10
  -6   7   1   14.33    1.06
  -7  -6   2    2.08    0.56
  -6   7   2    1.92    0.52
  -7  -6   3   34.49    1.61
  -6   7   3   35.38    1.71
  -6   7   3   36.28    1.42
  -7  -6   3   35.84    1.79
  -6   7   4   47.18    1.43
  -7  -6   4   44.13    2.06
  -6   7   4   44.47    2.15
  -7  -6   4   46.45    2.10
  -7  -6   5   49.79    2.27
  -7  -6   5   50.85    2.42
  -7  -6   6   13.82    1.25
  -7  -6   7   41.54    2.18
  -7  -6   8  107.40    3.74
  -7  -6   9    2.16    0.80
  -7  -6  10    7.98    1.19
  -6   7  11   37.61    3.00
  -7  -6  11   31.39    2.12
  -7  -6  12   45.55    3.45
  -6   7  12   49.11    3.64
  -7  -6  12   51.01    2.72
  -7  -6  13    3.72    1.40
  -6   7  13    2.21    1.37
  -7  -6  14    8.43    1.86
  -6   7  14    9.67    1.93
  -6   7  15    5.82    1.72
  -7  -6  15    8.51    1.80
   7   7 -16    4.40    2.10
   7   7 -15   11.77    2.52
  -7  -7 -15    9.95    2.48
   7   7 -15   13.85    3.10
   7   7 -14    0.90    1.66
  -7   7 -14    1.97    1.30
  -7  -7 -14   -0.09    1.62
   7   7 -14    1.38    1.62
   7   7 -13    1.32    1.52
  -7  -7 -13    1.37    1.47
   7   7 -13    1.52    1.48
  -7   7 -13    4.44    1.71
   7   7 -12  101.07    5.60
   7   7 -12  104.68    6.08
  -7  -7 -12   92.36    5.50
  -7   7 -12  103.97    5.55
   7   7 -12   96.58    4.50
  -7   7 -12   91.51    3.49
   7   7 -11   44.51    3.56
  -7   7 -11   40.68    3.38
  -7  -7 -11   38.07    3.33
   7   7 -11   41.71    2.81
  -7   7 -11   37.22    2.03
  -7   7 -10   25.06    2.56
  -7   7 -10   20.10    1.35
  -7   7 -10   22.81    2.55
   7   7 -10   23.64    2.07
   7   7 -10   21.64    2.52
  -7  -7 -10   17.38    2.14
  -7   7  -9   65.01    2.27
  -7  -7  -9   65.40    3.73
   7   7  -9   70.45    4.12
  -7   7  -9   61.58    3.76
  -7   7  -9   68.21    4.15
   7   7  -9   68.08    3.39
  -7   7  -8  100.64    5.10
  -7  -7  -8  100.35    5.06
  -7  -7  -8   84.00    3.96
   7   7  -8   88.95    3.96
   7  -7  -8   97.96    4.23
   7   7  -8   96.11    3.94
  -7   7  -8   97.11    4.72
   7   7  -8   92.62    4.44
  -7   7  -8   93.74    4.34
  -7   7  -7  145.12    5.67
  -7  -7  -7  150.50    5.90
   7   7  -7  155.47    5.02
  -7   7  -7  147.91    5.26
   7   7  -7  140.77    5.42
   7  -7  -7  143.48    4.97
   7   7  -7  151.35    4.92
  -7   7  -7  155.87    5.99
   7   7  -6    5.83    1.27
  -7  -7  -6    5.43    1.28
  -7   7  -6    4.07    1.26
  -7   7  -6    3.92    0.97
   7   7  -6    5.49    1.03
  -7   7  -5   34.46    2.39
  -7   7  -5   31.71    2.20
  -7  -7  -5   34.00    2.29
   7   7  -5   34.66    2.29
   7   7  -5   32.63    2.03
  -7   7  -5   33.82    1.94
   7   7  -4  501.63   10.53
   7   7  -4  511.06   10.90
  -7  -7  -4  482.87    9.76
  -7   7  -4  496.04    9.82
  -7   7  -4  505.07   10.62
  -7  -7  -4  504.14   10.20
  -7  -7  -4  499.75   10.75
   7  -7  -3  317.40    6.00
  -7  -7  -3  312.95    7.06
  -7   7  -3  310.67    6.38
   7   7  -3  298.65    7.22
   7   7  -3  307.42    7.44
  -7  -7  -3  321.14    6.32
   7  -7  -2   21.61    0.84
  -7  -7  -2   22.18    0.83
  -7   7  -2   21.00    1.00
  -7  -7  -2   20.94    1.42
  -7   7  -1  374.86    6.65
   7   7  -1  378.70    6.86
  -7  -7  -1  356.65    6.49
  -7  -7  -1  357.67    7.89
   7   7  -1  368.25    6.45
  -7   7   0  367.39    6.75
  -7  -7   0  381.82    8.17
  -7   7   0  390.42    6.91
   7   7   0  393.91    6.73
  -7   7   1  318.38    6.02
  -7  -7   1  352.09    7.41
  -7   7   1  335.65    7.04
  -7  -7   2   20.90    1.40
  -7   7   2   17.75    1.16
  -7  -7   3  277.52    6.63
  -7  -7   3  282.34    6.18
  -7   7   3  289.39    5.85
  -7   7   3  294.78    6.44
  -7   7   4  424.30    7.74
  -7   7   4  420.23    9.05
  -7  -7   4  407.51    8.91
  -7  -7   4  417.15    8.81
  -7  -7   5   26.36    1.75
  -7  -7   5   29.40    1.77
  -7   7   5   29.69    1.00
  -7   7   5   31.30    1.98
  -7  -7   6    4.47    0.87
  -7  -7   7  109.92    3.84
  -7  -7   8   74.53    3.14
  -7  -7   9   47.54    2.59
  -7  -7  10   14.30    1.50
  -7  -7  11   28.99    2.11
  -7  -7  11   31.80    2.72
  -7  -7  12   66.50    3.28
  -7  -7  12   74.54    4.28
  -7   7  12   66.13    4.21
  -7   7  13    2.43    1.43
  -7  -7  13    0.83    1.11
  -7  -7  14    1.50    1.15
  -7   7  14    1.40    1.32
  -7  -7  15   10.64    2.11
  -7   7  15    7.75    1.88
   7   8 -16   -0.21    1.73
  -7  -8 -15   -2.16    2.14
   7   8 -15    3.27    1.99
   7   8 -15    1.06    1.88
  -8   7 -14   26.08    3.19
  -7  -8 -14   25.68    3.55
   7   8 -14   24.38    3.57
   7   8 -14   22.36    3.07
  -8   7 -13   16.22    2.55
   7   8 -13   21.98    3.17
   7   8 -13   19.43    2.74
  -7  -8 -13   22.43    3.06
   7   8 -12   16.39    2.74
   7   8 -12   17.44    2.09
  -8   7 -12   14.00    1.29
  -7  -8 -12   19.74    1.94
  -8   7 -12   14.33    2.43
  -7  -8 -12   16.88    2.64
   7   8 -12   14.84    2.59
  -7  -8 -11   57.96    2.94
  -7  -8 -11   44.88    3.59
   7   8 -11   48.93    3.13
  -8   7 -11   51.71    3.72
  -8   7 -11   46.54    2.06
   7   8 -11   47.01    3.82
   7   8 -11   51.64    3.81
   7   8 -10   27.52    2.84
  -7  -8 -10   23.93    2.56
  -8   7 -10   27.24    2.68
   7   8 -10   31.01    2.86
   7   8 -10   28.42    2.33
  -8   7  -9  148.30    5.93
   7   8  -9  154.17    6.15
  -8   7  -9  152.92    6.40
   7   8  -9  150.80    5.44
   7   8  -8    2.67    0.93
   7   8  -8    2.79    0.97
   8  -7  -8    2.73    1.00
  -7  -8  -8    1.08    0.63
  -7  -8  -8    3.13    1.44
  -8   7  -8   -0.29    1.07
  -8   7  -8   -0.57    1.27
   7   8  -8    2.70    1.27
  -8   7  -8    2.29    1.41
  -7  -8  -7    2.11    0.66
  -8   7  -7    0.99    1.08
   7   8  -7    1.75    0.87
  -8   7  -7    1.50    0.89
  -7  -8  -7    2.41    1.18
   7   8  -7    3.35    1.22
  -8   7  -7    4.35    1.35
  -8   7  -6  270.09    7.95
  -8   7  -6  272.25    7.02
  -7  -8  -6  267.18    7.90
   7   8  -6  271.82    7.61
  -8   7  -6  264.84    7.88
  -7  -8  -6  268.88    6.60
   7   8  -6  263.43    7.16
  -8   7  -5   28.15    2.29
  -8   7  -5   32.75    1.89
  -7  -8  -5   31.55    1.87
   7   8  -5   34.11    2.28
  -7  -8  -5   34.60    2.34
   7   8  -5   35.12    2.15
   7   8  -4   29.06    2.02
  -7  -8  -4   30.65    1.96
  -7  -8  -4   29.39    1.74
  -8   7  -4   31.58    1.63
   7   8  -4   33.88    2.01
  -7  -8  -3    0.88    0.47
  -8   7  -3    0.12    0.42
   8  -7  -3    1.63    0.36
   7   8  -3    1.49    0.58
  -7  -8  -2  333.94    5.94
   7   8  -2  324.99    6.41
  -8   7  -2  336.44    6.30
  -7  -8  -2  325.69    5.81
   8  -7  -2  329.03    6.01
  -7  -8  -2  327.99    7.41
  -7  -8  -1   41.35    1.26
  -7  -8  -1   39.79    2.00
   7   8  -1   39.88    1.07
   7   8  -1   42.70    1.43
  -8   7  -1   40.29    1.31
  -8   7   0    2.88    0.51
   7   8   0    1.40    0.32
  -7  -8   0    0.37    0.53
  -8   7   0    2.21    0.41
  -7  -8   1   36.73    1.93
  -8   7   1   36.78    1.30
  -7  -8   2  300.89    7.01
  -7  -8   3    2.26    0.51
  -7  -8   3    1.63    0.55
  -8   7   3    1.73    0.48
  -8   7   4   24.52    1.61
  -7  -8   4   25.71    1.56
  -7  -8   4   24.25    1.64
  -8   7   5   27.56    1.89
  -8   7   5   24.25    1.04
  -7  -8   5   25.14    1.71
  -7  -8   5   23.90    1.69
  -8   7   6  197.01    3.60
  -7  -8   6  214.35    5.72
  -8   7   6  218.54    6.14
  -8   7   6  191.25    3.52
  -7  -8   7    2.14    0.82
   8  -7   7    1.54    0.79
  -7  -8   8    1.87    0.88
  -7  -8   9  113.35    4.21
  -7  -8  10   20.65    1.88
  -7  -8  11   30.15    2.68
  -7  -8  11   32.41    2.30
  -8   7  12   14.26    2.17
  -7  -8  12   11.17    1.91
  -7  -8  12   13.39    1.63
  -7  -8  13   13.30    1.62
  -8   7  13   16.40    2.23
  -7  -8  13   14.42    2.11
  -7  -8  14   12.01    2.08
  -8   7  14   14.02    2.25
  -7  -8  15    1.71    1.31
   6   8 -16   -0.48    1.86
  -6  -8 -15   17.95    3.39
  -8   6 -15   14.07    2.73
   6   8 -15   19.88    3.38
   6   8 -15   16.66    2.79
   6   8 -14   20.94    2.95
   6   8 -14   26.43    3.57
  -8   6 -14   21.36    2.98
  -6  -8 -14   23.17    3.48
   6   8 -13    4.33    1.85
  -6  -8 -13   -0.67    1.74
  -8   6 -13    2.26    1.40
   6   8 -13    1.47    1.57
  -6  -8 -12   43.47    2.52
   6   8 -12   41.36    3.65
  -8   6 -12   39.72    3.50
  -8   6 -12   33.96    2.03
   6   8 -12   39.80    3.83
   6   8 -12   39.40    2.93
  -6  -8 -12   37.48    3.66
   6   8 -11   22.98    2.77
   6   8 -11   23.47    2.25
  -6  -8 -11   21.87    2.69
  -6  -8 -11   27.02    1.95
   6   8 -11   27.28    2.84
  -8   6 -11   26.68    2.72
  -8   6 -11   22.75    1.52
  -8   6 -10   65.74    2.42
  -8   6 -10   70.67    4.39
  -8   6 -10   72.95    4.20
  -6  -8 -10   75.35    3.18
   6   8 -10   74.73    4.28
   6   8 -10   68.80    4.39
   6   8 -10   76.35    3.78
   6   8  -9   91.08    4.75
   6   8  -9   94.36    4.12
  -8   6  -9   95.90    4.60
  -8   6  -9   86.77    2.59
   6   8  -9   91.92    4.62
  -6  -8  -9   95.65    3.50
   6   8  -9   98.06    4.46
  -8   6  -9   97.62    4.97
  -8   6  -8   -0.07    1.22
   6   8  -8   -0.37    1.14
   6   8  -8    0.03    0.75
   6   8  -8    1.16    0.86
   8  -6  -8    0.07    0.72
  -6  -8  -8   -0.14    0.53
  -8   6  -8   -0.41    1.07
  -8   6  -8   -1.65    1.31
   6   8  -8   -0.39    1.05
  -8   6  -7  114.02    4.50
  -6  -8  -7  119.05    5.10
   6   8  -7  112.03    4.23
   6   8  -7  120.19    4.73
   6   8  -7  121.35    4.45
  -6  -8  -7  111.32    3.69
  -8   6  -7  120.16    5.27
  -8   6  -7  122.09    5.05
  -8   6  -6  456.05   11.08
  -6  -8  -6  472.82   11.26
  -8   6  -6  473.57   10.36
   6   8  -6  463.48   10.46
   6   8  -6  443.09   10.68
  -8   6  -6  452.54   11.29
  -6  -8  -6  453.51    9.55
   6   8  -5   30.89    2.00
  -6  -8  -5   33.30    2.25
  -8   6  -5   28.12    2.16
  -6  -8  -5   31.90    1.78
   6   8  -5   31.40    2.13
  -8   6  -5   33.39    1.91
   6   8  -4  232.16    6.23
  -6  -8  -4  244.97    6.40
  -6  -8  -4  242.83    5.84
   6   8  -4  241.08    5.94
   6   8  -4  232.59    6.31
  -8   6  -4  245.00    5.62
  -6  -8  -3   25.20    1.52
   6   8  -3   27.81    1.46
  -6  -8  -3   27.91    1.63
  -8   6  -3   29.24    1.34
   8  -6  -3   28.48    1.20
  -8   6  -2  430.41    7.82
  -6  -8  -2  422.69    8.82
  -6  -8  -2  423.87    7.25
   6   8  -2  422.28    7.90
   8  -6  -2  432.71    7.58
  -8   6  -1   80.05    2.00
  -6  -8  -1   81.77    1.87
   6   8  -1   78.11    1.73
  -6  -8  -1   79.27    2.83
  -8   6   0 1449.37   24.14
  -8   6   0 1477.33   24.20
  -6  -8   0 1501.29   25.71
   6   8   0 1451.69   23.92
  -6  -8   1   72.74    2.70
  -8   6   1   66.60    1.88
  -6  -8   2  399.86    8.53
  -6  -8   3   27.01    1.65
  -6  -8   3   27.71    1.40
  -8   6   3   27.08    1.53
  -6  -8   4  202.10    5.15
  -6  -8   4  210.78    5.51
  -8   6   4  211.78    5.50
  -8   6   5   24.56    1.76
  -6  -8   5   26.01    1.73
  -8   6   6  372.42    8.73
  -8   6   6  338.73    5.92
  -6  -8   6  330.70    7.91
  -8   6   6  333.70    5.81
  -6  -8   7   84.02    3.40
  -6  -8   8    1.16    0.80
  -6  -8   9   65.01    3.10
  -6  -8  10   46.57    2.73
  -6  -8  10   50.23    3.17
  -6  -8  11   16.82    1.78
  -6  -8  11   16.46    2.01
  -6  -8  12   24.67    2.57
  -8   6  12   26.12    2.73
  -6  -8  12   27.61    2.24
  -6  -8  13    3.15    1.24
  -8   6  13    2.03    1.38
  -8   6  14   14.20    2.29
  -6  -8  14   15.21    2.23
  -8   6  15   12.33    2.19
  -6  -8  15   12.27    2.18
   5   8 -16    2.16    1.67
  -5  -8 -15    9.08    2.74
   5   8 -15    7.40    2.56
  -8   5 -15   11.59    2.51
   5   8 -15    9.73    2.35
   5   8 -14   18.12    2.69
  -8   5 -14   16.35    2.59
   5   8 -14   15.84    2.91
  -5  -8 -14   17.86    3.16
  -5  -8 -13   30.61    3.72
  -8   5 -13   35.54    3.41
   5   8 -13   31.95    3.71
   5   8 -13   29.70    3.14
   5   8 -12   44.43    4.11
   5   8 -12   49.05    3.86
  -8   5 -12   45.61    2.46
   5   8 -12   54.35    3.43
  -8   5 -12   60.29    4.25
  -5  -8 -12   56.45    2.63
  -8   5 -11    5.37    0.97
  -5  -8 -11    8.66    1.28
   5   8 -11    5.82    1.29
   5   8 -11    5.52    1.62
  -5  -8 -11    7.46    1.10
   5   8 -11    7.14    1.77
  -8   5 -11    7.18    1.78
  -8   5 -10   11.72    1.12
   5   8 -10    9.45    1.85
  -5  -8 -10   10.09    1.15
   5   8 -10   12.53    1.64
  -8   5 -10   11.99    2.11
   5   8 -10    9.42    1.81
  -8   5 -10   10.88    1.80
   5   8  -9   95.45    4.88
   5   8  -9  100.75    4.72
  -5  -8  -9  109.27    3.57
   5   8  -9  109.54    4.47
  -8   5  -9  104.33    4.82
   5   8  -9  105.04    4.73
  -8   5  -9  102.76    4.99
  -8   5  -9  102.48    3.01
   5   8  -8   28.21    2.33
   5   8  -8   26.40    2.37
  -5  -8  -8   26.07    1.63
  -8   5  -8   26.90    1.20
   5   8  -8   25.77    2.06
  -8   5  -8   27.42    2.51
  -8   5  -8   33.56    2.98
   8  -5  -8   28.10    2.24
   5   8  -8   27.68    2.22
  -8   5  -8   25.25    2.21
  -5  -8  -7    5.45    0.84
  -5  -8  -7    4.11    1.19
  -8   5  -7    5.40    1.48
  -8   5  -7    2.86    1.24
   5   8  -7    2.06    0.87
  -8   5  -7    3.61    0.36
   5   8  -7    5.29    1.10
   5   8  -7    5.08    1.27
   5   8  -7    4.33    0.99
  -8   5  -7    3.18    0.98
  -8   5  -6   91.07    4.20
  -8   5  -6   88.58    3.97
  -8   5  -6   95.22    3.77
   5   8  -6   96.62    3.92
  -5  -8  -6   90.57    4.05
   5   8  -6   94.74    3.85
   5   8  -6   98.58    3.81
  -5  -8  -6   94.22    3.11
  -8   5  -5    1.93    0.67
  -5  -8  -5    3.18    0.87
   5   8  -5    3.22    0.85
   5   8  -5    3.94    0.71
   5   8  -5    3.63    0.92
   5   8  -5    2.69    0.76
  -5  -8  -5    3.33    0.63
   5   8  -4  123.95    4.10
   5   8  -4  132.17    4.19
  -5  -8  -4  129.21    4.17
  -8   5  -4  129.57    3.65
  -5  -8  -4  124.75    3.65
   5   8  -4  125.92    3.89
  -5  -8  -3    4.78    0.74
   5   8  -3    3.85    0.59
  -8   5  -3    4.04    0.58
  -5  -8  -3    3.78    0.61
   8  -5  -3    2.84    0.44
  -5  -8  -2   53.77    2.17
   5   8  -2   51.19    1.70
  -8   5  -2   53.66    1.67
   8  -5  -2   54.93    1.56
  -8   5  -1   95.61    2.19
  -5  -8  -1   89.73    2.97
  -5  -8  -1   93.05    2.00
   5   8  -1   93.34    1.96
  -8   5   0 1177.90   19.48
  -8   5   0 1119.39   19.44
   5   8   0 1197.50   19.23
  -5  -8   0 1200.46   20.89
  -8   5   1   81.12    2.14
  -5  -8   1   84.05    2.90
  -5  -8   2   46.56    2.11
  -5  -8   2   51.30    1.66
   5   8   2   44.98    1.89
  -5  -8   3    2.64    0.47
  -5  -8   3    3.84    0.67
  -8   5   3    3.03    0.56
  -5  -8   4  108.48    3.60
  -5  -8   4  106.92    3.33
  -8   5   4  112.36    3.65
  -8   5   5    3.94    0.40
  -8   5   5    3.92    0.82
  -5  -8   5    4.04    0.82
  -8   5   6   72.06    1.70
  -8   5   6   75.38    3.35
  -5  -8   6   76.50    3.09
  -5  -8   7    5.91    1.05
   5   8   8   19.48    1.81
  -5  -8   8   20.51    1.67
   5   8   9   77.64    3.80
  -5  -8   9   74.61    3.39
  -5  -8  10    8.49    1.37
   5   8  10    8.76    1.53
  -5  -8  10    6.99    1.40
  -5  -8  11    3.62    1.24
  -5  -8  11    5.11    1.17
   5   8  11    6.99    1.56
  -5  -8  12   34.78    2.43
  -8   5  12   38.64    3.23
  -5  -8  12   31.05    2.87
  -5  -8  13   20.85    2.45
  -8   5  13   19.88    2.48
  -5  -8  14   11.82    1.94
  -8   5  14    9.69    1.95
  -5  -8  15    3.23    1.45
  -8   5  15    8.88    2.04
   4   8 -15    8.68    2.16
   4   8 -15   12.91    2.99
  -4  -8 -15   10.22    2.88
  -8   4 -15   11.89    2.64
   4   8 -14   -1.05    1.51
  -4  -8 -14    1.81    2.02
  -8   4 -14    3.08    1.69
   4   8 -14   -0.02    1.36
  -8   4 -13    7.09    2.08
   4   8 -13    5.27    1.93
   4   8 -13    7.83    1.94
   4   8 -12  133.55    5.62
  -8   4 -12  134.84    4.69
   4   8 -12  149.51    7.17
  -8   4 -12  139.83    6.50
  -4  -8 -12  149.89    4.20
   4   8 -12  143.35    6.43
  -8   4 -11   22.46    2.66
   4   8 -11   22.10    2.21
   4   8 -11   23.50    2.87
  -4  -8 -11   23.24    1.73
  -8   4 -11   27.37    2.83
   4   8 -11   24.33    2.59
  -4  -8 -11   24.61    1.54
   4   8 -10    1.45    1.19
   4   8 -10    1.70    1.23
  -8   4 -10    1.15    1.34
  -4  -8 -10    1.80    0.60
   4   8 -10    2.16    0.93
  -8   4 -10    2.01    1.22
   4   8  -9    3.98    1.23
   4   8  -9    3.52    1.34
  -8   4  -9    5.22    1.48
   4   8  -9    5.75    1.52
  -4  -8  -9    3.53    0.71
   4   8  -9    3.39    1.08
  -8   4  -9    1.54    1.28
  -4  -8  -8  114.53    3.46
   4   8  -8  111.88    4.44
   4   8  -8  114.93    4.72
   4   8  -8  109.75    4.87
   8  -4  -8  113.59    4.57
  -8   4  -8  121.30    5.01
  -8   4  -8  117.57    4.84
   4   8  -8  122.29    4.80
  -8   4  -8  120.55    5.65
   4   8  -7   50.11    2.75
  -8   4  -7   51.05    3.40
  -4  -8  -7   46.63    2.04
   4   8  -7   49.74    3.03
  -8   4  -7   46.64    2.92
  -8   4  -7   49.28    2.84
   4   8  -7   49.99    2.83
  -8   4  -7   50.80    1.57
   4   8  -7   46.15    2.70
  -4  -8  -6   40.98    1.83
   4   8  -6   40.73    2.39
   4   8  -6   38.99    2.44
   4   8  -6   39.55    2.34
  -8   4  -6   37.15    2.31
  -4  -8  -5   26.26    1.42
  -8   4  -5   24.62    1.65
   4   8  -5   27.93    1.66
  -4  -8  -5   25.08    1.89
   4   8  -5   24.65    1.75
   4   8  -5   28.49    1.88
   4   8  -5   30.20    1.93
  -4  -8  -4  211.28    5.67
  -4  -8  -4  220.84    5.10
   4   8  -4  210.88    5.01
  -8   4  -4  213.36    5.18
   4   8  -4  220.03    5.55
   4   8  -4  216.31    5.76
  -4  -8  -3    5.57    0.68
   4   8  -3    6.94    0.73
  -8   4  -3    7.19    0.70
   8  -4  -3    5.86    0.55
  -4  -8  -3    7.30    0.82
   4   8  -2   87.39    2.33
  -4  -8  -2   89.85    2.82
  -4  -8  -2   87.92    2.62
  -8   4  -2   86.42    2.26
   8  -4  -2   91.71    2.24
   8  -4  -1  193.19    3.72
  -8   4  -1  190.68    3.69
  -4  -8  -1  187.49    3.17
   4   8  -1  186.12    3.48
  -4  -8  -1  186.89    4.64
  -4  -8   0 2714.76   44.48
  -8   4   0 2500.48   43.06
  -8   4   0 2608.45   43.02
  -4  -8   0 2744.39   42.73
   4   8   0 2832.50   42.81
  -8   4   1  172.63    3.74
  -4  -8   1  176.65    4.58
  -4  -8   1  183.43    3.67
  -4  -8   2   83.23    2.23
   4   8   2   78.15    2.53
  -4  -8   2   81.79    2.87
  -8   4   3    7.34    0.79
  -4  -8   3    6.42    0.66
  -4  -8   3    5.73    0.78
  -4  -8   4  182.93    5.02
  -4  -8   4  182.48    5.06
  -8   4   4  188.95    5.07
  -4  -8   5   22.00    1.57
  -8   4   5   21.43    0.90
  -8   4   5   20.64    1.63
  -4  -8   6   38.05    2.09
   4   8   6   33.32    2.05
  -8   4   6   31.74    1.07
  -8   4   6   34.74    2.22
  -4  -8   7   41.60    2.26
   4   8   7   40.47    2.39
  -8   4   7   35.14    1.04
   4   8   8   86.83    3.81
  -4  -8   8   82.62    3.47
  -4  -8   9    1.78    0.99
   4   8   9    3.06    1.14
  -4  -8   9    2.30    1.06
  -4  -8  10    0.36    0.94
  -4  -8  10    2.43    1.03
   4   8  10    2.16    1.09
  -4  -8  11   13.75    1.91
  -4  -8  11   19.90    1.83
   4   8  11   16.34    2.01
   4   8  12  102.82    4.97
  -4  -8  12   95.09    4.81
  -8   4  13    4.12    1.40
  -4  -8  13    5.46    1.46
   4   8  13    3.63    1.35
   4   8  14    1.66    1.24
  -4  -8  14   -0.56    1.05
  -8   4  14    2.33    1.29
  -8   4  15    5.17    1.67
  -4  -8  15    3.92    1.48
   3   8 -15    6.35    2.33
  -3  -8 -15    6.49    2.51
   3   8 -15    7.11    2.09
  -8   3 -15    7.81    2.19
   3   8 -14   -0.28    1.45
   3   8 -14    1.23    1.50
  -8   3 -14    2.24    1.69
   3   8 -13   15.73    2.40
   3   8 -13    8.59    2.05
  -8   3 -13   12.11    2.21
  -8   3 -12   69.03    4.59
   3   8 -12   76.45    4.12
  -3  -8 -12   75.74    2.44
   3   8 -12   76.09    5.07
  -8   3 -12   71.91    4.62
   3   8 -12   79.42    4.62
   3   8 -11    9.69    2.15
  -8   3 -11   14.01    2.19
   3   8 -11   10.05    1.63
   3   8 -11   12.34    2.05
  -8   3 -11   14.00    2.24
  -3  -8 -11   11.20    0.96
  -3  -8 -11   11.29    1.11
   3   8 -10   19.02    2.39
  -8   3 -10   18.60    2.17
  -3  -8 -10   18.31    1.20
   3   8 -10   20.84    2.34
   3   8 -10   18.59    2.00
  -8   3 -10   19.56    2.37
  -3  -8 -10   18.73    1.40
  -8   3  -9   20.75    2.23
   3   8  -9   18.68    1.99
   3   8  -9   19.24    1.88
  -8   3  -9   15.10    2.19
   3   8  -9   16.78    2.10
   3   8  -9   19.47    2.20
  -3  -8  -9   19.46    1.22
   3   8  -8   47.92    2.77
  -8   3  -8   51.10    3.13
  -8   3  -8   48.91    3.02
   3   8  -8   45.39    2.94
   3   8  -8   44.72    2.78
   3   8  -8   46.50    3.09
  -3  -8  -8   48.21    1.92
  -8   3  -8   44.40    3.43
   8  -3  -8   46.35    2.85
   3   8  -7   72.89    3.64
  -3  -8  -7   74.91    2.48
  -8   3  -7   75.70    3.56
  -8   3  -7   75.39    3.63
   3   8  -7   76.57    3.42
   3   8  -7   76.83    3.44
   3   8  -6    4.08    0.92
  -3  -8  -6    4.67    0.62
   3   8  -6    5.14    1.05
   3   8  -6    3.68    0.83
  -8   3  -6    4.11    0.86
   3   8  -6    4.23    0.95
   3   8  -5    3.59    0.81
   3   8  -5    3.61    0.80
  -3  -8  -5    4.52    0.60
   3   8  -5    3.99    0.84
   3   8  -5    4.38    0.78
  -8   3  -5    3.06    0.72
  -3  -8  -4   31.38    1.81
   3   8  -4   32.03    1.77
   3   8  -4   31.05    1.57
   3   8  -4   29.50    1.83
  -8   3  -4   32.82    1.66
  -3  -8  -4   33.23    1.52
  -3  -8  -3   54.48    2.18
   3   8  -3   55.85    2.08
  -8   3  -3   53.50    1.87
   3   8  -3   53.21    1.78
  -3  -8  -3   51.84    1.98
  -3  -8  -2   35.52    1.62
  -8   3  -2   36.39    1.29
  -3  -8  -2   40.69    1.57
   3   8  -2   36.83    1.37
  -8   3  -1  147.53    2.99
  -3  -8  -1  148.43    3.87
   3   8  -1  142.47    2.87
  -3  -8  -1  151.86    2.61
  -3  -8   0  754.02   12.26
   3   8   0  713.56   12.05
  -3  -8   0  773.60   13.78
  -8   3   0  724.27   12.58
  -8   3   1  142.94    3.19
  -3  -8   1  139.07    3.87
  -3  -8   1  140.26    3.06
  -3  -8   2   33.92    1.25
   8  -3   2   34.46    1.00
  -3  -8   2   28.86    1.62
  -3  -8   2   34.10    1.40
   3   8   2   31.18    1.42
  -3  -8   3   46.94    2.15
   3   8   3   47.94    1.75
  -3  -8   4   30.44    1.75
  -3  -8   4   32.38    1.84
   3   8   4   29.81    1.62
  -8   3   4   30.73    1.19
  -8   3   4   34.90    1.87
  -8   3   5    2.59    0.36
  -3  -8   5    3.40    0.82
   3   8   5    2.24    0.65
  -8   3   5    2.48    0.74
  -8   3   6    3.77    0.41
  -3  -8   6    4.46    0.91
   3   8   6    2.55    0.79
  -8   3   6    2.34    0.76
  -3  -8   7   57.53    2.85
  -8   3   7   57.39    1.61
  -3  -8   7   55.36    2.74
   3   8   7   58.94    2.96
  -8   3   8   30.39    1.08
   3   8   8   34.42    2.35
  -3  -8   8   36.66    2.41
  -3  -8   8   33.88    2.16
   3   8   9   11.13    1.56
  -3  -8   9   12.12    1.59
  -3  -8   9   14.50    1.60
  -3  -8  10   13.01    1.72
  -3  -8  10   15.82    1.68
   3   8  10   12.97    1.72
  -3  -8  11    7.90    1.29
  -3  -8  11    8.82    1.65
   3   8  11    9.46    1.71
  -3  -8  12   46.75    3.35
   3   8  12   53.90    3.61
   3   8  13    5.57    1.49
  -8   3  13    9.03    1.85
  -3  -8  13    6.40    1.50
  -3  -8  14    0.66    1.03
   3   8  14    1.00    1.19
  -8   3  14    2.28    1.54
   3   8  15    6.95    1.74
  -3  -8  15    4.69    1.56
  -8   3  15    6.34    1.82
   2   8 -15    2.19    1.59
   2   8 -15    3.50    2.00
  -8   2 -15    4.50    2.00
  -8   2 -14   10.03    2.24
   2   8 -14   10.99    2.62
   2   8 -14   10.95    2.19
   2   8 -13   35.92    3.27
   2   8 -13   44.21    4.17
  -8   2 -13   35.94    3.49
   2   8 -12    7.97    1.83
   2   8 -12    6.38    1.97
   2   8 -12    3.46    1.27
  -8   2 -12    3.40    1.60
  -8   2 -12    7.74    1.99
  -8   2 -11    1.67    1.47
  -2  -8 -11    2.49    0.50
   2   8 -11    2.75    1.18
  -2  -8 -11    2.94    0.45
   2   8 -11    4.13    1.39
  -8   2 -11    3.59    1.48
   2   8 -11    2.18    1.45
  -2  -8 -10   16.14    0.96
   2   8 -10   15.82    2.15
   2   8 -10   20.41    2.14
   2   8 -10   16.26    1.90
  -8   2 -10   17.20    2.17
  -8   2 -10   17.09    2.28
  -2  -8 -10   17.46    1.12
  -2  -8  -9  104.33    2.83
   2   8  -9  105.27    4.95
  -8   2  -9  106.08    4.76
  -8   2  -9  103.66    4.74
  -2  -8  -9  103.31    3.02
   2   8  -9  104.06    4.46
   2   8  -9  102.27    4.38
   2   8  -9  106.29    4.91
  -8   2  -8    3.99    1.42
   2   8  -8    5.61    1.17
   2   8  -8    5.90    1.35
  -8   2  -8    5.46    1.38
   8  -2  -8    5.11    1.07
   2   8  -8    5.88    1.20
  -2  -8  -8    5.66    0.62
  -8   2  -8    5.69    1.22
   2   8  -8    5.36    1.22
   2   8  -7  147.52    5.45
   2   8  -7  159.50    5.07
   2   8  -7  162.25    5.29
  -8   2  -7  155.61    5.36
  -2  -8  -7  160.38    3.78
   2   8  -6  155.07    5.00
   2   8  -6  152.07    4.66
  -8   2  -6  148.65    4.85
   2   8  -6  146.40    4.98
   2   8  -6  146.07    4.81
  -2  -8  -6  151.64    3.65
   2   8  -5  133.02    4.15
   2   8  -5  142.39    4.54
  -2  -8  -5  143.83    3.46
  -8   2  -5  138.40    4.27
   2   8  -5  135.60    4.42
   2   8  -5  138.04    4.28
  -2  -8  -4   90.44    2.58
   2   8  -4   91.55    3.11
   2   8  -4   82.92    2.84
   2   8  -4   90.45    3.33
  -8   2  -4   88.04    2.91
  -2  -8  -3   34.61    1.66
  -2  -8  -3   34.99    1.48
   2   8  -3   34.43    1.43
   2   8  -3   34.35    1.58
  -8   2  -3   33.87    1.45
   2   8  -2    3.87    0.44
  -8   2  -2    3.55    0.38
  -2  -8  -2    3.88    0.54
  -2  -8  -2    4.46    0.53
  -2  -8  -1  140.43    3.03
  -2  -8  -1  141.96    3.71
   2   8  -1  148.96    2.88
  -2  -8  -1  145.48    2.63
  -8   2  -1  149.82    2.91
  -8   2   0  145.26    3.03
  -2  -8   0  147.26    3.88
   2   8   0  138.95    2.60
  -2  -8   0  155.84    2.80
  -8   2   1  145.51    3.29
  -2  -8   1  155.26    4.03
  -2  -8   1  146.95    3.16
   8  -2   1  145.49    3.31
  -2  -8   1  147.84    2.85
  -2  -8   2    3.53    0.64
   2   8   2    3.54    0.47
  -2  -8   2    6.68    0.62
   2   8   3   29.38    1.27
  -2  -8   3   29.17    1.56
  -2  -8   3   28.66    1.65
   2   8   3   29.59    1.42
  -2  -8   4   87.04    3.05
   2   8   4   78.10    2.73
  -8   2   4   75.26    2.18
  -8   2   4   81.63    2.97
  -2  -8   4   77.83    2.80
  -8   2   5  114.97    3.92
  -8   2   5  111.61    2.76
  -2  -8   5  107.30    3.70
   2   8   5  117.58    3.73
  -8   2   6  124.28    4.41
  -8   2   6  124.34    2.93
  -2  -8   6  120.85    4.06
  -2  -8   6  120.72    4.09
   2   8   6  121.69    4.17
  -8   2   7  120.25    2.90
  -2  -8   7  123.21    4.38
   2   8   7  123.46    4.44
  -2  -8   7  123.54    4.24
  -2  -8   8    3.54    1.04
  -8   2   8    3.57    0.48
  -2  -8   8    4.04    1.03
   2   8   8    3.32    0.97
   2   8   9   68.72    3.59
  -2  -8   9   69.27    3.55
  -8   2   9   74.01    2.04
  -2  -8   9   68.66    3.28
   2   8  10   15.33    1.87
  -2  -8  10   14.79    1.63
  -2  -8  10   12.70    1.67
  -2  -8  11    3.83    1.23
   2   8  11    0.94    1.03
   2   8  12    2.51    1.30
  -2  -8  12    3.91    1.27
  -8   2  13   24.84    2.74
  -2  -8  13   25.23    2.60
   2   8  13   22.86    2.51
   2   8  14    3.67    1.40
  -2  -8  14    5.38    1.51
  -8   2  14    8.04    1.89
  -8   2  15    2.27    1.32
  -2  -8  15   -0.75    1.18
   2   8  15    2.43    1.29
  -8   1 -15   26.33    3.39
   1   8 -15   28.48    3.00
   1   8 -15   23.56    3.34
   1   8 -14   15.53    2.68
   1   8 -14   14.08    2.18
  -8   1 -14   16.83    2.69
   1   8 -13   11.37    2.22
  -8   1 -13   15.44    2.50
   1   8 -13   11.73    2.04
   1   8 -12   10.27    1.79
   1   8 -12   10.30    2.16
  -8   1 -12    7.47    1.78
   1   8 -12   11.56    1.99
  -8   1 -12   14.53    2.23
  -8   1 -11   19.86    2.38
   1   8 -11   19.70    2.19
   1   8 -11   23.50    2.30
   1   8 -11   18.28    2.52
  -8   1 -11   17.34    2.28
   1   8 -10   31.16    2.87
  -8   1 -10   28.33    2.63
  -1  -8 -10   32.29    1.05
   1   8 -10   33.05    2.55
   1   8 -10   36.87    2.71
  -1  -8 -10   28.68    1.06
  -8   1 -10   38.14    2.97
   1   8  -9    1.18    0.83
   1   8  -9    2.22    1.11
  -1  -8  -9    2.39    0.44
  -8   1  -9    1.73    1.21
  -1  -8  -9    2.63    0.37
   1   8  -9    2.97    1.21
   1   8  -9    1.46    1.00
  -8   1  -9    2.13    1.09
   1   8  -8   20.83    1.88
   1   8  -8   21.98    2.16
   1   8  -8   22.06    1.96
  -8   1  -8   21.17    2.08
  -1  -8  -8   20.95    0.97
   1   8  -8   23.26    2.20
   8  -1  -8   21.53    1.95
  -8   1  -8   24.58    2.61
  -1  -8  -7  123.24    2.95
   1   8  -7  126.91    4.64
   1   8  -7  122.91    4.22
   1   8  -7  122.19    4.78
  -8   1  -7  130.10    4.78
  -8   1  -6   53.58    2.72
  -1  -8  -6   50.56    1.66
   1   8  -6   43.92    2.29
   1   8  -6   50.43    2.75
   1   8  -6   52.62    2.74
   1   8  -6   47.52    2.58
   1   8  -5    4.49    0.91
  -8   1  -5    2.60    0.67
   1   8  -5    4.67    0.83
   1   8  -5    3.44    0.71
   1   8  -5    3.88    0.79
  -1  -8  -5    3.67    0.48
   1   8  -4   18.53    1.26
  -1  -8  -4   17.82    0.98
   1   8  -4   20.63    1.41
   1   8  -4   16.57    1.39
  -8   1  -4   17.58    1.22
  -8   1  -3   43.71    1.64
  -1  -8  -3   45.35    1.66
   1   8  -3   43.62    1.82
  -8   1  -3   45.44    1.26
   1   8  -3   40.68    1.64
  -8   1  -2   27.70    1.05
   1   8  -2   25.80    0.99
  -1  -8  -2   26.98    1.29
   1   8  -2   26.18    1.12
  -1  -8  -1    0.90    0.36
  -8   1  -1    2.63    0.28
  -1  -8  -1    2.48    0.21
   1   8  -1    1.58    0.22
  -1  -8   0   51.28    1.99
   1   8   0   49.28    1.13
  -8   1   0   47.83    1.40
  -1  -8   0   51.65    1.25
  -1  -8   1    0.76    0.38
  -8   1   1    0.82    0.25
  -1  -8   1    1.02    0.25
   8  -1   1    1.37    0.36
  -1  -8   2   24.29    1.47
   1   8   2   23.63    1.14
   1   8   2   23.13    1.06
  -1  -8   2   25.62    1.19
   1   8   3   36.07    1.56
  -1  -8   3   36.42    1.49
  -1  -8   3   35.38    1.66
   1   8   3   34.60    1.33
  -8   1   3   35.90    1.42
  -1  -8   3   34.95    1.63
  -1  -8   3   34.42    1.82
  -1  -8   4   15.77    1.12
  -8   1   4   17.29    1.31
  -1  -8   4   16.45    1.18
  -1  -8   4   16.85    1.34
  -8   1   4   15.72    0.91
   1   8   4   16.64    1.21
   8  -1   5    3.73    0.75
  -8   1   5    2.51    0.40
  -1  -8   5    2.36    0.76
   1   8   5    2.14    0.68
  -8   1   5    3.73    0.76
  -1  -8   5    2.44    0.63
  -8   1   6   39.77    2.37
   1   8   6   39.82    2.29
  -1  -8   6   39.79    2.25
  -1  -8   6   37.15    2.13
  -8   1   6   38.71    1.48
   1   8   7   95.83    3.88
  -1  -8   7   95.34    3.68
  -1  -8   7   98.65    3.80
  -8   1   7   95.89    2.64
  -8   1   8   15.93    0.97
  -1  -8   8   16.42    1.63
   1   8   8   16.29    1.70
  -1  -8   8   15.37    1.63
  -1  -8   9    1.31    0.89
  -8   1   9    2.12    0.58
  -1  -8   9    0.59    0.80
   1   8   9    1.31    0.84
  -1  -8  10   21.84    2.08
  -8   1  10   23.46    1.19
   1   8  10   28.67    2.48
   1   8  11   13.43    1.88
  -1  -8  11   13.97    1.88
  -1  -8  12    6.92    1.55
   1   8  12    6.79    1.60
  -1  -8  13    8.80    1.67
   1   8  13    8.27    1.67
  -8   1  13    8.49    1.83
  -1  -8  14    8.93    1.78
  -8   1  14   11.13    2.07
   1   8  14   11.05    1.96
   1   8  15   16.36    2.34
  -1  -8  15   17.21    2.35
  -8   1  15   14.95    2.36
   0   8 -15   13.72    2.72
  -8   0 -15   13.17    2.57
   0   8 -14    6.06    1.90
   0   8 -14    7.12    1.77
  -8   0 -14    4.71    1.73
   0   8 -13   14.61    2.14
  -8   0 -13   12.24    2.31
   0   8 -13   11.91    2.36
   0   8 -12    3.20    1.65
  -8   0 -12    2.21    1.46
   0   8 -12    2.40    1.30
  -8   0 -12    1.61    1.45
   0   8 -12    1.74    1.27
  -8   0 -11   17.54    2.30
  -8   0 -11   20.35    2.33
   0   8 -11   18.77    2.43
   0   8 -11   20.22    2.17
   0   8 -11   22.30    2.17
   0   8 -10   37.62    2.78
  -8   0 -10   35.92    2.95
   0   8 -10   40.54    2.71
  -8   0 -10   44.95    3.16
   0   8 -10   40.66    3.25
  -8   0  -9   53.45    3.18
   0   8  -9   53.87    3.24
   0   8  -9   54.29    3.52
  -8   0  -9   51.81    3.34
   0   8  -9   52.63    2.92
  -8   0  -8   15.19    2.18
   0   8  -8   14.39    1.63
   0   8  -8   13.16    1.78
   8   0  -8   14.80    1.65
   0   8  -8   15.43    1.60
  -8   0  -8   14.59    1.72
   0   8  -7   89.03    3.38
   0   8  -7   84.15    3.89
   0  -8  -7   85.67    2.02
  -8   0  -7   89.68    3.87
   0   8  -7   83.33    3.75
   0   8  -6  110.77    4.18
   0   8  -6  115.60    4.26
   0  -8  -6  110.32    2.55
   0   8  -6  110.82    3.62
  -8   0  -6  117.36    4.15
   0  -8  -5   58.29    1.71
   0   8  -5   60.83    2.74
  -8   0  -5   56.26    2.54
   0   8  -5   57.81    2.81
   0   8  -4   21.16    1.61
  -8   0  -4   23.02    1.38
   0   8  -4   24.80    1.54
   0  -8  -4   23.82    1.07
   0  -8  -3  148.68    3.44
  -8   0  -3  139.02    3.49
   0   8  -3  145.75    3.76
   0   8  -2   27.60    1.13
  -8   0  -2   26.08    1.06
  -8   0  -2   25.48    1.00
   0  -8  -2   24.53    1.23
  -8   0  -1  164.45    3.05
   0  -8  -1  158.51    3.07
   0  -8  -1  158.60    2.97
   0   8  -1  160.06    3.16
   0  -8  -1  152.68    3.88
   0  -8   0  134.36    2.60
   0  -8   0  136.48    3.59
   8   0   0  130.26    3.36
   0   8   0  126.93    2.48
  -8   0   0  128.54    2.79
   0  -8   1  158.75    4.10
   8   0   1  152.17    3.19
   8   0   1  158.16    3.51
   0  -8   1  153.84    3.32
  -8   0   1  151.82    3.44
   0   8   1  151.26    3.00
   0  -8   2   27.57    1.58
   0   8   2   23.95    1.13
   8   0   2   23.27    1.15
   0  -8   2   23.59    1.18
   0   8   2   24.33    1.09
   0  -8   2   25.40    0.98
   0   8   3  121.54    2.89
   0  -8   3  122.72    3.48
   8   0   3  123.71    3.39
   0  -8   3  128.21    3.17
   0  -8   3  118.55    3.29
   0  -8   3  113.10    3.66
  -8   0   3  129.66    3.22
   0   8   3  126.05    3.37
  -8   0   4   21.33    1.44
   0   8   4   17.81    1.26
   0  -8   4   19.98    1.37
   0  -8   4   19.16    1.22
  -8   0   4   18.37    1.03
   0   8   4   19.56    0.86
   0  -8   4   17.32    1.38
   0  -8   4   19.52    1.25
   8   0   4   18.51    1.31
   0  -8   5   39.92    2.21
  -8   0   5   45.13    1.66
   0   8   5   41.85    2.16
  -8   0   5   42.10    2.24
   0  -8   5   42.58    2.07
  -8   0   6   88.29    3.60
  -8   0   6   81.61    2.46
   0   8   6   85.29    3.42
   0  -8   6   84.49    3.35
   0  -8   6   85.91    3.28
   0  -8   7   66.74    3.05
  -8   0   7   65.66    2.18
   0  -8   7   68.25    3.12
   0   8   7   68.18    3.22
   0  -8   8   11.87    1.47
   0  -8   8    9.56    1.34
  -8   0   8   10.66    0.89
   0   8   8   11.41    1.53
   0  -8   9   31.20    2.25
  -8   0   9   37.54    1.68
   0   8   9   38.14    2.69
   0  -8   9   35.82    2.54
   0   8  10   29.64    2.52
   0  -8  10   27.60    2.33
  -8   0  10   28.49    1.46
   0   8  11   13.62    1.89
   0  -8  11   12.27    1.79
   0  -8  12    1.05    1.07
   0   8  12    1.77    1.15
   0   8  13    9.23    1.77
  -8   0  13    4.33    1.51
   0  -8  13    6.80    1.52
  -8   0  14    2.20    1.33
   0   8  14    5.25    1.54
   0  -8  14    3.70    1.27
   0   8  15    9.84    1.95
  -8   0  15    9.51    2.00
   0  -8  15    7.77    1.75
  -8  -1 -15    0.75    1.50
  -1   8 -15    1.59    1.74
  -1   8 -14   31.19    2.88
  -8  -1 -14   23.77    3.12
  -1   8 -14   36.87    3.86
  -1   8 -13   18.15    2.74
  -8  -1 -13   17.30    2.51
  -1   8 -13   19.59    2.27
  -1   8 -12    6.16    1.78
  -8  -1 -12    3.35    1.43
  -1   8 -12    5.60    1.43
  -8  -1 -12    5.96    1.69
   8   1 -11   10.01    1.05
  -1   8 -11   10.72    1.90
  -1   8 -11   12.21    1.68
  -8  -1 -11    7.36    1.61
  -1   8 -11    8.76    1.58
  -8  -1 -11   10.68    1.75
  -1   8 -10    5.69    1.20
   8   1 -10    5.13    0.79
  -1   8 -10    6.10    1.60
  -8  -1 -10    4.54    1.32
  -8  -1 -10    6.50    1.41
  -1   8 -10    5.80    1.34
  -1   8  -9   91.23    4.54
  -1   8  -9   91.32    4.31
   1  -8  -9   93.63    4.75
  -1   8  -9   89.48    3.74
   8   1  -9   92.83    3.14
  -8  -1  -9   84.17    4.26
  -1   8  -8    7.67    1.16
  -8  -1  -8   10.01    1.90
  -1   8  -8    6.43    1.42
  -1   8  -8    6.37    1.28
   8   1  -8    8.19    0.90
   8   1  -8    7.49    1.26
   1  -8  -8    4.70    1.20
  -8  -1  -8    7.97    1.40
  -1   8  -7   27.76    2.24
  -1   8  -7   24.67    2.06
   8   1  -7   27.35    1.50
  -8  -1  -7   24.24    2.02
   1  -8  -7   23.98    2.12
  -1   8  -7   22.84    1.63
  -8  -1  -6  142.45    4.77
  -1   8  -6  142.43    4.95
   8   1  -6  152.57    3.97
  -1   8  -6  155.40    5.04
  -1   8  -6  147.13    4.15
   1  -8  -6  143.48    4.97
   1  -8  -5    4.37    0.86
  -1   8  -5    5.69    1.07
  -1   8  -5    5.72    0.96
   1  -8  -5    4.94    0.42
  -8  -1  -5    5.59    0.94
  -1   8  -4    2.48    0.55
  -8  -1  -4    2.77    0.56
   1  -8  -4    2.71    0.62
   1  -8  -4    2.97    0.40
  -1   8  -3   32.85    1.53
  -8  -1  -3   31.77    1.38
   1  -8  -3   32.29    1.52
   1  -8  -3   33.21    1.30
  -8  -1  -2    4.98    0.42
  -8  -1  -2    4.40    0.48
  -1   8  -2    4.89    0.50
   1  -8  -2    4.20    0.47
   1  -8  -2    5.80    0.63
  -8  -1  -1   90.08    2.59
  -8  -1  -1   97.59    1.96
   8   1  -1   93.07    2.98
   1  -8  -1   93.88    1.97
  -1   8  -1   95.23    2.11
   1  -8  -1   98.05    2.79
   1  -8   0    3.97    0.70
  -8  -1   0    2.43    0.32
  -1   8   0    3.54    0.30
   1  -8   0    2.59    0.27
   8   1   0    2.22    0.51
   1  -8   1   93.98    2.95
   1  -8   1   88.40    2.24
   8   1   1   86.12    2.08
  -1   8   1   88.37    2.57
  -1   8   2    4.06    0.46
   1  -8   2    4.03    0.52
   1  -8   2    3.83    0.69
   8   1   2    4.37    0.49
  -8  -1   2    4.88    0.58
   8   1   3   28.87    1.43
  -8  -1   3   33.74    1.46
   1  -8   3   31.28    1.55
   1  -8   3   30.62    1.37
   1  -8   3   30.68    1.77
  -1   8   3   29.14    1.13
   1  -8   3   31.62    1.34
  -1   8   4    2.52    0.30
   1  -8   4    2.35    0.62
   8   1   4    1.94    0.51
   1  -8   4    3.02    0.83
   1  -8   4    2.60    0.57
  -8  -1   4    2.70    0.47
   1  -8   4    2.09    0.52
  -1   8   4    2.22    0.56
  -8  -1   4    3.11    0.66
  -8  -1   5    4.46    0.61
  -8  -1   5    4.70    0.84
  -1   8   5    5.84    0.94
   1  -8   5    5.28    0.83
   1  -8   5    2.79    0.92
  -8  -1   6  115.87    3.20
   1  -8   6  122.45    4.19
  -8  -1   6  119.28    4.26
  -1   8   6  114.29    4.11
   1  -8   6  115.68    3.90
  -8  -1   7   18.67    1.16
  -1   8   7   16.76    1.60
   1  -8   7   20.04    1.73
   1  -8   7   16.95    1.57
  -8  -1   8    6.29    0.79
  -1   8   8    5.31    1.17
   1  -8   8    4.18    1.03
   1  -8   8    5.71    1.22
  -8  -1   9   62.83    2.37
   1  -8   9   60.32    3.29
  -1   8   9   61.51    3.47
  -1   8  10    6.62    1.39
  -8  -1  10    7.20    0.87
   1  -8  10    6.05    1.32
   1  -8  11    5.20    1.30
  -8  -1  11    8.99    0.94
  -1   8  11    5.90    1.41
   1  -8  12    3.05    1.14
  -1   8  12    3.89    1.41
  -8  -1  13   12.67    2.07
   1  -8  13   13.94    1.98
  -1   8  13   11.54    1.88
  -8  -1  14   18.44    2.49
  -1   8  14   21.73    2.61
   1  -8  14   17.52    2.19
  -1   8  15    0.59    1.32
   1  -8  15    0.21    1.16
  -8  -1  15   -0.92    1.17
   8   2 -16    7.62    2.49
  -2   8 -15    9.11    2.23
  -8  -2 -15    4.15    1.83
  -2   8 -14    6.65    1.99
  -8  -2 -14    5.66    1.78
  -2   8 -14    5.60    1.46
  -2   8 -13    5.21    1.42
  -2   8 -13    6.83    2.00
  -8  -2 -13    7.27    1.84
  -2   8 -12   11.83    1.69
  -8  -2 -12   13.51    2.07
  -8  -2 -12   12.01    2.09
  -2   8 -12   16.02    2.40
  -2   8 -11    1.30    0.91
  -8  -2 -11    1.84    1.14
  -2   8 -11    2.34    1.37
  -2   8 -11   -0.51    1.30
  -8  -2 -11    2.96    1.26
   8   2 -11    2.32    0.71
   8   2 -10   11.88    1.16
  -2   8 -10    9.41    1.36
  -8  -2 -10    8.67    1.59
  -8  -2 -10   10.40    1.66
  -2   8 -10   12.49    1.96
  -2   8 -10   10.86    1.73
  -2   8  -9   60.96    2.95
  -8  -2  -9   63.26    3.66
  -2   8  -9   64.63    3.60
   8   2  -9   64.36    2.69
  -2   8  -9   63.38    3.79
   2  -8  -9   59.70    3.76
  -8  -2  -8  157.00    6.54
  -2   8  -8  157.24    5.81
  -8  -2  -8  145.08    5.42
   8   2  -8  152.69    4.42
   8   2  -8  150.29    5.34
  -2   8  -8  161.55    5.72
   2  -8  -8  154.76    5.86
  -2   8  -8  151.48    4.62
  -2   8  -7   81.35    2.96
   2  -8  -7   79.39    3.80
  -2   8  -7   85.94    3.86
  -8  -2  -7   80.97    3.65
  -2   8  -7   81.90    3.80
   8   2  -7   83.06    2.98
   8   2  -6  103.18    3.28
  -2   8  -6  112.99    4.26
  -2   8  -6  107.97    4.10
   2  -8  -6   99.58    4.02
  -8  -2  -6  104.94    3.92
   2  -8  -5   38.91    1.13
  -2   8  -5   44.70    2.31
   8   2  -5   41.89    1.90
   2  -8  -5   41.56    2.25
  -8  -2  -5   45.25    2.22
  -2   8  -5   49.50    2.58
  -8  -2  -4   49.93    2.08
   2  -8  -4   52.61    2.24
   2  -8  -4   47.84    1.50
  -2   8  -4   50.55    2.21
   8   2  -4   48.11    2.00
  -2   8  -3  265.42    5.72
  -8  -2  -3  259.31    5.47
  -2   8  -3  259.23    5.69
   2  -8  -3  261.28    5.69
   2  -8  -3  269.35    5.29
  -2   8  -2    9.86    0.66
  -2   8  -2    6.65    0.58
   2  -8  -2    6.28    0.53
   2  -8  -2    6.06    0.65
  -8  -2  -2    6.90    0.49
   2  -8  -2    7.13    0.32
   8   2  -2    7.27    0.97
  -8  -2  -1  361.01    5.97
  -8  -2  -1  352.65    6.97
   2  -8  -1  347.86    6.12
  -2   8  -1  349.13    6.25
   2  -8  -1  343.20    7.13
   8   2  -1  347.91    7.44
  -8  -2  -1  355.70    6.31
  -2   8  -1  362.61    6.21
   2  -8   0  564.24    9.57
  -2   8   0  533.14    9.46
   2  -8   0  569.18   10.83
   8   2   0  578.81   10.60
   8   2   0  537.19    9.27
  -8  -2   0  568.12    9.78
  -8  -2   0  563.51   10.62
  -2   8   1  342.70    6.85
   2  -8   1  339.11    7.32
  -8  -2   1  339.17    6.99
   8   2   1  337.79    6.08
   2  -8   1  329.37    6.33
  -2   8   1  343.55    6.11
  -8  -2   2    6.71    0.70
   8   2   2    6.49    0.57
   2  -8   2    6.21    0.63
  -2   8   2    6.82    0.59
   2  -8   2    5.77    0.83
   2  -8   3  240.49    5.94
   2  -8   3  232.57    4.90
  -8  -2   3  235.01    5.22
  -2   8   3  225.74    4.59
   8   2   3  236.76    5.22
   2  -8   3  227.10    5.37
   2  -8   4   48.58    1.96
  -8  -2   4   52.65    2.29
   2  -8   4   47.09    2.18
  -2   8   4   48.48    1.35
   2  -8   4   50.96    1.84
  -8  -2   4   48.68    1.90
   2  -8   4   49.65    2.41
  -8  -2   5   36.13    1.66
   2  -8   5   38.43    1.91
   2  -8   5   35.33    2.14
  -8  -2   5   37.59    2.12
   2  -8   5   39.94    2.15
  -8  -2   6   88.01    2.80
  -8  -2   6   90.35    3.63
   2  -8   6   91.28    3.37
   2  -8   6   94.26    3.59
  -2   8   6   86.56    3.49
   2  -8   7   54.79    2.81
  -8  -2   7   58.57    2.24
   2  -8   7   56.59    2.80
  -2   8   7   57.53    2.99
   2  -8   8  116.02    4.36
  -2   8   8  116.73    4.61
  -8  -2   8  112.19    3.40
  -8  -2   9   42.79    2.02
   2  -8   9   45.26    2.78
  -2   8   9   43.02    2.92
  -8  -2  10    4.58    0.84
   2  -8  10    4.96    1.19
  -2   8  10    5.37    1.25
  -2   8  11   -0.33    1.01
   2  -8  11    0.51    1.01
  -8  -2  11    0.86    0.63
   2  -8  12    7.89    1.60
  -2   8  12   10.58    1.80
  -8  -2  13    4.15    1.39
   2  -8  13    2.58    1.19
  -2   8  13    4.27    1.40
  -8  -2  14    6.04    1.75
   2  -8  14    2.96    1.22
  -2   8  14    3.44    1.39
  -2   8  15    0.81    1.15
  -8  -2  15    0.71    1.12
   2  -8  15    2.44    1.23
   8   3 -16   14.45    2.99
  -8  -3 -15    0.74    1.68
   8   3 -15    0.97    1.84
  -3   8 -15    1.70    1.64
  -8  -3 -14    0.60    1.42
  -3   8 -14    3.37    1.72
  -3   8 -13   10.05    1.65
  -8  -3 -13    7.14    1.86
  -3   8 -12   44.17    2.86
  -3   8 -12   45.97    3.79
  -8  -3 -12   42.75    3.62
  -8  -3 -12   45.07    3.25
  -3   8 -11    9.76    1.77
  -8  -3 -11    8.72    1.76
   8   3 -11   11.73    1.33
  -3   8 -11   10.08    1.40
  -8  -3 -11   12.32    1.79
  -3   8 -11   12.60    2.06
   8   3 -10    1.28    0.69
  -8  -3 -10    0.94    0.84
  -3   8 -10    0.85    1.03
  -3   8 -10   -0.27    1.05
  -3   8 -10    0.17    0.78
   8   3  -9   31.72    1.97
  -8  -3  -9   32.00    2.58
  -3   8  -9   33.29    2.70
  -3   8  -9   27.79    1.94
  -3   8  -9   31.71    2.70
   3  -8  -9   29.54    2.63
  -8  -3  -8   51.18    3.64
   3  -8  -8   44.73    3.00
   8   3  -8   48.96    2.37
  -8  -3  -8   40.22    2.72
   8   3  -8   43.10    2.72
  -3   8  -8   43.43    2.17
  -3   8  -8   46.15    2.99
  -3   8  -8   47.65    3.05
  -8  -3  -7    7.56    1.20
   3  -8  -7    9.03    1.32
  -3   8  -7    8.69    0.94
  -3   8  -7    9.82    1.45
  -3   8  -7    9.99    1.45
   8   3  -7   10.13    1.05
   8   3  -6   66.46    2.63
  -3   8  -6   65.60    3.27
  -8  -3  -6   63.25    2.97
  -3   8  -6   68.58    3.15
   3  -8  -6   67.02    3.15
  -3   8  -5  127.27    4.31
  -3   8  -5  133.27    4.67
   3  -8  -5  129.57    4.21
   8   3  -5  134.04    3.90
  -8  -3  -5  139.95    4.21
  -3   8  -5  133.49    4.30
   3  -8  -4    6.67    0.82
  -3   8  -4    7.21    0.91
   8   3  -4    8.25    1.23
   3  -8  -4    6.92    0.55
   8   3  -4    7.92    0.86
  -3   8  -4    7.64    0.87
  -8  -3  -4    8.17    0.87
   8   3  -3   72.36    2.96
   3  -8  -3   64.62    2.21
  -3   8  -3   70.20    2.31
   8   3  -3   69.65    2.49
   3  -8  -3   72.56    2.07
  -8  -3  -3   71.36    2.17
  -3   8  -3   70.03    2.42
  -3   8  -2   15.05    0.82
   3  -8  -2   12.97    0.92
   3  -8  -2   12.85    0.48
  -3   8  -2   14.46    0.87
   8   3  -2   14.94    1.27
  -8  -3  -2   13.53    0.65
   3  -8  -1   78.63    1.81
  -8  -3  -1   77.43    1.88
  -8  -3  -1   78.39    2.45
   3  -8  -1   79.52    2.54
   8   3  -1   77.13    2.70
  -3   8  -1   80.62    1.89
  -8  -3  -1   79.58    1.58
   3  -8   0    2.58    0.33
   8   3   0    2.56    0.22
  -8  -3   0    3.33    0.45
   3  -8   0    1.63    0.57
  -3   8   0    4.81    0.40
  -8  -3   0    2.15    0.54
  -3   8   1   77.41    2.45
  -3   8   1   76.36    1.61
   3  -8   1   81.68    2.13
   8   3   1   77.41    1.86
  -3   8   1   75.27    1.93
  -8  -3   1   74.91    2.55
   3  -8   1   76.69    2.76
  -8  -3   2   12.59    0.97
   3  -8   2   13.13    1.19
  -3   8   2   12.77    0.84
   8   3   2   12.67    0.77
  -3   8   2   12.46    0.83
  -3   8   3   64.33    1.82
  -8  -3   3   66.55    2.32
   8   3   3   62.49    2.18
   3  -8   3   68.48    2.78
  -8  -3   4    5.97    0.69
  -8  -3   4    6.93    0.86
  -3   8   4    6.80    0.43
   3  -8   4    6.78    1.01
   3  -8   4    6.31    0.65
  -8  -3   5   99.71    3.08
  -8  -3   5  108.57    3.75
   3  -8   5  105.01    3.80
   3  -8   5  103.06    3.34
   3  -8   6   50.63    2.39
  -8  -3   6   49.34    2.64
  -8  -3   6   49.14    2.07
   3  -8   6   49.81    2.58
  -8  -3   7    7.15    0.85
   3  -8   7    5.18    0.97
  -8  -3   8   32.85    1.77
   3  -8   8   29.68    2.14
  -3   8   8   36.35    2.54
   3  -8   9   21.19    1.96
  -3   8   9   20.41    2.12
  -8  -3   9   22.38    1.51
  -8  -3  10    0.80    0.63
  -3   8  10    0.24    0.91
   3  -8  10    0.09    0.93
  -3   8  11    5.55    1.35
   3  -8  11    7.69    1.43
  -8  -3  11    7.92    1.01
   3  -8  12   27.17    2.52
  -3   8  12   30.73    2.86
  -8  -3  13    7.40    1.58
   3  -8  13    5.79    1.39
  -3   8  13    8.51    1.74
  -8  -3  14    1.42    1.24
  -3   8  14    0.00    1.07
   3  -8  14    0.05    1.05
  -8  -3  15    0.14    1.15
  -3   8  15   -0.57    1.18
   8   4 -16    3.46    2.12
   8   4 -15    3.06    2.13
   8   4 -15    5.15    2.14
  -4   8 -15   11.45    2.58
  -8  -4 -15    6.26    2.11
  -8  -4 -14   10.60    2.23
  -4   8 -14   13.60    2.46
   8   4 -14   10.75    2.42
   8   4 -13   13.43    2.60
  -8  -4 -13   13.43    2.42
  -4   8 -13   13.18    2.33
  -4   8 -13   11.51    1.62
  -8  -4 -12   18.10    2.22
   8   4 -12   24.03    2.96
  -4   8 -12   16.83    1.79
  -4   8 -12   17.94    2.52
  -8  -4 -12   17.25    2.38
  -4   8 -11   36.44    2.35
  -4   8 -11   34.49    3.08
  -8  -4 -11   36.60    2.69
  -8  -4 -11   34.03    3.03
   8   4 -11   37.61    2.38
  -4   8 -10   -1.34    1.23
  -4   8 -10    0.06    1.03
   8   4 -10    0.14    0.67
  -8  -4 -10   -0.50    1.19
  -4   8 -10    0.04    0.79
  -4   8  -9   72.60    2.92
  -4   8  -9   71.44    4.00
   8   4  -9   75.33    3.21
  -8  -4  -9   65.43    3.75
  -4   8  -9   74.91    4.09
   4  -8  -9   73.23    4.07
  -8  -4  -8  133.74    5.18
  -4   8  -8  140.00    4.07
   8   4  -8  145.32    4.58
  -8  -4  -8  149.93    6.33
   8   4  -8  139.73    5.05
  -4   8  -8  142.99    5.58
   4  -8  -8  141.18    5.48
  -4   8  -8  141.05    5.45
  -8  -4  -7   64.72    3.79
  -4   8  -7   60.26    3.36
  -4   8  -7   64.72    3.30
  -8  -4  -7   55.69    2.98
   8   4  -7   63.54    2.76
   4  -8  -7   65.70    3.29
  -4   8  -6    9.27    1.39
  -8  -4  -6   11.07    1.30
   4  -8  -6   12.28    1.38
  -4   8  -6    9.67    1.26
  -8  -4  -6   14.24    1.75
   8   4  -6   12.40    1.67
   8   4  -6   11.20    1.16
  -4   8  -5  158.92    5.24
   4  -8  -5  147.99    4.54
  -4   8  -5  148.79    4.84
  -4   8  -5  155.06    4.69
   8   4  -5  148.89    5.13
   8   4  -5  159.13    4.46
  -8  -4  -5  163.09    4.64
  -4   8  -4   39.73    2.02
  -4   8  -4   33.10    1.75
   8   4  -4   36.33    2.23
   4  -8  -4   35.50    1.74
  -8  -4  -4   35.65    1.73
   8   4  -4   39.87    1.92
  -4   8  -3  152.31    4.05
   8   4  -3  150.83    4.62
  -4   8  -3  151.53    3.75
   8   4  -3  155.24    4.22
  -8  -4  -3  149.69    3.57
   8   4  -2   34.52    1.87
  -4   8  -2   28.82    1.19
  -8  -4  -2   30.72    1.00
   4  -8  -2   28.86    1.39
   4  -8  -2   31.36    0.87
   8   4  -2   32.62    1.63
   4  -8  -1  217.70    5.11
  -4   8  -1  223.14    4.29
  -8  -4  -1  216.61    4.25
   8   4  -1  225.13    5.44
  -8  -4  -1  228.59    3.81
  -4   8   0  140.03    2.91
  -8  -4   0  143.45    3.14
  -8  -4   0  145.41    3.94
   4  -8   0  140.67    3.94
   8   4   0  143.80    2.54
  -8  -4   0  140.57    3.83
   8   4   1  227.69    4.05
  -4   8   1  213.60    4.93
  -8  -4   1  213.49    5.13
   4  -8   1  215.31    5.34
  -4   8   1  203.08    3.88
  -8  -4   2   23.82    1.38
   4  -8   2   24.62    1.64
  -4   8   2   24.87    1.21
   8   4   2   22.06    1.03
  -4   8   2   23.74    1.18
  -8  -4   3  127.38    3.61
   4  -8   3  123.37    4.01
  -4   8   3  125.14    3.51
  -4   8   3  128.51    2.97
   4  -8   4   28.04    1.18
  -8  -4   4   25.69    1.47
  -4   8   4   25.03    0.92
  -8  -4   4   27.50    1.62
   4  -8   4   28.07    1.89
  -8  -4   5  120.65    4.01
  -8  -4   5  119.40    3.54
  -8  -4   6    7.33    0.85
  -8  -4   6    6.13    0.99
  -8  -4   7   46.07    2.16
   4  -8   7   44.56    2.44
   4  -8   8  103.98    4.07
  -8  -4   8  105.36    3.52
  -4   8   9   51.64    3.23
   4  -8   9   52.09    3.00
  -8  -4   9   57.02    2.50
   4  -8  10    0.14    0.83
  -8  -4  10   -0.37    0.65
  -4   8  10   -0.13    0.93
   4  -8  11   28.40    2.43
  -4   8  11   26.90    2.56
  -8  -4  11   24.77    1.75
   4  -8  12   11.47    1.69
  -8  -4  12   12.08    1.91
  -4   8  12   11.68    1.88
  -8  -4  12   11.28    1.31
  -4   8  13    6.52    1.63
  -8  -4  13    9.93    1.88
  -4   8  14    6.31    1.60
  -8  -4  14    7.80    1.74
  -4   8  15    2.64    1.32
  -8  -4  15    5.74    1.64
   8   5 -16   -0.78    1.83
  -8  -5 -15   11.94    2.78
   8   5 -15   13.42    3.02
   8   5 -15   13.47    2.67
  -5   8 -15   12.96    2.54
  -8  -5 -14    6.94    1.99
   8   5 -14    3.58    2.07
   8   5 -14    6.65    2.04
  -8  -5 -13    5.28    1.75
   8   5 -13    5.57    1.86
  -5   8 -13    8.23    1.98
  -5   8 -13    5.18    1.22
  -5   8 -12    1.81    0.91
  -8  -5 -12    2.66    1.43
   8   5 -12    5.17    2.03
  -5   8 -11   21.59    1.78
   8   5 -11   19.97    2.59
   8   5 -11   25.07    2.07
  -8  -5 -11   21.14    2.53
  -5   8 -11   26.93    2.81
  -5   8 -10   34.98    2.95
  -5   8 -10   25.27    2.56
   8   5 -10   26.29    2.03
  -5   8 -10   26.36    1.76
   8   5 -10   25.95    2.80
  -8  -5 -10   25.29    2.50
   8   5  -9    6.70    1.73
  -8  -5  -9    5.37    1.32
  -5   8  -9    4.84    0.84
  -5   8  -9    5.46    1.34
   8   5  -9    5.29    1.06
  -5   8  -9    5.42    1.45
   8   5  -8   14.46    1.44
   8   5  -8   18.69    2.29
   5  -8  -8   16.56    1.86
  -5   8  -8   18.60    1.97
  -8  -5  -8   19.60    2.36
  -5   8  -8   16.40    1.97
  -8  -5  -8   12.33    1.66
   8   5  -8   17.54    1.73
  -5   8  -7   59.24    3.20
  -5   8  -7   57.67    3.43
   8   5  -7   58.52    3.44
  -8  -5  -7   60.96    3.08
   5  -8  -7   61.46    3.17
   8   5  -7   62.91    2.85
  -8  -5  -7   66.04    3.79
  -5   8  -7   59.07    3.38
  -8  -5  -6   42.98    2.85
   8   5  -6   38.58    2.66
   5  -8  -6   39.07    2.28
  -5   8  -6   36.61    2.30
   8   5  -6   39.03    2.16
  -5   8  -6   36.38    2.55
  -8  -5  -6   39.65    2.29
  -5   8  -5   24.54    2.02
   5  -8  -5   23.23    1.57
   8   5  -5   23.14    1.61
  -8  -5  -5   21.75    1.56
   8   5  -5   26.35    2.07
  -8  -5  -5   23.00    1.88
  -5   8  -5   21.94    1.60
  -5   8  -5   24.36    1.83
  -5   8  -4   24.40    1.45
  -5   8  -4   24.33    1.64
   8   5  -4   24.77    1.58
   8   5  -4   22.34    1.82
  -8  -5  -4   23.53    1.39
  -8  -5  -4   24.40    1.71
   5  -8  -3  107.05    2.53
   8   5  -3  114.21    3.54
   8   5  -3  109.56    3.83
  -8  -5  -3  114.44    2.90
  -5   8  -3  110.31    3.03
  -5   8  -3  110.08    3.39
  -5   8  -2   26.91    1.13
   8   5  -2   26.62    1.55
   5  -8  -2   26.59    0.83
  -8  -5  -2   27.49    0.91
   8   5  -2   24.52    1.63
  -8  -5  -1   58.90    2.35
  -8  -5  -1   61.41    1.16
  -8  -5  -1   58.87    1.56
  -5   8  -1   60.59    1.63
  -8  -5   0   15.56    1.17
   8   5   0   16.56    0.45
  -5   8   0   16.80    0.74
  -8  -5   0   15.74    0.82
  -5   8   1   56.88    2.16
  -5   8   1   53.72    1.41
  -8  -5   1   60.98    2.32
   8   5   1   54.26    1.38
  -5   8   2   23.94    1.20
  -8  -5   2   24.51    1.45
  -5   8   2   23.59    1.24
  -5   8   3  100.98    3.08
  -5   8   3  107.35    2.70
  -8  -5   3   90.90    3.08
  -8  -5   4   20.84    1.37
   5  -8   4   21.91    0.96
  -8  -5   4   22.27    1.48
  -5   8   4   21.82    0.90
  -5   8   4   20.39    1.42
  -8  -5   5   19.65    1.39
  -8  -5   5   20.03    1.55
  -8  -5   6   29.48    1.71
  -8  -5   6   28.05    1.96
  -8  -5   7   49.62    2.34
  -8  -5   8   11.70    1.26
  -8  -5   9    4.75    0.91
  -8  -5  10   17.36    1.52
  -5   8  10   19.80    2.13
  -5   8  11   18.47    2.20
  -8  -5  11   16.49    1.54
  -5   8  12    0.99    1.13
  -8  -5  12    3.45    0.93
  -8  -5  13    4.09    1.44
  -5   8  13    6.55    1.62
  -5   8  14    6.06    1.59
  -8  -5  14    2.46    1.36
  -8  -5  15    8.91    1.91
  -5   8  15    7.80    1.88
   8   6 -16    1.35    1.81
  -8  -6 -15    9.18    2.53
   8   6 -15    7.07    2.28
   8   6 -15    7.84    2.41
   8   6 -14    2.31    1.63
  -8  -6 -14    1.80    1.59
  -6   8 -14    2.91    1.75
   8   6 -14    3.65    1.93
  -8  -6 -13   23.64    2.97
   8   6 -13   22.16    3.24
  -6   8 -13   29.14    3.19
   8   6 -13   30.53    3.37
  -6   8 -12   12.89    1.41
  -6   8 -12   19.01    2.61
  -8  -6 -12   15.74    2.45
   8   6 -12   17.33    2.75
   8   6 -11   44.68    3.66
  -8  -6 -11   45.60    3.54
  -6   8 -11   47.75    3.62
   8   6 -11   44.86    2.83
  -6   8 -11   44.66    2.32
  -8  -6 -10   10.01    1.75
  -6   8 -10   13.08    2.18
   8   6 -10    9.96    1.96
   8   6 -10   10.23    1.37
  -6   8 -10   11.51    1.79
   8   6  -9   86.82    3.75
   8   6  -9   82.89    4.53
  -6   8  -9   91.14    4.74
  -8  -6  -9   78.80    4.13
  -6   8  -9   79.32    4.23
   8   6  -8    5.52    1.07
  -8  -6  -8    7.05    1.77
  -6   8  -8    4.73    1.30
  -6   8  -8    3.79    1.36
  -8  -6  -8    5.52    1.30
  -6   8  -8    7.07    1.54
   8   6  -8    7.45    1.75
   6  -8  -8    5.71    1.28
  -6   8  -7  116.63    4.93
   8   6  -7  118.44    4.23
  -8  -6  -7  109.69    4.30
  -6   8  -7  111.29    4.51
   8   6  -7  115.05    4.85
  -8  -6  -7  122.09    5.30
   6  -8  -7  113.37    4.38
  -6   8  -7  119.54    5.09
   8   6  -6    5.61    0.99
   6  -8  -6    5.87    0.96
  -8  -6  -6    7.52    1.43
  -8  -6  -6    5.15    0.99
  -6   8  -6    4.66    1.01
   8   6  -6    6.35    1.36
  -6   8  -6    3.89    1.24
  -6   8  -5  160.54    4.67
  -6   8  -5  167.34    5.30
   8   6  -5  160.62    5.33
   8   6  -5  157.40    4.76
  -6   8  -5  142.05    5.24
  -8  -6  -5  159.54    4.59
  -8  -6  -5  162.70    5.36
  -6   8  -4   19.34    1.53
  -8  -6  -4   16.65    1.17
   8   6  -4   15.75    1.55
  -6   8  -4   18.91    1.29
   8   6  -4   17.30    1.39
  -8  -6  -4   16.52    1.47
  -8  -6  -3  399.38    7.34
   8   6  -3  377.54    8.72
   8   6  -3  369.17    8.33
   6  -8  -3  383.20    6.94
  -6   8  -3  368.62    7.47
   6  -8  -2   30.39    0.95
  -8  -6  -2   29.06    1.68
  -6   8  -2   32.59    1.26
  -8  -6  -2   30.72    0.96
   8   6  -2   27.70    1.74
  -8  -6  -1  545.14   10.65
  -6   8  -1  529.29    9.21
  -8  -6  -1  519.06    9.12
   8   6  -1  539.03    9.43
  -8  -6   0   25.26    1.53
  -6   8   0   25.92    0.98
   8   6   0   26.32    0.94
  -6   8   1  494.30    9.57
  -6   8   1  464.00    8.29
  -8  -6   1  515.38    9.89
  -8  -6   2   24.32    1.51
  -6   8   2   26.92    1.30
  -6   8   2   27.65    1.40
  -8  -6   3  326.29    7.35
  -6   8   3  329.68    6.59
  -6   8   3  341.42    7.18
  -6   8   4   18.34    0.88
  -8  -6   4   15.22    1.25
  -6   8   4   17.90    1.35
   6  -8   4   18.78    0.81
  -8  -6   4   18.79    1.35
  -8  -6   5  141.04    4.14
  -6   8   5  133.47    2.68
  -8  -6   5  138.66    4.36
  -8  -6   6    4.31    0.93
  -8  -6   6    3.89    0.80
   6  -8   7   85.77    3.86
  -8  -6   7   89.97    3.35
  -8  -6   8    6.24    1.03
  -8  -6   9   63.84    2.88
  -8  -6  10    6.42    1.08
  -6   8  11   32.90    2.82
  -8  -6  11   31.19    2.11
  -8  -6  12   11.14    1.93
  -6   8  12    9.56    1.83
  -8  -6  12   11.34    1.43
  -8  -6  13   17.30    1.67
  -8  -6  13   21.03    2.47
  -6   8  13   17.56    2.30
  -8  -6  14    1.25    1.33
  -6   8  14    1.60    1.44
  -8  -6  15    6.97    1.77
  -6   8  15    5.59    1.64
   8   7 -16    0.99    1.86
   8   7 -15    3.56    2.25
  -8  -7 -15   -1.54    2.05
   8   7 -15    0.55    1.63
   8   7 -14   28.94    3.43
  -8  -7 -14   27.15    3.53
  -7   8 -14   24.03    3.08
   8   7 -14   27.60    3.66
  -8  -7 -13   29.59    3.35
   8   7 -13   32.37    3.73
  -7   8 -13   32.43    3.33
   8   7 -13   30.19    3.42
  -8  -7 -12   19.94    2.63
   8   7 -12   21.39    3.04
   8   7 -12   25.44    2.97
  -7   8 -12   22.21    2.70
  -8  -7 -11    8.87    1.86
   8   7 -11   11.25    2.19
  -7   8 -11    6.42    1.72
   8   7 -11    8.74    1.49
  -8  -7 -10    7.63    1.65
   8   7 -10    7.68    1.86
   8   7 -10    8.85    1.38
  -7   8 -10    4.57    1.18
  -7   8  -9  101.30    5.11
   8   7  -9   96.82    4.87
  -8  -7  -9   94.38    4.52
  -7   8  -9   96.91    4.69
   8   7  -9   97.25    4.16
  -7   8  -8    9.16    1.81
  -8  -7  -8    8.04    1.35
   8   7  -8    9.75    1.38
  -8  -7  -8   10.45    1.94
  -7   8  -8    9.86    1.56
  -7   8  -8    8.80    1.73
   8   7  -8   11.21    1.84
   7  -8  -8   10.43    1.47
   7  -8  -7    6.23    1.16
   8   7  -7    6.27    1.45
  -8  -7  -7    6.15    1.38
   8   7  -7    6.03    1.10
  -7   8  -7    6.62    1.47
  -7   8  -7    4.70    1.38
  -7   8  -7    3.25    0.91
  -8  -7  -7    5.13    1.04
  -7   8  -6  102.60    3.89
   8   7  -6  105.99    4.45
  -8  -7  -6  111.13    4.70
   8   7  -6  106.07    4.00
  -8  -7  -6  101.99    3.84
  -7   8  -6  105.21    4.58
  -7   8  -5   78.14    3.71
  -7   8  -5   79.85    3.02
   8   7  -5   77.88    3.26
   8   7  -5   79.16    3.57
  -8  -7  -5   77.41    2.96
  -8  -7  -5   75.95    3.54
  -7   8  -5   83.31    3.62
  -8  -7  -4  123.96    3.99
  -7   8  -4  125.70    3.63
  -8  -7  -4  131.76    3.67
   8   7  -4  130.12    4.53
   8   7  -4  138.75    4.32
  -7   8  -4  131.42    4.24
  -8  -7  -4  129.34    4.28
  -8  -7  -3   28.76    1.72
   8   7  -3   27.35    1.73
  -8  -7  -3   29.07    1.26
   7  -8  -3   30.38    1.13
  -7   8  -3   28.75    1.39
   8   7  -3   28.68    1.90
  -7   8  -2   32.74    1.26
  -8  -7  -2   33.06    0.97
  -8  -7  -2   29.80    1.75
   7  -8  -2   33.83    1.07
  -8  -7  -2   32.58    1.06
  -7   8  -1   75.44    1.92
   8   7  -1   73.22    2.03
  -8  -7  -1   70.44    1.84
  -8  -7  -1   68.53    2.72
  -8  -7   0  142.61    4.16
  -7   8   0  138.97    3.05
  -7   8   0  136.40    2.90
   8   7   0  141.89    2.91
  -7   8   1   63.17    2.46
  -8  -7   1   67.83    2.64
  -7   8   1   63.34    1.73
  -7   8   2   30.83    1.55
  -8  -7   2   26.68    1.66
  -7   8   3   26.85    1.52
  -8  -7   3   27.80    1.45
  -8  -7   3   25.93    1.65
  -7   8   3   28.26    1.38
  -7   8   4  117.19    3.74
   7  -8   4  109.83    2.36
  -7   8   4  117.90    2.86
  -8  -7   4  109.37    3.57
  -8  -7   4  109.38    3.64
  -7   8   5   62.85    1.66
  -8  -7   5   64.59    2.71
  -8  -7   5   61.44    2.77
  -7   8   5   62.77    2.85
  -8  -7   6   84.18    3.25
  -8  -7   6   81.71    3.42
   7  -8   7    3.58    0.90
  -8  -7   7    4.14    0.90
  -8  -7   8    9.05    1.21
  -8  -7   9   74.66    3.25
  -8  -7  10    6.43    1.11
  -8  -7  11    6.63    1.20
  -7   8  11    6.75    1.54
  -8  -7  12   18.03    2.26
  -7   8  12   18.01    2.31
  -8  -7  12   16.93    1.75
  -7   8  13   25.17    2.67
  -8  -7  13   22.78    1.95
  -8  -7  13   23.14    2.57
  -7   8  14   18.76    2.57
  -8  -7  14   15.63    2.29
  -8  -7  15   -0.16    1.13
  -7   8  15    0.93    1.19
   8   8 -16   -1.06    1.92
   8   8 -15   -0.66    2.25
   8   8 -15    4.05    2.02
  -8  -8 -15    0.30    1.99
   8   8 -14   23.58    3.23
  -8   8 -14   17.75    2.73
   8   8 -14   23.93    3.66
  -8  -8 -14   18.41    3.18
  -8  -8 -13   15.01    2.65
   8   8 -13   16.57    2.71
  -8   8 -13   11.34    2.17
   8   8 -13   15.81    2.73
  -8  -8 -12   26.93    2.24
   8   8 -12   20.58    2.86
   8   8 -12   28.23    3.30
  -8  -8 -12   22.07    2.88
  -8   8 -12   22.44    2.73
   8   8 -11    2.27    1.05
   8   8 -11    3.45    1.59
  -8  -8 -11    0.95    1.31
  -8   8 -11    1.85    1.32
   8   8 -11    0.85    1.24
   8   8 -10   73.75    3.76
   8   8 -10   69.45    4.33
  -8  -8 -10   69.12    4.15
  -8   8 -10   73.45    4.27
   8   8  -9   18.19    1.89
  -8   8  -9   12.33    2.17
  -8   8  -9   12.30    1.86
  -8  -8  -9   14.04    1.86
   8   8  -9   14.24    2.09
  -8  -8  -8   88.82    4.11
  -8   8  -8  100.45    5.20
  -8   8  -8   94.06    4.30
   8   8  -8  101.19    4.21
   8   8  -8   92.12    4.55
  -8   8  -8   90.86    4.76
  -8  -8  -8   97.11    5.14
  -8  -8  -7   44.92    2.65
   8   8  -7   51.77    3.20
  -8   8  -7   47.81    3.30
  -8   8  -7   55.93    3.58
  -8   8  -7   48.60    2.82
  -8  -8  -7   50.05    3.40
   8   8  -7   51.51    2.84
   8   8  -6  486.48   11.46
   8   8  -6  489.38   10.96
  -8   8  -6  498.06   11.78
  -8  -8  -6  464.07   10.46
  -8  -8  -6  466.96   10.31
  -8   8  -6  489.32   10.59
  -8  -8  -6  480.72   11.76
  -8   8  -6  464.75   11.75
  -8  -8  -5  121.63    4.03
  -8   8  -5  116.48    4.77
   8   8  -5  128.15    4.44
  -8  -8  -5  130.37    4.73
  -8  -8  -5  119.22    3.84
   8   8  -5  122.85    4.63
  -8   8  -5  125.90    3.91
  -8  -8  -4    7.18    0.80
  -8   8  -4    7.10    0.98
  -8  -8  -4    7.60    0.98
  -8   8  -4    9.16    0.95
   8   8  -4    5.07    0.98
  -8  -8  -4    8.26    1.12
   8   8  -4    6.38    0.96
   8  -8  -4    6.62    0.67
   8   8  -3   43.16    2.26
  -8  -8  -3   42.17    1.56
  -8  -8  -3   42.44    2.14
   8  -8  -3   41.21    1.39
  -8   8  -3   38.64    1.61
  -8  -8  -2  533.82    9.19
  -8  -8  -2  517.12   10.96
   8  -8  -2  550.41    9.31
  -8   8  -2  550.30    9.64
  -8  -8  -2  532.09    9.01
   8   8  -1  146.31    2.89
  -8  -8  -1  148.62    4.38
  -8  -8  -1  141.90    3.13
  -8   8  -1  151.76    3.23
   8   8  -1  152.17    3.34
  -8   8   0   15.95    0.83
   8   8   0   16.47    0.74
  -8   8   0   15.75    0.75
  -8   8   0   16.19    1.34
  -8  -8   0   14.57    1.25
  -8  -8   1  138.45    4.20
  -8   8   1  137.03    3.95
  -8   8   1  132.10    3.02
  -8  -8   2  482.49   10.23
  -8   8   2  495.86    9.75
  -8   8   3   36.32    1.81
  -8   8   3   36.41    1.65
  -8  -8   3   37.19    1.69
  -8  -8   3   35.63    1.99
  -8   8   4    6.60    0.91
  -8   8   4    6.66    0.71
  -8  -8   4    6.39    0.88
  -8  -8   4    6.30    0.94
  -8  -8   5  101.30    3.63
  -8   8   5  100.54    2.51
  -8   8   5  108.38    3.91
  -8  -8   5  101.70    3.64
  -8   8   6  337.65    5.88
  -8  -8   6  368.77    8.38
  -8   8   6  340.63    5.83
  -8  -8   6  368.45    8.54
   8  -8   7   37.32    2.56
  -8  -8   7   42.09    2.38
  -8  -8   8   65.27    3.08
  -8  -8   9    8.55    1.26
  -8  -8  10   57.31    3.00
  -8  -8  11    1.42    0.90
  -8   8  12   18.66    2.37
  -8  -8  12   15.91    2.17
  -8  -8  12   18.33    1.85
  -8   8  13   12.25    2.05
  -8  -8  13   10.56    1.46
  -8  -8  13   12.07    1.97
  -8  -8  14   17.38    2.42
  -8   8  14   14.46    2.51
  -8  -8  15    0.80    1.24
   8   9 -16    7.31    2.35
   8   9 -15   12.04    2.56
  -8  -9 -15   12.97    2.97
   8   9 -15   12.42    2.79
  -9   8 -14    3.98    1.79
  -8  -9 -14    5.68    2.17
   8   9 -14    4.03    2.07
   8   9 -14    3.66    1.78
  -8  -9 -13    6.11    1.95
   8   9 -13    9.13    2.24
  -9   8 -13    8.34    2.02
   8   9 -13    9.25    2.14
  -8  -9 -12   62.98    4.56
  -8  -9 -12   72.63    3.61
   8   9 -12   66.19    4.57
  -9   8 -12   66.62    4.47
   8   9 -12   68.34    4.99
   8   9 -11   36.59    3.32
  -9   8 -11   38.89    3.33
   8   9 -11   38.82    2.91
   8   9 -11   34.08    3.42
  -8  -9 -11   39.70    3.40
  -8  -9 -11   37.25    2.52
   8   9 -10   17.47    2.01
  -8  -9 -10   17.02    2.16
  -8  -9 -10   18.85    1.79
  -9   8 -10   17.26    2.11
   8   9 -10   20.52    2.54
   8   9 -10   16.73    2.28
  -8  -9  -9    0.60    0.96
   8   9  -9   -0.05    1.07
   8   9  -9    1.38    0.98
   8   9  -9    3.72    1.53
  -9   8  -9    0.90    1.17
  -8  -9  -9    0.22    0.68
  -8  -9  -8   92.91    4.26
   8   9  -8  100.74    4.78
  -8  -9  -8  102.48    3.89
   8   9  -8  103.91    4.41
  -8  -9  -8   98.95    5.15
  -9   8  -8   95.14    4.29
  -9   8  -8  112.13    5.53
  -9   8  -8  102.07    5.04
  -8  -9  -7   53.64    2.69
   8   9  -7   55.31    3.35
  -8  -9  -7   58.98    3.64
   8   9  -7   62.08    3.21
  -9   8  -7   61.20    3.77
  -9   8  -7   55.17    2.97
  -9   8  -7   57.64    3.67
  -8  -9  -7   50.98    2.83
  -8  -9  -6   39.43    2.31
  -9   8  -6   45.21    3.09
   8   9  -6   52.33    2.85
  -9   8  -6   44.18    2.42
   8   9  -6   45.28    2.85
  -8  -9  -6   45.78    2.97
  -9   8  -6   45.08    2.96
  -8  -9  -6   42.35    2.32
  -8  -9  -5  110.60    3.86
   8   9  -5  116.20    4.29
  -9   8  -5  108.68    4.65
   8   9  -5  109.75    4.36
  -9   8  -5  108.98    3.56
  -8  -9  -5  114.07    4.40
  -8  -9  -5  104.88    3.53
  -9   8  -4   34.16    1.67
  -8  -9  -4   33.90    1.63
  -8  -9  -4   35.64    2.14
   8   9  -4   36.83    2.23
  -8  -9  -4   34.06    2.00
   9  -8  -4   34.50    1.45
   8   9  -3  105.71    3.82
  -8  -9  -3  103.30    3.62
  -8  -9  -3  103.41    2.72
   8   9  -3  101.20    3.09
  -9   8  -3  101.22    2.85
   9  -8  -3  104.49    2.55
  -8  -9  -2   11.84    1.18
  -8  -9  -2   10.95    0.49
  -9   8  -2   11.76    0.77
   8   9  -2   11.22    0.74
   9  -8  -2   10.87    0.65
  -8  -9  -2   10.89    0.60
  -9   8  -1   49.58    1.53
  -8  -9  -1   47.94    2.33
   8   9  -1   47.53    1.56
   8   9  -1   43.17    1.10
  -8  -9  -1   44.15    1.44
  -8  -9   0  154.55    4.60
  -9   8   0  153.46    3.32
   8   9   0  155.69    3.16
  -8  -9   1   40.72    2.15
  -9   8   1   39.63    1.43
  -8  -9   2    9.78    1.10
  -8  -9   3   85.48    3.31
  -8  -9   3   86.45    2.81
  -9   8   3   93.10    3.08
  -9   8   4   26.82    1.37
  -8  -9   4   28.86    1.87
  -8  -9   4   26.86    1.63
  -9   8   4   29.78    1.84
  -8  -9   5   91.10    3.44
  -8  -9   5   92.86    3.58
  -9   8   5   92.37    2.56
  -9   8   5   99.93    3.77
  -9   8   6   38.55    2.44
  -8  -9   6   33.51    2.15
  -9   8   6   33.65    1.06
  -9   8   6   33.87    1.15
  -8  -9   7   42.71    2.47
   9  -8   7   44.07    2.78
  -8  -9   8   80.48    3.52
  -8  -9   9    2.00    0.86
  -8  -9  10   12.54    1.54
  -8  -9  11   24.19    2.12
  -8  -9  12   43.18    3.30
  -8  -9  12   47.13    2.93
  -8  -9  13    4.38    1.44
  -9   8  13    7.33    1.79
  -8  -9  13    5.73    1.23
  -8  -9  14    3.26    1.44
  -9   8  14    6.56    1.92
  -8  -9  15    9.52    2.07
   7   9 -16    4.15    2.10
   7   9 -15    5.21    2.21
   7   9 -15    3.38    1.90
  -7  -9 -15    2.69    1.94
   7   9 -14    5.82    1.96
  -9   7 -14    4.47    1.87
  -7  -9 -14    8.14    2.57
   7   9 -14    1.23    1.77
   7   9 -13   34.10    3.48
  -9   7 -13   30.70    3.28
  -7  -9 -13   37.83    3.84
   7   9 -13   33.60    3.79
  -9   7 -12   76.17    4.85
   7   9 -12   82.16    5.04
  -7  -9 -12   91.44    3.85
  -7  -9 -12   76.79    5.15
   7   9 -12   83.92    5.39
   7   9 -11   14.48    1.95
  -7  -9 -11   12.84    2.27
   7   9 -11   13.79    2.26
   7   9 -11   12.67    2.34
  -9   7 -11   12.50    2.08
  -7  -9 -11   15.58    1.62
   7   9 -10    7.75    1.43
   7   9 -10    5.91    1.58
  -7  -9 -10    7.08    1.13
  -7  -9 -10    7.73    1.64
   7   9 -10    5.94    1.61
  -9   7 -10    6.16    1.61
   7   9  -9  105.60    4.63
  -9   7  -9  116.75    5.56
   7   9  -9  102.34    5.12
  -7  -9  -9  105.20    3.96
   7   9  -9  112.81    5.19
  -9   7  -9  110.72    5.01
   7   9  -8   64.41    3.25
   7   9  -8   64.52    3.39
  -7  -9  -8   69.79    4.21
  -9   7  -8   73.43    4.44
  -9   7  -8   65.18    3.53
  -9   7  -8   60.17    3.89
  -7  -9  -8   63.88    2.90
   7   9  -8   61.49    3.67
   7   9  -8   65.33    3.75
  -7  -9  -7   27.51    2.56
   7   9  -7   32.61    2.36
  -9   7  -7   30.00    2.22
   7   9  -7   30.89    2.48
   7   9  -7   27.84    2.27
  -7  -9  -7   28.37    1.86
  -9   7  -7   27.78    2.56
  -9   7  -7   34.87    2.81
  -9   7  -6    7.09    1.17
   7   9  -6    6.13    1.35
  -7  -9  -6    8.10    1.42
   7   9  -6    7.82    1.28
  -7  -9  -6    6.64    1.03
  -9   7  -6    8.77    1.51
  -9   7  -6    5.67    1.39
   7   9  -6    8.26    1.27
   7   9  -5  374.44    8.83
   7   9  -5  365.56    8.98
  -9   7  -5  357.01    9.28
  -7  -9  -5  361.04    8.18
  -9   7  -5  344.11    7.85
  -7  -9  -5  358.94    9.04
   7   9  -5  351.77    8.42
  -9   7  -4  251.39    5.81
   7   9  -4  256.96    6.30
  -7  -9  -4  264.15    6.45
   7   9  -4  268.17    6.92
   9  -7  -4  263.38    5.53
  -7  -9  -4  259.46    6.77
  -9   7  -3  135.50    3.47
   9  -7  -3  144.27    3.26
  -7  -9  -3  137.77    4.13
   7   9  -3  140.25    3.71
  -7  -9  -3  139.21    4.25
  -9   7  -2   44.39    1.51
   7   9  -2   42.08    1.49
  -7  -9  -2   42.68    1.26
  -7  -9  -2   41.49    2.09
   9  -7  -2   46.89    1.41
  -7  -9  -2   43.33    1.20
  -9   7  -1  413.00    7.42
   7   9  -1  419.78    7.55
  -7  -9  -1  412.12    8.91
   7   9  -1  403.72    6.88
  -7  -9   0  611.99   12.42
   7   9   0  627.46   10.58
  -9   7   0  632.55   10.81
  -9   7   1  369.32    7.03
  -7  -9   1  394.62    8.46
  -7  -9   2   36.75    2.01
  -7  -9   3  124.21    4.04
  -9   7   3  126.23    3.72
  -7  -9   3  121.32    3.42
  -7  -9   4  217.60    5.79
  -7  -9   4  200.66    5.22
  -9   7   4  211.31    5.61
  -9   7   5  304.96    7.50
  -7  -9   5  289.49    7.29
  -7  -9   5  288.76    7.08
  -9   7   6    5.12    1.12
  -9   7   6    4.62    0.38
  -7  -9   6    4.54    0.92
  -9   7   6    4.23    0.45
  -7  -9   7   22.22    1.81
   9  -7   7   22.33    1.94
  -7  -9   8   55.91    2.87
  -7  -9   9   79.39    3.54
  -7  -9  10    4.62    1.12
  -7  -9  11   10.94    1.75
  -7  -9  11   11.77    1.55
  -7  -9  12   48.70    3.48
  -7  -9  12   54.74    3.12
  -9   7  13   23.31    2.66
  -7  -9  13   24.43    2.15
  -7  -9  13   19.02    2.35
  -9   7  14    3.50    1.55
  -7  -9  14    1.35    1.12
  -7  -9  15    5.06    1.76
   6   9 -16    0.53    1.95
  -6  -9 -15   15.74    3.26
   6   9 -15    9.64    2.75
   6   9 -15   10.82    2.41
   6   9 -14   56.86    5.03
   6   9 -14   48.00    4.15
  -6  -9 -14   53.96    5.11
  -9   6 -14   42.44    3.92
  -6  -9 -13    1.97    1.70
   6   9 -13    2.61    1.62
   6   9 -13   -0.05    1.60
  -9   6 -13   -0.96    1.73
  -6  -9 -12    2.76    1.64
  -6  -9 -12    4.53    1.05
   6   9 -12    3.90    1.68
   6   9 -12    4.70    1.73
  -9   6 -12    3.80    1.65
  -6  -9 -11   68.33    3.08
  -9   6 -11   59.51    2.22
  -9   6 -11   56.98    3.96
   6   9 -11   61.74    3.68
   6   9 -11   68.01    4.28
   6   9 -11   64.09    4.46
  -9   6 -10   32.24    2.89
  -6  -9 -10   31.16    2.00
   6   9 -10   32.17    2.94
  -9   6 -10   28.59    1.32
   6   9 -10   33.64    2.64
   6   9 -10   27.59    2.83
   6   9  -9   47.59    3.48
   6   9  -9   54.15    3.29
  -9   6  -9   52.54    3.70
  -6  -9  -9   54.42    2.61
   6   9  -9   61.45    3.72
  -9   6  -9   53.28    3.44
   6   9  -9   58.47    3.35
   6   9  -8   20.21    2.17
  -6  -9  -8   17.49    1.47
   6   9  -8   19.56    1.88
  -9   6  -8   18.07    2.26
  -9   6  -8   21.64    2.55
  -9   6  -8   14.20    1.78
   6   9  -8   15.19    1.88
   6   9  -8   20.29    2.14
  -9   6  -7  143.15    5.56
  -6  -9  -7  138.40    4.24
  -9   6  -7  146.17    5.89
   6   9  -7  129.12    4.61
   6   9  -7  144.28    5.07
   6   9  -7  137.49    5.20
   6   9  -7  131.61    5.14
  -6  -9  -7  147.59    5.71
  -9   6  -7  140.84    5.00
  -6  -9  -6  102.06    4.38
  -6  -9  -6   92.64    3.33
  -9   6  -6  107.48    4.55
  -9   6  -6   98.88    4.36
   6   9  -6   96.60    3.96
   6   9  -6  102.28    4.03
  -9   6  -6   93.63    3.66
   6   9  -6   99.96    4.11
   6   9  -5  211.63    6.12
  -6  -9  -5  216.01    6.27
  -6  -9  -5  199.39    5.33
   6   9  -5  209.81    5.83
   6   9  -5  212.98    6.08
  -9   6  -5  202.37    6.37
  -9   6  -5  199.13    5.31
  -6  -9  -4    3.02    0.67
   6   9  -4    2.83    0.77
   6   9  -4    3.17    0.71
  -9   6  -4    4.05    0.71
  -6  -9  -4    2.46    0.77
  -6  -9  -3  134.04    3.97
   6   9  -3  139.98    3.62
  -6  -9  -3  140.19    4.01
  -9   6  -3  112.08    3.17
   9  -6  -3  134.61    3.16
   6   9  -2   30.67    1.22
  -6  -9  -2   32.88    1.79
  -9   6  -2   33.68    1.27
  -6  -9  -2   33.94    0.95
   9  -6  -2   32.70    1.18
   6   9  -1  285.27    4.95
  -6  -9  -1  277.69    6.64
  -9   6  -1  290.41    5.40
   6   9   0   17.56    0.70
  -9   6   0   15.27    0.80
  -6  -9   0   15.95    1.28
  -6  -9   1  276.96    6.52
  -9   6   1  264.16    5.30
  -6  -9   2   30.61    1.78
   6   9   2   29.70    1.63
  -6  -9   3  112.83    3.80
  -6  -9   3  117.47    3.26
  -6  -9   4    2.48    0.69
  -9   6   4    2.68    0.69
  -6  -9   4    2.55    0.60
  -9   6   5  169.10    5.15
  -6  -9   5  165.89    4.98
  -9   6   6   74.70    1.86
  -9   6   6   79.66    3.52
  -6  -9   6   78.69    3.24
  -6  -9   7  111.07    4.03
   9  -6   7  107.39    4.36
  -6  -9   8   15.09    1.54
  -6  -9   9   39.00    2.50
  -6  -9  10   22.11    2.20
  -6  -9  10   21.77    1.97
  -6  -9  11   44.03    2.81
  -6  -9  11   44.54    3.19
  -6  -9  12    3.75    1.32
  -6  -9  12    3.01    1.37
  -6  -9  13    0.71    1.14
  -9   6  13    3.52    1.58
  -6  -9  13    1.47    1.03
  -6  -9  14   28.97    2.87
  -9   6  14   30.72    3.12
  -6  -9  15   10.33    2.03
  -5  -9 -15   -0.29    2.16
   5   9 -15    1.60    1.68
  -9   5 -15   -2.92    2.18
   5   9 -15   -0.51    1.67
  -5  -9 -14   17.39    3.20
   5   9 -14   18.87    2.77
   5   9 -14   17.23    2.99
  -9   5 -14   18.14    2.76
  -5  -9 -13   21.67    3.26
   5   9 -13   26.80    3.39
  -9   5 -13   23.34    2.84
   5   9 -13   21.83    2.72
   5   9 -12    2.44    1.65
  -9   5 -12    2.75    1.41
  -9   5 -12    3.57    0.84
   5   9 -12    4.11    1.91
  -5  -9 -12    4.86    0.87
  -9   5 -11   65.42    2.53
   5   9 -11   69.12    3.84
   5   9 -11   68.82    4.23
  -5  -9 -11   67.59    2.85
  -5  -9 -11   69.97    3.03
  -9   5 -11   67.64    4.25
   5   9 -11   71.33    4.63
   5   9 -10   98.15    4.47
   5   9 -10  102.35    4.94
  -5  -9 -10  100.71    3.47
  -9   5 -10   92.63    2.85
  -9   5 -10  100.28    5.20
   5   9 -10  102.44    5.28
  -9   5 -10   97.11    4.88
   5   9  -9   45.23    3.10
  -9   5  -9   43.42    1.59
  -9   5  -9   47.33    3.44
   5   9  -9   43.90    2.88
  -9   5  -9   50.14    3.33
   5   9  -9   42.42    3.24
   5   9  -9   46.32    3.10
  -5  -9  -9   45.87    2.26
  -9   5  -8   25.03    0.94
   5   9  -8   26.33    2.35
   5   9  -8   30.34    2.30
  -9   5  -8   25.51    2.27
  -9   5  -8   27.54    2.53
   5   9  -8   28.48    2.49
  -5  -9  -8   26.62    1.68
  -9   5  -8   33.53    3.01
   5   9  -8   28.04    2.22
   5   9  -7   25.27    2.23
  -9   5  -7   22.59    1.95
   5   9  -7   23.98    1.97
  -5  -9  -7   24.42    1.57
  -9   5  -7   25.69    2.47
   5   9  -7   23.15    1.89
   5   9  -7   25.13    2.10
  -9   5  -7   24.10    2.30
  -5  -9  -6  143.12    5.24
   5   9  -6  150.71    5.04
   5   9  -6  145.65    5.03
  -9   5  -6  145.82    5.32
   5   9  -6  149.62    5.01
  -9   5  -6  145.33    4.75
  -9   5  -6  151.06    5.51
  -5  -9  -6  146.75    4.16
   5   9  -5  276.44    7.22
  -5  -9  -5  275.81    7.35
  -5  -9  -5  275.80    6.42
  -9   5  -5  270.58    6.59
   5   9  -5  280.95    7.07
   5   9  -5  280.11    7.16
   5   9  -4    0.81    0.53
   5   9  -4    1.71    0.69
  -5  -9  -4    0.93    0.58
  -9   5  -4    1.35    0.55
  -5  -9  -4    1.57    0.54
   9  -5  -3  129.91    3.18
  -5  -9  -3  132.67    3.83
  -5  -9  -3  125.91    3.83
  -9   5  -3  130.33    3.29
   5   9  -3  132.17    3.54
  -9   5  -2  427.79    7.79
   5   9  -2  413.12    7.81
  -5  -9  -2  437.16    8.42
   9  -5  -2  422.00    7.69
  -5  -9  -2  431.03    8.88
  -5  -9  -2  432.80    7.16
   5   9  -1  153.79    2.83
  -5  -9  -1  137.16    4.09
  -5  -9  -1  148.76    2.55
  -9   5  -1  151.21    3.16
  -5  -9   0    1.94    0.22
  -5  -9   0    0.84    0.50
   5   9   0    1.71    0.31
  -9   5   0    3.09    0.44
  -5  -9   1  151.04    4.24
  -9   5   1  143.32    3.32
  -5  -9   2  402.23    7.51
  -5  -9   2  410.38    8.70
   5   9   2  391.97    8.19
  -5  -9   3  102.00    3.49
  -5  -9   3  100.31    2.93
  -9   5   4    1.87    0.60
  -5  -9   4    1.01    0.68
  -5  -9   4    0.69    0.55
  -9   5   5  244.13    6.44
  -9   5   5  229.60    4.68
  -5  -9   5  247.86    6.32
  -9   5   6  120.37    2.69
  -5  -9   6  121.17    4.16
  -9   5   6  127.11    4.55
  -9   5   7   14.27    0.64
   9  -5   7   15.05    1.62
  -5  -9   7   18.81    1.63
  -5  -9   8   19.37    1.75
  -5  -9   9   33.86    2.35
   5   9   9   38.64    2.66
  -5  -9   9   32.86    2.49
  -5  -9  10   70.51    3.75
   5   9  10   71.52    3.79
  -5  -9  10   66.51    3.37
  -5  -9  11   44.19    2.78
  -5  -9  11   48.32    3.23
  -5  -9  12    3.83    1.14
  -5  -9  12    1.74    1.20
  -5  -9  13   14.35    2.07
  -9   5  13   15.59    2.32
  -5  -9  14   12.87    2.09
  -9   5  14   16.63    2.49
  -5  -9  15    0.13    1.12
  -4  -9 -15    2.76    2.31
   4   9 -15    5.51    1.84
   4   9 -15    2.86    1.84
  -9   4 -15    4.58    1.75
   4   9 -14   20.62    3.13
   4   9 -14   21.31    2.84
  -4  -9 -14   26.58    3.94
  -9   4 -14   28.24    3.27
   4   9 -13   50.32    3.88
   4   9 -13   43.61    4.16
  -9   4 -13   51.85    4.07
   4   9 -12   15.55    2.09
   4   9 -12   14.55    2.32
   4   9 -12   15.24    2.61
  -9   4 -12   20.43    2.61
  -9   4 -12   13.83    1.42
  -9   4 -11   18.94    1.48
  -4  -9 -11   21.42    1.61
   4   9 -11   14.35    2.32
   4   9 -11   16.80    2.09
  -4  -9 -11   17.89    1.31
   4   9 -11   16.45    2.29
  -9   4 -11   22.16    2.55
   4   9 -10   16.68    1.90
  -9   4 -10   19.49    2.34
   4   9 -10   17.30    2.12
   4   9 -10   20.45    2.43
  -9   4 -10   17.11    1.28
  -9   4 -10   17.10    2.36
  -4  -9 -10   17.20    1.30
  -9   4  -9   68.04    2.29
   4   9  -9   65.77    4.00
   4   9  -9   74.42    3.73
   4   9  -9   67.17    3.84
   4   9  -9   65.17    3.71
  -4  -9  -9   72.58    2.66
  -9   4  -9   66.74    4.06
  -9   4  -9   75.39    4.02
  -9   4  -8   34.15    2.80
  -4  -9  -8   34.43    1.73
   4   9  -8   30.95    2.62
   4   9  -8   30.23    2.33
  -9   4  -8   34.15    3.03
  -9   4  -8   33.72    1.32
   4   9  -8   32.27    2.43
  -9   4  -8   30.83    2.46
   4   9  -8   32.20    2.44
  -9   4  -7    8.51    1.29
   4   9  -7   10.27    1.39
   4   9  -7   10.77    1.46
  -4  -9  -7   10.93    0.99
  -9   4  -7    9.13    0.50
   4   9  -7   11.10    1.43
   4   9  -7    9.57    1.28
  -9   4  -7   10.12    1.58
  -9   4  -7   13.25    1.90
   4   9  -6  111.00    4.18
   4   9  -6  117.95    4.33
  -4  -9  -6  109.99    3.35
  -9   4  -6  116.26    4.73
  -9   4  -6  110.31    4.05
   4   9  -6  116.76    4.34
   4   9  -5   12.01    1.27
   4   9  -5   11.00    1.10
  -4  -9  -5   11.41    1.30
   4   9  -5   10.29    1.26
  -4  -9  -5    9.93    0.95
  -9   4  -5    9.76    1.11
   4   9  -5    9.96    1.20
   4   9  -4   26.01    1.80
  -4  -9  -4   25.51    1.48
  -9   4  -4   28.10    1.51
   4   9  -4   26.94    1.64
  -4  -9  -4   28.27    1.75
  -9   4  -3   12.06    0.85
   9  -4  -3   13.39    0.85
  -4  -9  -3   12.12    1.02
  -4  -9  -3   12.42    1.04
   4   9  -3   14.83    1.02
   9  -4  -2  351.91    6.46
  -9   4  -2  350.59    6.48
  -4  -9  -2  351.52    7.43
  -4  -9  -2  359.83    5.79
   4   9  -2  324.56    6.55
  -4  -9  -2  359.78    7.04
  -4  -9  -1  161.79    4.32
  -4  -9  -1  163.79    2.82
  -9   4  -1  164.00    3.31
   4   9  -1  161.06    3.08
   9  -4  -1  161.49    3.39
  -9   4   0   30.44    1.10
  -4  -9   0   28.13    0.87
  -4  -9   0   29.26    1.62
   4   9   0   31.61    0.92
  -9   4   1  148.22    3.44
  -4  -9   1  151.79    4.30
  -4  -9   1  160.91    3.33
  -4  -9   2  304.91    7.08
  -4  -9   2  315.75    6.02
   4   9   2  306.25    6.60
   9  -4   2  307.87    5.64
  -4  -9   3    9.68    1.02
  -4  -9   3    9.61    0.80
   4   9   3    9.23    0.79
  -4  -9   4   24.49    1.65
  -4  -9   4   24.54    1.65
  -9   4   4   22.54    1.58
  -4  -9   5    8.66    1.11
  -9   4   5    9.30    0.66
  -9   4   5   10.62    1.26
  -9   4   6   93.80    3.83
   4   9   6   97.23    3.58
  -9   4   6   89.80    2.30
  -4  -9   6   98.92    3.64
  -9   4   7    7.21    0.52
  -4  -9   7    8.50    1.21
   4   9   7    7.86    1.18
  -4  -9   8   20.48    1.86
  -4  -9   8   22.81    1.86
   4   9   8   24.12    2.00
  -9   4   8   20.65    0.77
   4   9   9   49.86    2.99
  -4  -9   9   48.23    2.95
  -4  -9   9   44.87    2.67
  -4  -9  10   12.29    1.58
   4   9  10   13.03    1.77
  -4  -9  10   12.72    1.73
  -4  -9  11   11.39    1.71
   4   9  11   13.86    1.92
  -4  -9  11   15.50    1.72
  -4  -9  12    8.10    1.63
  -4  -9  12   10.08    1.60
   4   9  12    8.86    1.71
  -9   4  13   35.86    3.27
   4   9  13   31.62    2.88
  -4  -9  13   29.72    2.81
  -9   4  14   15.01    2.32
  -4  -9  14   15.51    2.22
  -9   4  15    1.95    1.45
  -4  -9  15    1.87    1.31
   3   9 -15   10.05    2.63
   3   9 -15   12.80    2.42
  -3  -9 -15   16.08    3.45
  -9   3 -15   12.73    2.57
   3   9 -14   11.35    2.42
  -9   3 -14   11.83    2.38
   3   9 -14   11.29    2.20
  -9   3 -13    7.95    1.89
   3   9 -13    7.06    2.04
   3   9 -13    7.54    1.90
   3   9 -12   19.21    2.46
   3   9 -12   18.70    2.69
  -9   3 -12   22.58    2.73
  -3  -9 -11  149.59    3.97
  -9   3 -11  145.71    6.31
   3   9 -11  153.50    6.12
  -3  -9 -11  144.96    3.70
  -9   3 -11  140.75    6.31
   3   9 -11  138.48    6.59
   3   9 -11  137.86    5.69
   3   9 -10   44.86    3.06
   3   9 -10   43.42    3.01
  -9   3 -10   40.12    3.21
   3   9 -10   42.67    3.37
  -3  -9 -10   45.21    2.02
  -9   3 -10   42.10    3.21
  -3  -9 -10   44.79    1.86
   3   9  -9   24.63    2.37
  -3  -9  -9   28.38    1.46
   3   9  -9   27.32    2.39
  -9   3  -9   29.48    2.55
   3   9  -9   25.68    2.21
  -9   3  -9   28.72    2.66
   3   9  -9   26.74    2.59
  -3  -9  -8   24.02    1.34
  -9   3  -8   23.51    2.62
   3   9  -8   22.61    2.04
  -9   3  -8   24.94    2.16
  -9   3  -8   22.52    2.33
   3   9  -8   25.31    2.18
   3   9  -8   25.93    2.37
   3   9  -8   23.23    2.12
   3   9  -7  122.76    4.88
  -3  -9  -7  128.02    3.50
   3   9  -7  128.02    4.64
  -9   3  -7  128.63    4.75
   3   9  -7  127.96    4.76
  -9   3  -7  128.29    5.49
  -3  -9  -6  133.13    3.63
  -9   3  -6  137.94    4.60
   3   9  -6  135.76    4.77
   3   9  -6  132.47    4.45
   3   9  -6  131.47    4.48
   3   9  -6  137.45    4.78
   3   9  -5   40.98    2.22
   3   9  -5   35.72    1.94
   3   9  -5   35.47    2.21
  -9   3  -5   34.54    1.93
  -3  -9  -5   35.30    1.65
   3   9  -4   65.30    2.88
  -3  -9  -4   64.40    2.29
   3   9  -4   60.63    2.25
   3   9  -4   63.77    2.55
  -9   3  -4   63.34    2.33
  -3  -9  -4   59.32    2.57
  -9   3  -3   37.85    1.52
  -3  -9  -3   37.84    1.72
  -3  -9  -3   36.72    1.77
   3   9  -3   37.68    1.67
   9  -3  -3   38.75    1.53
  -3  -9  -2  491.60    7.73
  -3  -9  -2  484.67    8.99
  -3  -9  -2  475.74    9.40
  -9   3  -2  480.55    8.51
   3   9  -2  462.90    8.61
  -9   3  -1  837.08   13.81
  -3  -9  -1  821.67   15.11
  -3  -9  -1  848.20   14.06
   3   9  -1  846.44   13.62
  -3  -9  -1  833.81   13.35
  -9   3   0   12.47    0.71
  -3  -9   0   13.22    0.57
  -3  -9   0   13.38    1.12
  -3  -9   1  793.87   12.95
  -3  -9   1  764.14   14.57
  -9   3   1  762.48   13.49
  -3  -9   1  776.47   13.29
  -3  -9   2  444.81    8.15
   9  -3   2  457.46    7.89
   3   9   2  441.97    8.77
  -3  -9   2  460.06    9.43
  -3  -9   2  453.67    8.57
  -3  -9   3   35.69    1.80
  -3  -9   3   33.41    1.89
   3   9   3   31.70    1.46
  -3  -9   4   54.83    2.37
   3   9   4   53.25    2.18
  -9   3   4   50.39    1.74
  -3  -9   4   46.44    2.33
  -9   3   4   54.07    2.42
  -9   3   5   26.47    1.14
   3   9   5   25.53    1.65
  -3  -9   5   27.98    1.82
  -9   3   5   26.93    1.85
   9  -3   6  107.86    4.03
   3   9   6  106.62    3.83
  -9   3   6  103.55    4.07
  -9   3   6  103.70    2.60
  -3  -9   6  106.44    3.83
  -9   3   7   98.69    4.17
  -3  -9   7   99.97    3.82
   3   9   7  103.39    3.94
  -9   3   7   95.19    2.44
  -3  -9   7   96.00    3.76
  -3  -9   8   17.07    1.72
  -3  -9   8   17.49    1.72
  -9   3   8   17.25    0.83
   3   9   8   15.56    1.70
  -3  -9   9   20.20    1.86
  -9   3   9   19.58    0.84
  -3  -9   9   19.46    1.95
   3   9   9   20.20    1.97
  -3  -9  10   32.28    2.59
   3   9  10   30.86    2.52
  -3  -9  10   32.24    2.33
  -3  -9  11   91.74    4.52
   3   9  11   94.21    4.63
  -3  -9  11  102.09    4.23
   3   9  12   11.11    1.74
  -3  -9  12   12.01    1.92
  -3  -9  13    2.33    1.31
  -9   3  13    4.24    1.49
   3   9  13    3.05    1.21
   3   9  14    8.08    1.67
  -3  -9  14    5.03    1.49
  -9   3  14    6.83    1.77
  -9   3  15    6.23    1.72
   3   9  15   10.45    2.07
  -3  -9  15    6.89    1.71
   2   9 -15    8.61    2.21
   2   9 -15   12.99    2.38
  -9   2 -15   11.06    2.47
   2   9 -14    5.59    2.07
   2   9 -14    7.57    1.95
   2   9 -13   26.65    3.21
   2   9 -13   24.51    2.65
  -9   2 -13   27.25    3.03
   2   9 -12   56.69    4.40
   2   9 -12   57.27    3.82
  -9   2 -12   59.71    4.18
   2   9 -11   22.75    2.76
  -9   2 -11   18.62    2.46
   2   9 -11   23.33    2.45
  -2  -9 -11   21.31    0.92
  -9   2 -11   28.57    2.86
   2   9 -11   27.07    2.65
   2   9 -10    7.48    1.77
  -9   2 -10    5.99    1.72
   2   9 -10    5.91    1.32
  -9   2 -10    9.09    1.76
  -2  -9 -10    5.53    0.67
   2   9 -10    5.88    1.43
  -2  -9 -10    6.94    0.63
   2   9  -9   29.59    2.71
  -2  -9  -9   31.94    1.38
   2   9  -9   32.54    2.75
   2   9  -9   32.97    2.60
  -9   2  -9   35.11    2.81
   2   9  -9   31.78    2.45
  -9   2  -9   36.80    2.81
  -9   2  -8   91.21    4.14
   2   9  -8   79.83    4.01
   2   9  -8   85.46    3.97
   2   9  -8   86.48    3.77
  -2  -9  -8   84.47    2.51
  -9   2  -8   88.60    4.85
   2   9  -8   84.59    4.22
   2   9  -7   29.23    2.22
   2   9  -7   24.42    1.94
   2   9  -7   26.13    2.25
  -9   2  -7   26.46    2.12
  -2  -9  -7   29.25    1.37
   2   9  -6   67.05    3.17
  -9   2  -6   66.72    3.04
   2   9  -6   70.59    3.28
   2   9  -6   63.60    2.88
  -2  -9  -6   66.24    2.18
   2   9  -6   61.18    2.94
  -2  -9  -5    9.37    0.80
   2   9  -5    8.36    1.11
  -9   2  -5    7.89    0.98
   2   9  -5   10.18    1.24
   2   9  -5    8.40    1.03
  -2  -9  -4   81.27    2.53
   2   9  -4   79.36    2.71
   2   9  -4   79.76    3.24
   2   9  -4   84.39    2.96
  -9   2  -4   77.67    2.65
   2   9  -3   78.06    2.26
  -9   2  -3   76.42    2.28
  -2  -9  -3   78.94    2.52
   2   9  -3   77.36    2.51
  -2  -9  -2   24.24    1.15
   2   9  -2   24.57    1.07
  -2  -9  -2   23.20    1.31
  -9   2  -2   25.29    1.01
  -2  -9  -1  273.24    4.64
  -2  -9  -1  264.51    6.03
  -9   2  -1  273.49    4.95
   2   9  -1  270.62    4.86
  -2  -9  -1  267.38    5.05
   2   9   0    5.05    0.31
  -2  -9   0    6.80    0.43
  -2  -9   0    3.52    0.60
  -9   2   0    5.57    0.49
  -2  -9   1  266.32    6.11
   9  -2   1  257.70    5.26
  -2  -9   1  257.05    5.02
  -2  -9   1  254.93    4.58
  -9   2   1  257.38    5.19
   2   9   2   23.53    1.23
  -2  -9   2   23.64    1.51
  -2  -9   2   24.23    1.20
   2   9   3   69.39    2.27
  -2  -9   3   73.02    2.82
  -2  -9   3   69.26    2.52
  -2  -9   3   67.68    2.45
   2   9   3   68.69    2.19
  -9   2   4   65.90    2.71
  -2  -9   4   70.35    2.65
  -9   2   4   64.98    2.09
   2   9   4   64.40    2.47
  -2  -9   4   71.06    2.87
  -2  -9   5    7.02    1.04
  -9   2   5    5.06    0.55
  -2  -9   5    5.27    0.86
   2   9   5    4.37    0.79
  -9   2   5    5.42    0.95
  -9   2   6   48.28    1.68
   2   9   6   49.64    2.52
  -2  -9   6   40.93    2.36
  -9   2   6   50.95    2.73
  -2  -9   6   48.76    2.47
  -9   2   7   18.90    1.84
   2   9   7   20.34    1.75
  -2  -9   7   21.68    1.77
  -9   2   7   20.64    1.05
  -2  -9   7   21.04    1.80
  -9   2   8   59.74    1.88
  -2  -9   8   61.00    3.11
  -2  -9   8   61.26    3.05
   2   9   8   58.69    3.17
  -9   2   9   21.84    1.08
   2   9   9   26.76    2.25
  -2  -9   9   20.16    2.00
  -2  -9   9   29.12    2.20
  -2  -9  10    4.67    1.18
  -2  -9  10    3.46    1.11
   2   9  10    4.62    1.28
  -2  -9  11   17.43    2.06
   2   9  11   17.96    2.15
  -2  -9  12   37.94    3.00
   2   9  12   35.96    3.06
  -2  -9  13   16.92    2.18
   2   9  13   17.01    2.23
  -9   2  13   15.78    2.25
  -2  -9  14    5.67    1.55
  -9   2  14    5.57    1.63
   2   9  14    4.96    1.49
  -9   2  15    6.26    1.79
   2   9  15    7.26    1.74
  -2  -9  15    5.57    1.64
   1   9 -15   -0.17    1.57
  -9   1 -15    3.90    1.87
   1   9 -14    2.47    1.53
   1   9 -14    1.61    1.73
  -9   1 -14    2.83    1.63
   1   9 -13    2.88    1.42
  -9   1 -13    5.17    1.78
   1   9 -13    5.85    1.95
   1   9 -12   86.68    4.49
   1   9 -12   78.75    5.08
  -9   1 -12   94.21    5.13
  -9   1 -12   82.20    4.91
  -9   1 -11   19.38    2.39
   1   9 -11   20.73    2.60
   1   9 -11   19.82    2.17
  -9   1 -11   18.12    2.38
   1   9 -11   18.62    2.16
   1   9 -10    6.49    1.40
   1   9 -10    7.05    1.67
   1   9 -10    8.14    1.46
  -9   1 -10    6.19    1.55
  -9   1 -10    7.99    1.63
   1   9  -9   41.85    3.11
  -1  -9  -9   42.52    1.36
   1   9  -9   43.49    2.78
  -1  -9  -9   43.94    1.45
  -9   1  -9   44.35    3.05
   1   9  -9   43.96    3.21
   1   9  -9   47.58    3.02
  -9   1  -9   45.53    3.11
   1   9  -8  232.80    7.23
  -1  -9  -8  237.16    4.80
   1   9  -8  248.30    7.65
   1   9  -8  232.82    6.68
  -9   1  -8  244.89    8.49
   1   9  -8  236.76    7.43
  -9   1  -8  241.18    7.30
  -1  -9  -7    4.27    0.52
   1   9  -7    3.47    0.87
   1   9  -7    5.55    1.23
  -9   1  -7    6.19    1.24
   1   9  -7    3.18    0.97
  -1  -9  -6  189.50    4.16
   1   9  -6  188.73    5.78
   1   9  -6  184.62    5.58
  -9   1  -6  185.54    5.53
   1   9  -6  187.87    5.82
   1   9  -6  183.50    5.22
  -1  -9  -5   22.18    1.12
   1   9  -5   19.74    1.56
   1   9  -5   19.96    1.67
  -9   1  -5   20.54    1.48
   1   9  -5   19.92    1.51
  -9   1  -4  286.01    6.26
  -1  -9  -4  284.42    5.87
   1   9  -4  293.20    6.60
   1   9  -4  269.87    6.30
  -9   1  -3   88.84    2.18
  -9   1  -3   92.99    2.56
   1   9  -3   89.79    2.76
   1   9  -3   93.87    2.62
  -1  -9  -3   87.80    2.68
  -1  -9  -2    4.10    0.58
  -9   1  -2    3.85    0.38
   1   9  -2    4.69    0.48
   1   9  -2    4.18    0.37
  -1  -9  -1   84.22    2.74
   1   9  -1   85.63    1.91
  -1  -9  -1   86.68    1.76
  -9   1  -1   84.19    1.90
   1   9   0  451.76    7.64
  -1  -9   0  463.39    9.23
   9  -1   0  450.76    8.85
  -1  -9   0  483.47    7.84
  -9   1   0  456.03    8.10
  -1  -9   1   73.96    2.03
   9  -1   1   72.48    1.96
  -9   1   1   74.64    2.14
  -1  -9   1   71.25    2.66
   9  -1   1   75.36    2.19
   1   9   2    4.37    0.46
  -1  -9   2    3.56    0.66
  -1  -9   2    4.51    0.55
   1   9   2    3.90    0.52
   9  -1   2    4.22    0.54
  -1  -9   2    4.16    0.43
   1   9   3   81.22    2.36
  -1  -9   3   75.78    2.95
   1   9   3   79.76    2.50
  -1  -9   3   83.51    2.74
  -9   1   3   84.46    2.49
  -1  -9   3   83.39    2.44
  -1  -9   3   81.78    2.69
   9  -1   3   78.42    2.64
  -9   1   4  245.90    5.25
  -1  -9   4  244.76    5.82
   9  -1   4  241.47    5.94
  -1  -9   4  242.78    6.21
   1   9   4  246.30    5.81
  -9   1   4  253.98    6.16
   1   9   4  241.28    4.99
  -1  -9   4  251.21    5.67
  -9   1   5   18.69    1.54
   1   9   5   16.36    1.36
   9  -1   5   15.95    1.37
  -9   1   5   16.68    1.00
  -1  -9   5   13.65    1.34
  -1  -9   5   17.34    1.31
  -9   1   6  143.54    3.53
  -1  -9   6  139.24    4.67
   1   9   6  146.89    4.70
  -9   1   6  151.17    4.94
  -1  -9   6  149.74    4.56
  -9   1   7    2.88    0.53
  -1  -9   7    3.03    0.96
  -9   1   7    3.51    1.03
  -1  -9   7    2.48    0.84
   1   9   7    3.68    0.95
  -1  -9   8  178.23    5.70
   1   9   8  179.13    5.86
  -9   1   8  176.88    4.12
  -1  -9   8  179.79    5.62
  -1  -9   9   37.95    2.50
   1   9   9   32.22    2.51
  -9   1   9   32.60    1.46
  -1  -9   9   31.91    2.42
   1   9  10    6.28    1.42
  -1  -9  10    4.88    1.24
  -9   1  10    4.84    0.62
  -1  -9  10    5.75    1.19
   1   9  11   15.10    1.94
  -1  -9  11   13.31    1.82
   1   9  12   51.23    3.59
  -1  -9  12   51.66    3.49
  -9   1  13    2.24    1.23
   1   9  13    3.78    1.41
  -1  -9  13    1.53    1.13
   1   9  14   -0.01    1.01
  -1  -9  14    0.06    1.14
  -9   1  15    1.28    1.25
   1   9  15    0.82    1.12
  -1  -9  15   -0.38    1.15
   0   9 -15   10.96    2.56
  -9   0 -15   12.36    2.56
   0   9 -14   13.28    2.02
   0   9 -14   11.88    2.51
  -9   0 -14   11.74    2.28
   0   9 -13   13.64    2.00
   0   9 -13    7.08    1.79
  -9   0 -13    9.36    2.08
   0   9 -12   59.47    4.38
   0   9 -12   54.24    3.49
  -9   0 -12   51.95    3.94
  -9   0 -12   53.36    3.85
   0   9 -11   19.53    2.46
   0   9 -11   20.86    2.30
   0   9 -11   23.15    2.21
  -9   0 -11   20.53    2.47
  -9   0 -11   20.62    2.42
   0   9 -10   28.92    2.36
  -9   0 -10   32.17    2.74
   0   9 -10   30.80    2.86
  -9   0 -10   29.68    2.69
   0   9 -10   29.57    2.58
   0   9  -9    2.32    1.00
   0   9  -9    3.61    1.19
   0  -9  -9    4.15    1.48
   0   9  -9    3.42    1.19
   0   9  -9    2.11    1.06
  -9   0  -9    5.14    1.47
  -9   0  -8   69.14    3.61
   0   9  -8   66.41    3.55
  -9   0  -8   71.86    4.34
   0   9  -8   70.54    3.20
   0   9  -8   73.88    3.84
   0   9  -7   13.13    1.31
   0   9  -7   12.24    1.60
  -9   0  -7   15.33    1.64
   0   9  -7   15.84    1.74
   0  -9  -7   13.27    0.70
   0   9  -6   -0.63    0.94
  -9   0  -6    1.32    0.85
   0   9  -6    0.52    0.75
   0  -9  -6    0.90    0.32
   0   9  -5    5.28    0.93
  -9   0  -5    3.51    0.72
   0   9  -5    4.05    0.90
   0  -9  -5    4.34    0.50
   0   9  -4   49.96    2.20
   0  -9  -4   47.69    1.72
  -9   0  -4   48.91    2.03
  -9   0  -3   17.84    1.00
   0  -9  -3   18.53    1.07
   0   9  -3   16.68    1.09
  -9   0  -3   18.24    0.88
  -9   0  -2    3.67    0.50
   0   9  -2    2.71    0.35
  -9   0  -2    2.45    0.33
   0  -9  -2    2.49    0.50
   0   9  -2    3.22    0.42
  -9   0  -1    4.50    0.33
   0  -9  -1    4.04    0.30
   0   9  -1    3.69    0.32
   0  -9  -1    3.04    0.57
   0  -9  -1    4.14    0.31
   0   9   0   10.50    0.48
  -9   0   0   10.79    0.64
   0  -9   0   10.03    0.52
   9   0   0    9.62    0.89
   9   0   0   12.96    0.55
   0  -9   0   10.06    0.95
   0   9   1    4.26    0.56
   0  -9   1    4.34    0.73
   0   9   1    3.71    0.32
  -9   0   1    3.50    0.48
   9   0   1    3.96    0.50
   9   0   1    4.07    0.42
   0  -9   1    3.53    0.44
   0   9   2    2.11    0.39
   0  -9   2    1.67    0.28
   0  -9   2    1.97    0.43
   0  -9   2    2.42    0.72
   9   0   2    1.34    0.34
   0   9   2    1.40    0.35
   0  -9   3   16.10    1.13
   0  -9   3   16.17    0.95
   0   9   3   15.20    0.89
   0  -9   3   16.86    1.11
   0   9   3   15.33    1.04
   0  -9   3   16.78    1.33
  -9   0   3   16.32    1.03
   9   0   3   16.70    1.12
   0  -9   4   43.04    2.10
   9   0   4   46.80    2.12
   0  -9   4   45.31    1.91
   0   9   4   43.94    1.50
  -9   0   4   45.43    1.76
  -9   0   4   46.75    2.20
   0   9   4   44.64    2.03
   0  -9   4   46.82    2.00
   0  -9   4   47.06    2.34
  -9   0   5    3.22    0.52
   0  -9   5    2.59    0.63
   9   0   5    3.08    0.72
  -9   0   5    2.96    0.78
   0   9   5    2.71    0.67
   0  -9   5    2.73    0.84
   0   9   6   -0.07    0.73
   0  -9   6    0.21    0.74
   0  -9   6    0.32    0.67
  -9   0   6    0.52    0.39
  -9   0   6    0.10    0.69
   0  -9   7   12.70    1.53
  -9   0   7   10.92    1.38
   0   9   7   10.01    1.31
   0  -9   7   10.10    1.28
  -9   0   7   11.41    0.89
  -9   0   8   52.12    2.00
   0  -9   8   48.43    2.78
   0   9   8   49.23    2.94
   0  -9   8   48.39    2.79
   0  -9   9    1.71    0.88
   0  -9   9    2.86    1.08
   0   9   9    2.24    1.02
  -9   0   9    1.91    0.57
  -9   0  10   23.88    1.37
   0   9  10   23.15    2.25
   0  -9  10   22.76    2.15
   0  -9  11   13.19    1.79
  -9   0  11   17.33    1.14
   0   9  11   15.93    2.01
   0   9  12   39.68    3.12
   0  -9  12   34.72    2.87
  -9   0  13    5.03    1.45
   0  -9  13    5.33    1.38
   0   9  13    2.19    1.05
  -9   0  14    7.03    1.67
   0  -9  14    7.42    1.64
   0   9  14    6.34    1.59
  -9   0  15    7.19    1.88
   0   9  15    5.82    1.71
   0  -9  15    6.36    1.54
  -9  -1 -15    1.53    1.55
  -1   9 -15   -1.15    1.46
  -1   9 -14   19.03    2.89
  -1   9 -14   24.29    2.54
  -9  -1 -14   20.34    2.94
  -1   9 -13   34.31    2.86
  -1   9 -13   37.25    3.67
  -9  -1 -13   35.51    3.46
  -9  -1 -12    0.54    1.27
  -1   9 -12    0.80    1.07
  -9  -1 -12    2.01    1.55
  -1   9 -12    2.13    1.52
  -1   9 -11   18.09    1.89
  -1   9 -11   14.77    2.08
  -1   9 -11   19.26    2.45
  -9  -1 -11   16.79    2.24
  -9  -1 -11   13.56    2.02
  -9  -1 -10   24.66    2.46
  -9  -1 -10   27.06    2.50
  -1   9 -10   25.67    2.16
  -1   9 -10   23.90    2.42
  -1   9 -10   29.87    2.79
  -1   9  -9   20.79    2.14
   1  -9  -9   22.39    2.44
  -1   9  -9   22.28    2.32
   9   1  -9   25.67    1.57
  -1   9  -9   23.47    1.90
  -9  -1  -9   21.57    2.21
  -1   9  -8   31.85    2.53
   9   1  -8   34.15    1.77
   1  -9  -8   32.78    2.66
  -9  -1  -8   39.61    3.25
  -9  -1  -8   37.63    2.66
  -1   9  -8   32.91    2.08
  -1   9  -8   32.33    2.52
  -1   9  -7   57.56    3.17
  -1   9  -7   55.10    3.12
  -1   9  -7   53.09    2.48
   1  -9  -7   57.42    3.21
  -9  -1  -7   53.24    2.95
  -1   9  -6  183.07    5.81
  -9  -1  -6  190.41    5.47
   1  -9  -6  180.35    5.63
  -1   9  -6  200.61    5.77
   1  -9  -6  170.06    3.52
  -1   9  -5  286.70    7.55
   1  -9  -5  291.53    7.20
   1  -9  -5  288.64    5.53
  -1   9  -5  290.69    7.17
  -9  -1  -5  281.47    6.83
   1  -9  -4   25.30    1.16
  -1   9  -4   25.64    1.54
  -9  -1  -4   23.55    1.40
   1  -9  -4   24.24    1.54
   1  -9  -3   89.58    2.59
  -1   9  -3   92.18    2.72
   1  -9  -3   90.16    2.75
  -9  -1  -3   90.76    2.49
   1  -9  -2  116.46    2.83
  -9  -1  -2  121.31    3.03
  -9  -1  -2  119.54    2.62
  -1   9  -2  122.34    2.86
   1  -9  -2  117.00    3.21
   1  -9  -2  118.18    2.05
   1  -9  -1   10.01    0.49
   1  -9  -1   10.16    0.91
  -9  -1  -1   12.20    0.51
  -9  -1  -1   10.36    0.89
  -9  -1  -1   10.84    0.64
   9   1  -1   11.17    1.08
  -1   9  -1   10.95    0.57
  -1   9   0   18.98    0.70
   1  -9   0   18.30    0.75
   1  -9   0   19.43    1.30
   9   1   0   17.25    1.13
   9   1   0   23.46    0.74
  -9  -1   0   20.06    0.90
   1  -9   1   10.92    1.08
  -1   9   1   10.18    0.87
   1  -9   2  101.13    2.83
   1  -9   2  101.74    3.40
  -1   9   2  101.80    2.76
  -9  -1   2  100.66    2.98
   9   1   2   98.04    2.70
  -1   9   3   87.60    2.67
   1  -9   3   85.59    2.80
  -1   9   3   80.91    2.27
  -9  -1   3   84.75    2.64
   1  -9   3   84.92    2.38
   1  -9   3   84.37    3.17
   9   1   3   83.10    2.65
   1  -9   4   24.22    1.52
   1  -9   4   21.14    1.27
   1  -9   4   20.67    1.26
   9   1   4   20.87    1.38
  -1   9   4   20.56    0.94
  -1   9   4   20.58    1.37
  -9  -1   4   21.75    1.23
  -9  -1   4   21.12    1.49
   1  -9   4   20.59    1.61
  -1   9   5  232.41    6.02
   1  -9   5  228.80    6.11
  -9  -1   5  234.99    6.22
   1  -9   5  234.04    5.69
  -9  -1   5  228.48    5.20
   1  -9   5  231.42    6.30
   1  -9   6  139.63    4.66
  -1   9   6  140.36    4.63
  -9  -1   6  143.95    4.82
   1  -9   6  131.79    4.28
  -9  -1   6  137.60    3.66
   1  -9   7   37.11    2.28
  -9  -1   7   38.19    2.49
   1  -9   7   35.94    2.37
  -1   9   7   38.36    2.44
  -9  -1   7   39.04    1.78
   1  -9   8   23.50    1.98
   1  -9   8   20.99    1.83
  -1   9   8   24.51    2.10
  -9  -1   8   22.71    1.36
   1  -9   9   19.49    1.91
  -9  -1   9   21.12    1.39
  -1   9   9   21.92    2.15
  -1   9  10   13.13    1.77
  -9  -1  10   16.01    1.20
   1  -9  10   16.08    1.80
  -9  -1  11   12.09    1.10
  -1   9  11   13.23    1.89
   1  -9  11    8.47    1.47
   1  -9  12    0.28    1.03
  -1   9  12   -0.78    1.21
  -9  -1  13   20.93    2.55
  -1   9  13   22.03    2.53
   1  -9  13   23.37    2.45
   1  -9  14   10.31    1.82
  -1   9  14   11.28    1.99
  -9  -1  14   11.49    1.97
  -9  -1  15    1.05    1.34
   1  -9  15   -1.30    1.19
  -1   9  15   -0.33    1.33
   9   2 -16    1.81    1.99
  -2   9 -15   15.71    2.82
  -9  -2 -15   15.09    2.82
  -9  -2 -14    5.29    1.88
  -2   9 -14    7.60    2.18
  -2   9 -13   18.57    2.11
  -9  -2 -13   16.02    2.50
  -2   9 -13   17.22    2.55
  -2   9 -12   26.40    2.33
  -9  -2 -12   25.72    2.70
  -9  -2 -12   25.14    2.85
  -2   9 -12   29.57    3.21
  -9  -2 -11    7.98    1.62
  -2   9 -11    8.16    1.33
  -9  -2 -11    8.50    1.62
   9   2 -11    9.01    1.08
  -2   9 -11    8.99    1.84
  -9  -2 -10    3.26    1.16
  -2   9 -10    1.97    1.18
  -2   9 -10    1.11    0.76
   9   2 -10    2.15    0.69
  -2   9 -10    1.86    1.08
   9   2  -9   43.30    2.21
   2  -9  -9   37.72    3.03
  -2   9  -9   41.99    2.40
  -9  -2  -9   41.11    2.93
  -2   9  -9   43.46    3.13
  -2   9  -9   41.13    3.06
  -9  -2  -8   16.70    2.30
  -2   9  -8   18.74    1.99
  -2   9  -8   16.43    1.84
  -9  -2  -8   17.13    1.86
   9   2  -8   15.54    1.33
   2  -9  -8   16.48    1.90
  -2   9  -8   15.64    1.39
   9   2  -7   22.68    1.51
  -2   9  -7   20.82    1.98
   2  -9  -7   25.38    2.12
  -2   9  -7   27.41    2.20
  -9  -2  -7   24.10    2.00
   2  -9  -6   74.39    3.38
  -2   9  -6   79.86    3.46
   9   2  -6   74.61    2.78
  -9  -2  -6   73.43    3.17
  -2   9  -6   75.38    3.58
   2  -9  -5   24.03    0.98
  -2   9  -5   24.40    1.72
   2  -9  -5   23.58    1.69
  -2   9  -5   25.54    1.98
  -9  -2  -5   25.44    1.65
   2  -9  -4    2.62    0.43
  -2   9  -4    3.17    0.64
  -9  -2  -4    2.61    0.55
   2  -9  -4    3.34    0.65
   2  -9  -3   29.77    1.41
   2  -9  -3   27.91    1.31
  -2   9  -3   28.50    1.40
  -2   9  -3   28.13    1.38
  -9  -2  -3   26.95    1.21
   9   2  -3   31.60    2.01
   9   2  -2   47.92    2.28
   2  -9  -2   43.79    1.77
  -2   9  -2   43.46    1.49
   2  -9  -2   43.28    1.42
  -2   9  -2   47.17    1.53
  -9  -2  -2   43.02    1.66
  -9  -2  -2   43.49    1.32
   2  -9  -2   45.83    0.96
  -9  -2  -1   56.11    1.59
   2  -9  -1   53.47    2.14
  -2   9  -1   59.73    1.53
   2  -9  -1   59.71    1.45
  -9  -2  -1   57.95    1.31
  -9  -2  -1   56.91    2.04
  -2   9  -1   58.20    1.45
   9   2  -1   56.93    2.34
   9   2   0  122.86    2.42
   2  -9   0  125.19    2.66
   2  -9   0  128.88    3.70
   9   2   0  132.20    3.54
  -9  -2   0  127.69    3.53
  -9  -2   0  130.97    2.91
  -2   9   0  122.60    2.57
   9   2   1   55.70    1.55
  -2   9   1   54.65    2.07
  -2   9   1   54.63    1.18
   2  -9   1   57.37    2.37
   2  -9   1   58.22    1.75
  -2   9   2   39.75    1.57
   2  -9   2   40.38    1.66
   9   2   2   39.10    1.47
  -9  -2   2   39.64    1.76
   2  -9   2   37.36    2.03
   2  -9   3   24.45    1.69
  -2   9   3   25.96    1.12
   9   2   3   24.76    1.33
  -9  -2   3   27.67    1.44
   2  -9   3   26.86    1.48
  -2   9   4    3.44    0.38
   2  -9   4    2.30    0.60
   9   2   4    3.25    0.60
  -9  -2   4    3.12    0.54
  -9  -2   4    3.08    0.69
   2  -9   4    3.74    0.58
   2  -9   4    2.86    0.55
   2  -9   4    3.42    0.88
   2  -9   5   20.17    1.38
   2  -9   5   20.94    1.75
   2  -9   5   20.89    1.60
  -9  -2   5   22.78    1.69
  -9  -2   5   20.98    1.27
  -2   9   6   55.39    2.78
   2  -9   6   59.51    2.66
  -9  -2   6   60.85    2.28
  -9  -2   6   58.21    2.89
   2  -9   6   62.42    3.03
  -9  -2   7   15.80    1.18
   2  -9   7   15.78    1.46
  -9  -2   7   16.05    1.68
  -2   9   7   16.67    1.64
   2  -9   7   18.74    1.74
  -2   9   8    9.49    1.44
  -9  -2   8   14.30    1.16
   2  -9   8   13.28    1.47
  -2   9   9   26.78    2.36
  -9  -2   9   31.21    1.71
   2  -9   9   29.37    2.26
  -9  -2  10    1.62    0.60
  -2   9  10    1.59    1.02
   2  -9  10    1.23    0.84
   2  -9  11    5.69    1.24
  -2   9  11    5.75    1.39
  -9  -2  11    6.92    0.95
  -2   9  12   15.33    2.07
   2  -9  12   15.74    2.04
  -2   9  13   11.22    1.92
  -9  -2  13    9.83    1.76
   2  -9  13   10.23    1.70
  -9  -2  14    6.15    1.65
   2  -9  14    3.05    1.22
  -2   9  14    4.19    1.47
  -9  -2  15    9.64    1.95
   2  -9  15    8.64    1.80
  -2   9  15    6.29    1.68
   9   3 -16    5.09    2.44
  -3   9 -15   17.05    2.86
   9   3 -15   14.49    2.87
  -9  -3 -15   20.48    3.15
  -9  -3 -14    6.38    1.99
  -3   9 -14    5.57    1.84
   9   3 -14    6.68    2.20
  -3   9 -13    8.31    2.06
  -3   9 -13    5.20    1.35
  -9  -3 -13    7.26    1.86
  -9  -3 -12   21.36    2.72
  -3   9 -12   18.72    2.58
  -9  -3 -12   23.47    2.53
  -3   9 -12   21.54    2.07
  -9  -3 -11   29.28    2.58
  -3   9 -11   31.43    2.95
   9   3 -11   30.47    2.03
  -3   9 -11   27.97    2.15
  -9  -3 -11   25.51    2.64
  -3   9 -10    1.12    1.04
  -9  -3 -10    1.77    1.12
  -3   9 -10    1.23    0.74
  -3   9 -10    1.98    1.19
   9   3 -10    1.99    0.77
   3  -9  -9   43.59    3.22
   9   3  -9   42.38    2.31
  -3   9  -9   46.00    3.19
  -3   9  -9   43.08    2.31
  -3   9  -9   41.55    3.08
  -9  -3  -9   37.58    2.84
  -3   9  -8   34.08    2.60
   3  -9  -8   36.96    2.76
  -9  -3  -8   32.90    2.47
  -9  -3  -8   36.17    3.11
  -3   9  -8   33.90    2.65
   9   3  -8   36.18    2.06
   3  -9  -7   91.56    4.03
  -9  -3  -7   91.31    3.91
   9   3  -7   94.14    3.42
  -9  -3  -7   94.07    4.65
  -3   9  -7   96.20    4.31
  -3   9  -7  101.54    4.19
  -3   9  -6   92.92    3.76
   9   3  -6   90.58    3.23
  -3   9  -6  102.51    4.18
   3  -9  -6   87.39    3.69
  -9  -3  -6   89.47    3.56
  -3   9  -5   12.22    1.24
   3  -9  -5   12.25    1.20
   9   3  -5   12.26    1.14
  -9  -3  -5   13.46    1.24
  -3   9  -5   15.32    1.57
  -3   9  -4   42.88    2.07
  -9  -3  -4   41.03    1.83
   9   3  -4   42.15    2.48
   9   3  -4   42.88    1.99
  -3   9  -4   42.16    1.97
   3  -9  -4   41.74    1.49
   3  -9  -4   42.29    1.96
  -9  -3  -3   11.92    0.81
   3  -9  -3   12.26    0.88
  -3   9  -3   12.23    0.91
  -3   9  -3   10.28    0.91
   9   3  -3   13.29    1.43
   3  -9  -3   12.07    0.89
  -3   9  -2  186.58    3.99
   3  -9  -2  178.74    4.43
   9   3  -2  189.19    5.13
  -9  -3  -2  188.07    3.64
  -3   9  -2  182.54    4.12
   3  -9  -2  187.06    3.28
   3  -9  -1   50.06    2.08
   3  -9  -1   54.36    1.41
  -9  -3  -1   52.54    2.01
   9   3  -1   52.63    2.25
  -9  -3  -1   50.93    1.49
  -9  -3  -1   54.31    1.19
  -3   9  -1   53.92    1.46
   3  -9   0   77.80    2.75
  -9  -3   0   82.27    2.12
  -3   9   0   77.06    1.84
  -9  -3   0   80.82    2.69
   3  -9   0   77.37    1.91
   9   3   0   76.10    1.60
  -3   9   1   47.36    1.97
   3  -9   1   51.78    2.31
  -9  -3   1   51.11    2.12
  -3   9   1   49.00    1.48
  -3   9   1   51.11    1.18
   9   3   1   52.08    1.46
   3  -9   1   52.99    1.68
  -3   9   2  166.32    4.01
  -9  -3   2  176.16    4.44
   3  -9   2  168.44    4.10
  -3   9   2  161.85    3.87
   3  -9   2  172.87    4.84
   9   3   2  163.67    3.75
  -3   9   3   16.64    0.90
  -9  -3   3   16.18    1.16
   9   3   3   14.63    1.03
   3  -9   3   15.30    1.17
   3  -9   3   17.00    1.47
  -9  -3   4   38.29    1.80
  -9  -3   4   38.43    1.98
   3  -9   4   40.84    2.32
   3  -9   4   39.29    1.58
   3  -9   4   37.02    1.97
  -3   9   4   38.55    1.25
   3  -9   5    8.58    1.22
  -9  -3   5   10.30    1.18
   3  -9   5    8.04    1.03
  -9  -3   5    9.83    0.93
  -3   9   5    9.40    0.46
  -9  -3   6   74.51    3.31
   3  -9   6   73.58    3.31
   3  -9   6   74.44    3.25
   3  -9   6   76.11    2.99
  -9  -3   6   74.40    2.67
  -9  -3   7   74.47    2.73
  -9  -3   7   67.81    3.35
   3  -9   7   74.54    3.18
  -3   9   7   77.16    3.48
  -3   9   8   23.67    2.05
  -9  -3   8   25.46    1.60
   3  -9   8   23.53    1.91
  -3   9   9   29.55    2.47
  -9  -3   9   30.59    1.78
   3  -9   9   30.69    2.28
   3  -9  10    1.45    0.82
  -9  -3  10    2.21    0.69
  -3   9  10    0.43    0.87
   3  -9  11   19.74    2.08
  -9  -3  11   21.67    1.57
  -3   9  11   17.74    2.04
   3  -9  12   13.66    1.89
  -3   9  12   12.14    1.94
  -9  -3  12   13.01    1.30
  -3   9  13    2.69    1.24
  -9  -3  13    4.05    1.48
   3  -9  13    2.32    1.27
  -9  -3  14    2.57    1.42
   3  -9  14    3.47    1.29
  -3   9  14    2.34    1.16
  -3   9  15    9.92    2.09
  -9  -3  15   12.72    2.22
   9   4 -16    5.63    2.31
   9   4 -15    6.62    2.33
  -9  -4 -15    4.90    2.11
  -4   9 -14   13.49    2.45
   9   4 -14   10.80    2.49
  -9  -4 -14    6.52    1.96
  -9  -4 -13   20.37    2.76
   9   4 -13   21.51    2.99
  -4   9 -13   23.63    2.10
  -4   9 -13   27.08    3.09
  -9  -4 -12    8.34    1.84
  -4   9 -12    6.18    1.27
  -9  -4 -12    5.08    1.68
   9   4 -12   10.43    2.34
  -4   9 -12   10.39    2.19
  -9  -4 -11    0.98    1.23
   9   4 -11    2.07    0.80
  -4   9 -11    3.50    1.51
  -4   9 -11    1.14    0.77
   9   4 -10    3.66    0.83
  -4   9 -10    5.07    1.49
  -4   9 -10    2.37    0.75
  -9  -4 -10    3.65    1.21
  -4   9 -10    3.25    1.23
  -4   9  -9   27.88    2.55
   9   4  -9   29.99    2.04
  -4   9  -9   30.42    2.69
  -9  -4  -9   29.74    2.53
   9   4  -8    1.87    0.71
  -9  -4  -8    1.83    1.37
   4  -9  -8    1.59    0.90
  -4   9  -8    0.95    1.03
  -4   9  -8    1.68    0.87
  -9  -4  -8    0.91    0.91
   4  -9  -7   11.04    1.46
  -9  -4  -7    8.36    1.59
  -4   9  -7    9.41    1.54
  -9  -4  -7    7.86    1.27
   9   4  -7    8.70    1.09
   9   4  -7    9.93    1.80
  -4   9  -7    5.56    1.05
   4  -9  -6    1.69    0.68
   9   4  -6    2.37    1.24
   9   4  -6    2.10    0.68
  -4   9  -6    2.67    1.00
  -9  -4  -6    2.68    1.06
  -4   9  -6    2.12    0.79
  -9  -4  -6    2.18    0.77
  -4   9  -5   47.84    2.50
  -4   9  -5   44.43    2.31
   9   4  -5   46.35    2.27
   9   4  -5   50.29    2.86
  -4   9  -5   45.78    2.71
  -9  -4  -5   48.02    2.27
   4  -9  -5   48.56    2.33
   9   4  -4   23.75    1.90
   9   4  -4   23.78    1.55
  -4   9  -4   24.79    1.61
  -4   9  -4   25.51    1.50
   4  -9  -4   22.83    1.38
  -9  -4  -4   24.54    1.39
  -4   9  -3   76.17    2.37
  -4   9  -3   73.35    2.58
   9   4  -3   70.75    2.71
   4  -9  -3   73.97    1.80
  -9  -4  -3   70.32    2.11
   9   4  -3   77.35    3.18
   4  -9  -3   69.58    2.28
  -4   9  -2   55.93    1.88
  -4   9  -2   53.95    1.70
  -9  -4  -2   54.17    1.40
   4  -9  -2   54.74    1.25
   4  -9  -2   52.94    2.03
   9   4  -2   51.68    2.42
   4  -9  -1   15.31    0.68
  -9  -4  -1   12.08    0.98
  -4   9  -1   13.82    0.69
   9   4  -1   13.86    1.17
   4  -9  -1   12.13    1.07
  -9  -4  -1   12.46    0.67
  -9  -4  -1   14.78    0.46
  -9  -4   0   49.67    2.14
  -4   9   0   47.43    1.36
   9   4   0   46.22    1.07
   4  -9   0   48.97    1.43
  -9  -4   0   51.03    2.11
   4  -9   0   50.54    2.19
  -9  -4   0   47.81    1.54
   9   4   1   12.72    0.65
   4  -9   1   13.29    1.24
  -4   9   1   13.07    0.70
   4  -9   1   12.52    0.80
  -4   9   1   14.65    1.06
  -9  -4   1   13.54    1.10
  -4   9   1   13.53    0.56
   4  -9   2   46.42    1.84
   4  -9   2   44.00    2.27
  -9  -4   2   46.42    2.04
   9   4   2   46.13    1.56
  -4   9   2   46.04    1.81
  -4   9   2   46.36    1.71
  -4   9   3   63.33    1.99
   4  -9   3   62.29    2.80
  -9  -4   3   64.92    2.45
   4  -9   4   23.95    1.81
  -4   9   4   22.50    0.94
  -9  -4   4   22.22    1.41
  -9  -4   4   23.33    1.54
   4  -9   4   22.42    1.13
  -9  -4   5   41.11    2.22
  -9  -4   5   37.97    1.88
   4  -9   5   40.93    2.37
  -4   9   5   37.63    1.04
  -9  -4   6    2.52    0.60
   4  -9   6    2.27    0.73
  -9  -4   6    2.06    0.79
  -9  -4   7    7.22    1.24
  -9  -4   7    6.09    0.87
   4  -9   8    0.58    0.73
  -9  -4   8    1.86    0.70
   4  -9   9   21.86    2.00
  -9  -4   9   24.05    1.67
  -4   9   9   22.42    2.11
  -9  -4  10    2.75    0.74
  -4   9  10    3.40    1.21
   4  -9  10    2.35    0.86
  -9  -4  11    2.48    0.82
   4  -9  11    0.48    0.89
  -4   9  11    1.72    0.95
  -9  -4  12    4.34    0.97
  -4   9  12    3.13    1.38
  -9  -4  13   15.97    2.25
  -4   9  13   13.87    2.10
  -4   9  14    7.16    1.68
  -9  -4  14    6.25    1.67
  -4   9  15    2.65    1.44
  -9  -4  15    2.85    1.46
   9   5 -16    2.80    2.22
   9   5 -15   -2.87    2.58
  -9  -5 -15    0.45    1.59
   9   5 -15    2.00    2.00
  -5   9 -14   11.06    2.28
   9   5 -14    9.91    2.45
  -9  -5 -14    6.82    2.02
   9   5 -13   18.14    2.85
  -9  -5 -13   18.67    2.70
  -9  -5 -12   86.69    5.21
   9   5 -12   98.92    5.68
  -5   9 -12  105.83    5.63
  -5   9 -11    5.91    1.66
  -9  -5 -11    6.67    1.65
   9   5 -11    8.09    1.30
   9   5 -11    8.16    1.98
   9   5 -10    4.73    1.03
   9   5 -10    3.79    1.68
  -9  -5 -10    3.08    1.10
  -5   9 -10    3.40    1.16
   9   5  -9   21.05    2.55
   9   5  -9   18.61    1.69
  -5   9  -9   18.94    2.28
  -5   9  -9   15.43    2.02
  -9  -5  -9   16.70    1.93
  -5   9  -8   80.59    4.24
   5  -9  -8   86.26    4.07
  -9  -5  -8   82.65    4.67
   9   5  -8   83.97    3.48
  -9  -5  -8   74.94    3.78
   9   5  -8   72.96    4.14
  -5   9  -8   81.97    4.03
   9   5  -7   13.43    1.89
  -5   9  -7   11.34    1.50
  -9  -5  -7   10.64    1.39
   9   5  -7   12.85    1.36
  -5   9  -7   12.18    1.75
  -9  -5  -7   11.07    1.81
   5  -9  -7   12.49    1.51
  -5   9  -6  169.61    5.38
  -5   9  -6  185.53    6.19
  -9  -5  -6  175.21    6.10
   9   5  -6  171.65    5.96
   9   5  -6  182.76    5.22
  -9  -5  -6  173.69    5.28
   5  -9  -6  173.57    5.28
   9   5  -5  231.38    6.78
  -9  -5  -5  221.62    6.51
   9   5  -5  231.13    6.01
  -5   9  -5  229.54    6.42
  -5   9  -5  226.96    5.91
   5  -9  -5  224.49    5.77
  -9  -5  -5  228.14    5.81
  -5   9  -5  230.49    6.88
  -5   9  -4  267.05    6.19
  -9  -5  -4  282.83    6.15
   9   5  -4  275.60    6.68
  -5   9  -4  273.99    6.77
   9   5  -4  273.97    7.30
  -5   9  -3  159.02    3.90
   5  -9  -3  162.25    3.31
  -9  -5  -3  166.53    3.70
  -5   9  -3  167.45    4.37
   9   5  -3  165.98    5.02
   9   5  -3  155.59    4.53
   9   5  -2   71.91    2.74
  -9  -5  -2   76.03    1.71
   9   5  -2   76.00    3.02
  -5   9  -2   75.50    2.11
   5  -9  -2   75.21    1.67
  -9  -5  -1    8.12    0.88
  -9  -5  -1    9.42    0.34
  -5   9  -1   10.35    0.61
  -9  -5  -1    8.03    0.56
  -5   9   0  101.17    2.36
   9   5   0  103.72    1.93
  -9  -5   0  104.69    3.36
  -9  -5   0  101.83    2.59
  -9  -5   0  100.75    3.25
   5  -9   0   93.13    3.20
   9   5   0  105.15    2.38
   5  -9   1    5.53    0.93
  -5   9   1    5.46    0.74
  -5   9   1    6.41    0.43
  -9  -5   1    6.23    0.80
   9   5   1    6.71    0.44
  -9  -5   2   65.11    2.53
   5  -9   2   64.86    2.79
   9   5   2   64.19    1.91
  -5   9   2   68.15    2.17
  -5   9   2   69.44    2.31
  -9  -5   3  140.18    4.09
  -5   9   3  145.69    3.53
  -5   9   3  149.80    3.99
  -9  -5   4  252.82    6.11
   5  -9   4  244.46    4.98
  -5   9   4  243.12    4.86
  -9  -5   4  247.73    5.95
  -9  -5   5  197.37    5.10
  -5   9   5  186.88    3.56
  -9  -5   5  195.88    5.48
  -9  -5   6  140.60    4.19
  -9  -5   6  133.09    4.63
  -9  -5   7    8.83    1.01
  -9  -5   8   65.18    2.80
  -9  -5   9   11.37    1.26
  -5   9  10    3.71    1.17
  -9  -5  10    1.67    0.67
  -5   9  11    4.28    1.32
  -9  -5  11    5.34    1.04
  -9  -5  12   70.46    3.16
  -5   9  12   65.78    4.16
  -5   9  13   15.32    2.21
  -9  -5  13   16.08    1.56
  -9  -5  13   15.39    2.26
  -5   9  14    6.56    1.76
  -9  -5  14    5.57    1.53
  -9  -5  15    2.63    1.46
  -5   9  15    0.30    1.15
   9   6 -16    5.34    2.16
  -9  -6 -15    2.98    1.81
   9   6 -15    0.73    1.88
   9   6 -15    4.76    2.11
  -9  -6 -14    5.37    1.84
   9   6 -14    8.17    2.28
   9   6 -14    4.96    1.73
  -6   9 -14    3.15    1.56
  -9  -6 -13   17.66    2.68
   9   6 -13   23.51    3.03
  -6   9 -13   20.00    2.68
  -9  -6 -12   57.68    4.24
  -6   9 -12   63.83    4.38
   9   6 -12   67.22    4.72
  -9  -6 -11    2.79    1.36
   9   6 -11    4.09    1.80
  -6   9 -11    1.15    1.29
   9   6 -10    2.97    1.54
   9   6 -10    4.06    1.07
  -6   9 -10    3.45    1.20
  -9  -6 -10    3.14    1.17
   9   6  -9   40.59    2.52
  -9  -6  -9   37.69    2.83
   9   6  -9   36.51    3.16
  -6   9  -9   35.37    2.83
  -6   9  -9   40.27    3.22
   9   6  -8   64.97    3.11
  -9  -6  -8   61.83    3.36
   9   6  -8   62.64    3.81
  -6   9  -8   56.76    3.37
   6  -9  -8   63.05    3.41
  -6   9  -8   58.30    3.72
  -9  -6  -8   64.68    4.14
  -6   9  -7   14.69    1.88
   9   6  -7   16.35    1.59
  -6   9  -7   17.99    1.79
   6  -9  -7   16.20    1.62
  -6   9  -7   18.69    2.08
   9   6  -7   15.02    2.01
  -9  -6  -7   14.36    1.58
  -9  -6  -7   16.44    2.02
  -9  -6  -6   48.74    2.54
   9   6  -6   48.46    3.01
   9   6  -6   51.72    2.66
  -6   9  -6   52.74    2.74
  -9  -6  -6   56.48    3.26
   6  -9  -6   52.01    2.58
  -6   9  -6   49.61    3.11
  -6   9  -5   60.37    2.63
  -9  -6  -5   60.55    2.59
  -9  -6  -5   56.27    2.96
   9   6  -5   63.45    2.82
   9   6  -5   60.06    3.18
  -6   9  -5   61.08    3.27
  -6   9  -5   60.99    3.06
   9   6  -4   43.99    2.57
  -6   9  -4   45.13    2.30
   9   6  -4   41.71    2.21
  -9  -6  -4   40.45    1.81
  -6   9  -4   41.10    1.89
  -6   9  -3   63.91    2.14
   9   6  -3   66.42    2.73
  -9  -6  -3   61.73    1.93
   9   6  -3   67.72    3.00
  -6   9  -3   66.21    2.53
   6  -9  -3   64.48    1.71
  -9  -6  -2    9.48    0.45
  -6   9  -2    9.09    0.67
   9   6  -2    7.53    1.00
  -9  -6  -2    8.03    0.95
  -9  -6  -2    7.97    0.54
   6  -9  -2    8.70    0.49
  -6   9  -1   62.01    1.71
  -9  -6  -1   63.90    2.59
   9   6  -1   62.81    1.85
  -9  -6  -1   60.05    1.69
   9   6   0    5.56    0.26
  -6   9   0    5.69    0.50
  -9  -6   0    4.23    0.74
  -6   9   0    5.47    0.90
  -9  -6   0    5.87    0.82
   9   6   0    6.66    0.50
  -6   9   1   62.74    2.44
   9   6   1   61.08    1.47
  -6   9   1   58.46    1.57
  -9  -6   1   61.72    2.54
  -6   9   2    7.84    0.82
  -9  -6   2    9.25    0.99
  -6   9   2    8.94    0.77
  -6   9   3   53.70    2.20
  -9  -6   3   54.41    2.37
  -6   9   3   56.57    1.99
  -9  -6   4   39.01    2.00
   6  -9   4   37.15    1.31
  -9  -6   4   34.56    1.91
  -6   9   4   36.10    1.36
  -6   9   4   37.35    1.98
  -6   9   5   45.89    1.31
  -9  -6   5   48.25    2.44
  -9  -6   5   51.11    2.33
  -9  -6   6   43.23    2.21
  -9  -6   6   41.67    2.44
   6  -9   7   11.84    1.46
  -9  -6   7   13.15    1.31
  -9  -6   8   42.75    2.32
  -9  -6   9   33.64    2.12
  -6   9  10    5.09    1.32
  -9  -6  10    3.12    0.97
  -6   9  11    1.38    1.10
  -9  -6  11    1.45    0.79
  -9  -6  12   45.07    2.62
  -6   9  12   47.76    3.56
  -6   9  13   18.65    2.37
  -9  -6  13   13.68    2.18
  -9  -6  13   15.48    1.62
  -9  -6  14    3.63    1.44
  -6   9  14    3.54    1.44
  -9  -6  15    2.58    1.33
  -6   9  15    3.73    1.51
   9   7 -16    1.37    1.85
   9   7 -15   -3.37    2.56
   9   7 -15    1.09    1.76
  -9  -7 -15    1.00    1.89
  -9  -7 -14   14.06    2.73
   9   7 -14   16.44    2.83
   9   7 -14   20.82    3.19
  -7   9 -14   11.34    2.33
   9   7 -13   20.85    3.02
   9   7 -13   22.06    3.15
  -9  -7 -13   17.55    2.75
  -7   9 -13   19.78    2.78
  -9  -7 -12   -0.87    1.31
  -7   9 -12    1.09    1.35
   9   7 -12    2.53    1.69
   9   7 -11   25.14    2.22
   9   7 -11   25.06    2.92
  -7   9 -11   21.91    2.59
  -9  -7 -11   21.87    2.58
  -9  -7 -10   71.10    4.15
   9   7 -10   76.47    3.74
   9   7 -10   76.44    4.57
  -7   9 -10   73.73    4.32
   9   7  -9   19.91    1.88
  -9  -7  -9   18.29    2.05
  -7   9  -9   19.69    2.16
  -7   9  -9   16.46    2.21
  -7   9  -8   34.28    3.01
   9   7  -8   32.29    2.30
  -7   9  -8   32.55    2.81
  -9  -7  -8   28.94    2.37
  -9  -7  -8   34.31    3.06
   7  -9  -8   37.42    2.59
  -7   9  -8   31.81    2.54
   9   7  -8   36.47    2.95
   7  -9  -7   63.98    3.08
   9   7  -7   65.33    3.17
  -7   9  -7   64.24    3.71
   9   7  -7   63.96    3.69
  -7   9  -7   60.97    3.21
  -9  -7  -7   60.49    3.07
  -7   9  -7   57.71    3.62
  -9  -7  -7   61.03    3.76
  -9  -7  -6  192.29    6.48
   9   7  -6  193.12    5.74
  -9  -7  -6  192.92    5.59
  -7   9  -6  188.13    5.56
  -7   9  -6  188.48    6.54
   9   7  -6  190.20    6.31
  -7   9  -5  290.54    8.06
   9   7  -5  268.74    7.05
  -7   9  -5  272.53    7.45
  -9  -7  -5  275.81    7.52
   9   7  -5  274.16    7.63
  -9  -7  -5  273.46    6.57
  -7   9  -5  267.40    6.55
  -7   9  -4   31.51    1.97
   9   7  -4   32.60    2.22
   7  -9  -4   31.71    1.32
  -7   9  -4   32.89    1.64
   9   7  -4   30.22    1.94
  -9  -7  -4   33.34    1.60
   9   7  -3   72.58    3.14
  -7   9  -3   71.79    2.31
  -9  -7  -3   70.60    2.90
  -9  -7  -3   74.71    2.10
[truncated: 1,565,278 more chars]
