# Supplementary material for: Homochiral D4-symmetric metal–organic cages from stereogenic Ru(II) metalloligands for effective enantioseparation of atropisomeric molecules
Source: Nat Commun. 2016 Feb 3;7:10487. doi: 10.1038/ncomms10487 (PMC4742817; doi:10.1038/ncomms10487)
Supplement: Supplementary Data 1 — Crystallographic Information Files [file ncomms10487-s2.zip › CIFs/CIF2.cif]

 
data_delta-2
 
_audit_creation_method            'SHELXL-2014/7'
_shelx_SHELXL_version_number      '2014/7'
_chemical_name_systematic         ?
_chemical_name_common             ?
_chemical_melting_point           ?
_chemical_formula_moiety          ?
_chemical_formula_sum
 'C40 H24 Cl2 N8 O15 Ru' 
_chemical_formula_weight          1028.64

loop_
 _atom_type_symbol
 _atom_type_description
 _atom_type_scat_dispersion_real
 _atom_type_scat_dispersion_imag
 _atom_type_scat_source
 'C'  'C'   0.0181   0.0091
 'International Tables Vol C Tables 4.2.6.8 and 6.1.1.4'
 'H'  'H'   0.0000   0.0000
 'International Tables Vol C Tables 4.2.6.8 and 6.1.1.4'
 'Cl'  'Cl'   0.3639   0.7018
 'International Tables Vol C Tables 4.2.6.8 and 6.1.1.4'
 'N'  'N'   0.0311   0.0180
 'International Tables Vol C Tables 4.2.6.8 and 6.1.1.4'
 'O'  'O'   0.0492   0.0322
 'International Tables Vol C Tables 4.2.6.8 and 6.1.1.4'
 'Ru'  'Ru'   0.0552   3.2960
 'International Tables Vol C Tables 4.2.6.8 and 6.1.1.4'
 
_space_group_crystal_system       orthorhombic
_space_group_IT_number            19
_space_group_name_H-M_alt         'P 21 21 21'
_space_group_name_Hall            'P 2ac 2ab'
 
_shelx_space_group_comment
;
The symmetry employed for this shelxl refinement is uniquely defined
by the following loop, which should always be used as a source of
symmetry information in preference to the above space-group names.
They are only intended as comments.
;
 
loop_
 _space_group_symop_operation_xyz
 'x, y, z'
 '-x+1/2, -y, z+1/2'
 '-x, y+1/2, -z+1/2'
 'x+1/2, -y+1/2, -z'
 
_cell_length_a                    13.8114(2)
_cell_length_b                    14.0525(2)
_cell_length_c                    20.7957(3)
_cell_angle_alpha                 90
_cell_angle_beta                  90
_cell_angle_gamma                 90
_cell_volume                      4036.13(10)
_cell_formula_units_Z             4
_cell_measurement_temperature     150(2)
_cell_measurement_reflns_used   8873
_cell_measurement_theta_min     3.1422
_cell_measurement_theta_max     73.9463
 
_exptl_crystal_description        Needle
_exptl_crystal_colour             black
_exptl_crystal_density_meas       ?
_exptl_crystal_density_method     ?
_exptl_crystal_density_diffrn     1.693          
_exptl_crystal_F_000              2072
_exptl_transmission_factor_min    ?
_exptl_transmission_factor_max    ?
_exptl_crystal_size_max           0.08
_exptl_crystal_size_mid           0.05
_exptl_crystal_size_min           0.04
_exptl_absorpt_coefficient_mu     5.107
_shelx_estimated_absorpt_T_min    0.685
_shelx_estimated_absorpt_T_max    0.822
_exptl_absorpt_correction_T_min                   0.84565
_exptl_absorpt_correction_T_max                   1.00000
_exptl_absorpt_correction_type            'multi-scan'
_exptl_absorpt_process_details
;
CrysAlisPro, Agilent Technologies,
Version 1.171.36.21 (release 14-08-2012 CrysAlis171 .NET)
(compiled Sep 14 2012,17:21:16)
Empirical absorption correction using spherical harmonics,
 implemented in SCALE3 ABSPACK scaling algorithm.
;
_exptl_absorpt_special_details    ?
_diffrn_ambient_temperature       150(2)
_diffrn_radiation_wavelength      1.54178
_diffrn_radiation_type            CuK\a
_diffrn_radiation_source 'SuperNova (Cu) X-ray Source'
_diffrn_radiation_monochromator 'mirror'
_diffrn_measurement_device_type 'SuperNova, Dual, Cu at zero, Atlas'
_diffrn_detector_area_resol_mean 10.6525
_diffrn_reflns_number             15207
_diffrn_reflns_av_unetI/netI      0.0364
_diffrn_reflns_av_R_equivalents   0.0251
_diffrn_reflns_limit_h_min        -15
_diffrn_reflns_limit_h_max        16
_diffrn_reflns_limit_k_min        -13
_diffrn_reflns_limit_k_max        17
_diffrn_reflns_limit_l_min        -14
_diffrn_reflns_limit_l_max        25
_diffrn_reflns_theta_min          3.796
_diffrn_reflns_theta_max          74.104
_diffrn_reflns_theta_full         67.679
_diffrn_measured_fraction_theta_max   0.975
_diffrn_measured_fraction_theta_full  1.000
_diffrn_reflns_Laue_measured_fraction_max    0.975
_diffrn_reflns_Laue_measured_fraction_full   1.000
_diffrn_reflns_point_group_measured_fraction_max   0.960
_diffrn_reflns_point_group_measured_fraction_full  0.999
_reflns_number_total              7890
_reflns_number_gt                 7536
_reflns_threshold_expression      'I > 2\s(I)'
_reflns_Friedel_coverage          0.773
_reflns_Friedel_fraction_max      0.942
_reflns_Friedel_fraction_full     0.999
 
_reflns_special_details
;
 Reflections were merged by SHELXL according to the crystal
 class for the calculation of statistics and refinement.
 
 _reflns_Friedel_fraction is defined as the number of unique
 Friedel pairs measured divided by the number that would be
 possible theoretically, ignoring centric projections and
 systematic absences.
;
 
_computing_data_collection
;
CrysAlisPro, Agilent Technologies,
Version 1.171.36.21 (release 14-08-2012 CrysAlis171 .NET)
(compiled Sep 14 2012,17:21:16)
;
_computing_cell_refinement
;
CrysAlisPro, Agilent Technologies,
Version 1.171.36.21 (release 14-08-2012 CrysAlis171 .NET)
(compiled Sep 14 2012,17:21:16)
;
_computing_data_reduction
;
CrysAlisPro, Agilent Technologies,
Version 1.171.36.21 (release 14-08-2012 CrysAlis171 .NET)
(compiled Sep 14 2012,17:21:16)
;
_computing_structure_refinement 'SHELXL-2014/7 (Sheldrick, 2014)'
_computing_molecular_graphics     ?
_computing_publication_material   ?
_refine_special_details           

;
The tiny needle crystal gives weak diffactions although Cu radiation 
was applied. Therefore, all MeCN, water solvent molecules and oxygen 
atoms of perchlorate anions were refined isotropically to give
moderate data/parameter ratio (8.72). H atoms of water molecules 
were not calculated. The water molecule is disordered over two positions 
and treated as fractional occupancy with free variate. 
Two long SP2 C-C bond distances 
were restrained by DFIX to give realistic bond lengths. O3 atom shows
a little unusual ellipsoid shape thereof was refined with ISOR. 
Total 8 restaints were introduced.
In the crystal lattice, there are some intermolecular O..C and N...C
contacts, which are owing to pi...pi, anion...pi and MeCN...Pi interactions.
Two level B alerts of short interactions between O2w...O3 and O2w...O9
appear because the H atoms of O2w were not added.
;

_refine_ls_structure_factor_coef  Fsqd
_refine_ls_matrix_type            full
_refine_ls_weighting_scheme       calc
_refine_ls_weighting_details
'w=1/[\s^2^(Fo^2^)+(0.0730P)^2^+5.1636P] where P=(Fo^2^+2Fc^2^)/3'
_atom_sites_solution_primary      ?
_atom_sites_solution_secondary    ?
_atom_sites_solution_hydrogens    geom
_refine_ls_hydrogen_treatment     constr
_refine_ls_extinction_method      none
_refine_ls_extinction_coef        .
_refine_ls_abs_structure_details
;
 Flack x determined using 3147 quotients [(I+)-(I-)]/[(I+)+(I-)]
 (Parsons, Flack and Wagner, Acta Cryst. B69 (2013) 249-259).
;
_refine_ls_abs_structure_Flack    -0.015(4)
_chemical_absolute_configuration  ?
_refine_ls_number_reflns          7890
_refine_ls_number_parameters      527
_refine_ls_number_restraints      8
_refine_ls_R_factor_all           0.0462
_refine_ls_R_factor_gt            0.0438
_refine_ls_wR_factor_ref          0.1195
_refine_ls_wR_factor_gt           0.1168
_refine_ls_goodness_of_fit_ref    1.027
_refine_ls_restrained_S_all       1.041
_refine_ls_shift/su_max           0.001
_refine_ls_shift/su_mean          0.000
 
loop_
 _atom_site_label
 _atom_site_type_symbol
 _atom_site_fract_x
 _atom_site_fract_y
 _atom_site_fract_z
 _atom_site_U_iso_or_equiv
 _atom_site_adp_type
 _atom_site_occupancy
 _atom_site_site_symmetry_order  
 _atom_site_calc_flag
 _atom_site_refinement_flags_posn
 _atom_site_refinement_flags_adp
 _atom_site_refinement_flags_occupancy
 _atom_site_disorder_assembly
 _atom_site_disorder_group
Ru1 Ru 0.28870(3) 0.51022(3) 0.56425(2) 0.02390(13) Uani 1 1 d . . . . .
O1 O 0.4698(5) 0.5883(4) 0.8478(3) 0.0481(14) Uani 1 1 d . . . . .
O2 O 0.4714(4) 0.3948(4) 0.8409(3) 0.0463(13) Uani 1 1 d . . . . .
O3 O 0.6042(6) 0.7442(8) 0.3960(5) 0.112(4) Uani 1 1 d . U . . .
O4 O 0.4355(5) 0.7944(4) 0.3378(3) 0.0569(15) Uani 1 1 d . . . . .
O5 O 0.0154(4) 0.2081(4) 0.4136(3) 0.0503(13) Uani 1 1 d . . . . .
O6 O -0.1174(4) 0.3115(5) 0.4835(3) 0.0542(14) Uani 1 1 d . . . . .
N1 N 0.3173(4) 0.5983(4) 0.6418(3) 0.0274(11) Uani 1 1 d . . . . .
N2 N 0.3215(4) 0.4121(4) 0.6351(3) 0.0253(10) Uani 1 1 d . . . . .
N3 N 0.4292(4) 0.5404(4) 0.5363(2) 0.0276(10) Uani 1 1 d . . . . .
N4 N 0.2647(4) 0.6139(4) 0.4952(3) 0.0280(11) Uani 1 1 d . . . . .
N5 N 0.2636(4) 0.4110(4) 0.4938(2) 0.0274(11) Uani 1 1 d . . . . .
N6 N 0.1434(3) 0.4823(4) 0.5791(2) 0.0280(10) Uani 1 1 d . . . . .
C1 C 0.3116(5) 0.6946(5) 0.6432(3) 0.0308(14) Uani 1 1 d . . . . .
H1 H 0.2838 0.7268 0.6076 0.037 Uiso 1 1 calc R U . . .
C2 C 0.3452(5) 0.7479(5) 0.6951(4) 0.0373(15) Uani 1 1 d . . . . .
H2 H 0.3393 0.8153 0.6950 0.045 Uiso 1 1 calc R U . . .
C3 C 0.3870(5) 0.7018(5) 0.7466(3) 0.0327(14) Uani 1 1 d . . . . .
H3 H 0.4119 0.7369 0.7820 0.039 Uiso 1 1 calc R U . . .
C4 C 0.3922(5) 0.6029(4) 0.7457(3) 0.0290(12) Uani 1 1 d . . . . .
C5 C 0.4352(5) 0.5479(5) 0.8008(3) 0.0354(15) Uani 1 1 d D . . . .
C6 C 0.4339(5) 0.4418(5) 0.7979(4) 0.0376(15) Uani 1 1 d D . . . .
C7 C 0.3894(5) 0.3945(5) 0.7410(3) 0.0311(13) Uani 1 1 d . . . . .
C8 C 0.3795(5) 0.2957(5) 0.7369(3) 0.0336(14) Uani 1 1 d . . . . .
H8 H 0.4008 0.2556 0.7708 0.040 Uiso 1 1 calc R U . . .
C9 C 0.3378(5) 0.2579(5) 0.6821(3) 0.0340(14) Uani 1 1 d . . . . .
H9 H 0.3273 0.1913 0.6789 0.041 Uiso 1 1 calc R U . . .
C10 C 0.3117(5) 0.3168(4) 0.6323(3) 0.0317(14) Uani 1 1 d . . . . .
H10 H 0.2856 0.2892 0.5943 0.038 Uiso 1 1 calc R U . . .
C11 C 0.3579(4) 0.4497(4) 0.6902(3) 0.0259(12) Uani 1 1 d . . . . .
C12 C 0.3571(4) 0.5541(4) 0.6934(3) 0.0265(12) Uani 1 1 d . . . . .
C13 C 0.5112(4) 0.5030(5) 0.5600(3) 0.0346(12) Uani 1 1 d . . . . .
H13 H 0.5069 0.4572 0.5934 0.041 Uiso 1 1 calc R U . . .
C14 C 0.6023(5) 0.5289(6) 0.5375(4) 0.0433(16) Uani 1 1 d . . . . .
H14 H 0.6589 0.5007 0.5551 0.052 Uiso 1 1 calc R U . . .
C15 C 0.6093(6) 0.5951(6) 0.4898(4) 0.0490(18) Uani 1 1 d . . . . .
H15 H 0.6708 0.6146 0.4741 0.059 Uiso 1 1 calc R U . . .
C16 C 0.5247(6) 0.6335(6) 0.4645(4) 0.0424(16) Uani 1 1 d . . . . .
C17 C 0.5285(6) 0.7093(8) 0.4145(4) 0.057(2) Uani 1 1 d . . . . .
C18 C 0.4340(6) 0.7425(6) 0.3844(3) 0.0428(17) Uani 1 1 d . . . . .
C19 C 0.3415(6) 0.7112(5) 0.4150(3) 0.0358(15) Uani 1 1 d . . . . .
C20 C 0.2530(6) 0.7456(5) 0.3953(4) 0.0415(17) Uani 1 1 d . . . . .
H20 H 0.2488 0.7906 0.3613 0.050 Uiso 1 1 calc R U . . .
C21 C 0.1709(6) 0.7137(5) 0.4257(4) 0.0422(17) Uani 1 1 d . . . . .
H21 H 0.1091 0.7366 0.4130 0.051 Uiso 1 1 calc R U . . .
C22 C 0.1788(5) 0.6480(5) 0.4750(4) 0.0364(15) Uani 1 1 d . . . . .
H22 H 0.1214 0.6260 0.4953 0.044 Uiso 1 1 calc R U . . .
C23 C 0.3460(5) 0.6454(5) 0.4649(3) 0.0308(13) Uani 1 1 d . . . . .
C24 C 0.4363(5) 0.6059(5) 0.4888(3) 0.0304(13) Uani 1 1 d . . . . .
C25 C 0.3291(5) 0.3756(5) 0.4516(3) 0.0342(14) Uani 1 1 d . . . . .
H25 H 0.3936 0.3993 0.4523 0.041 Uiso 1 1 calc R U . . .
C26 C 0.3046(7) 0.3054(5) 0.4071(3) 0.0433(18) Uani 1 1 d . . . . .
H26 H 0.3518 0.2825 0.3776 0.052 Uiso 1 1 calc R U . . .
C27 C 0.2127(7) 0.2696(5) 0.4060(3) 0.0392(15) Uani 1 1 d . . . . .
H27 H 0.1959 0.2199 0.3771 0.047 Uiso 1 1 calc R U . . .
C28 C 0.1449(5) 0.3066(4) 0.4474(3) 0.0347(14) Uani 1 1 d . . . . .
C29 C 0.0410(5) 0.2736(5) 0.4482(3) 0.0405(16) Uani 1 1 d D . . . .
C30 C -0.0294(5) 0.3253(5) 0.4899(3) 0.0403(16) Uani 1 1 d D . . . .
C31 C 0.0075(5) 0.3935(5) 0.5388(3) 0.0354(14) Uani 1 1 d . . . . .
C32 C -0.0524(5) 0.4340(5) 0.5853(4) 0.0421(16) Uani 1 1 d . . . . .
H32 H -0.1193 0.4187 0.5871 0.051 Uiso 1 1 calc R U . . .
C33 C -0.0118(5) 0.4973(6) 0.6288(3) 0.0400(14) Uani 1 1 d . . . . .
H33 H -0.0506 0.5254 0.6614 0.048 Uiso 1 1 calc R U . . .
C34 C 0.0858(5) 0.5195(5) 0.6246(3) 0.0338(13) Uani 1 1 d . . . . .
H34 H 0.1129 0.5625 0.6549 0.041 Uiso 1 1 calc R U . . .
C35 C 0.1049(5) 0.4186(4) 0.5378(3) 0.0305(13) Uani 1 1 d . . . . .
C36 C 0.1721(5) 0.3774(4) 0.4907(3) 0.0302(13) Uani 1 1 d . . . . .
Cl1 Cl 0.32776(13) 0.00650(14) 0.79132(8) 0.0466(4) Uani 1 1 d . . . . .
Cl2 Cl 0.34498(11) 0.51433(14) 0.30230(7) 0.0407(4) Uani 1 1 d . . . . .
O7 O 0.3800(8) 0.0901(7) 0.8134(5) 0.100(3) Uiso 1 1 d . . . . .
O8 O 0.2993(9) 0.0055(10) 0.7260(6) 0.137(4) Uiso 1 1 d . . . . .
O9 O 0.3915(8) -0.0705(8) 0.7984(5) 0.106(3) Uiso 1 1 d . . . . .
O10 O 0.2507(8) -0.0137(9) 0.8322(5) 0.117(3) Uiso 1 1 d . . . . .
O11 O 0.2548(4) 0.5171(4) 0.3381(2) 0.0458(11) Uiso 1 1 d . . . . .
O12 O 0.3534(5) 0.4231(4) 0.2707(3) 0.0508(14) Uiso 1 1 d . . . . .
O13 O 0.3448(5) 0.5885(5) 0.2548(3) 0.0558(15) Uiso 1 1 d . . . . .
O14 O 0.4249(4) 0.5270(4) 0.3462(3) 0.0541(14) Uiso 1 1 d . . . . .
N7 N 0.4249(7) 0.8172(6) 0.0740(4) 0.071(2) Uiso 1 1 d . . . . .
N8 N 0.9344(6) 0.6498(6) 0.4883(4) 0.063(2) Uiso 1 1 d . . . . .
C37 C 0.4147(7) 0.8307(6) 0.1276(4) 0.0531(19) Uiso 1 1 d . . . . .
C38 C 0.4059(10) 0.8481(9) 0.1957(6) 0.082(3) Uiso 1 1 d . . . . .
H38A H 0.4661 0.8763 0.2119 0.123 Uiso 1 1 calc R U . . .
H38B H 0.3936 0.7880 0.2181 0.123 Uiso 1 1 calc R U . . .
H38C H 0.3521 0.8921 0.2035 0.123 Uiso 1 1 calc R U . . .
C39 C 0.8953(7) 0.5948(6) 0.4595(4) 0.0508(19) Uiso 1 1 d . . . . .
C40 C 0.8451(7) 0.5226(7) 0.4219(4) 0.064(2) Uiso 1 1 d . . . . .
H40A H 0.8911 0.4915 0.3928 0.096 Uiso 1 1 calc R U . . .
H40B H 0.7935 0.5526 0.3967 0.096 Uiso 1 1 calc R U . . .
H40C H 0.8170 0.4750 0.4509 0.096 Uiso 1 1 calc R U . . .
O1W O 0.363(3) 0.098(3) 0.1840(16) 0.158(15) Uiso 0.44(2) 1 d . . P . .
O2W O 0.3978(16) 0.1817(15) 0.2603(9) 0.112(7) Uiso 0.56(2) 1 d . . P . .
 
loop_
 _atom_site_aniso_label
 _atom_site_aniso_U_11
 _atom_site_aniso_U_22
 _atom_site_aniso_U_33
 _atom_site_aniso_U_23
 _atom_site_aniso_U_13
 _atom_site_aniso_U_12
Ru1 0.0254(2) 0.02176(19) 0.0246(2) 0.00007(16) -0.00014(15) -0.00037(16)
O1 0.055(4) 0.052(3) 0.038(3) -0.009(2) -0.015(3) 0.005(3)
O2 0.046(3) 0.058(3) 0.035(3) 0.008(2) -0.012(2) 0.003(3)
O3 0.057(4) 0.169(9) 0.110(6) 0.087(7) -0.008(4) -0.046(5)
O4 0.077(4) 0.051(3) 0.043(3) 0.014(3) 0.003(3) -0.015(3)
O5 0.057(3) 0.031(2) 0.063(3) -0.008(2) -0.019(3) -0.007(2)
O6 0.045(3) 0.065(4) 0.053(3) -0.004(3) -0.009(3) -0.016(3)
N1 0.026(3) 0.025(3) 0.031(3) -0.002(2) 0.000(2) -0.0019(19)
N2 0.027(3) 0.021(2) 0.027(2) -0.0029(19) 0.004(2) -0.0015(18)
N3 0.030(3) 0.023(2) 0.029(2) -0.0017(19) 0.000(2) -0.002(2)
N4 0.029(3) 0.025(2) 0.030(3) -0.001(2) -0.001(2) 0.000(2)
N5 0.031(3) 0.023(2) 0.028(2) 0.0022(19) 0.000(2) -0.001(2)
N6 0.027(2) 0.027(2) 0.030(2) -0.0006(19) -0.0004(18) -0.003(2)
C1 0.034(4) 0.025(3) 0.033(3) -0.002(2) -0.005(3) 0.001(2)
C2 0.038(4) 0.026(3) 0.048(4) -0.007(3) -0.003(3) -0.002(3)
C3 0.032(3) 0.031(3) 0.034(3) -0.007(3) 0.000(3) -0.005(3)
C4 0.026(3) 0.030(3) 0.032(3) -0.002(2) 0.000(3) -0.001(2)
C5 0.028(3) 0.045(4) 0.033(3) -0.003(3) -0.002(3) 0.004(3)
C6 0.032(4) 0.045(4) 0.035(4) 0.000(3) 0.001(3) 0.003(3)
C7 0.028(3) 0.033(3) 0.033(3) 0.002(3) 0.003(3) 0.005(2)
C8 0.032(3) 0.033(3) 0.035(3) 0.009(3) 0.002(3) 0.006(3)
C9 0.039(4) 0.023(3) 0.040(4) -0.001(3) 0.009(3) 0.003(3)
C10 0.038(4) 0.023(3) 0.034(3) -0.001(2) 0.005(3) 0.000(2)
C11 0.025(3) 0.025(3) 0.027(3) 0.000(2) 0.004(2) 0.002(2)
C12 0.023(3) 0.026(3) 0.030(3) 0.002(2) 0.003(3) 0.001(2)
C13 0.030(3) 0.034(3) 0.040(3) 0.005(3) 0.000(2) 0.006(3)
C14 0.029(3) 0.049(4) 0.051(4) 0.001(3) -0.001(3) 0.003(3)
C15 0.032(4) 0.057(5) 0.058(5) 0.002(4) 0.009(3) -0.008(3)
C16 0.035(4) 0.052(4) 0.040(4) 0.008(3) 0.001(3) -0.008(3)
C17 0.044(4) 0.080(6) 0.047(4) 0.020(4) -0.002(4) -0.021(4)
C18 0.054(5) 0.045(4) 0.029(3) 0.009(3) 0.000(3) -0.013(3)
C19 0.048(4) 0.031(3) 0.029(3) 0.001(3) -0.005(3) -0.003(3)
C20 0.059(5) 0.029(3) 0.036(4) 0.008(3) -0.005(3) 0.004(3)
C21 0.046(4) 0.038(3) 0.042(4) 0.002(3) -0.010(3) 0.010(3)
C22 0.034(4) 0.038(4) 0.037(4) 0.003(3) -0.002(3) 0.007(3)
C23 0.034(3) 0.027(3) 0.031(3) -0.001(2) -0.004(3) 0.000(3)
C24 0.030(3) 0.033(3) 0.029(3) -0.001(2) 0.000(2) -0.004(2)
C25 0.037(3) 0.035(3) 0.030(3) -0.005(3) 0.005(3) 0.004(3)
C26 0.060(5) 0.037(4) 0.034(3) -0.008(3) 0.000(3) 0.005(3)
C27 0.056(4) 0.030(3) 0.032(3) -0.005(2) -0.010(4) 0.002(3)
C28 0.044(4) 0.027(3) 0.033(3) 0.000(2) -0.011(3) -0.003(3)
C29 0.042(4) 0.035(3) 0.044(4) 0.000(3) -0.014(3) -0.008(3)
C30 0.035(4) 0.046(4) 0.040(4) 0.006(3) -0.007(3) -0.015(3)
C31 0.038(4) 0.033(3) 0.035(3) 0.006(3) -0.005(3) -0.007(3)
C32 0.037(4) 0.044(4) 0.046(4) 0.006(3) 0.000(3) -0.011(3)
C33 0.036(3) 0.049(4) 0.035(3) 0.002(3) 0.009(2) 0.000(3)
C34 0.036(3) 0.034(3) 0.031(3) 0.002(3) 0.000(2) 0.000(3)
C35 0.031(3) 0.029(3) 0.032(3) 0.007(2) -0.006(2) -0.003(2)
C36 0.039(3) 0.023(3) 0.028(3) 0.001(2) -0.005(3) 0.000(2)
Cl1 0.0498(8) 0.0459(9) 0.0440(8) 0.0085(8) 0.0068(6) 0.0120(8)
Cl2 0.0401(7) 0.0466(9) 0.0355(7) -0.0034(7) -0.0044(6) 0.0037(7)
 
_geom_special_details
;
 All esds (except the esd in the dihedral angle between two l.s. planes)
 are estimated using the full covariance matrix.  The cell esds are taken
 into account individually in the estimation of esds in distances, angles
 and torsion angles; correlations between esds in cell parameters are only
 used when they are defined by crystal symmetry.  An approximate (isotropic)
 treatment of cell esds is used for estimating esds involving l.s. planes.
;
 
loop_
 _geom_bond_atom_site_label_1
 _geom_bond_atom_site_label_2
 _geom_bond_distance
 _geom_bond_site_symmetry_2
 _geom_bond_publ_flag
Ru1 N5 2.053(5) . ?
Ru1 N2 2.068(5) . ?
Ru1 N6 2.069(5) . ?
Ru1 N3 2.070(5) . ?
Ru1 N1 2.071(5) . ?
Ru1 N4 2.072(5) . ?
O1 C5 1.227(9) . ?
O2 C6 1.227(9) . ?
O3 C17 1.218(11) . ?
O4 C18 1.213(9) . ?
O5 C29 1.221(9) . ?
O6 C30 1.238(9) . ?
N1 C12 1.355(8) . ?
N1 C1 1.356(8) . ?
N2 C10 1.348(8) . ?
N2 C11 1.358(8) . ?
N3 C13 1.342(8) . ?
N3 C24 1.354(8) . ?
N4 C22 1.347(9) . ?
N4 C23 1.361(9) . ?
N5 C36 1.350(9) . ?
N5 C25 1.355(8) . ?
N6 C34 1.340(8) . ?
N6 C35 1.349(8) . ?
C1 C2 1.393(9) . ?
C1 H1 0.9500 . ?
C2 C3 1.378(10) . ?
C2 H2 0.9500 . ?
C3 C4 1.392(9) . ?
C3 H3 0.9500 . ?
C4 C12 1.374(9) . ?
C4 C5 1.504(9) . ?
C5 C6 1.492(8) . ?
C6 C7 1.489(10) . ?
C7 C11 1.381(9) . ?
C7 C8 1.397(9) . ?
C8 C9 1.383(10) . ?
C8 H8 0.9500 . ?
C9 C10 1.374(10) . ?
C9 H9 0.9500 . ?
C10 H10 0.9500 . ?
C11 C12 1.469(8) . ?
C13 C14 1.390(9) . ?
C13 H13 0.9500 . ?
C14 C15 1.363(11) . ?
C14 H14 0.9500 . ?
C15 C16 1.390(11) . ?
C15 H15 0.9500 . ?
C16 C24 1.377(10) . ?
C16 C17 1.490(11) . ?
C17 C18 1.520(12) . ?
C18 C19 1.493(11) . ?
C19 C20 1.377(11) . ?
C19 C23 1.392(10) . ?
C20 C21 1.374(12) . ?
C20 H20 0.9500 . ?
C21 C22 1.384(10) . ?
C21 H21 0.9500 . ?
C22 H22 0.9500 . ?
C23 C24 1.453(9) . ?
C25 C26 1.394(10) . ?
C25 H25 0.9500 . ?
C26 C27 1.366(12) . ?
C26 H26 0.9500 . ?
C27 C28 1.374(11) . ?
C27 H27 0.9500 . ?
C28 C36 1.395(9) . ?
C28 C29 1.507(10) . ?
C29 C30 1.492(9) . ?
C30 C31 1.487(10) . ?
C31 C35 1.392(10) . ?
C31 C32 1.394(11) . ?
C32 C33 1.388(10) . ?
C32 H32 0.9500 . ?
C33 C34 1.386(9) . ?
C33 H33 0.9500 . ?
C34 H34 0.9500 . ?
C35 C36 1.468(10) . ?
Cl1 O10 1.391(11) . ?
Cl1 O9 1.403(11) . ?
Cl1 O8 1.413(12) . ?
Cl1 O7 1.453(11) . ?
Cl2 O13 1.436(7) . ?
Cl2 O14 1.443(6) . ?
Cl2 O12 1.445(6) . ?
Cl2 O11 1.451(5) . ?
N7 C37 1.140(12) . ?
N8 C39 1.116(12) . ?
C37 C38 1.443(14) . ?
C38 H38A 0.9800 . ?
C38 H38B 0.9800 . ?
C38 H38C 0.9800 . ?
C39 C40 1.458(12) . ?
C40 H40A 0.9800 . ?
C40 H40B 0.9800 . ?
C40 H40C 0.9800 . ?
 
loop_
 _geom_angle_atom_site_label_1
 _geom_angle_atom_site_label_2
 _geom_angle_atom_site_label_3
 _geom_angle
 _geom_angle_site_symmetry_1
 _geom_angle_site_symmetry_3
 _geom_angle_publ_flag
N5 Ru1 N2 95.3(2) . . ?
N5 Ru1 N6 79.3(2) . . ?
N2 Ru1 N6 88.8(2) . . ?
N5 Ru1 N3 95.6(2) . . ?
N2 Ru1 N3 97.5(2) . . ?
N6 Ru1 N3 172.22(19) . . ?
N5 Ru1 N1 173.9(2) . . ?
N2 Ru1 N1 78.55(19) . . ?
N6 Ru1 N1 100.5(2) . . ?
N3 Ru1 N1 85.2(2) . . ?
N5 Ru1 N4 87.46(19) . . ?
N2 Ru1 N4 175.9(2) . . ?
N6 Ru1 N4 94.7(2) . . ?
N3 Ru1 N4 79.1(2) . . ?
N1 Ru1 N4 98.6(2) . . ?
C12 N1 C1 117.6(5) . . ?
C12 N1 Ru1 114.8(4) . . ?
C1 N1 Ru1 127.0(4) . . ?
C10 N2 C11 117.4(6) . . ?
C10 N2 Ru1 127.5(5) . . ?
C11 N2 Ru1 115.1(4) . . ?
C13 N3 C24 118.3(5) . . ?
C13 N3 Ru1 127.4(4) . . ?
C24 N3 Ru1 114.3(4) . . ?
C22 N4 C23 117.8(6) . . ?
C22 N4 Ru1 127.4(5) . . ?
C23 N4 Ru1 114.7(4) . . ?
C36 N5 C25 117.8(6) . . ?
C36 N5 Ru1 115.4(4) . . ?
C25 N5 Ru1 126.8(5) . . ?
C34 N6 C35 118.3(5) . . ?
C34 N6 Ru1 127.4(4) . . ?
C35 N6 Ru1 114.3(4) . . ?
N1 C1 C2 122.3(6) . . ?
N1 C1 H1 118.8 . . ?
C2 C1 H1 118.9 . . ?
C3 C2 C1 119.2(6) . . ?
C3 C2 H2 120.4 . . ?
C1 C2 H2 120.4 . . ?
C2 C3 C4 118.7(6) . . ?
C2 C3 H3 120.6 . . ?
C4 C3 H3 120.6 . . ?
C12 C4 C3 119.4(6) . . ?
C12 C4 C5 119.1(6) . . ?
C3 C4 C5 121.6(6) . . ?
O1 C5 C6 119.9(7) . . ?
O1 C5 C4 121.5(6) . . ?
C6 C5 C4 118.6(7) . . ?
O2 C6 C7 120.9(7) . . ?
O2 C6 C5 120.2(7) . . ?
C7 C6 C5 118.9(7) . . ?
C11 C7 C8 118.7(6) . . ?
C11 C7 C6 119.1(6) . . ?
C8 C7 C6 122.2(6) . . ?
C9 C8 C7 118.3(6) . . ?
C9 C8 H8 120.9 . . ?
C7 C8 H8 120.9 . . ?
C10 C9 C8 120.0(6) . . ?
C10 C9 H9 120.0 . . ?
C8 C9 H9 120.0 . . ?
N2 C10 C9 122.6(6) . . ?
N2 C10 H10 118.7 . . ?
C9 C10 H10 118.7 . . ?
N2 C11 C7 123.0(6) . . ?
N2 C11 C12 115.0(6) . . ?
C7 C11 C12 122.0(6) . . ?
N1 C12 C4 122.7(6) . . ?
N1 C12 C11 115.2(6) . . ?
C4 C12 C11 122.1(6) . . ?
N3 C13 C14 122.5(6) . . ?
N3 C13 H13 118.8 . . ?
C14 C13 H13 118.8 . . ?
C15 C14 C13 119.2(7) . . ?
C15 C14 H14 120.4 . . ?
C13 C14 H14 120.4 . . ?
C14 C15 C16 118.7(7) . . ?
C14 C15 H15 120.6 . . ?
C16 C15 H15 120.6 . . ?
C24 C16 C15 119.8(7) . . ?
C24 C16 C17 119.3(7) . . ?
C15 C16 C17 120.8(7) . . ?
O3 C17 C16 122.6(9) . . ?
O3 C17 C18 118.9(8) . . ?
C16 C17 C18 118.5(7) . . ?
O4 C18 C19 122.1(8) . . ?
O4 C18 C17 119.9(7) . . ?
C19 C18 C17 117.9(6) . . ?
C20 C19 C23 119.6(7) . . ?
C20 C19 C18 122.0(6) . . ?
C23 C19 C18 118.4(7) . . ?
C21 C20 C19 118.8(6) . . ?
C21 C20 H20 120.6 . . ?
C19 C20 H20 120.6 . . ?
C20 C21 C22 119.6(7) . . ?
C20 C21 H21 120.2 . . ?
C22 C21 H21 120.2 . . ?
N4 C22 C21 122.5(7) . . ?
N4 C22 H22 118.7 . . ?
C21 C22 H22 118.7 . . ?
N4 C23 C19 121.7(6) . . ?
N4 C23 C24 115.1(6) . . ?
C19 C23 C24 123.2(7) . . ?
N3 C24 C16 121.5(6) . . ?
N3 C24 C23 116.6(6) . . ?
C16 C24 C23 121.9(6) . . ?
N5 C25 C26 121.8(7) . . ?
N5 C25 H25 119.1 . . ?
C26 C25 H25 119.1 . . ?
C27 C26 C25 119.8(7) . . ?
C27 C26 H26 120.1 . . ?
C25 C26 H26 120.1 . . ?
C26 C27 C28 119.0(6) . . ?
C26 C27 H27 120.5 . . ?
C28 C27 H27 120.5 . . ?
C27 C28 C36 119.4(7) . . ?
C27 C28 C29 122.7(6) . . ?
C36 C28 C29 117.9(6) . . ?
O5 C29 C30 121.4(7) . . ?
O5 C29 C28 120.1(7) . . ?
C30 C29 C28 118.5(6) . . ?
O6 C30 C31 120.7(7) . . ?
O6 C30 C29 120.1(7) . . ?
C31 C30 C29 119.2(6) . . ?
C35 C31 C32 118.6(7) . . ?
C35 C31 C30 119.1(7) . . ?
C32 C31 C30 122.3(6) . . ?
C33 C32 C31 118.4(7) . . ?
C33 C32 H32 120.8 . . ?
C31 C32 H32 120.8 . . ?
C34 C33 C32 119.7(6) . . ?
C34 C33 H33 120.2 . . ?
C32 C33 H33 120.2 . . ?
N6 C34 C33 122.3(6) . . ?
N6 C34 H34 118.9 . . ?
C33 C34 H34 118.9 . . ?
N6 C35 C31 122.7(6) . . ?
N6 C35 C36 116.0(6) . . ?
C31 C35 C36 121.3(6) . . ?
N5 C36 C28 122.1(6) . . ?
N5 C36 C35 115.0(6) . . ?
C28 C36 C35 122.9(6) . . ?
O10 Cl1 O9 105.0(7) . . ?
O10 Cl1 O8 111.9(7) . . ?
O9 Cl1 O8 105.6(7) . . ?
O10 Cl1 O7 110.6(7) . . ?
O9 Cl1 O7 106.2(6) . . ?
O8 Cl1 O7 116.7(7) . . ?
O13 Cl2 O14 110.2(4) . . ?
O13 Cl2 O12 109.4(3) . . ?
O14 Cl2 O12 109.6(4) . . ?
O13 Cl2 O11 109.4(4) . . ?
O14 Cl2 O11 109.2(3) . . ?
O12 Cl2 O11 109.1(4) . . ?
N7 C37 C38 177.7(12) . . ?
C37 C38 H38A 109.5 . . ?
C37 C38 H38B 109.5 . . ?
H38A C38 H38B 109.5 . . ?
C37 C38 H38C 109.5 . . ?
H38A C38 H38C 109.5 . . ?
H38B C38 H38C 109.5 . . ?
N8 C39 C40 179.5(11) . . ?
C39 C40 H40A 109.5 . . ?
C39 C40 H40B 109.5 . . ?
H40A C40 H40B 109.5 . . ?
C39 C40 H40C 109.5 . . ?
H40A C40 H40C 109.5 . . ?
H40B C40 H40C 109.5 . . ?
 
_refine_diff_density_max    0.949
_refine_diff_density_min   -0.935
_refine_diff_density_rms    0.093

_shelx_res_file
;

    shelx.res created by SHELXL-2014/7


REM  delta-dione-ClO4-150K in P212121 #19
TITL delta-2 in P2(1)2(1)2(1)
CELL 1.54178  13.8114  14.0525  20.7957  90.000  90.000  90.000
ZERR   4.00   0.0002   0.0002   0.0003   0.000   0.000   0.000
LATT -1
SYMM 0.5-X, -Y, 0.5+Z
SYMM -X, 0.5+Y, 0.5-Z
SYMM 0.5+X, 0.5-Y, -Z
SFAC C H CL N O RU
UNIT 160 96 8 32 60 4
MERG 2
FMAP 2
GRID
PLAN 10
TEMP -123
SIZE 0.08 0.05 0.04
BOND $H
DFIX 1.39 0.01 c5 c6 c29 c30
ISOR 0.05 0.05 O3
L.S. 20
ACTA
WGHT    0.073000    5.163599
FVAR       0.07818   0.44433
RU1   6    0.288696    0.510220    0.564251    11.00000    0.02535    0.02176 =
         0.02458    0.00007   -0.00014   -0.00037
O1    5    0.469772    0.588278    0.847805    11.00000    0.05461    0.05183 =
         0.03796   -0.00878   -0.01457    0.00475
O2    5    0.471444    0.394843    0.840931    11.00000    0.04611    0.05806 =
         0.03465    0.00785   -0.01158    0.00317
O3    5    0.604248    0.744167    0.395967    11.00000    0.05742    0.16944 =
         0.11025    0.08678   -0.00819   -0.04634
O4    5    0.435525    0.794427    0.337800    11.00000    0.07669    0.05104 =
         0.04294    0.01442    0.00277   -0.01521
O5    5    0.015411    0.208103    0.413577    11.00000    0.05680    0.03085 =
         0.06316   -0.00798   -0.01898   -0.00666
O6    5   -0.117375    0.311495    0.483490    11.00000    0.04498    0.06458 =
         0.05315   -0.00351   -0.00941   -0.01579

N1    4    0.317345    0.598294    0.641829    11.00000    0.02640    0.02512 =
         0.03075   -0.00193    0.00002   -0.00194
N2    4    0.321534    0.412130    0.635097    11.00000    0.02734    0.02134 =
         0.02725   -0.00289    0.00386   -0.00155
N3    4    0.429234    0.540443    0.536320    11.00000    0.03026    0.02326 =
         0.02932   -0.00174    0.00002   -0.00223
N4    4    0.264683    0.613894    0.495189    11.00000    0.02939    0.02491 =
         0.02963   -0.00073   -0.00087   -0.00005
N5    4    0.263590    0.410960    0.493758    11.00000    0.03115    0.02345 =
         0.02774    0.00218   -0.00041   -0.00088
N6    4    0.143361    0.482282    0.579149    11.00000    0.02724    0.02680 =
         0.03007   -0.00064   -0.00041   -0.00252
C1    1    0.311628    0.694581    0.643232    11.00000    0.03440    0.02522 =
         0.03268   -0.00150   -0.00470    0.00106
AFIX  43
H1    2    0.283770    0.726803    0.607588    11.00000   -1.20000
AFIX   0
C2    1    0.345173    0.747916    0.695105    11.00000    0.03773    0.02622 =
         0.04802   -0.00692   -0.00276   -0.00201
AFIX  43
H2    2    0.339261    0.815269    0.695008    11.00000   -1.20000
AFIX   0
C3    1    0.387042    0.701829    0.746575    11.00000    0.03225    0.03139 =
         0.03448   -0.00736   -0.00012   -0.00516
AFIX  43
H3    2    0.411899    0.736895    0.781972    11.00000   -1.20000
AFIX   0
C4    1    0.392205    0.602902    0.745695    11.00000    0.02554    0.02961 =
         0.03180   -0.00229    0.00026   -0.00093
C5    1    0.435161    0.547898    0.800784    11.00000    0.02833    0.04488 =
         0.03305   -0.00328   -0.00246    0.00366
C6    1    0.433940    0.441801    0.797872    11.00000    0.03247    0.04492 =
         0.03538    0.00010    0.00071    0.00274
C7    1    0.389413    0.394510    0.741031    11.00000    0.02755    0.03320 =
         0.03255    0.00220    0.00316    0.00465
C8    1    0.379469    0.295744    0.736890    11.00000    0.03209    0.03343 =
         0.03523    0.00928    0.00240    0.00641
AFIX  43
H8    2    0.400766    0.255634    0.770835    11.00000   -1.20000
AFIX   0
C9    1    0.337823    0.257922    0.682098    11.00000    0.03894    0.02337 =
         0.03965   -0.00134    0.00912    0.00305
AFIX  43
H9    2    0.327300    0.191282    0.678896    11.00000   -1.20000
AFIX   0
C10   1    0.311663    0.316791    0.632277    11.00000    0.03775    0.02310 =
         0.03425   -0.00074    0.00539    0.00032
AFIX  43
H10   2    0.285585    0.289200    0.594339    11.00000   -1.20000
AFIX   0
C11   1    0.357850    0.449687    0.690246    11.00000    0.02547    0.02534 =
         0.02700   -0.00043    0.00409    0.00204
C12   1    0.357105    0.554128    0.693368    11.00000    0.02333    0.02620 =
         0.03008    0.00233    0.00261    0.00077
C13   1    0.511250    0.503031    0.560009    11.00000    0.03043    0.03363 =
         0.03962    0.00459    0.00018    0.00571
AFIX  43
H13   2    0.506913    0.457162    0.593444    11.00000   -1.20000
AFIX   0
C14   1    0.602283    0.528874    0.537466    11.00000    0.02934    0.04940 =
         0.05118    0.00060   -0.00069    0.00262
AFIX  43
H14   2    0.658930    0.500741    0.555075    11.00000   -1.20000
AFIX   0
C15   1    0.609267    0.595061    0.489794    11.00000    0.03190    0.05744 =
         0.05758    0.00180    0.00902   -0.00829
AFIX  43
H15   2    0.670762    0.614574    0.474143    11.00000   -1.20000
AFIX   0
C16   1    0.524684    0.633483    0.464502    11.00000    0.03518    0.05177 =
         0.04015    0.00807    0.00119   -0.00759
C17   1    0.528487    0.709305    0.414459    11.00000    0.04365    0.07977 =
         0.04724    0.02013   -0.00180   -0.02118
C18   1    0.434043    0.742546    0.384399    11.00000    0.05427    0.04459 =
         0.02943    0.00940   -0.00046   -0.01324
C19   1    0.341528    0.711224    0.414960    11.00000    0.04759    0.03114 =
         0.02872    0.00082   -0.00521   -0.00304
C20   1    0.252988    0.745616    0.395276    11.00000    0.05949    0.02932 =
         0.03584    0.00781   -0.00511    0.00360
AFIX  43
H20   2    0.248769    0.790584    0.361281    11.00000   -1.20000
AFIX   0
C21   1    0.170877    0.713712    0.425694    11.00000    0.04581    0.03828 =
         0.04244    0.00174   -0.01008    0.01032
AFIX  43
H21   2    0.109060    0.736625    0.412983    11.00000   -1.20000
AFIX   0
C22   1    0.178784    0.647971    0.474981    11.00000    0.03416    0.03772 =
         0.03732    0.00261   -0.00214    0.00726
AFIX  43
H22   2    0.121393    0.626042    0.495339    11.00000   -1.20000
AFIX   0
C23   1    0.345951    0.645442    0.464901    11.00000    0.03417    0.02702 =
         0.03120   -0.00143   -0.00361    0.00036
C24   1    0.436272    0.605904    0.488806    11.00000    0.02964    0.03288 =
         0.02863   -0.00055    0.00003   -0.00416
C25   1    0.329149    0.375575    0.451562    11.00000    0.03693    0.03530 =
         0.03044   -0.00544    0.00533    0.00404
AFIX  43
H25   2    0.393560    0.399268    0.452314    11.00000   -1.20000
AFIX   0
C26   1    0.304648    0.305381    0.407102    11.00000    0.05958    0.03660 =
         0.03374   -0.00791   -0.00017    0.00502
AFIX  43
H26   2    0.351760    0.282491    0.377629    11.00000   -1.20000
AFIX   0
C27   1    0.212699    0.269580    0.406018    11.00000    0.05554    0.03045 =
         0.03176   -0.00494   -0.01014    0.00167
AFIX  43
H27   2    0.195918    0.219900    0.377110    11.00000   -1.20000
AFIX   0
C28   1    0.144876    0.306552    0.447393    11.00000    0.04361    0.02695 =
         0.03341    0.00042   -0.01122   -0.00282
C29   1    0.041039    0.273591    0.448204    11.00000    0.04190    0.03511 =
         0.04436    0.00021   -0.01401   -0.00849
C30   1   -0.029405    0.325305    0.489892    11.00000    0.03463    0.04577 =
         0.04044    0.00646   -0.00673   -0.01467
C31   1    0.007489    0.393471    0.538754    11.00000    0.03752    0.03340 =
         0.03522    0.00648   -0.00465   -0.00658
C32   1   -0.052374    0.434033    0.585261    11.00000    0.03715    0.04355 =
         0.04565    0.00552   -0.00014   -0.01120
AFIX  43
H32   2   -0.119312    0.418719    0.587094    11.00000   -1.20000
AFIX   0
C33   1   -0.011751    0.497350    0.628821    11.00000    0.03582    0.04899 =
         0.03520    0.00176    0.00873    0.00041
AFIX  43
H33   2   -0.050649    0.525386    0.661388    11.00000   -1.20000
AFIX   0
C34   1    0.085833    0.519462    0.624567    11.00000    0.03625    0.03418 =
         0.03098    0.00194   -0.00011   -0.00007
AFIX  43
H34   2    0.112883    0.562463    0.654895    11.00000   -1.20000
AFIX   0
C35   1    0.104931    0.418624    0.537818    11.00000    0.03111    0.02861 =
         0.03167    0.00692   -0.00554   -0.00313
C36   1    0.172075    0.377421    0.490733    11.00000    0.03929    0.02349 =
         0.02793    0.00130   -0.00486   -0.00017
CL1   3    0.327759    0.006499    0.791319    11.00000    0.04977    0.04590 =
         0.04402    0.00854    0.00683    0.01204
CL2   3    0.344982    0.514327    0.302302    11.00000    0.04005    0.04662 =
         0.03555   -0.00339   -0.00439    0.00371
O7    5    0.379958    0.090094    0.813382    11.00000    0.10045
O8    5    0.299348    0.005532    0.726048    11.00000    0.13664
O9    5    0.391533   -0.070460    0.798450    11.00000    0.10571
O10   5    0.250697   -0.013693    0.832177    11.00000    0.11698
O11   5    0.254848    0.517131    0.338129    11.00000    0.04576
O12   5    0.353440    0.423093    0.270719    11.00000    0.05077
O13   5    0.344817    0.588537    0.254804    11.00000    0.05583
O14   5    0.424866    0.527039    0.346155    11.00000    0.05410
N7    4    0.424872    0.817240    0.074009    11.00000    0.07140
N8    4    0.934351    0.649819    0.488263    11.00000    0.06257
C37   1    0.414674    0.830667    0.127626    11.00000    0.05314
C38   1    0.405922    0.848148    0.195746    11.00000    0.08226
AFIX 137
H38A  2    0.466138    0.876293    0.211860    11.00000   -1.50000
H38B  2    0.393612    0.787959    0.218101    11.00000   -1.50000
H38C  2    0.352069    0.892066    0.203547    11.00000   -1.50000
AFIX   0
C39   1    0.895342    0.594809    0.459534    11.00000    0.05084
C40   1    0.845129    0.522567    0.421887    11.00000    0.06419
AFIX 137
H40A  2    0.891131    0.491526    0.392777    11.00000   -1.50000
H40B  2    0.793502    0.552584    0.396713    11.00000   -1.50000
H40C  2    0.816992    0.475020    0.450857    11.00000   -1.50000
AFIX   0
O1W   5    0.362872    0.097640    0.184027    21.00000    0.15759
O2W   5    0.397812    0.181658    0.260268   -21.00000    0.11231
HKLF 4

REM  delta-2 in P2(1)2(1)2(1)
REM R1 =  0.0438 for    7536 Fo > 4sig(Fo)  and  0.0462 for all    7890 data
REM    527 parameters refined using      8 restraints

END

WGHT      0.0731      5.1892

REM Highest difference peak  0.949,  deepest hole -0.935,  1-sigma level  0.093
Q1    1   0.2414  0.0369  0.8187  11.00000  0.05    0.95
Q2    1   0.3768  0.1247  0.2046  11.00000  0.05    0.94
Q3    1   0.3430  0.0727  0.1561  11.00000  0.05    0.90
Q4    1   0.3565  0.0163  0.7270  11.00000  0.05    0.76
Q5    1   0.4139 -0.0440  0.7753  11.00000  0.05    0.71
Q6    1   0.2628 -0.0571  0.8281  11.00000  0.05    0.59
Q7    1   0.3304  0.0979  0.7953  11.00000  0.05    0.59
Q8    1   0.3523 -0.0845  0.8204  11.00000  0.05    0.57
Q9    1   0.2574 -0.0398  0.7336  11.00000  0.05    0.53
Q10   1   0.4343  0.5616  0.3334  11.00000  0.05    0.50
;
_shelx_res_checksum   37484

_shelx_hkl_file
;
   0   0   2   77.06    0.71
   0   0   3   -0.02    0.07
   0   0   4   71.49    1.01
   0   0   5   -0.08    0.12
   0   0   6    8.65    0.47
   0   0   7    0.11    0.14
   0   0   7    0.15    0.11
   0   0   8  130.46    2.10
   0   0   8  130.45    1.84
   0   0  -9    0.04    0.10
   0   0   9   -0.04    0.12
   0   0   9    0.00    0.17
   0   0  10    4.77    0.50
   0   0  10    5.28    0.44
   0   0  11    0.17    0.14
   0   0  11    0.03    0.11
   0   0  12    3.34    0.39
   0   0  12    4.06    0.51
   0   0  13    0.09    0.14
   0   0  13    0.28    0.17
   0   0  14   57.36    2.10
   0   0  15   -0.01    0.13
   0   0  16   37.90    1.07
   0   0  17   -0.08    0.15
   0   0  18    4.03    0.34
   0   0  18    4.31    0.41
   0   0  19   -0.13    0.18
   0   0  20   11.73    0.65
   0   0  21    0.03    0.15
   0   0  22   15.36    0.71
   0   0  23   -0.13    0.17
   0   0  24    0.38    0.14
   0   1   0    0.07    0.05
   0   1  -1    2.79    0.15
   0  -1   1    2.95    0.15
   0   1  -2  114.53    0.94
   0  -1   2  116.58    1.05
   0   1  -3    8.37    0.29
   0  -1   3    9.05    0.35
   0   1   3    8.91    0.32
   0   1   4  180.00    1.59
   0   1   4  179.89    1.64
   0   1   5    0.14    0.12
   0   1   5    0.04    0.11
   0   1  -5    0.04    0.08
   0  -1   5    0.14    0.13
   0   1   6    7.82    0.42
   0   1  -6    7.40    0.34
   0  -1   6    7.55    0.45
   0   1   6    7.58    0.44
   0   1  -7   26.52    0.68
   0   1   7   26.87    0.89
   0   1   7   27.78    0.83
   0  -1   7   28.24    0.92
   0   1   8   23.54    0.91
   0   1   8   23.12    0.82
   0   1  -8   23.17    0.67
   0  -1   8   23.09    0.91
   0   1  -9    1.31    0.18
   0  -1   9    1.67    0.30
   0   1   9    1.15    0.23
   0   1   9    1.31    0.27
   0   1  10   54.72    1.42
   0  -1  10   53.52    1.61
   0  -1  10   55.31    1.40
   0   1  10   53.10    1.58
   0   1  11    3.32    0.44
   0  -1  11    3.75    0.50
   0  -1  11    3.73    0.41
   0  -1  12   94.92    2.05
   0  -1  12   92.33    2.46
   0  -1  13    0.49    0.24
   0  -1  13   -0.02    0.06
   0  -1  14   86.31    2.65
   0  -1  15    0.55    0.17
   0   1  15    0.84    0.22
   0   1  15    0.54    0.17
   0  -1  15    0.52    0.24
   0   1  16    0.05    0.15
   0   1  16    0.07    0.16
   0   1  16    0.19    0.13
   0  -1  16   -0.04    0.14
   0  -1  17    2.28    0.28
   0   1  17    2.78    0.33
   0  -1  17    2.21    0.30
   0   1  18   19.74    0.84
   0  -1  18   19.87    0.77
   0  -1  18   21.51    0.86
   0  -1  19    0.79    0.18
   0   1  19    0.71    0.21
   0  -1  19    0.88    0.22
   0  -1  20    3.29    0.31
   0  -1  20    3.68    0.38
   0   1  20    3.43    0.38
   0  -1  21    2.96    0.29
   0  -1  21    3.29    0.36
   0   1  22    1.20    0.24
   0  -1  22    1.29    0.25
   0   1  23    2.20    0.28
   0  -1  23    2.13    0.27
   0   1  24    0.00    0.12
   0   2   0  688.24    3.20
   0   2  -1    2.80    0.22
   0  -2   1    2.55    0.18
   0   2  -2   44.06    0.81
   0  -2   2   44.10    0.78
   0  -2   3    4.55    0.29
   0   2  -3    4.45    0.27
   0  -2   4   59.38    1.09
   0   2  -4   58.10    0.95
   0   2  -5   21.25    0.60
   0  -2   5   22.15    0.73
   0   2  -6   14.62    0.51
   0  -2   6   15.76    0.67
   0   2  -7    0.17    0.11
   0  -2   7    0.35    0.17
   0   2  -8  281.09    2.31
   0  -2   8  294.87    3.34
   0  -2   9    5.74    0.52
   0  -2  10   41.20    1.47
   0  -2  11    6.77    0.65
   0  -2  12   30.81    1.46
   0  -2  12   31.46    1.22
   0  -2  13   15.63    1.08
   0  -2  13   15.85    0.90
   0  -2  14   85.09    2.71
   0   2  15    0.68    0.16
   0  -2  15    0.62    0.28
   0  -2  15    0.55    0.16
   0   2  15    0.70    0.19
   0   2  15    0.65    0.21
   0   2  16   36.21    1.06
   0   2  16   35.74    1.19
   0  -2  16   36.68    1.04
   0  -2  16   34.88    1.89
   0   2  17   -0.01    0.14
   0  -2  17    0.30    0.15
   0   2  17   -0.10    0.20
   0  -2  17    0.07    0.14
   0  -2  18    2.06    0.29
   0   2  18    1.89    0.29
   0  -2  18    2.47    0.31
   0   2  19    1.88    0.30
   0  -2  19    1.99    0.28
   0  -2  19    1.99    0.30
   0   2  20    0.26    0.19
   0  -2  20   -0.16    0.13
   0  -2  20    0.28    0.16
   0  -2  21    3.85    0.38
   0  -2  21    3.44    0.33
   0   2  21    3.76    0.39
   0   2  22   28.80    0.94
   0  -2  22   27.34    0.90
   0   2  23    3.03    0.31
   0  -2  23    3.16    0.30
   0   2  24    4.63    0.33
   0   3   0    0.17    0.16
   0   3  -1   29.79    0.82
   0  -3   1   28.40    0.67
   0  -3   2  373.47    2.64
   0   3  -2  377.23    2.89
   0   3  -3   28.74    0.80
   0  -3   3   27.11    0.77
   0  -3   4  806.60    4.45
   0   3  -4  800.86    4.18
   0  -3   5   55.52    1.26
   0   3  -5   54.02    1.10
   0  -3   6  276.02    2.98
   0   3  -6  266.26    2.43
   0   3  -7    1.02    0.17
   0  -3   7    1.00    0.24
   0  -3   8    2.74    0.38
   0   3  -8    2.75    0.26
   0  -3   9   17.95    0.94
   0  -3  10   10.07    0.76
   0  -3  11    0.11    0.22
   0  -3  12    7.01    0.74
   0  -3  13    0.55    0.31
   0  -3  14   20.05    1.36
   0  -3  14   20.64    1.09
   0   3  14   20.81    0.74
   0   3  14   20.22    0.80
   0   3  15    1.70    0.29
   0  -3  15    1.83    0.25
   0   3  15    1.49    0.24
   0  -3  15    2.02    0.25
   0   3  15    1.51    0.24
   0   3  15    1.85    0.22
   0  -3  15    1.81    0.45
   0  -3  16    7.22    0.88
   0  -3  16    8.55    0.52
   0   3  16    8.50    0.59
   0   3  16    8.12    0.51
   0   3  16    7.91    0.44
   0  -3  16    8.22    0.52
   0  -3  17    0.20    0.17
   0   3  17    0.22    0.14
   0   3  17   -0.04    0.19
   0  -3  17    0.42    0.29
   0   3  17    0.13    0.14
   0  -3  17    0.12    0.14
   0  -3  18   25.02    0.91
   0   3  18   24.74    1.06
   0   3  18   24.90    0.94
   0  -3  18   23.75    0.91
   0  -3  19    0.56    0.20
   0  -3  19    0.34    0.18
   0   3  19    0.60    0.23
   0   3  20   36.84    1.13
   0  -3  20   35.07    1.08
   0  -3  20   34.26    1.04
   0   3  21    0.10    0.17
   0  -3  21    0.23    0.15
   0  -3  21    0.32    0.15
   0   3  22    0.11    0.16
   0  -3  22    0.08    0.10
   0   3  23    0.44    0.16
   0  -3  23    0.79    0.15
   0   3  24    0.51    0.15
   0   3  25    0.32    0.10
   0  -4   0  466.05    2.98
   0   4   0  477.22    3.86
   0   4  -1   11.68    0.62
   0  -4   1   10.74    0.49
   0  -4   2   26.38    0.80
   0   4  -2   27.36    0.91
   0   4  -3    0.88    0.21
   0  -4   3    0.95    0.21
   0  -4   4  285.97    2.93
   0   4  -4  284.15    2.88
   0  -4   5   16.49    0.76
   0   4  -5   16.06    0.69
   0  -4   6  324.61    3.50
   0   4  -6  311.83    2.99
   0   4  -7   10.57    0.56
   0  -4   7   11.63    0.72
   0   4  -8  428.01    3.36
   0  -4   8  439.74    4.57
   0  -4   9    1.65    0.34
   0  -4  10    4.27    0.54
   0  -4  11    0.07    0.13
   0  -4  12    2.93    0.50
   0  -4  13    6.39    0.76
   0   4  14   34.34    0.96
   0   4  14   36.04    0.92
   0  -4  14   35.99    1.04
   0   4  14   34.78    1.06
   0  -4  14   34.68    0.92
   0  -4  14   35.11    1.85
   0  -4  15    0.14    0.14
   0   4  15    0.11    0.14
   0  -4  15    0.37    0.22
   0   4  15    0.32    0.19
   0  -4  15   -0.04    0.13
   0   4  15   -0.04    0.12
   0  -4  16   17.91    1.42
   0  -4  16   20.32    0.78
   0   4  16   19.84    0.80
   0   4  16   21.01    0.76
   0  -4  16   19.73    0.83
   0   4  16   20.84    0.92
   0  -4  17    0.41    0.16
   0  -4  17    0.37    0.18
   0   4  17    0.50    0.25
   0   4  17    0.31    0.16
   0   4  17    0.02    0.16
   0   4  18    4.51    0.49
   0   4  18    4.26    0.40
   0  -4  18    4.26    0.40
   0  -4  18    4.08    0.41
   0   4  18    4.12    0.35
   0  -4  19    3.66    0.38
   0   4  19    2.82    0.36
   0   4  19    3.21    0.43
   0  -4  19    3.84    0.37
   0  -4  20    1.15    0.24
   0  -4  20    1.09    0.22
   0   4  20    1.28    0.26
   0   4  21    1.07    0.23
   0  -4  21    1.11    0.22
   0  -4  22   23.87    0.78
   0   4  22   23.41    0.80
   0  -4  23    0.02    0.10
   0   4  23   -0.14    0.14
   0   4  24    8.88    0.40
   0  -5   0    0.01    0.11
   0  -5   1   37.65    1.01
   0   5  -2   47.32    1.35
   0  -5   2   47.55    1.19
   0   5  -3   24.77    0.98
   0  -5   3   25.09    0.92
   0   5  -4   46.99    1.33
   0  -5   4   47.78    1.32
   0   5  -5   10.25    0.62
   0  -5   5   10.62    0.67
   0   5  -6   44.95    1.26
   0  -5   6   44.55    1.40
   0  -5   7   16.32    0.90
   0   5  -7   15.09    0.73
   0  -5   8    9.78    0.75
   0   5  -8    9.43    0.56
   0  -5   9    3.72    0.50
   0  -5  10    3.89    0.53
   0  -5  11    0.23    0.23
   0  -5  12   80.44    2.62
   0   5  13    1.79    0.24
   0  -5  13    1.48    0.24
   0  -5  13    1.47    0.43
   0   5  13    1.88    0.28
   0   5  13    1.52    0.22
   0   5  14    2.00    0.29
   0   5  14    2.30    0.27
   0   5  14    2.22    0.26
   0  -5  14    2.36    0.51
   0  -5  14    1.78    0.25
   0  -5  15   11.29    1.13
   0   5  15   10.85    0.58
   0   5  15   10.85    0.65
   0   5  15   11.53    0.57
   0  -5  15   12.07    0.66
   0   5  16    0.10    0.18
   0  -5  16    0.30    0.25
   0   5  16    0.28    0.16
   0  -5  16    0.21    0.16
   0  -5  16    0.70    0.17
   0   5  16    0.39    0.15
   0   5  17    1.79    0.26
   0  -5  17    1.78    0.30
   0  -5  17    2.26    0.28
   0   5  17    2.09    0.29
   0   5  17    1.86    0.35
   0   5  18   15.34    0.67
   0   5  18   15.63    0.85
   0  -5  18   16.00    0.71
   0  -5  18   15.19    0.77
   0   5  18   15.47    0.73
   0  -5  19    1.91    0.30
   0   5  19    2.27    0.27
   0   5  19    2.28    0.31
   0   5  19    2.60    0.39
   0   5  20   44.48    1.18
   0  -5  20   46.25    1.25
   0   5  20   46.82    1.41
   0   5  21    1.50    0.24
   0  -5  21    1.59    0.25
   0  -5  22    1.60    0.23
   0   5  22    1.73    0.23
   0  -5  23    4.28    0.30
   0   5  23    4.07    0.29
   0   5  24   -0.12    0.09
   0  -6   0   35.17    1.04
   0  -6  -1    0.30    0.16
   0  -6   1    0.16    0.16
   0  -6   2   70.71    1.59
   0  -6  -2   70.61    1.36
   0  -6   3   11.68    0.69
   0  -6   4    0.19    0.19
   0   6  -4    0.25    0.21
   0  -6   5   56.76    1.64
   0   6  -5   56.91    1.61
   0  -6   6   37.33    1.39
   0   6  -6   36.12    1.26
   0  -6   7   43.48    1.57
   0   6  -7   41.12    1.31
   0  -6   8  112.52    2.63
   0  -6   9   40.89    1.67
   0  -6  10   12.46    0.97
   0  -6  11   -0.08    0.21
   0   6  12    8.25    0.50
   0   6  12    7.93    0.45
   0  -6  12    6.56    0.80
   0  -6  12    6.69    0.46
   0   6  13    1.06    0.20
   0   6  13    1.39    0.26
   0   6  13    1.01    0.19
   0  -6  13    0.57    0.32
   0  -6  13    1.35    0.24
   0   6  14   62.29    1.48
   0   6  14   58.33    1.29
   0  -6  14   58.94    2.54
   0   6  14   59.06    1.27
   0  -6  14   58.83    1.44
   0   6  15    1.28    0.28
   0   6  15    1.36    0.23
   0   6  15    1.31    0.23
   0  -6  15    1.32    0.26
   0  -6  15    2.08    0.51
   0   6  16   21.10    0.81
   0  -6  16   20.32    0.89
   0   6  16   20.93    0.94
   0   6  16   21.50    0.82
   0  -6  17    0.38    0.15
   0   6  17    0.47    0.18
   0   6  17    0.19    0.14
   0   6  17    0.58    0.23
   0   6  18    2.86    0.31
   0   6  18    3.07    0.40
   0  -6  18    2.91    0.36
   0   6  18    2.75    0.33
   0   6  19    2.48    0.29
   0   6  19    2.56    0.30
   0   6  19    2.31    0.37
   0  -6  19    2.76    0.36
   0   6  20    4.32    0.46
   0  -6  20    5.13    0.44
   0   6  20    4.75    0.38
   0   6  21    2.02    0.26
   0  -6  21    2.26    0.29
   0   6  22   20.71    0.66
   0  -6  22   20.86    0.71
   0   6  23   -0.03    0.09
   0  -7   0    0.12    0.14
   0  -7  -1    2.10    0.28
   0  -7   1    2.03    0.32
   0  -7   2   17.98    0.88
   0  -7  -2   17.27    0.74
   0  -7   3    0.04    0.16
   0  -7  -3    0.13    0.11
   0  -7   4  157.29    2.80
   0  -7   5    1.31    0.30
   0  -7   6    7.72    0.69
   0  -7   7   14.42    0.98
   0  -7   8   30.26    1.47
   0  -7   9   53.56    2.03
   0  -7  10   30.13    1.60
   0   7  11   11.01    0.54
   0   7  11   11.13    0.58
   0  -7  11   11.25    1.01
   0  -7  11   10.33    0.57
   0  -7  12   70.96    2.66
   0   7  12   72.04    1.50
   0  -7  12   71.52    1.54
   0   7  12   69.23    1.27
   0   7  12   71.26    1.39
   0   7  13    0.45    0.17
   0   7  13    0.56    0.15
   0   7  13    0.29    0.15
   0  -7  13    0.45    0.18
   0   7  14   10.55    0.65
   0  -7  14    9.86    0.63
   0   7  14   10.46    0.58
   0   7  14   10.12    0.54
   0  -7  14   10.19    1.09
   0   7  15    2.53    0.29
   0   7  15    2.72    0.32
   0   7  15    2.87    0.37
   0   7  16    0.59    0.20
   0   7  16    0.88    0.25
   0  -7  16    0.82    0.24
   0   7  16    0.72    0.18
   0  -7  17   -0.05    0.19
   0   7  17   -0.15    0.23
   0   7  17    0.01    0.13
   0   7  17    0.02    0.14
   0   7  18    9.72    0.55
   0   7  18    9.59    0.53
   0   7  18   10.83    0.70
   0  -7  18   10.52    0.65
   0   7  19    0.46    0.25
   0   7  19    0.66    0.18
   0  -7  19    0.55    0.21
   0   7  19    0.43    0.17
   0   7  20   34.07    1.13
   0   7  20   33.33    0.89
   0  -7  20   34.64    1.05
   0   7  21    0.41    0.14
   0  -7  21    0.63    0.18
   0   7  22    0.23    0.09
   0  -8   0  104.82    2.10
   0  -8   1    0.85    0.20
   0  -8  -1    0.10    0.17
   0  -8  -2   38.73    1.18
   0  -8   2   37.36    1.36
   0  -8   3   36.83    1.40
   0  -8   4    1.21    0.30
   0  -8   5   50.51    1.77
   0  -8   6    8.48    0.77
   0  -8   7    0.64    0.25
   0  -8   8   56.81    2.12
   0  -8   9    1.33    0.22
   0   8   9    1.42    0.22
   0   8   9    1.23    0.19
   0  -8   9    1.97    0.42
   0  -8  10    0.67    0.30
   0   8  10    1.04    0.16
   0   8  10    0.95    0.18
   0   8  10    1.00    0.22
   0  -8  10    0.69    0.20
   0   8  11    1.43    0.24
   0   8  11    1.36    0.25
   0  -8  11    1.44    0.41
   0  -8  11    1.29    0.24
   0   8  12    3.16    0.32
   0  -8  12    3.10    0.36
   0  -8  12    3.76    0.65
   0   8  12    3.21    0.35
   0  -8  13    8.24    0.58
   0  -8  13    8.99    1.01
   0   8  13    7.68    0.50
   0   8  13    7.53    0.54
   0  -8  14   14.85    0.77
   0   8  14   13.90    0.75
   0   8  14   13.72    0.67
   0   8  15    2.82    0.33
   0   8  15    2.42    0.27
   0  -8  15    3.06    0.39
   0   8  15    3.16    0.40
   0   8  16   17.31    0.68
   0   8  16   18.89    0.78
   0  -8  16   18.49    0.88
   0   8  16   19.12    0.90
   0  -8  17    3.03    0.38
   0   8  17    2.58    0.37
   0   8  17    2.60    0.32
   0   8  17    2.53    0.28
   0   8  18   14.62    0.66
   0  -8  18   13.71    0.73
   0   8  18   14.03    0.76
   0   8  18   14.08    0.59
   0   8  19    5.37    0.35
   0  -8  19    6.11    0.48
   0   8  19    5.51    0.50
   0   8  20    0.22    0.20
   0   8  20    0.00    0.08
   0  -8  20   -0.14    0.16
   0   8  21   -0.29    0.09
   0  -9   0   -0.12    0.15
   0  -9   1  129.43    2.60
   0  -9   2   16.48    0.96
   0  -9   3    3.94    0.49
   0  -9   4   20.87    1.18
   0  -9   5   -0.17    0.16
   0  -9   6   12.72    0.99
   0  -9   7   14.63    0.63
   0   9   7   15.84    0.60
   0   9   7   17.18    0.67
   0   9   7   16.61    0.64
   0  -9   7   16.77    1.17
   0   9   8    2.43    0.26
   0  -9   8    2.67    0.29
   0   9   8    2.35    0.26
   0   9   8    2.63    0.29
   0  -9   8    3.01    0.58
   0  -9   9    0.54    0.16
   0   9   9    0.59    0.18
   0  -9   9    0.59    0.27
   0   9   9    0.26    0.13
   0   9   9    0.37    0.14
   0   9  10    3.73    0.37
   0   9  10    3.35    0.30
   0  -9  10    3.83    0.38
   0  -9  10    3.97    0.65
   0   9  10    3.47    0.34
   0  -9  11    4.81    0.73
   0   9  11    4.18    0.38
   0   9  11    4.60    0.41
   0   9  11    3.76    0.33
   0  -9  11    4.56    0.42
   0   9  12   43.28    1.16
   0  -9  12   43.06    1.29
   0   9  12   44.39    1.26
   0   9  13    0.70    0.23
   0   9  13    0.72    0.19
   0  -9  13    0.23    0.19
   0   9  14    9.49    0.63
   0  -9  14    8.82    0.61
   0   9  14    9.36    0.57
   0   9  15    5.24    0.49
   0  -9  15    6.52    0.54
   0   9  15    5.10    0.43
   0   9  16    0.30    0.18
   0   9  16    0.44    0.23
   0  -9  16    0.54    0.22
   0  -9  17    0.50    0.21
   0   9  17    0.57    0.19
   0   9  17    0.59    0.24
   0   9  18    8.97    0.50
   0   9  18    8.86    0.59
   0  -9  18    9.35    0.58
   0   9  19    0.33    0.20
   0   9  20    9.39    0.53
   0  10   0  252.66    2.49
   0  10  -1    0.38    0.14
   0  10   1    0.42    0.16
   0  10  -2    6.29    0.40
   0  10   2    6.83    0.43
   0  10  -3   11.95    0.53
   0 -10   3   11.49    0.87
   0  10   3   10.88    0.55
   0  10   3   11.63    0.55
   0  10   4    0.07    0.13
   0  10   4    0.12    0.12
   0  10  -4    0.16    0.08
   0  10   5   22.27    0.77
   0 -10   5   21.78    1.31
   0  10   5   21.69    0.77
   0  10   5   21.37    0.67
   0  10   6   21.23    0.78
   0  10   6   21.13    0.70
   0 -10   6   20.09    1.30
   0  10   6   22.10    0.79
   0 -10   7    0.47    0.28
   0  10   7    0.87    0.20
   0  10   7    0.56    0.15
   0  10   7    0.83    0.19
   0  10   8    5.90    0.44
   0  10   8    5.39    0.40
   0 -10   8    6.12    0.77
   0 -10   8    5.34    0.42
   0  10   8    6.19    0.42
   0 -10   9   -0.23    0.19
   0  10   9    0.00    0.15
   0  10   9    0.01    0.12
   0  10   9    0.06    0.13
   0 -10   9    0.08    0.14
   0  10  10   32.26    0.98
   0 -10  10   31.51    1.07
   0  10  10   33.36    1.07
   0  10  10   31.47    0.93
   0  10  11    5.24    0.46
   0 -10  11    5.46    0.47
   0  10  11    5.75    0.43
   0  10  11    5.21    0.38
   0  10  12    7.79    0.45
   0 -10  12    8.51    0.59
   0  10  12    7.84    0.55
   0  10  12    7.83    0.51
   0  10  13   15.84    0.79
   0  10  13   15.21    0.70
   0 -10  13   14.16    0.76
   0 -10  14   44.93    1.34
   0  10  14   45.54    1.32
   0  10  14   47.16    1.22
   0 -10  15    7.11    0.54
   0  10  15    7.96    0.57
   0  10  15    8.67    0.53
   0  10  16   12.77    0.71
   0  10  16   13.35    0.63
   0  10  17   -0.02    0.19
   0  10  17    0.03    0.15
   0  10  18    2.20    0.30
   0  10  19    1.99    0.27
   0  10  20    0.35    0.14
   0  11   0    0.12    0.12
   0  11  -1   31.08    0.93
   0  11   1   31.93    0.97
   0  11   2   32.41    0.95
   0  11   2   33.16    0.99
   0  11  -2   33.24    0.95
   0  11  -3    6.07    0.41
   0  11   3    5.42    0.42
   0  11   3    5.21    0.39
   0  11   4   32.63    1.00
   0  11  -4   32.75    0.91
   0  11   4   33.65    0.99
   0  11   5    1.39    0.24
   0  11   5    1.34    0.23
   0  11  -5    1.22    0.19
   0  11   6    5.53    0.37
   0  11   6    5.85    0.44
   0  11   6    5.40    0.43
   0  11   7    4.68    0.40
   0  11   7    5.08    0.37
   0 -11   7    5.36    0.70
   0  11   7    5.19    0.42
   0  11   8    0.73    0.18
   0  11   8    0.90    0.19
   0  11   8    0.88    0.22
   0  11   9   15.53    0.74
   0  11   9   15.93    0.68
   0  11   9   14.58    0.67
   0  11  10    1.52    0.24
   0  11  10    1.12    0.20
   0  11  10    1.71    0.29
   0  11  11    0.40    0.20
   0  11  11    0.52    0.16
   0  11  11    0.40    0.18
   0  11  12   28.39    0.93
   0  11  12   28.33    1.03
   0  11  12   28.10    0.83
   0  11  13    5.48    0.42
   0  11  13    5.59    0.48
   0  11  14   12.92    0.70
   0  11  14   12.56    0.61
   0  11  15   19.61    0.74
   0  11  15   19.57    0.83
   0  11  16    1.08    0.24
   0  11  16    1.31    0.22
   0  11  17    1.22    0.24
   0  11  18    2.33    0.28
   0  11  19    0.19    0.12
   0  12   0   42.83    1.10
   0  12   0   45.65    1.20
   0  12  -1    2.74    0.32
   0  12   1    2.28    0.31
   0  12   1    2.06    0.26
   0  12   2    0.02    0.12
   0  12   2    0.01    0.13
   0  12  -2    0.19    0.14
   0  12   3   24.28    0.86
   0  12   3   25.47    0.93
   0  12  -3   25.86    0.87
   0  12   4    0.41    0.18
   0  12   4    0.43    0.16
   0  12  -4    0.53    0.16
   0  12   5   16.31    0.72
   0  12  -5   15.53    0.63
   0  12   5   16.45    0.74
   0  12   6    2.47    0.31
   0  12   6    2.19    0.30
   0  12   7    2.32    0.29
   0  12   7    2.04    0.25
   0  12   7    2.32    0.30
   0  12   8    8.45    0.48
   0  12   8    8.43    0.55
   0  12   8    7.97    0.51
   0  12   9    0.28    0.14
   0  12   9    0.24    0.12
   0  12   9   -0.05    0.18
   0  12  10    0.51    0.15
   0  12  10    0.86    0.18
   0  12  10    0.60    0.20
   0  12  11    4.51    0.42
   0  12  11    5.10    0.39
   0  12  11    4.98    0.37
   0  12  12    3.14    0.31
   0  12  12    3.11    0.28
   0  12  13    6.70    0.43
   0  12  13    6.65    0.49
   0  12  14   11.25    0.54
   0  12  14   11.37    0.62
   0  12  15    0.33    0.18
   0  12  16   11.94    0.57
   0  12  17    1.25    0.20
   0  12  18    2.56    0.24
   0  13   0   -0.07    0.14
   0  13   0    0.16    0.13
   0  13   1   14.96    0.72
   0  13  -1   15.24    0.70
   0  13  -1   14.79    0.64
   0  13   1   15.33    0.67
   0  13   2    7.27    0.51
   0  13   2    7.03    0.47
   0  13  -2    7.21    0.48
   0  13  -2    6.75    0.43
   0  13   3    0.93    0.22
   0  13   3    0.80    0.21
   0  13  -3    0.64    0.16
   0  13   4    9.53    0.58
   0  13  -4   10.02    0.53
   0  13   4    9.38    0.54
   0  13   5    0.08    0.12
   0  13   5   -0.04    0.15
   0  13  -5    0.19    0.12
   0  13   6    8.90    0.54
   0  13   6    8.33    0.54
   0  13   7   23.22    0.86
   0  13   7   22.81    0.85
   0  13   8    1.29    0.23
   0  13   8    0.96    0.22
   0  13   8    0.94    0.18
   0  13   9    3.76    0.31
   0  13   9    4.14    0.36
   0  13   9    3.96    0.38
   0  13  10   10.01    0.49
   0  13  10   10.27    0.58
   0  13  10    9.92    0.52
   0  13  11   -0.01    0.12
   0  13  11    0.16    0.15
   0  13  11   -0.01    0.12
   0  13  12    5.75    0.43
   0  13  12    5.66    0.37
   0  13  13    0.05    0.14
   0  13  14    3.45    0.32
   0  13  15    9.63    0.49
   0  13  16    1.37    0.19
   0  13  17    2.95    0.23
   0  14   0    8.71    0.48
   0  14   0    8.78    0.54
   0  14   1    0.36    0.16
   0  14  -1    0.58    0.17
   0  14   1    0.28    0.15
   0  14  -1    0.27    0.13
   0  14   2    1.21    0.25
   0  14   2    1.18    0.21
   0  14  -2    1.24    0.19
   0  14  -2    1.03    0.21
   0  14   3    7.34    0.46
   0  14  -3    8.29    0.48
   0  14   3    8.16    0.53
   0  14   4   -0.12    0.15
   0  14   4   -0.04    0.13
   0  14  -4   -0.19    0.12
   0  14   5    8.38    0.53
   0  14   5    7.45    0.47
   0  14   6   15.18    0.66
   0  14   6   16.67    0.70
   0  14   7   -0.12    0.16
   0  14   7    0.12    0.13
   0  14   8   21.66    0.76
   0  14   8   22.83    0.80
   0  14   9    3.87    0.35
   0  14   9    4.38    0.34
   0  14  10    0.76    0.16
   0  14  10    1.27    0.22
   0  14  11    6.72    0.42
   0  14  12    0.06    0.13
   0  14  13    7.72    0.42
   0  14  14    6.26    0.35
   0  14  15    0.04    0.08
   0  15   0    0.08    0.14
   0  15   1   16.15    0.58
   0  15   1   17.96    0.70
   0  15  -1   16.61    0.66
   0  15   2    5.45    0.35
   0  15  -2    5.48    0.37
   0  15   2    6.24    0.43
   0  15   3    0.35    0.13
   0  15  -3    0.12    0.12
   0  15   3    0.44    0.16
   0  15  -4    2.78    0.25
   0  15   4    2.86    0.30
   0  15   4    3.01    0.28
   0  15   5    0.08    0.14
   0  15   5    0.06    0.12
   0  15   6    1.05    0.20
   0  15   6    0.82    0.17
   0  15   7   16.34    0.60
   0  15   7   17.33    0.64
   0  15   8    0.85    0.17
   0  15   8    0.81    0.16
   0  15   9   10.25    0.46
   0  15  10    2.65    0.25
   0  15  11    0.47    0.13
   0  15  12    5.86    0.30
   0  16   0    5.81    0.35
   0  16  -1    0.89    0.15
   0  16   1    0.44    0.13
   0  16  -2    0.16    0.09
   0  16   2    0.11    0.11
   0  16  -3    3.11    0.23
   0  16   3    3.32    0.28
   0  16   4   -0.05    0.11
   0  16   4   -0.13    0.08
   0  16   5    3.19    0.26
   0  16   5    2.69    0.21
   0  16   6    1.45    0.16
   0  16   6    1.53    0.18
   0  16   7    0.47    0.10
   0  16   8    6.94    0.30
  -1   0   0    0.08    0.03
  -1   0   1   52.61    0.61
   1   0   2   19.08    0.35
  -1   0   2   19.48    0.27
   1   0   3   39.63    0.59
  -1   0   3   39.60    0.81
   1   0   4  200.00    1.52
  -1   0   4  201.80    2.04
  -1   0   5   55.30    1.19
  -1   0   5   56.68    1.07
   1   0   5   56.04    0.92
  -1   0   6    5.52    0.43
  -1   0   6    5.65    0.38
   1   0   6    5.55    0.34
   1   0   7   71.11    1.10
   1   0   7   69.73    1.28
  -1   0   7   73.40    1.43
  -1   0   7   71.94    1.60
  -1   0   8    4.48    0.46
   1   0   8    4.25    0.30
  -1   0   8    4.43    0.40
   1   0   8    4.77    0.39
   1   0   9    0.51    0.14
  -1   0   9    0.40    0.17
  -1   0   9    0.49    0.22
   1   0   9    0.60    0.20
  -1   0  -9    0.28    0.16
  -1   0  10   18.94    0.89
  -1   0  10   18.49    1.01
   1   0  10   19.35    0.90
  -1   0 -10   18.44    0.81
   1   0  10   18.75    0.73
  -1   0  11    6.51    0.66
   1   0  11    7.89    0.51
  -1   0  11    7.87    0.63
   1   0  11    7.67    0.62
  -1   0  12  112.80    2.43
  -1   0  12  110.23    2.77
   1   0  12  110.63    2.47
   1   0  13    6.92    0.68
  -1   0  13    7.19    0.64
   1   0  14   30.96    1.47
  -1   0  14   31.95    1.40
  -1   0  15    0.00    0.12
   1   0  15    0.05    0.12
  -1   0  15    0.22    0.16
  -1   0  16    0.85    0.21
   1   0  16    0.66    0.20
   1   0  16    0.53    0.11
   1   0  17    2.76    0.29
   1   0  17    2.85    0.34
  -1   0  17    2.77    0.33
  -1   0  18   71.86    1.56
   1   0  18   72.81    1.60
  -1   0  19    0.18    0.11
   1   0  19    0.23    0.17
  -1   0  19    0.16    0.14
   1   0  20    0.85    0.24
  -1   0  20    0.76    0.21
  -1   0  20    0.76    0.17
   1   0  21    9.80    0.60
  -1   0  21    9.72    0.58
   1   0  22    2.18    0.30
  -1   0  22    2.08    0.29
   1   0  23    1.60    0.25
  -1   0  23    1.86    0.25
  -1   0  24    0.66    0.16
  -1   1  25    0.77    0.14
  -1   1  24   13.28    0.54
  -1   1  23    6.09    0.42
   1  -1  23    6.07    0.42
  -1   1  22    8.98    0.54
   1  -1  22    8.35    0.53
   1  -1  21    2.18    0.32
  -1   1  21    1.78    0.28
  -1   1  20    1.83    0.29
   1  -1  20    1.53    0.27
   1  -1  19    0.99    0.23
   1  -1  19    1.03    0.20
  -1   1  19    1.22    0.25
   1  -1  18    0.18    0.12
   1  -1  18    0.33    0.20
  -1   1  18    0.10    0.15
   1  -1  17    2.00    0.26
  -1   1  17    2.39    0.31
   1  -1  17    2.15    0.30
  -1   1  16   75.49    1.51
   1  -1  16   74.02    1.38
  -1   1  16   72.39    1.66
   1  -1  16   75.12    1.52
  -1   1  15    6.15    0.48
   1  -1  15    6.82    0.45
  -1   1  15    6.60    0.45
   1  -1  15    6.56    0.75
   1  -1  14   26.59    1.41
   1  -1  13    4.22    0.55
   1  -1  12   11.48    0.83
   1  -1  12   12.06    0.67
   1  -1  11    3.35    0.43
  -1   1  11    2.65    0.38
   1  -1  11    3.78    0.36
   1  -1  10   68.31    1.73
   1  -1  10   68.95    1.43
  -1   1  10   68.71    1.75
   1  -1   9    1.47    0.26
  -1   1   9    0.94    0.23
   1  -1   8   23.36    0.86
  -1   1   8   24.04    0.92
   1  -1   7   73.58    1.40
  -1   1   7   74.82    1.52
  -1   1   7   73.80    1.63
   1  -1   6   26.67    0.78
  -1   1   6   25.79    0.84
   1  -1   5   57.48    1.05
  -1   1   5   58.25    1.16
   1  -1   4    8.52    0.38
  -1   1   4    8.24    0.42
  -1   1   3    8.44    0.38
   1  -1   3    8.84    0.35
  -1   1   2  153.62    1.31
  -1   1   1   24.26    0.52
  -1  -1   0  700.55    1.94
  -1   1   0  701.57    2.93
  -1   1  -1   21.13    0.54
  -1  -1   1   20.97    0.43
  -1  -1   2  157.96    1.39
  -1   1  -2  159.58    1.54
  -1   1  -3    9.43    0.41
  -1  -1   3    9.67    0.40
   1   1   3    9.83    0.23
  -1   1  -4    6.83    0.37
   1   1   4    7.40    0.26
  -1  -1   4    6.53    0.38
  -1  -1   5   55.77    1.19
   1   1   5   56.72    0.87
  -1   1  -5   54.42    1.08
   1   1   6   32.96    0.78
  -1  -1   6   32.91    1.00
  -1   1  -6   32.21    0.88
  -1   1  -7   75.51    1.42
   1   1   7   76.25    1.31
   1   1   7   75.26    1.17
  -1  -1   7   74.78    1.64
  -1   1  -8   19.98    0.77
   1   1   8   20.73    0.77
  -1  -1   8   21.01    0.94
  -1  -1   9    1.28    0.30
   1   1   9    1.34    0.24
  -1   1  -9    1.39    0.23
  -1  -1  10   70.02    1.70
   1   1  10   68.73    1.66
  -1   1 -10   65.05    1.51
  -1  -1  10   67.50    1.95
  -1  -1  11    3.07    0.39
  -1  -1  11    2.81    0.45
   1   1  11    3.04    0.40
  -1  -1  12   13.13    0.83
   1   1  12   13.43    0.84
  -1  -1  12   12.98    0.98
  -1  -1  13    3.52    0.54
  -1  -1  13    4.60    0.52
  -1  -1  14   33.41    1.74
  -1  -1  14   32.71    1.42
  -1  -1  15    7.04    0.44
   1   1  15    7.13    0.42
   1   1  15    6.93    0.54
   1   1  15    6.85    0.46
   1   1  16   73.30    1.51
   1   1  16   70.71    1.71
  -1  -1  16   72.24    1.46
   1   1  16   73.18    1.38
   1   1  17    1.87    0.29
   1   1  17    1.97    0.26
  -1  -1  17    1.83    0.28
   1   1  18    0.57    0.20
   1   1  18    0.56    0.17
  -1  -1  18    0.71    0.21
  -1  -1  19    1.32    0.24
  -1  -1  19    0.85    0.20
   1   1  19    0.81    0.23
  -1  -1  20    1.28    0.22
  -1  -1  20    1.49    0.26
   1   1  20    1.72    0.29
   1   1  21    1.60    0.28
  -1  -1  21    1.91    0.29
  -1  -1  21    1.31    0.21
  -1  -1  22    7.02    0.47
   1   1  22    7.97    0.52
  -1  -1  22    6.88    0.40
   1   1  23    5.44    0.41
  -1  -1  23    5.71    0.40
   1   1  24   11.78    0.52
  -1  -1  24   11.34    0.49
  -1   2  25    0.73    0.14
  -1   2  24    0.11    0.14
  -1   2  23    3.16    0.31
   1  -2  22    1.02    0.22
  -1   2  22    1.06    0.23
   1  -2  21    2.15    0.26
   1  -2  21    2.44    0.33
  -1   2  21    2.45    0.32
  -1   2  20    8.12    0.55
   1  -2  20    9.27    0.59
   1  -2  20    8.09    0.49
   1  -2  19    0.80    0.22
  -1   2  19    0.37    0.20
   1  -2  19    0.51    0.18
  -1   2  18   30.88    1.04
   1  -2  18   29.28    0.95
   1  -2  18   29.25    1.02
  -1   2  18   30.17    1.14
   1  -2  17    2.62    0.31
  -1   2  17    3.72    0.37
   1  -2  17    3.51    0.37
  -1   2  17    3.28    0.41
   1  -2  16    1.04    0.34
  -1   2  16    1.83    0.30
   1  -2  16    1.81    0.27
  -1   2  16    1.56    0.28
   1  -2  16    1.34    0.22
   1  -2  15    1.80    0.24
   1  -2  15    2.02    0.27
   1  -2  15    2.44    0.49
  -1   2  15    1.34    0.24
  -1   2  15    1.52    0.26
   1  -2  14    3.81    0.59
   1  -2  13    8.43    0.79
   1  -2  12   80.03    2.23
   1  -2  12   78.04    1.77
   1  -2  11    0.89    0.25
   1  -2  10   55.39    1.62
   1  -2   9   18.21    0.87
   1  -2   8   12.84    0.69
   1  -2   7    4.54    0.39
   1  -2   6    3.36    0.33
   1  -2   5    5.04    0.37
   1  -2   4 1000.00    4.57
   1  -2   3    7.06    0.37
  -1   2   3    6.83    0.38
  -1   2   2   97.26    1.35
  -1   2   1   19.94    0.62
  -1  -2  -1   19.21    0.29
  -1  -2   0   57.56    0.66
  -1   2   0   60.86    1.08
  -1   2  -1   21.78    0.67
  -1  -2   1   21.34    0.48
  -1   2  -2  105.72    1.49
  -1  -2   2  107.86    1.22
  -1  -2   3    8.52    0.40
  -1   2  -3    7.36    0.43
  -1   2  -4  972.10    4.84
  -1  -2   4  984.43    4.64
  -1  -2   5    5.12    0.39
  -1   2  -5    5.04    0.39
  -1  -2   6    6.37    0.47
  -1   2  -6    6.54    0.46
  -1   2  -7    3.59    0.36
  -1  -2   7    3.01    0.36
  -1   2  -8   12.36    0.64
  -1  -2   8   11.83    0.73
  -1  -2   9   18.85    0.98
  -1   2  -9   18.61    0.80
  -1   2 -10   57.66    1.41
  -1  -2  10   60.52    1.88
  -1  -2  11    1.32    0.34
  -1  -2  12   77.31    2.02
  -1  -2  12   78.98    2.44
  -1  -2  13    7.41    0.81
  -1  -2  13    8.23    0.70
  -1  -2  14    5.44    0.61
  -1  -2  14    5.70    0.75
  -1  -2  15    2.12    0.39
   1   2  15    1.31    0.27
   1   2  15    1.19    0.21
   1   2  15    1.19    0.22
  -1  -2  15    1.60    0.24
  -1  -2  15    1.43    0.41
  -1  -2  16    2.03    0.50
   1   2  16    2.27    0.30
   1   2  16    1.94    0.26
   1   2  16    2.11    0.35
  -1  -2  16    2.10    0.27
   1   2  17    3.29    0.36
   1   2  17    2.48    0.38
   1   2  17    3.14    0.33
  -1  -2  17    2.84    0.32
  -1  -2  18   27.12    0.94
   1   2  18   27.66    0.99
  -1  -2  18   26.68    0.94
   1   2  19    1.19    0.26
  -1  -2  19    1.26    0.25
  -1  -2  19    1.13    0.21
   1   2  20   11.06    0.64
  -1  -2  20   10.69    0.59
  -1  -2  20   10.95    0.61
   1   2  21    3.21    0.35
  -1  -2  21    2.65    0.31
   1   2  22    0.93    0.22
  -1  -2  22    1.03    0.20
  -1  -2  22    0.96    0.22
   1   2  23    3.46    0.33
  -1  -2  23    3.45    0.31
  -1  -2  23    2.90    0.25
   1   2  24    0.04    0.11
  -1   3  25    0.86    0.14
  -1   3  24   13.89    0.53
  -1   3  23    5.18    0.38
  -1   3  22   23.26    0.82
   1  -3  22   21.95    0.72
  -1   3  21    0.36    0.17
   1  -3  21    0.61    0.20
   1  -3  21    0.53    0.17
  -1   3  20    1.75    0.28
   1  -3  20    1.43    0.26
   1  -3  20    1.41    0.25
   1  -3  19   20.65    0.86
   1  -3  19   20.00    0.82
  -1   3  19   20.19    0.85
  -1   3  19   19.45    0.93
   1  -3  18    3.63    0.36
   1  -3  18    3.83    0.39
  -1   3  18    4.30    0.46
  -1   3  18    4.20    0.41
   1  -3  17    0.51    0.17
  -1   3  17    0.53    0.23
  -1   3  17    0.66    0.21
  -1   3  17    0.20    0.13
   1  -3  17    0.29    0.16
  -1   3  16   57.10    1.33
   1  -3  16   57.05    1.33
   1  -3  16   53.70    2.31
  -1   3  16   59.54    1.50
   1  -3  16   57.10    1.33
  -1   3  16   55.89    1.18
   1  -3  15    1.26    0.38
   1  -3  15    1.84    0.25
  -1   3  15    1.37    0.25
  -1   3  15    1.73    0.25
   1  -3  15    1.88    0.25
  -1   3  15    1.76    0.23
   1  -3  14   17.71    1.24
  -1   3  14   17.24    0.73
  -1   3  14   17.49    0.69
   1  -3  13    0.77    0.28
   1  -3  12    2.07    0.39
   1  -3  11    3.37    0.46
   1  -3  10    9.69    0.72
   1  -3   9   28.61    1.15
   1  -3   8  165.85    2.61
   1  -3   7    3.02    0.36
   1  -3   6   14.12    0.69
   1  -3   5  164.08    2.21
   1  -3   4   99.90    1.64
   1  -3   3   63.16    1.23
  -1  -3  -2  115.36    0.84
  -1   3   2  122.06    1.81
  -1  -3  -1   14.31    0.35
  -1   3   1   13.81    0.62
  -1   3   0   11.44    0.57
  -1  -3   0   11.68    0.37
  -1  -3   1   14.03    0.46
  -1   3  -1   14.12    0.63
  -1  -3   2   89.25    1.26
  -1   3  -2   88.11    1.56
  -1  -3   3   53.55    1.07
  -1   3  -3   55.08    1.27
  -1  -3   4   99.75    1.58
  -1   3  -4   97.23    1.70
  -1  -3   5  149.89    2.11
  -1   3  -5  148.13    2.13
  -1  -3   6   22.49    0.89
  -1   3  -6   21.61    0.84
  -1  -3   7    0.55    0.20
  -1   3  -7    0.93    0.22
  -1  -3   8  157.68    2.71
  -1   3  -8  153.86    2.30
  -1  -3   9   28.37    1.24
  -1   3  -9   25.60    0.95
  -1  -3  10    7.18    0.68
  -1  -3  11    3.69    0.54
  -1  -3  12    1.49    0.38
  -1  -3  13    1.13    0.30
  -1  -3  13    0.73    0.29
  -1  -3  14   16.46    1.04
   1   3  14   16.92    0.66
  -1  -3  14   16.61    1.28
   1   3  14   18.23    0.78
   1   3  14   17.33    0.67
  -1  -3  15    3.10    0.46
   1   3  15    2.66    0.31
  -1  -3  15    2.57    0.54
   1   3  15    2.70    0.30
  -1  -3  15    2.60    0.28
   1   3  15    2.96    0.36
   1   3  15    2.54    0.25
   1   3  16   62.92    1.22
   1   3  16   62.83    1.41
   1   3  16   63.48    1.38
   1   3  16   65.48    1.65
  -1  -3  16   64.46    2.73
  -1  -3  16   63.94    1.34
   1   3  17    0.49    0.14
  -1  -3  17    0.70    0.33
   1   3  17    0.54    0.24
  -1  -3  17    0.55    0.17
  -1  -3  17    0.41    0.15
   1   3  17    0.62    0.20
   1   3  18    4.94    0.50
  -1  -3  18    5.95    0.47
   1   3  18    6.07    0.48
  -1  -3  18    5.95    0.44
   1   3  19   19.09    0.83
  -1  -3  19   19.24    0.78
  -1  -3  19   19.34    0.82
   1   3  20    1.19    0.25
  -1  -3  20    0.87    0.20
  -1  -3  20    1.04    0.22
  -1  -3  21    0.47    0.17
  -1  -3  21    0.68    0.20
   1   3  21    0.54    0.21
  -1  -3  22   19.98    0.72
   1   3  22   20.57    0.79
  -1  -3  22   21.24    0.74
  -1  -3  23    4.75    0.32
   1   3  23    4.39    0.36
   1   3  24   14.44    0.54
  -1  -3  24   12.85    0.43
  -1   4  25    0.41    0.10
  -1   4  24    0.16    0.11
  -1   4  23    1.57    0.22
   1  -4  22    3.45    0.30
  -1   4  22    3.93    0.34
   1  -4  21   -0.25    0.15
  -1   4  21   -0.11    0.16
   1  -4  20   12.17    0.64
  -1   4  20   13.13    0.67
  -1   4  19    2.55    0.33
   1  -4  19    2.54    0.34
  -1   4  19    3.17    0.41
   1  -4  19    2.76    0.34
  -1   4  18   57.09    1.39
  -1   4  18   54.57    1.53
   1  -4  18   54.95    1.39
   1  -4  18   55.22    1.38
   1  -4  17    1.94    0.29
  -1   4  17    1.83    0.33
   1  -4  17    1.70    0.27
  -1   4  17    2.26    0.28
  -1   4  17    2.08    0.28
   1  -4  16   -0.04    0.15
  -1   4  16    0.79    0.22
   1  -4  16    0.74    0.21
  -1   4  16    0.83    0.21
   1  -4  16    0.64    0.20
  -1   4  16    0.64    0.17
  -1   4  15    2.78    0.29
  -1   4  15    3.12    0.32
   1  -4  15    2.92    0.56
   1  -4  15    3.40    0.35
  -1   4  15    2.82    0.34
   1  -4  15    3.42    0.34
  -1   4  14    2.93    0.31
  -1   4  14    3.34    0.34
   1  -4  14    2.25    0.47
   1  -4  14    2.52    0.27
  -1   4  14    2.66    0.27
   1  -4  14    2.60    0.30
   1  -4  13   10.11    0.93
   1  -4  12   42.84    1.78
   1  -4  11    0.74    0.26
   1  -4  10   28.86    1.30
   1  -4   9   18.73    1.00
   1  -4   8   10.33    0.71
   1  -4   7   40.42    1.34
   1  -4   6   60.54    1.54
   1  -4   5  262.51    3.05
   1  -4   4  265.33    2.92
   1  -4   3   20.90    0.80
  -1  -4  -3   18.06    0.39
  -1  -4  -2    1.81    0.15
  -1   4   2    1.94    0.32
   1  -4   2    1.73    0.26
  -1   4   1    2.85    0.36
  -1  -4  -1    2.87    0.21
  -1   4   0   73.85    1.63
  -1  -4   0   72.20    1.07
  -1  -4   1    2.53    0.24
  -1   4  -1    2.67    0.37
  -1   4  -2    5.08    0.47
  -1  -4   2    5.04    0.35
  -1  -4   3   23.67    0.79
  -1   4  -3   24.17    0.95
  -1   4  -4  235.65    2.93
  -1  -4   4  244.19    2.69
  -1  -4   5  240.60    2.88
  -1   4  -5  248.66    3.03
  -1  -4   6   62.08    1.57
  -1   4  -6   59.31    1.50
  -1  -4   7   32.81    1.22
  -1   4  -7   32.49    1.11
  -1  -4   8    9.63    0.73
  -1   4  -8    8.49    0.58
  -1   4  -9   18.71    0.85
  -1  -4   9   18.97    1.06
  -1  -4  10   30.55    1.44
  -1  -4  11    0.24    0.20
  -1  -4  12   39.75    1.84
  -1  -4  13    8.66    0.93
   1   4  14    2.31    0.28
   1   4  14    2.57    0.33
  -1  -4  14    2.72    0.55
   1   4  14    2.46    0.25
   1   4  14    2.65    0.29
   1   4  15    1.87    0.26
  -1  -4  15    1.10    0.28
   1   4  15    2.01    0.24
  -1  -4  15    1.20    0.40
   1   4  15    2.05    0.32
   1   4  15    1.71    0.27
  -1  -4  15    2.50    0.26
   1   4  16    1.19    0.27
  -1  -4  16    1.55    0.26
   1   4  16    0.98    0.19
   1   4  16    0.69    0.20
  -1  -4  16    0.32    0.28
  -1  -4  16    0.83    0.18
   1   4  17    1.60    0.33
   1   4  17    1.23    0.24
  -1  -4  17    1.51    0.24
  -1  -4  17    1.65    0.28
   1   4  17    1.41    0.22
   1   4  18   53.27    1.34
  -1  -4  18   52.41    1.37
  -1  -4  18   51.99    1.25
   1   4  18   50.29    1.15
   1   4  18   50.99    1.55
   1   4  19    1.68    0.34
   1   4  19    1.66    0.22
  -1  -4  19    1.65    0.29
  -1  -4  19    1.59    0.24
   1   4  19    1.61    0.28
  -1  -4  20   11.81    0.64
   1   4  20   12.93    0.66
  -1  -4  20   12.41    0.61
  -1  -4  21    0.15    0.13
  -1  -4  21    0.00    0.12
   1   4  21   -0.01    0.15
  -1  -4  22    3.68    0.33
   1   4  22    3.27    0.32
   1   4  23    1.32    0.21
  -1  -4  23    1.35    0.19
  -1  -4  24   -0.01    0.07
   1   4  24    0.05    0.09
  -1   5  24   10.90    0.41
  -1   5  23    0.93    0.17
  -1   5  22   10.37    0.51
   1  -5  22   10.25    0.50
  -1   5  21    0.04    0.13
   1  -5  21    0.18    0.13
   1  -5  20    0.84    0.22
  -1   5  20    0.69    0.19
  -1   5  20    0.64    0.24
  -1   5  19    3.95    0.39
  -1   5  19    4.17    0.46
   1  -5  19    4.62    0.43
  -1   5  18    0.35    0.16
  -1   5  18    0.13    0.15
  -1   5  18    0.44    0.22
  -1   5  17    6.61    0.48
  -1   5  17    6.91    0.55
  -1   5  17    6.99    0.47
   1  -5  17    6.18    0.50
  -1   5  16   27.16    0.90
   1  -5  16   26.00    1.70
   1  -5  16   24.71    0.89
  -1   5  16   27.49    1.04
   1  -5  16   26.00    0.98
  -1   5  16   25.62    0.91
  -1   5  15    0.69    0.19
   1  -5  15    0.43    0.28
   1  -5  15    0.63    0.18
  -1   5  15    0.40    0.17
  -1   5  15    0.72    0.22
   1  -5  15    0.65    0.19
  -1   5  14    7.67    0.48
   1  -5  14    5.45    0.40
  -1   5  14    6.95    0.49
  -1   5  14    6.76    0.44
   1  -5  14    5.85    0.78
   1  -5  14    6.12    0.46
   1  -5  13    1.62    0.42
  -1   5  13    2.10    0.25
   1  -5  13    1.93    0.26
  -1   5  13    1.37    0.22
  -1   5  13    2.06    0.27
   1  -5  12    1.16    0.35
   1  -5  11    1.53    0.37
   1  -5  10   10.64    0.84
   1  -5   9   19.08    1.07
   1  -5   8  224.47    3.49
   1  -5   7   30.95    1.25
   1  -5   6  112.27    2.26
   1  -5   5   32.00    1.17
   1  -5   4  118.41    2.14
  -1  -5  -4  108.76    1.05
   1  -5   3   24.40    0.94
  -1  -5  -3   24.14    0.55
   1  -5   2   59.64    1.41
  -1  -5  -2   57.65    0.94
  -1   5   1   20.90    0.98
  -1  -5  -1   20.21    0.61
  -1  -5   0   34.02    0.85
  -1   5   0   34.12    1.23
  -1   5  -1   19.38    0.94
  -1  -5   1   19.70    0.70
  -1  -5   2   69.54    1.38
  -1   5  -2   72.85    1.80
  -1   5  -3   28.28    1.13
  -1  -5   3   27.92    0.94
  -1  -5   4  110.75    1.97
  -1   5  -4  112.73    2.23
  -1   5  -5   38.13    1.32
  -1  -5   5   36.50    1.21
  -1   5  -6  115.09    2.27
  -1  -5   6  115.48    2.26
  -1  -5   7   29.90    1.23
  -1   5  -7   29.10    1.14
  -1  -5   8  223.99    3.55
  -1   5  -8  221.21    3.12
  -1  -5   9   17.87    1.08
  -1  -5  10   13.86    1.01
  -1  -5  11    1.17    0.34
  -1  -5  12    1.44    0.41
   1   5  13    1.61    0.27
   1   5  13    1.29    0.19
  -1  -5  13    2.24    0.48
   1   5  13    1.74    0.22
   1   5  13    1.41    0.24
   1   5  14    5.05    0.41
   1   5  14    5.60    0.39
   1   5  14    5.06    0.38
  -1  -5  14    5.65    0.44
  -1  -5  14    4.82    0.74
   1   5  14    5.39    0.45
   1   5  15    1.25    0.22
   1   5  15    1.12    0.21
  -1  -5  15    1.60    0.27
  -1  -5  15    1.10    0.39
   1   5  15    0.85    0.24
  -1  -5  15    1.19    0.33
   1   5  16   26.25    0.87
   1   5  16   26.37    1.06
  -1  -5  16   24.56    0.95
   1   5  16   25.16    0.89
   1   5  17    7.41    0.60
   1   5  17    7.08    0.49
  -1  -5  17    7.94    0.56
   1   5  17    7.66    0.48
   1   5  18    0.68    0.28
   1   5  18    0.51    0.19
  -1  -5  18    0.42    0.21
   1   5  18    0.21    0.13
   1   5  19    3.45    0.35
  -1  -5  19    3.16    0.36
   1   5  19    3.06    0.30
   1   5  19    3.52    0.45
  -1  -5  20    0.59    0.20
   1   5  20    0.37    0.17
   1   5  21    0.28    0.15
  -1  -5  21    0.39    0.16
   1   5  22    8.67    0.47
  -1  -5  22    9.01    0.49
  -1  -5  23    1.13    0.17
   1   5  23    1.28    0.18
  -1   6  23    2.72    0.23
  -1   6  22    2.82    0.27
   1  -6  21    1.87    0.27
  -1   6  21    1.68    0.23
  -1   6  20   18.49    0.85
   1  -6  20   18.65    0.79
  -1   6  20   19.53    0.75
  -1   6  19   10.22    0.67
   1  -6  19   10.67    0.64
  -1   6  19   10.28    0.57
   1  -6  18   41.42    1.26
  -1   6  18   39.01    1.11
  -1   6  18   39.38    1.08
  -1   6  18   41.30    1.32
  -1   6  17    1.88    0.28
  -1   6  17    2.50    0.36
  -1   6  17    2.07    0.27
   1  -6  17    2.21    0.32
  -1   6  16    0.14    0.15
   1  -6  16    0.26    0.17
  -1   6  16    0.07    0.18
  -1   6  16    0.18    0.14
  -1   6  15    8.28    0.52
   1  -6  15    8.60    0.58
  -1   6  15    8.22    0.58
  -1   6  15    7.74    0.50
   1  -6  15    8.12    0.94
  -1   6  14    0.32    0.14
  -1   6  14    0.25    0.18
  -1   6  14    0.22    0.15
   1  -6  14    0.50    0.33
   1  -6  14    0.25    0.16
  -1   6  13    1.26    0.23
   1  -6  13    1.48    0.44
   1  -6  13    1.35    0.24
  -1   6  13    1.25    0.22
  -1   6  13    1.33    0.23
  -1   6  12   50.35    1.19
   1  -6  12   48.98    2.08
  -1   6  12   51.02    1.14
   1  -6  12   49.89    1.23
   1  -6  11    1.24    0.35
   1  -6  10   21.78    1.27
   1  -6   9   13.56    0.97
   1  -6   8   21.00    1.15
   1  -6   7    7.97    0.69
   1  -6   6    2.58    0.41
   1  -6   5   91.39    2.11
   1  -6   4  194.88    2.98
   1  -6   3   13.61    0.78
  -1  -6  -3   14.33    0.49
   1  -6   2   19.30    0.89
  -1  -6  -2   18.81    0.61
   1  -6   1   50.53    1.38
  -1  -6  -1   49.68    1.07
  -1   6   0    9.39    0.74
  -1  -6   0    9.52    0.51
  -1  -6   1   41.12    1.11
  -1   6  -1   40.89    1.49
  -1  -6   2   22.35    0.87
  -1   6  -2   22.27    1.10
  -1  -6   3   13.67    0.72
  -1   6  -3   13.88    0.88
  -1   6  -4  193.19    3.19
  -1  -6   4  190.78    2.81
  -1  -6   5   82.37    1.94
  -1   6  -5   81.17    2.07
  -1   6  -6    1.89    0.35
  -1  -6   6    2.12    0.38
  -1   6  -7    6.98    0.63
  -1  -6   7    9.00    0.73
  -1  -6   8   18.00    1.08
  -1   6  -8   18.08    0.96
  -1  -6   9   11.02    0.90
  -1  -6  10   25.14    1.43
  -1  -6  11    0.22    0.28
  -1  -6  12   55.45    1.28
  -1  -6  12   57.09    2.37
   1   6  12   53.41    1.26
   1   6  12   55.36    1.16
   1   6  13    2.15    0.30
  -1  -6  13    2.63    0.32
   1   6  13    2.34    0.27
  -1  -6  13    2.15    0.53
   1   6  13    2.10    0.25
  -1  -6  14    0.31    0.18
   1   6  14    0.22    0.18
   1   6  14   -0.03    0.13
   1   6  14    0.23    0.13
  -1  -6  14    0.62    0.36
   1   6  15    9.04    0.62
  -1  -6  15   10.72    1.14
  -1  -6  15    9.86    0.62
   1   6  15    9.38    0.53
   1   6  15    8.84    0.53
   1   6  16   -0.13    0.14
   1   6  16    0.02    0.14
  -1  -6  16    0.16    0.18
   1   6  16   -0.18    0.21
   1   6  17    1.13    0.22
  -1  -6  17    1.48    0.29
   1   6  17    1.18    0.22
   1   6  17    1.97    0.35
   1   6  18   37.59    1.08
   1   6  18   38.99    1.06
  -1  -6  18   40.12    1.25
   1   6  18   39.74    1.35
   1   6  19   10.62    0.71
   1   6  19   10.14    0.53
   1   6  19   10.03    0.55
  -1  -6  19   10.82    0.64
   1   6  20   20.39    0.75
   1   6  20   20.15    0.93
  -1  -6  20   20.75    0.84
   1   6  21    1.91    0.23
  -1  -6  21    2.16    0.28
  -1  -6  22    2.90    0.29
   1   6  22    2.97    0.26
  -1  -6  23    2.26    0.21
   1   6  23    2.13    0.20
  -1   7  23    1.57    0.15
  -1   7  22   10.04    0.41
  -1   7  21    0.56    0.15
  -1   7  20    1.45    0.21
  -1   7  20    1.83    0.30
   1  -7  20    2.13    0.29
   1  -7  19   13.97    0.72
  -1   7  19   12.93    0.73
  -1   7  19   13.58    0.61
  -1   7  18    8.11    0.50
   1  -7  18    7.89    0.57
  -1   7  18    7.62    0.48
  -1   7  18    8.12    0.59
  -1   7  17    0.93    0.23
  -1   7  17    0.57    0.23
   1  -7  17    0.44    0.21
  -1   7  17    0.55    0.18
   1  -7  16   21.84    0.94
  -1   7  16   21.19    0.83
  -1   7  16   20.83    0.93
  -1   7  16   20.15    0.78
  -1   7  15    6.31    0.45
   1  -7  15    6.21    0.52
  -1   7  15    6.69    0.53
  -1   7  15    6.35    0.47
   1  -7  14    6.37    0.51
  -1   7  14    6.03    0.43
  -1   7  14    6.04    0.49
   1  -7  14    7.16    0.88
  -1   7  14    6.14    0.45
  -1   7  13    4.38    0.38
   1  -7  13    3.96    0.70
  -1   7  13    4.18    0.35
  -1   7  13    4.56    0.42
   1  -7  13    4.74    0.43
  -1   7  12    1.01    0.22
   1  -7  12    1.14    0.25
  -1   7  12    0.92    0.18
   1  -7  12    0.77    0.32
  -1   7  12    1.18    0.22
  -1   7  11   23.70    0.82
  -1   7  11   23.29    0.78
   1  -7  11   25.52    1.51
   1  -7  11   24.81    0.88
   1  -7  10   14.28    1.10
   1  -7   9   37.47    1.70
   1  -7   8   79.70    2.37
   1  -7   7   15.11    1.01
   1  -7   6    0.80    0.26
   1  -7   5   18.98    1.05
   1  -7   4   22.87    1.11
   1  -7   3   12.97    0.82
  -1  -7  -2   82.65    1.42
   1  -7   2   84.12    2.00
   1  -7   1    6.07    0.54
  -1  -7  -1    6.82    0.45
  -1  -7   0    3.08    0.33
   1  -7   0    3.71    0.42
   1  -7  -1    5.32    0.47
  -1  -7   1    5.18    0.44
  -1  -7   2   80.83    1.78
  -1   7  -2   86.35    2.35
  -1  -7   3    9.59    0.66
  -1   7  -3   11.17    0.85
  -1  -7   4   22.33    1.04
  -1   7  -4   23.52    1.21
  -1  -7   5   16.16    0.94
  -1   7  -5   16.64    1.01
  -1   7  -6    0.36    0.22
  -1  -7   6    0.58    0.24
  -1  -7   7   18.16    1.09
  -1   7  -7   17.82    1.03
  -1  -7   8   73.20    2.29
  -1  -7   9   35.38    1.69
  -1  -7  10   13.95    1.12
  -1  -7  11   21.27    0.80
   1   7  11   19.54    0.76
  -1  -7  11   20.58    1.42
   1   7  11   19.45    0.71
  -1  -7  12    1.05    0.38
  -1  -7  12    0.67    0.20
   1   7  12    0.62    0.16
   1   7  12    1.00    0.24
   1   7  13    2.94    0.35
   1   7  13    2.87    0.31
  -1  -7  13    3.00    0.68
  -1  -7  13    2.85    0.34
   1   7  14    5.20    0.38
   1   7  14    5.30    0.47
  -1  -7  14    5.63    0.48
   1   7  14    5.73    0.43
  -1  -7  14    4.88    0.77
   1   7  15    4.95    0.39
   1   7  15    4.92    0.48
   1   7  15    4.96    0.41
  -1  -7  15    5.18    0.47
   1   7  16   21.62    0.97
   1   7  16   21.54    0.83
   1   7  16   19.73    0.75
  -1  -7  16   21.83    0.94
   1   7  17    0.65    0.19
   1   7  17    0.99    0.27
   1   7  17    0.90    0.20
  -1  -7  17    1.23    0.27
   1   7  18    7.00    0.45
  -1  -7  18    7.59    0.56
   1   7  18    7.55    0.61
   1   7  18    6.80    0.46
  -1  -7  19   11.76    0.66
   1   7  19   11.00    0.55
   1   7  19   11.24    0.54
   1   7  19   11.17    0.71
   1   7  20    1.40    0.20
   1   7  20    1.35    0.27
  -1  -7  20    1.80    0.28
   1   7  21    0.80    0.15
  -1  -7  21    0.80    0.19
  -1  -7  22   10.84    0.49
   1   7  22    9.14    0.37
  -1   8  21   -0.01    0.06
  -1   8  20    5.42    0.33
  -1   8  20    5.26    0.43
   1  -8  19    3.93    0.39
  -1   8  19    4.21    0.42
  -1   8  19    4.36    0.33
   1  -8  18   15.02    0.76
  -1   8  18   13.89    0.60
  -1   8  18   15.12    0.78
   1  -8  17    6.52    0.54
  -1   8  17    5.90    0.41
  -1   8  17    6.35    0.54
  -1   8  17    5.91    0.44
  -1   8  16    1.65    0.31
   1  -8  16    1.66    0.30
  -1   8  16    1.28    0.22
  -1   8  16    2.31    0.31
  -1   8  15    2.02    0.29
   1  -8  15    1.63    0.29
  -1   8  15    2.00    0.32
  -1   8  15    1.38    0.22
  -1   8  14    1.88    0.25
  -1   8  14    2.00    0.29
  -1   8  14    1.74    0.29
   1  -8  14    1.84    0.32
   1  -8  13    0.54    0.22
  -1   8  13    0.81    0.18
  -1   8  13    0.51    0.17
  -1   8  13    0.50    0.21
  -1   8  12   39.81    0.98
  -1   8  12   42.10    1.13
   1  -8  12   40.67    1.23
   1  -8  12   40.60    2.06
  -1   8  12   41.27    1.18
  -1   8  11   26.15    0.90
  -1   8  11   27.38    0.88
   1  -8  11   25.52    1.59
   1  -8  11   26.46    0.97
   1  -8  10   43.87    2.00
  -1   8  10   44.42    1.08
  -1   8  10   44.36    1.12
  -1   8  10   41.74    0.96
   1  -8  10   43.34    1.18
   1  -8   9   10.91    0.98
  -1   8   9   10.41    0.54
   1  -8   9   10.00    0.55
  -1   8   9   10.93    0.52
   1  -8   8   20.30    1.27
   1  -8   7    4.48    0.59
   1  -8   6    8.66    0.79
   1  -8   5    9.13    0.78
   1  -8   4   71.71    2.10
   1  -8   3    1.04    0.27
   1  -8   2    5.16    0.55
   1  -8   1   45.11    1.53
   1  -8   0    1.60    0.32
  -1  -8   0    2.33    0.30
   1  -8  -1   41.58    1.39
  -1  -8   1   40.54    1.30
   1  -8  -2    2.81    0.38
  -1  -8   2    4.09    0.44
   1  -8  -3    0.11    0.14
  -1  -8   3    0.55    0.21
  -1  -8   4   69.43    1.97
  -1  -8   5    6.28    0.65
  -1  -8   6    8.58    0.76
  -1  -8   7    6.22    0.68
  -1  -8   8   17.51    1.20
  -1  -8   9   11.40    1.02
   1   8   9   12.36    0.55
   1   8   9   12.56    0.59
  -1  -8   9   11.33    0.57
  -1  -8  10   44.73    2.08
  -1  -8  10   45.37    1.17
   1   8  10   44.63    1.14
   1   8  10   45.16    1.08
  -1  -8  11   27.76    0.96
  -1  -8  11   26.63    1.68
   1   8  11   27.87    0.88
   1   8  11   25.91    0.91
   1   8  12   41.42    1.11
  -1  -8  12   38.55    2.10
  -1  -8  12   37.96    1.16
   1   8  12   41.93    1.20
  -1  -8  13    0.31    0.20
  -1  -8  13    0.09    0.22
   1   8  13    0.15    0.17
   1   8  13    0.18    0.16
  -1  -8  14    2.03    0.32
   1   8  14    1.95    0.28
   1   8  14    2.16    0.33
   1   8  15    2.61    0.36
   1   8  15    2.69    0.32
  -1  -8  15    3.55    0.40
   1   8  16    2.09    0.35
  -1  -8  16    2.25    0.34
   1   8  16    2.23    0.29
  -1  -8  17    5.61    0.49
   1   8  17    5.12    0.50
   1   8  17    4.94    0.41
   1   8  18   14.04    0.77
  -1  -8  18   15.55    0.77
   1   8  18   14.85    0.65
   1   8  19    3.93    0.33
   1   8  19    4.39    0.46
  -1  -8  19    3.91    0.39
   1   8  20    5.02    0.43
  -1  -8  20    5.12    0.40
  -1  -8  21    0.58    0.15
  -1   9  20    0.58    0.19
  -1   9  19    7.34    0.51
  -1   9  18    3.47    0.39
  -1   9  17    2.83    0.27
  -1   9  17    3.68    0.36
  -1   9  17    3.29    0.38
  -1   9  16   27.58    0.93
   1  -9  16   28.13    1.07
  -1   9  16   28.72    1.06
  -1   9  15    6.68    0.49
  -1   9  15    6.55    0.53
   1  -9  15    6.69    0.54
  -1   9  14   15.26    0.71
   1  -9  14   14.86    0.79
  -1   9  14   14.59    0.76
  -1   9  13    7.70    0.52
   1  -9  13    7.07    0.55
  -1   9  13    7.42    0.54
  -1   9  12   19.62    0.79
  -1   9  12   19.71    0.84
   1  -9  12   20.69    0.90
  -1   9  11   15.04    0.68
  -1   9  11   14.12    0.70
  -1   9  11   14.88    0.62
   1  -9  11   15.02    0.76
   1  -9  11   16.92    1.32
   1  -9  10   12.15    0.67
  -1   9  10   12.73    0.57
   1  -9  10   12.44    1.12
  -1   9  10   12.32    0.63
  -1   9  10   13.34    0.63
  -1   9   9    3.25    0.31
   1  -9   9    3.31    0.34
  -1   9   9    3.06    0.29
  -1   9   9    3.15    0.32
   1  -9   9    3.53    0.59
   1  -9   8    9.08    0.54
   1  -9   8    8.60    0.87
  -1   9   8    9.58    0.49
  -1   9   8    8.71    0.48
  -1   9   8   10.04    0.54
   1  -9   7   11.14    0.98
  -1   9   7   10.78    0.54
  -1   9   7   10.71    0.52
   1  -9   7   10.87    0.57
  -1   9   7    9.79    0.47
   1  -9   6   24.91    1.40
  -1   9   6   24.73    0.79
  -1   9   6   23.75    0.77
   1  -9   5   17.43    1.14
   1  -9   4    4.90    0.61
   1  -9   3   20.09    1.16
   1  -9   2   45.80    1.69
   1  -9   1    5.23    0.57
   1  -9   0  107.19    2.43
   1  -9  -1    5.03    0.51
  -1  -9   2   46.21    1.56
  -1  -9   3   16.13    0.97
  -1  -9   4    5.26    0.60
  -1  -9   5   14.84    1.02
  -1  -9   6   24.90    1.38
   1   9   7   12.33    0.56
  -1  -9   7   10.90    0.94
   1   9   7   11.55    0.52
   1   9   7   12.38    0.55
   1   9   8   12.52    0.60
  -1  -9   8   10.26    0.98
  -1  -9   8   10.49    0.55
   1   9   8   11.32    0.54
   1   9   8   11.30    0.53
   1   9   9    4.08    0.37
  -1  -9   9    4.00    0.37
   1   9   9    3.75    0.33
   1   9   9    4.24    0.34
  -1  -9   9    3.48    0.62
   1   9  10   12.10    0.63
   1   9  10   12.07    0.59
  -1  -9  10   11.24    0.62
   1   9  10   11.77    0.55
   1   9  11   17.19    0.72
   1   9  11   17.82    0.79
  -1  -9  11   20.12    1.48
  -1  -9  11   18.32    0.81
   1   9  11   17.62    0.65
   1   9  12   18.67    0.77
  -1  -9  12   18.19    0.83
   1   9  12   17.25    0.80
   1   9  13    8.04    0.57
   1   9  13    8.82    0.54
  -1  -9  13    9.52    0.62
   1   9  14   13.05    0.66
  -1  -9  14   13.35    0.74
   1   9  14   12.41    0.72
   1   9  15    7.07    0.56
   1   9  15    6.62    0.48
  -1  -9  15    7.42    0.56
   1   9  16   24.86    1.02
   1   9  16   26.20    0.90
  -1  -9  16   26.81    1.03
  -1  -9  17    3.94    0.41
   1   9  17    3.44    0.41
   1   9  17    3.66    0.35
   1   9  18    2.74    0.29
   1   9  18    3.00    0.38
  -1  -9  18    2.55    0.33
   1   9  19    7.41    0.52
   1   9  19    6.78    0.40
  -1  -9  19    7.72    0.50
   1   9  20    0.88    0.21
  -1  10  20    2.09    0.24
  -1  10  19    0.87    0.20
  -1  10  18    8.56    0.53
  -1  10  17    5.02    0.44
  -1  10  16    0.70    0.25
  -1  10  16    0.53    0.19
  -1  10  15    8.06    0.58
  -1  10  15    8.19    0.52
  -1  10  14    2.34    0.31
  -1  10  14    2.26    0.34
  -1  10  13    3.13    0.34
  -1  10  13    2.80    0.36
  -1  10  12   39.35    1.20
  -1  10  12   37.50    0.97
  -1  10  12   38.28    1.10
  -1  10  11   15.73    0.75
  -1  10  11   16.12    0.71
  -1  10  11   15.60    0.65
  -1  10  10    0.96    0.21
  -1  10  10    0.97    0.19
  -1  10  10    1.03    0.24
  -1  10   9    9.19    0.56
  -1  10   9    9.56    0.53
  -1  10   9    9.19    0.52
  -1  10   8    5.80    0.44
   1 -10   8    5.84    0.77
  -1  10   8    6.23    0.44
  -1  10   8    5.89    0.41
  -1  10   7    4.86    0.36
  -1  10   7    5.64    0.43
   1 -10   7    6.31    0.74
  -1  10   7    5.61    0.41
  -1  10   6    1.31    0.23
  -1  10   6    1.10    0.20
  -1  10   6    1.18    0.19
   1 -10   6    1.69    0.41
   1 -10   5    3.74    0.56
  -1  10   5    3.32    0.32
  -1  10   5    3.68    0.34
   1  10  -5    3.75    0.29
   1  10  -4   70.66    1.27
  -1  10   4   74.97    1.41
   1 -10   4   69.26    2.30
  -1  10   4   69.30    1.37
  -1  10   3    2.15    0.27
   1 -10   3    1.74    0.37
   1  10  -3    2.06    0.24
  -1  10   2    7.64    0.46
   1 -10   2    7.72    0.74
   1  10  -2    8.47    0.46
  -1  10   1   25.51    0.81
   1  10  -1   24.86    0.79
   1 -10   1   24.75    1.25
  -1  10   0   11.08    0.53
   1  10   0   11.58    0.55
  -1  10  -1   26.21    0.80
   1  10   1   26.82    0.83
  -1  10  -2    8.63    0.46
   1  10   2    8.74    0.49
  -1  10  -3    2.68    0.26
   1  10   3    2.70    0.27
   1  10   3    3.08    0.30
  -1 -10   4   71.05    2.23
  -1  10  -4   71.06    1.26
   1  10   4   71.46    1.32
   1  10   4   71.74    1.39
   1  10   5    2.89    0.29
  -1 -10   5    2.47    0.42
   1  10   5    2.87    0.30
   1  10   5    2.66    0.24
   1  10   6    0.49    0.14
   1  10   6    0.46    0.14
  -1 -10   6    0.19    0.16
   1  10   6    0.28    0.13
   1  10   7    9.00    0.48
  -1 -10   7    9.10    0.94
   1  10   7    8.84    0.51
   1  10   7    8.92    0.51
   1  10   8    5.94    0.41
   1  10   8    6.49    0.44
  -1 -10   8    5.34    0.42
   1  10   8    6.28    0.45
   1  10   9    6.86    0.45
   1  10   9    6.49    0.48
   1  10   9    6.43    0.43
  -1 -10   9    7.60    0.88
  -1 -10   9    6.75    0.48
  -1 -10  10    0.51    0.17
   1  10  10    0.32    0.15
   1  10  10    0.92    0.23
   1  10  10    0.84    0.20
  -1 -10  11   15.57    0.76
   1  10  11   17.04    0.79
   1  10  11   15.92    0.65
   1  10  11   16.71    0.72
  -1 -10  12   40.00    1.24
   1  10  12   41.43    1.14
   1  10  12   42.40    1.25
   1  10  13    3.93    0.43
   1  10  13    3.30    0.35
  -1 -10  13    3.88    0.41
   1  10  14    2.01    0.28
   1  10  14    1.81    0.32
  -1 -10  14    1.60    0.29
  -1 -10  15    7.90    0.56
   1  10  15    7.22    0.55
   1  10  15    7.80    0.51
   1  10  16    0.77    0.24
  -1 -10  16    0.59    0.21
   1  10  16    0.60    0.20
   1  10  17    4.30    0.35
  -1 -10  17    4.20    0.40
   1  10  17    4.15    0.43
   1  10  18    8.47    0.54
   1  10  18    7.88    0.43
   1  10  19    1.05    0.21
  -1  11  19    5.00    0.34
  -1  11  18    0.81    0.19
  -1  11  17    1.78    0.28
  -1  11  16   15.09    0.72
  -1  11  15   12.79    0.68
  -1  11  14   10.09    0.62
  -1  11  14   10.22    0.54
  -1  11  13    7.10    0.53
  -1  11  13    7.40    0.48
  -1  11  12    3.11    0.30
  -1  11  12    3.39    0.38
  -1  11  12    3.80    0.36
  -1  11  11    8.48    0.49
  -1  11  11    9.33    0.54
  -1  11  11    8.36    0.57
  -1  11  10   25.24    0.86
  -1  11  10   24.88    0.94
  -1  11  10   24.14    0.85
  -1  11   9    1.57    0.24
  -1  11   9    1.38    0.26
  -1  11   9    1.71    0.25
  -1  11   8    1.02    0.20
  -1  11   8    0.96    0.22
  -1  11   8    1.24    0.25
   1 -11   7    5.79    0.74
  -1  11   7    6.15    0.46
  -1  11   7    6.51    0.48
  -1  11   7    6.32    0.41
  -1  11   6    9.70    0.57
  -1  11   6   10.22    0.50
   1 -11   6    9.99    0.92
  -1  11   6    9.94    0.58
  -1  11   5   12.22    0.62
  -1  11   5   11.28    0.60
   1  11  -5   11.78    0.54
   1 -11   5   10.25    0.94
  -1  11   4    6.83    0.47
   1 -11   4    5.06    0.64
  -1  11   4    6.14    0.45
   1  11  -4    6.42    0.41
  -1  11   3   35.10    1.04
  -1  11   3   35.25    1.02
   1  11  -3   35.81    0.98
  -1  11   2    7.70    0.50
   1  11  -2    7.00    0.45
  -1  11   1    0.29    0.14
   1  11  -1    0.15    0.11
   1  11   0   12.25    0.55
  -1  11   0   13.53    0.63
   1  11   0   13.65    0.63
   1  11   1    0.45    0.14
  -1  11  -1    0.02    0.12
   1  11   1    0.09    0.14
  -1  11  -2    8.55    0.49
   1  11   2    8.09    0.46
   1  11   2    8.51    0.51
   1  11   3   34.69    0.96
   1  11   3   37.18    1.06
  -1  11  -3   36.05    0.97
   1  11   4    5.26    0.42
  -1  11  -4    5.87    0.39
   1  11   4    5.73    0.41
   1  11   5   12.01    0.62
   1  11   5   12.23    0.60
   1  11   6    9.52    0.54
   1  11   6    9.14    0.47
   1  11   6    9.59    0.55
   1  11   7    7.03    0.48
   1  11   7    7.45    0.45
   1  11   7    7.12    0.48
   1  11   8    3.22    0.32
   1  11   8    2.77    0.31
   1  11   8    3.12    0.35
   1  11   9    1.61    0.25
   1  11   9    1.47    0.23
   1  11   9    1.27    0.25
   1  11  10   24.97    0.94
   1  11  10   24.84    0.84
   1  11  10   24.95    0.86
   1  11  11   10.06    0.56
   1  11  11   10.21    0.62
   1  11  11   10.00    0.52
   1  11  12    3.12    0.29
   1  11  12    2.83    0.32
   1  11  12    3.40    0.38
   1  11  13    8.91    0.53
   1  11  13    8.38    0.57
   1  11  14   10.55    0.63
   1  11  14   10.06    0.54
   1  11  15   12.60    0.67
   1  11  15   12.49    0.59
   1  11  16   17.74    0.67
   1  11  16   18.22    0.77
   1  11  17    1.54    0.26
   1  11  17    1.34    0.20
   1  11  18    1.26    0.22
   1  11  19    4.86    0.34
  -1  12  18    4.85    0.31
  -1  12  17    5.90    0.38
  -1  12  16    1.22    0.22
  -1  12  15    7.79    0.50
  -1  12  14    3.94    0.38
  -1  12  13    5.36    0.44
  -1  12  12   12.17    0.58
  -1  12  12   11.89    0.65
  -1  12  11    2.30    0.31
  -1  12  11    1.67    0.23
  -1  12  11    2.15    0.27
  -1  12  10   12.10    0.58
  -1  12  10   11.75    0.65
  -1  12  10   12.20    0.60
  -1  12   9    9.80    0.56
  -1  12   9    9.50    0.59
  -1  12   9    9.48    0.51
  -1  12   8    3.54    0.36
  -1  12   8    3.44    0.31
  -1  12   8    3.45    0.37
  -1  12   7    8.41    0.53
  -1  12   7    8.30    0.46
  -1  12   7    8.29    0.54
  -1  12   6    1.47    0.26
  -1  12   6    1.27    0.24
  -1  12   5    0.41    0.16
   1  12  -5    0.83    0.17
  -1  12   5    0.44    0.16
  -1  12   4   45.87    1.21
   1  12  -4   45.66    1.12
  -1  12   4   45.16    1.22
  -1  12   3    0.25    0.16
  -1  12   3    0.63    0.19
   1  12  -3    0.48    0.17
   1  12  -2   11.21    0.59
  -1  12   2    9.77    0.56
  -1  12   2   10.20    0.59
  -1  12   1    9.88    0.58
   1  12  -1    8.69    0.53
  -1  12   0   10.50    0.58
   1  12   0    9.72    0.50
   1  12   0   10.55    0.58
  -1  12  -1    7.39    0.49
   1  12   1    8.95    0.49
   1  12   1    8.46    0.53
   1  12   2    9.46    0.51
  -1  12  -2   10.43    0.57
   1  12   2   10.08    0.58
   1  12   3    0.81    0.20
   1  12   3    0.83    0.21
  -1  12  -3    0.97    0.20
  -1  12  -4   50.62    1.17
   1  12   4   50.31    1.20
   1  12   4   52.42    1.31
   1  12   5    1.38    0.24
   1  12   5    1.26    0.22
   1  12   6    2.84    0.32
   1  12   6    2.40    0.31
   1  12   7    5.08    0.42
   1  12   7    5.02    0.41
   1  12   7    4.48    0.35
   1  12   8    4.15    0.37
   1  12   8    4.37    0.35
   1  12   8    4.04    0.38
   1  12   9   10.52    0.57
   1  12   9    9.95    0.53
   1  12   9    9.32    0.57
   1  12  10   11.66    0.57
   1  12  10   10.90    0.55
   1  12  10   11.46    0.63
   1  12  11    2.15    0.28
   1  12  11    2.01    0.24
   1  12  11    1.89    0.29
   1  12  12   10.80    0.50
   1  12  12   11.24    0.56
   1  12  12   11.68    0.64
   1  12  13    5.52    0.45
   1  12  13    5.41    0.39
   1  12  14    3.12    0.30
   1  12  14    3.12    0.35
   1  12  15    8.79    0.45
   1  12  15    8.66    0.53
   1  12  16    1.08    0.22
   1  12  17    4.93    0.36
   1  12  18    4.54    0.31
  -1  13  17    1.36    0.16
  -1  13  16    2.07    0.22
  -1  13  15    1.30    0.21
  -1  13  14    0.71    0.18
  -1  13  13    4.00    0.36
  -1  13  12    1.75    0.27
  -1  13  11   15.06    0.69
  -1  13  10    5.39    0.42
  -1  13  10    5.89    0.40
  -1  13   9    0.65    0.22
  -1  13   9    0.76    0.19
  -1  13   8   10.53    0.59
  -1  13   8   10.48    0.57
  -1  13   7    1.84    0.26
  -1  13   7    2.12    0.31
  -1  13   6    8.89    0.55
  -1  13   6    9.58    0.57
   1  13  -5   15.26    0.63
  -1  13   5   15.21    0.71
  -1  13   5   15.15    0.71
  -1  13   4    4.88    0.42
  -1  13   4    4.90    0.42
   1  13  -4    4.68    0.37
  -1  13   3   15.92    0.72
  -1  13   3   16.16    0.74
   1  13  -3   15.93    0.69
  -1  13   2   12.51    0.66
   1  13  -2   12.44    0.62
  -1  13   2   12.20    0.62
  -1  13   1    0.77    0.20
   1  13  -1    0.48    0.17
  -1  13   0    4.61    0.40
  -1  13   0    4.33    0.39
   1  13   0    4.65    0.41
  -1  13  -1    0.20    0.16
   1  13   1    0.57    0.21
   1  13   1    0.14    0.12
  -1  13  -2   10.90    0.58
   1  13   2   10.18    0.53
   1  13   2   10.76    0.61
   1  13   3   16.36    0.68
   1  13   3   17.50    0.78
  -1  13  -3   17.91    0.72
   1  13   4    4.35    0.36
  -1  13  -4    5.05    0.38
   1  13   4    4.66    0.41
   1  13   5   13.96    0.64
   1  13   5   13.65    0.68
   1  13   6   10.09    0.56
   1  13   6   10.47    0.59
   1  13   7    1.93    0.28
   1  13   7    2.00    0.28
   1  13   8   10.43    0.58
   1  13   8   10.77    0.50
   1  13   8   11.21    0.58
   1  13   9    0.61    0.16
   1  13   9    0.74    0.17
   1  13   9    0.62    0.20
   1  13  10    4.75    0.36
   1  13  10    4.52    0.34
   1  13  10    4.87    0.41
   1  13  11   15.06    0.68
   1  13  11   15.21    0.59
   1  13  11   14.84    0.59
   1  13  12    2.14    0.28
   1  13  12    1.82    0.22
   1  13  12    1.98    0.21
   1  13  13    3.63    0.29
   1  13  13    3.65    0.35
   1  13  14    0.85    0.19
   1  13  15    1.51    0.22
   1  13  16    2.72    0.24
   1  13  17    1.05    0.15
  -1  14  15    4.11    0.27
  -1  14  14    1.08    0.16
  -1  14  13    2.42    0.25
  -1  14  12    4.30    0.34
  -1  14  11    1.90    0.25
  -1  14  10    4.41    0.36
  -1  14   9   11.06    0.57
  -1  14   9   11.25    0.53
  -1  14   8    3.64    0.33
  -1  14   8    3.64    0.34
  -1  14   7   10.20    0.55
  -1  14   7   10.24    0.55
  -1  14   6    0.65    0.20
  -1  14   6    0.91    0.21
   1  14  -5    2.89    0.27
  -1  14   5    2.44    0.29
  -1  14   5    2.76    0.31
  -1  14   4   13.48    0.63
  -1  14   4   14.60    0.69
   1  14  -4   13.51    0.58
   1  14  -3    0.66    0.16
  -1  14   3    0.65    0.17
  -1  14   3    0.74    0.21
  -1  14   2    0.13    0.14
   1  14  -2    0.23    0.15
  -1  14   2    0.03    0.12
  -1  14   1    8.30    0.49
  -1  14   1    9.28    0.55
   1  14  -1    8.49    0.52
  -1  14   0    5.99    0.44
  -1  14   0    5.23    0.39
   1  14   0    6.28    0.46
  -1  14  -1    7.86    0.49
   1  14   1    8.41    0.53
  -1  14  -1    7.47    0.46
  -1  14  -2    0.07    0.14
   1  14   2    0.06    0.10
  -1  14  -2    0.20    0.13
   1  14   2    0.08    0.14
   1  14   3    0.72    0.20
  -1  14  -3    0.92    0.19
  -1  14  -3    0.78    0.18
   1  14   3    1.00    0.21
   1  14   4   14.59    0.69
  -1  14  -4   13.60    0.58
  -1  14  -4   12.70    0.56
   1  14   4   12.55    0.56
   1  14   5    2.91    0.30
   1  14   5    3.37    0.35
   1  14   6    0.71    0.19
   1  14   6    0.57    0.15
   1  14   7   10.71    0.56
   1  14   7   10.28    0.53
   1  14   8    3.70    0.32
   1  14   8    3.49    0.32
   1  14   9   12.66    0.58
   1  14   9   11.95    0.54
   1  14  10    4.41    0.35
   1  14  10    4.27    0.31
   1  14  11    1.18    0.19
   1  14  11    1.51    0.18
   1  14  12    4.20    0.32
   1  14  13    1.31    0.18
   1  14  14    1.16    0.16
  -1  15  12    0.21    0.11
  -1  15  11    8.26    0.39
  -1  15  10    3.02    0.26
  -1  15   9    1.27    0.19
  -1  15   8    6.63    0.39
  -1  15   7    2.38    0.26
  -1  15   7    2.77    0.27
  -1  15   6    4.08    0.33
  -1  15   6    4.39    0.35
  -1  15   5    4.04    0.33
  -1  15   5    4.04    0.35
  -1  15   4    0.99    0.18
   1  15  -4    0.92    0.16
  -1  15   4    1.09    0.21
  -1  15   3   11.82    0.58
   1  15  -3   11.76    0.52
  -1  15   3   10.36    0.50
  -1  15   2    5.09    0.36
   1  15  -2    4.55    0.34
  -1  15   2    5.01    0.39
   1  15  -1    0.76    0.18
  -1  15   1    0.64    0.18
  -1  15   1    0.74    0.16
  -1  15   0    2.77    0.27
   1  15   0    2.93    0.30
  -1  15   0    2.91    0.30
  -1  15  -1    0.32    0.14
  -1  15  -1    0.25    0.11
  -1  15  -2    4.76    0.32
   1  15   2    5.49    0.40
  -1  15  -2    5.42    0.37
  -1  15  -3    9.96    0.45
   1  15   3   10.78    0.55
  -1  15  -3   10.89    0.49
   1  15   4    1.16    0.22
  -1  15  -4    1.07    0.16
   1  15   5    5.35    0.39
   1  15   5    4.34    0.31
   1  15   6    4.71    0.36
   1  15   6    3.87    0.29
   1  15   7    3.73    0.29
   1  15   7    3.70    0.31
   1  15   8    7.01    0.39
   1  15   8    6.45    0.36
   1  15   9    0.50    0.13
   1  15   9    0.67    0.14
   1  15  10    3.54    0.26
   1  15  11    7.51    0.34
  -1  16   9    8.97    0.34
  -1  16   8    2.44    0.20
  -1  16   7    9.58    0.39
  -1  16   6    1.56    0.17
  -1  16   5    1.38    0.17
  -1  16   4    2.46    0.24
  -1  16   4    2.20    0.21
  -1  16   3    0.46    0.12
   1  16  -3    0.28    0.09
  -1  16   3    0.36    0.13
   1  16  -2    1.41    0.17
  -1  16   2    1.32    0.16
  -1  16   2    1.56    0.20
  -1  16   1    5.96    0.31
  -1  16   1    6.88    0.38
   1  16  -1    6.49    0.36
   1  16   0    0.63    0.14
  -1  16   0    0.59    0.12
  -1  16   0    0.45    0.13
   1  16   1    6.88    0.39
   1  16   2    1.01    0.18
   1  16   3    0.08    0.11
   1  16   4    1.80    0.21
   1  16   5    1.68    0.20
   1  16   6    1.78    0.20
   1  16   7    8.94    0.38
   1  17   1    0.10    0.08
   1  17   2    1.58    0.16
  -2   0   0   98.68    1.17
  -2   0   0   97.30    0.97
  -2   0   1   66.40    0.91
  -2   0   1   67.48    0.91
  -2   0   2    0.59    0.11
  -2   0   2    0.53    0.13
  -2   0   3    4.66    0.21
  -2   0   3    4.45    0.31
  -2   0   4    0.32    0.06
  -2   0   4    0.23    0.18
  -2   0   4    0.27    0.15
   2   0   4    0.28    0.10
  -2   0   5    9.48    0.51
   2   0   5   10.13    0.40
  -2   0   5    9.61    0.59
   2   0   6   34.58    0.55
   2   0   6   34.65    0.80
  -2   0   6   35.93    1.03
  -2   0   6   35.67    1.18
  -2   0   7    0.52    0.24
   2   0   7    0.34    0.09
  -2   0   7    0.23    0.16
   2   0   7    0.16    0.11
   2   0   8   49.32    1.12
  -2   0   8   49.60    1.58
   2   0   8   49.75    0.86
  -2   0   8   50.54    1.39
  -2   0   9    4.15    0.52
  -2   0   9    4.37    0.47
  -2   0  -9    4.24    0.44
   2   0   9    5.06    0.41
   2   0   9    4.66    0.30
  -2   0  10    0.35    0.20
  -2   0 -10    0.08    0.15
   2   0  10    0.50    0.19
  -2   0  10    0.17    0.19
  -2   0 -11    8.08    0.64
  -2   0  11    9.13    0.72
   2   0  11    9.67    0.65
  -2   0  12    1.84    0.36
   2   0  12    2.45    0.36
   2   0  13   12.95    0.87
  -2   0  13   13.09    0.94
  -2   0  14   45.48    1.81
  -2   0  15    0.75    0.19
   2   0  15    0.85    0.19
   2   0  15    0.86    0.22
   2   0  16   41.00    1.03
   2   0  16   41.57    1.15
  -2   0  16   43.07    1.13
  -2   0  17   14.17    0.68
   2   0  17   14.60    0.72
   2   0  17   14.83    0.64
   2   0  18    6.68    0.44
   2   0  18    7.10    0.53
  -2   0  18    6.98    0.50
   2   0  19    6.00    0.42
  -2   0  19    7.11    0.51
   2   0  19    7.17    0.54
  -2   0  20   -0.08    0.11
  -2   0  20   -0.02    0.16
   2   0  20    0.03    0.19
  -2   0  21    5.77    0.39
  -2   0  21    6.09    0.45
   2   0  21    6.30    0.50
  -2   0  22    3.02    0.26
  -2   0  22    3.47    0.35
   2   0  22    3.41    0.37
  -2   0  23    9.86    0.51
  -2   0  24   13.52    0.53
  -2   0  25    0.40    0.10
  -2   1  25    1.40    0.16
  -2   1  24    1.57    0.21
  -2   1  23    2.31    0.27
   2  -1  22    4.61    0.41
  -2   1  22    5.27    0.41
  -2   1  21    2.42    0.31
   2  -1  21    3.43    0.38
  -2   1  20   24.63    0.92
   2  -1  20   26.17    0.99
  -2   1  19    4.47    0.41
   2  -1  19    5.47    0.47
  -2   1  18    7.09    0.50
   2  -1  18    7.08    0.53
   2  -1  17    9.80    0.60
  -2   1  17    9.37    0.56
  -2   1  16   12.07    0.61
   2  -1  16   12.01    0.63
  -2   1  16   11.29    0.64
  -2   1  15    5.64    0.44
  -2   1  15    6.61    0.44
   2  -1  15    7.16    0.47
   2  -1  14   17.70    1.09
   2  -1  13    1.88    0.35
  -2  -1 -12   60.11    1.77
   2  -1  12   58.81    1.77
  -2   1  11   53.25    1.74
   2  -1  11   53.22    1.57
  -2   1  10   54.64    1.69
   2  -1  10   53.08    1.12
   2  -1  10   53.80    1.47
  -2   1   9    2.80    0.39
   2  -1   9    3.23    0.36
   2  -1   8    8.10    0.50
  -2   1   8    7.82    0.60
   2  -1   7   16.23    0.67
  -2   1   7   15.87    0.78
   2  -1   6   11.12    0.52
  -2   1   6   11.25    0.62
  -2   1   5   10.70    0.58
   2  -1   5   10.31    0.47
   2  -1   4    5.66    0.33
  -2   1   4    6.38    0.31
  -2   1   4    5.78    0.41
  -2   1   3   33.90    0.87
  -2   1   3   36.14    0.74
  -2   1   2   92.21    1.23
  -2   1   2   88.72    1.30
  -2   1   1    9.91    0.44
  -2   1   0   20.83    0.64
  -2   1  -1   10.57    0.49
  -2  -1   1   10.36    0.41
  -2  -1   2   90.72    1.33
  -2   1  -2   90.49    1.43
  -2  -1   3   30.23    0.42
  -2   1  -3   30.44    0.87
   2   1   3   31.68    0.43
  -2  -1   3   30.71    0.86
   2   1   4    0.70    0.09
  -2  -1   4    0.62    0.20
  -2   1  -4    0.56    0.22
  -2  -1   5   11.02    0.62
  -2   1  -5   11.79    0.61
   2   1   5   11.29    0.35
  -2  -1   6   13.93    0.74
  -2   1  -6   12.44    0.65
   2   1   6   13.08    0.43
  -2  -1   7   15.91    0.85
   2   1   7   14.97    0.53
  -2   1  -7   15.96    0.77
  -2  -1   8    8.68    0.68
   2   1   8    8.84    0.46
  -2   1  -8    9.13    0.62
  -2  -1   9    3.02    0.45
   2   1   9    2.96    0.30
  -2   1  -9    2.67    0.38
  -2  -1   9    3.54    0.41
   2   1  10   59.21    1.42
  -2   1 -10   56.05    1.61
  -2  -1  10   57.85    1.93
  -2  -1  10   57.88    1.67
   2   1  11   52.00    1.44
  -2   1 -11   50.47    1.58
  -2  -1  11   51.07    1.93
  -2  -1  11   51.58    1.66
  -2  -1  12   61.90    2.25
  -2  -1  12   62.36    1.91
  -2  -1  13    2.15    0.46
  -2  -1  13    1.66    0.35
  -2  -1  14   16.37    1.08
   2   1  15    6.97    0.44
   2   1  15    6.61    0.55
  -2  -1  15    7.69    0.46
   2   1  15    7.21    0.47
  -2  -1  15    5.99    0.68
  -2  -1  16   12.25    0.60
   2   1  16   11.39    0.57
   2   1  16   12.14    0.63
   2   1  17   11.39    0.64
   2   1  17   10.53    0.56
  -2  -1  17   10.40    0.58
   2   1  18    5.84    0.47
   2   1  18    5.72    0.43
  -2  -1  18    6.59    0.48
   2   1  19    5.37    0.46
   2   1  19    5.29    0.41
  -2  -1  19    5.20    0.43
  -2  -1  20   27.75    0.92
   2   1  20   29.68    1.04
  -2  -1  20   29.87    0.99
   2   1  21    2.81    0.35
  -2  -1  21    2.51    0.31
  -2  -1  21    2.15    0.26
   2   1  22    4.73    0.41
  -2  -1  22    3.88    0.31
  -2  -1  22    4.40    0.36
  -2  -1  23    2.98    0.29
  -2  -1  23    2.84    0.24
   2   1  23    3.05    0.32
  -2  -1  24    1.13    0.17
  -2   2  25    1.53    0.17
  -2   2  24    5.11    0.33
  -2   2  23    8.59    0.47
  -2   2  22   14.10    0.65
  -2   2  21    0.41    0.18
   2  -2  21    0.75    0.21
  -2   2  20    1.50    0.27
   2  -2  20    1.60    0.29
   2  -2  20    1.68    0.25
  -2   2  19   -0.02    0.16
   2  -2  19    0.15    0.12
   2  -2  19    0.23    0.20
   2  -2  18   12.31    0.62
  -2   2  18   14.40    0.77
  -2   2  18   13.81    0.70
   2  -2  18   12.90    0.71
  -2   2  17    7.79    0.53
   2  -2  17    7.79    0.54
   2  -2  17    7.39    0.49
  -2   2  17    7.34    0.55
  -2   2  16   28.13    1.00
   2  -2  16   29.60    0.92
  -2   2  16   28.99    0.95
   2  -2  16   28.92    0.97
  -2   2  15   10.27    0.58
   2  -2  15   10.40    0.53
   2  -2  15    9.01    0.86
  -2   2  15   10.34    0.55
   2  -2  15   10.51    0.57
  -2   2  14   46.46    1.10
   2  -2  14   44.53    1.09
   2  -2  14   45.87    1.85
   2  -2  13    2.31    0.41
   2  -2  12   10.15    0.78
   2  -2  11    1.77    0.34
   2  -2  10    6.72    0.56
   2  -2   9   32.97    1.15
   2  -2   8  100.84    1.89
   2  -2   7   61.12    1.40
   2  -2   6   28.34    0.91
   2  -2   5   90.23    1.54
   2  -2   4   30.43    0.86
  -2   2   4   31.64    0.84
  -2   2   3   36.39    0.91
  -2   2   2    8.03    0.45
  -2   2   1   26.71    0.81
  -2   2   0  215.14    2.34
  -2  -2   0  211.63    1.60
  -2  -2   1   28.01    0.66
  -2   2  -1   23.21    0.81
  -2  -2   2   12.46    0.50
  -2   2  -2   11.49    0.59
  -2  -2   3   34.47    0.91
  -2   2  -3   32.12    1.00
  -2  -2   4   32.63    0.97
  -2   2  -4   31.42    1.03
  -2   2  -5   82.33    1.70
  -2  -2   5   87.31    1.70
  -2  -2   6   29.09    1.07
   2   2   6   29.64    0.57
  -2   2  -6   28.77    1.05
   2   2   7   56.14    0.94
  -2   2  -7   57.95    1.53
  -2  -2   7   58.31    1.61
  -2   2  -8  104.08    2.12
  -2  -2   8  104.85    2.31
   2   2   8  101.56    1.43
  -2  -2   9   31.46    1.36
  -2   2  -9   33.26    1.23
  -2  -2  10    8.71    0.78
  -2   2 -10    7.43    0.62
  -2  -2  11    1.02    0.34
  -2  -2  11    1.08    0.28
  -2  -2  12    8.35    0.86
  -2  -2  12    8.97    0.75
  -2  -2  13    2.67    0.44
  -2  -2  13    3.38    0.60
   2   2  14   41.39    1.21
  -2  -2  14   39.81    2.04
  -2  -2  14   39.91    1.69
  -2  -2  15   11.60    0.56
   2   2  15   11.71    0.58
  -2  -2  15   11.94    0.98
   2   2  15   11.87    0.60
   2   2  15   12.34    0.72
   2   2  16   28.07    0.91
   2   2  16   28.71    1.13
   2   2  16   29.88    0.98
  -2  -2  16   28.84    0.91
  -2  -2  17    6.26    0.46
   2   2  17    6.81    0.50
   2   2  17    6.45    0.46
   2   2  18   15.44    0.75
   2   2  18   14.34    0.68
  -2  -2  18   15.08    0.70
   2   2  19    0.16    0.18
  -2  -2  19    0.04    0.14
   2   2  20    1.61    0.28
  -2  -2  20    1.48    0.24
  -2  -2  20    1.59    0.25
  -2  -2  21    0.38    0.18
  -2  -2  21    0.30    0.16
   2   2  21    0.13    0.16
   2   2  22   13.68    0.66
  -2  -2  22   12.90    0.59
  -2  -2  22   12.89    0.57
  -2  -2  23    7.42    0.39
   2   2  23    7.57    0.46
  -2  -2  23    7.43    0.41
  -2  -2  24    3.98    0.24
  -2   3  25    1.33    0.15
  -2   3  24    0.66    0.15
  -2   3  23    4.20    0.33
  -2   3  22    2.79    0.31
   2  -3  21    0.20    0.13
  -2   3  21    0.19    0.17
  -2   3  20   16.68    0.76
   2  -3  20   15.99    0.70
  -2   3  19    9.02    0.62
  -2   3  19    8.44    0.56
   2  -3  19    9.25    0.61
   2  -3  19    9.02    0.54
   2  -3  18    6.70    0.48
  -2   3  18    7.62    0.58
   2  -3  18    7.60    0.55
  -2   3  18    7.22    0.51
   2  -3  17    0.19    0.17
   2  -3  17   -0.21    0.14
  -2   3  17    0.33    0.19
  -2   3  17    0.33    0.16
  -2   3  16    1.13    0.22
   2  -3  16    1.35    0.23
   2  -3  16    1.55    0.27
  -2   3  16    1.16    0.27
   2  -3  16    0.53    0.23
   2  -3  15    2.51    0.30
   2  -3  15    1.72    0.40
  -2   3  15    2.77    0.30
   2  -3  15    2.56    0.29
  -2   3  15    2.72    0.28
  -2   3  15    2.23    0.30
  -2   3  14    3.48    0.34
  -2   3  14    3.63    0.33
   2  -3  14    2.96    0.50
   2  -3  14    3.54    0.32
   2  -3  14    3.32    0.32
   2  -3  13    1.23    0.32
   2  -3  12   26.49    1.30
   2  -3  11    2.81    0.41
   2  -3  10   72.15    1.93
   2  -3   9    4.11    0.45
   2  -3   8   18.44    0.89
   2  -3   7   25.14    0.99
   2  -3   6   73.91    1.61
   2  -3   5   15.83    0.73
   2  -3   4   81.18    1.54
  -2   3   4   82.63    1.59
  -2   3   3   71.86    1.49
  -2   3   2   17.51    0.76
  -2  -3  -1  275.35    1.59
  -2   3   1  279.10    2.99
  -2  -3   0    6.20    0.30
  -2   3   0    6.58    0.49
  -2  -3   1  257.50    2.08
  -2   3  -1  255.69    2.94
  -2  -3   2   23.15    0.70
  -2   3  -2   23.90    0.92
  -2  -3   3   77.66    1.40
  -2   3  -3   79.50    1.71
  -2  -3   4   86.74    1.61
  -2   3  -4   86.83    1.82
  -2  -3   5   18.88    0.83
  -2   3  -5   18.42    0.88
  -2  -3   6   74.03    1.74
  -2   3  -6   71.93    1.75
  -2   3  -7   20.95    0.98
  -2  -3   7   21.12    1.02
  -2   3  -8   15.69    0.87
  -2  -3   8   16.30    0.96
  -2   3  -9    3.75    0.46
  -2  -3   9    4.66    0.56
  -2   3 -10   68.80    1.84
  -2  -3  10   71.24    2.22
  -2  -3  11    3.33    0.55
  -2  -3  12   22.58    1.42
  -2  -3  13    1.89    0.38
  -2  -3  13    1.62    0.43
   2   3  14    4.85    0.38
  -2  -3  14    4.74    0.73
   2   3  14    4.82    0.37
   2   3  14    4.75    0.44
  -2  -3  14    4.35    0.60
   2   3  15    1.70    0.26
   2   3  15    2.05    0.34
  -2  -3  15    1.59    0.41
   2   3  15    1.74    0.22
  -2  -3  15    2.02    0.52
   2   3  15    1.52    0.25
  -2  -3  15    1.44    0.21
  -2  -3  16    1.61    0.36
   2   3  16    0.62    0.15
   2   3  16    1.24    0.24
   2   3  16    1.15    0.25
   2   3  16    1.16    0.24
  -2  -3  16    1.25    0.22
   2   3  17    0.17    0.15
  -2  -3  17    0.11    0.12
   2   3  17    0.16    0.21
   2   3  17    0.18    0.16
  -2  -3  18    4.73    0.40
   2   3  18    5.00    0.44
   2   3  18    4.97    0.44
   2   3  19    9.95    0.61
  -2  -3  19    9.84    0.60
  -2  -3  19    9.77    0.56
  -2  -3  20   18.07    0.73
   2   3  20   18.68    0.80
  -2  -3  20   18.04    0.78
  -2  -3  21    0.36    0.15
  -2  -3  21    0.11    0.14
   2   3  21    0.11    0.15
   2   3  22    2.80    0.32
  -2  -3  22    2.65    0.28
  -2  -3  22    2.98    0.30
   2   3  23    3.42    0.32
  -2  -3  23    3.74    0.29
  -2  -3  24    0.59    0.12
  -2   4  25    0.33    0.09
  -2   4  24    6.69    0.35
  -2   4  23   10.58    0.49
  -2   4  22   15.81    0.65
   2  -4  21    1.54    0.23
  -2   4  21    1.69    0.27
   2  -4  20    0.10    0.15
  -2   4  20    0.01    0.15
  -2   4  19    5.07    0.48
   2  -4  19    5.73    0.45
  -2   4  19    4.92    0.44
  -2   4  18    4.32    0.41
   2  -4  18    3.90    0.39
  -2   4  18    4.94    0.49
   2  -4  17    4.80    0.43
  -2   4  17    4.70    0.42
  -2   4  17    4.29    0.44
   2  -4  17    5.31    0.44
  -2   4  16    5.36    0.43
  -2   4  16    5.03    0.45
   2  -4  16    5.09    0.43
   2  -4  16    4.73    0.42
  -2   4  16    5.32    0.40
   2  -4  16    4.53    0.67
  -2   4  15   10.74    0.58
   2  -4  15   10.70    0.60
   2  -4  15   11.00    0.60
  -2   4  15   10.57    0.61
  -2   4  15   10.40    0.54
   2  -4  15   10.81    1.01
  -2   4  14   12.34    0.60
   2  -4  14   11.36    0.98
   2  -4  14   12.37    0.61
   2  -4  14   12.97    0.63
  -2   4  14   12.14    0.61
  -2   4  14   12.34    0.57
   2  -4  13    4.28    0.61
   2  -4  12   10.76    0.88
   2  -4  11   11.40    0.87
   2  -4  10    6.89    0.65
   2  -4   9   32.21    1.32
   2  -4   8  159.60    2.79
   2  -4   7   17.44    0.90
   2  -4   6   41.71    1.32
   2  -4   5   37.39    1.21
  -2   4   4   12.33    0.72
   2  -4   4   12.56    0.69
  -2   4   3   29.61    1.09
  -2   4   2    0.52    0.23
  -2  -4  -2    0.74    0.09
  -2  -4  -1   12.59    0.39
  -2   4   1   12.12    0.72
  -2  -4   0  194.38    1.76
  -2   4   0  200.01    2.87
  -2   4  -1   13.15    0.76
  -2  -4   1   12.58    0.51
  -2  -4   2    1.62    0.23
  -2   4  -2    1.16    0.30
  -2   4  -3   34.34    1.23
  -2  -4   3   35.04    1.00
  -2   4  -4   11.92    0.75
  -2  -4   4   11.25    0.62
  -2  -4   5   29.91    1.07
  -2   4  -5   30.46    1.19
  -2  -4   6   50.15    1.49
  -2   4  -6   51.29    1.57
  -2  -4   7   11.88    0.78
  -2   4  -7   12.37    0.80
  -2  -4   8  145.18    2.90
  -2   4  -8  139.84    2.66
  -2  -4   9   30.41    1.42
  -2   4  -9   29.60    1.23
  -2  -4  10    8.87    0.83
  -2   4 -10    7.31    0.65
  -2  -4  11   14.50    1.11
  -2  -4  12    9.59    0.96
   2   4  13    3.23    0.32
   2   4  13    3.02    0.33
  -2  -4  13    3.57    0.63
  -2  -4  14   14.52    1.30
   2   4  14   14.86    0.60
   2   4  14   14.80    0.64
   2   4  14   14.89    0.67
   2   4  14   14.82    0.74
  -2  -4  14   14.63    1.06
   2   4  15   12.46    0.72
   2   4  15   11.89    0.62
   2   4  15   11.30    0.59
  -2  -4  15   10.69    1.16
  -2  -4  15   10.05    0.93
   2   4  15   11.08    0.54
   2   4  16    8.31    0.54
  -2  -4  16    7.40    0.93
   2   4  16    8.77    0.65
   2   4  16    8.21    0.52
   2   4  16    7.97    0.46
  -2  -4  16    8.24    0.81
  -2  -4  17    5.64    0.41
   2   4  17    5.19    0.45
   2   4  17    6.03    0.46
   2   4  17    5.80    0.40
   2   4  17    4.82    0.51
   2   4  18    3.60    0.47
  -2  -4  18    4.63    0.43
   2   4  18    3.80    0.32
   2   4  18    3.85    0.38
  -2  -4  18    3.71    0.34
  -2  -4  19    6.02    0.42
   2   4  19    5.68    0.45
  -2  -4  19    5.05    0.45
   2   4  19    5.28    0.36
  -2  -4  20    0.11    0.12
   2   4  20    0.09    0.15
  -2  -4  20    0.00    0.17
   2   4  21    1.71    0.26
  -2  -4  21    1.39    0.25
   2   4  22   16.06    0.65
  -2  -4  22   15.64    0.64
  -2  -4  23   11.44    0.49
   2   4  23   10.92    0.50
  -2  -4  24    6.64    0.32
  -2   5  24   -0.06    0.09
  -2   5  23    2.45    0.23
  -2   5  22    4.46    0.34
  -2   5  21   -0.08    0.14
  -2   5  20   14.27    0.75
   2  -5  20   15.10    0.70
  -2   5  20   14.12    0.67
  -2   5  19   11.89    0.70
   2  -5  19   11.56    0.66
  -2   5  19   11.29    0.62
  -2   5  18   18.13    0.87
  -2   5  18   18.76    0.80
   2  -5  18   18.44    0.83
  -2   5  17    1.13    0.23
   2  -5  17    1.14    0.24
  -2   5  17    1.36    0.29
  -2   5  16    1.90    0.28
  -2   5  16    1.54    0.29
   2  -5  16    1.32    0.24
  -2   5  16    1.69    0.28
  -2   5  15   24.79    0.94
   2  -5  15   25.60    0.96
  -2   5  15   24.91    0.89
  -2   5  15   25.63    0.87
   2  -5  15   23.52    1.55
   2  -5  14   15.58    1.22
   2  -5  14   15.71    0.73
  -2   5  14   15.59    0.68
  -2   5  14   16.68    0.74
  -2   5  14   15.96    0.67
  -2   5  13    3.08    0.30
   2  -5  13    3.00    0.33
  -2   5  13    3.28    0.33
   2  -5  13    2.77    0.29
  -2   5  13    3.14    0.31
   2  -5  13    2.64    0.49
   2  -5  12   18.27    1.20
   2  -5  11   45.20    1.81
   2  -5  10    7.67    0.73
   2  -5   9   12.43    0.88
   2  -5   8   13.51    0.89
   2  -5   7   26.42    1.18
   2  -5   6   70.76    1.87
   2  -5   5   66.72    1.74
   2  -5   4  100.06    2.07
   2  -5   3   14.86    0.78
  -2   5   3   13.73    0.84
  -2   5   2    0.30    0.22
  -2  -5  -2    0.23    0.06
  -2  -5  -1    7.98    0.36
  -2   5   1    8.24    0.67
  -2   5   0    7.22    0.63
  -2  -5   0    7.44    0.39
  -2  -5   1    7.06    0.42
  -2   5  -1    7.30    0.64
  -2   5  -2    1.62    0.36
  -2  -5   2    1.40    0.22
  -2  -5   3   15.00    0.70
  -2   5  -3   15.31    0.91
  -2  -5   4   97.07    1.91
  -2   5  -4   98.87    2.28
  -2   5  -5   62.32    1.82
  -2  -5   5   62.71    1.64
  -2   5  -6   65.53    1.89
  -2  -5   6   68.93    1.83
  -2   5  -7   21.99    1.11
  -2  -5   7   24.14    1.17
  -2  -5   8   14.31    0.97
  -2   5  -8   13.97    0.89
  -2   5  -9    9.15    0.72
  -2  -5   9   10.73    0.89
  -2  -5  10    9.46    0.88
  -2  -5  11   49.61    2.10
  -2  -5  12   19.89    1.41
   2   5  13    2.85    0.28
   2   5  13    3.73    0.32
   2   5  13    3.17    0.35
   2   5  13    3.18    0.33
  -2  -5  13    2.87    0.59
   2   5  14   16.10    0.66
  -2  -5  14   16.41    1.41
   2   5  14   16.77    0.80
   2   5  14   16.91    0.67
   2   5  14   17.16    0.74
   2   5  15   22.44    0.87
  -2  -5  15   22.40    1.68
   2   5  15   22.29    0.79
   2   5  15   22.15    0.95
  -2  -5  15   22.33    1.38
   2   5  15   21.99    0.80
   2   5  16    1.29    0.26
   2   5  16    1.08    0.20
  -2  -5  16    1.15    0.24
   2   5  16    0.95    0.21
  -2  -5  16    0.38    0.19
   2   5  16    1.50    0.32
   2   5  17    0.77    0.21
   2   5  17    0.83    0.19
  -2  -5  17    0.66    0.22
   2   5  17    0.53    0.24
  -2  -5  18   16.38    0.79
   2   5  18   16.73    0.73
   2   5  18   16.61    0.68
   2   5  18   17.92    0.93
   2   5  19    9.78    0.57
  -2  -5  19   10.37    0.63
   2   5  19   10.19    0.72
   2   5  19   10.11    0.52
   2   5  20   15.40    0.58
   2   5  20   16.40    0.70
  -2  -5  20   17.69    0.78
   2   5  21    0.25    0.15
  -2  -5  21    0.16    0.16
   2   5  22    3.25    0.29
  -2  -5  22    3.81    0.33
   2   5  23    2.31    0.22
  -2  -5  23    2.13    0.23
  -2  -5  24    0.03    0.07
  -2   6  23    5.22    0.30
  -2   6  22   14.13    0.55
  -2   6  21    0.79    0.18
  -2   6  20    1.48    0.28
  -2   6  20    1.73    0.26
   2  -6  20    1.69    0.27
  -2   6  19    2.71    0.31
  -2   6  19    3.02    0.37
   2  -6  19    2.64    0.34
  -2   6  18    7.20    0.56
   2  -6  18    5.97    0.49
  -2   6  18    6.68    0.48
  -2   6  17    1.13    0.25
   2  -6  17    1.43    0.28
  -2   6  17    1.11    0.22
  -2   6  16    2.51    0.31
  -2   6  16    2.67    0.32
  -2   6  16    2.25    0.33
   2  -6  16    1.96    0.31
   2  -6  15    3.44    0.38
  -2   6  15    2.73    0.32
  -2   6  15    3.07    0.38
   2  -6  15    2.15    0.48
  -2   6  15    2.76    0.32
   2  -6  14   18.63    1.37
  -2   6  14   20.61    0.84
   2  -6  14   19.79    0.86
  -2   6  14   19.98    0.78
  -2   6  14   19.48    0.77
   2  -6  13    3.71    0.37
  -2   6  13    3.47    0.33
  -2   6  13    3.19    0.32
  -2   6  13    3.74    0.36
  -2   6  12    0.38    0.16
   2  -6  12    0.33    0.16
  -2   6  12    0.27    0.12
   2  -6  12    0.10    0.15
  -2   6  12    0.36    0.15
   2  -6  11    5.39    0.67
   2  -6  10   22.95    1.32
   2  -6   9   34.98    1.57
   2  -6   8  127.13    2.87
   2  -6   7   19.32    1.09
   2  -6   6   22.97    1.14
   2  -6   5    8.84    0.71
   2  -6   4    6.43    0.58
   2  -6   3   10.40    0.72
   2  -6   2    0.84    0.24
  -2   6   2    1.05    0.34
  -2   6   1   16.41    0.99
  -2  -6  -1   18.45    0.61
  -2  -6   0   81.58    1.41
  -2   6   0   81.78    2.20
  -2  -6   1   16.39    0.69
  -2   6  -1   17.70    1.04
  -2   6  -2    2.25    0.43
  -2  -6   2    1.97    0.29
  -2  -6   3    8.05    0.57
  -2   6  -3    7.88    0.70
  -2   6  -4    3.89    0.50
  -2  -6   4    4.67    0.47
  -2   6  -5    4.54    0.55
  -2  -6   5    4.15    0.46
  -2  -6   6   22.67    1.13
  -2   6  -6   22.63    1.20
  -2  -6   7   24.12    1.24
  -2   6  -7   23.60    1.22
  -2   6  -8  121.92    2.75
  -2  -6   8  119.52    2.88
  -2   6  -9   39.62    1.55
  -2  -6   9   39.19    1.74
  -2  -6  10   25.02    1.48
  -2  -6  11    7.76    0.89
   2   6  12    0.39    0.19
   2   6  12    0.72    0.17
   2   6  12    0.75    0.18
   2   6  13    3.53    0.38
   2   6  13    3.70    0.36
   2   6  13    3.39    0.31
   2   6  13    3.24    0.29
  -2  -6  13    3.76    0.37
   2   6  14   15.69    0.79
   2   6  14   14.57    0.62
  -2  -6  14   15.78    0.75
  -2  -6  14   14.81    1.37
   2   6  14   15.44    0.67
   2   6  14   15.70    0.73
  -2  -6  15    4.36    0.42
   2   6  15    3.66    0.34
   2   6  15    3.99    0.36
   2   6  15    3.73    0.42
   2   6  16    1.69    0.33
  -2  -6  16    1.59    0.29
   2   6  16    1.87    0.27
   2   6  16    1.97    0.26
  -2  -6  17    2.40    0.34
   2   6  17    2.56    0.30
   2   6  17    2.20    0.28
   2   6  17    1.92    0.37
   2   6  18    6.05    0.57
   2   6  18    5.76    0.42
   2   6  18    5.61    0.42
  -2  -6  18    6.04    0.50
   2   6  19    1.75    0.35
   2   6  19    1.04    0.19
  -2  -6  19    1.84    0.30
   2   6  19    1.55    0.23
   2   6  20    1.63    0.24
  -2  -6  20    2.13    0.30
   2   6  20    1.39    0.20
  -2  -6  21    0.74    0.19
   2   6  21    0.39    0.13
  -2  -6  22   15.13    0.61
   2   6  22   13.67    0.50
  -2  -6  23    5.06    0.31
  -2   7  23    1.97    0.16
  -2   7  22    0.84    0.14
  -2   7  21    1.28    0.19
  -2   7  20   10.36    0.51
  -2   7  20    9.96    0.59
  -2   7  19    9.89    0.62
  -2   7  19   10.28    0.54
  -2   7  18    4.59    0.45
  -2   7  18    4.50    0.38
   2  -7  18    5.03    0.46
   2  -7  17    3.89    0.42
  -2   7  17    3.14    0.33
  -2   7  17    3.58    0.41
   2  -7  16    0.65    0.23
  -2   7  16    0.80    0.25
  -2   7  16    0.91    0.22
  -2   7  16    1.22    0.24
   2  -7  15   10.97    0.68
  -2   7  15   10.76    0.60
  -2   7  15   10.49    0.58
  -2   7  15   10.32    0.63
   2  -7  14    3.75    0.41
  -2   7  14    4.02    0.41
  -2   7  14    3.74    0.37
  -2   7  14    3.20    0.33
  -2   7  13    3.00    0.32
   2  -7  13    2.88    0.35
   2  -7  13    2.69    0.52
  -2   7  13    3.04    0.31
  -2   7  13    3.01    0.33
  -2   7  12   15.74    0.68
  -2   7  12   15.16    0.63
   2  -7  12   15.29    0.74
  -2   7  12   16.15    0.71
  -2   7  11    9.91    0.52
   2  -7  11   10.02    0.58
  -2   7  11    9.86    0.53
  -2   7  11    8.60    0.47
  -2   7  10   35.29    0.95
  -2   7  10   33.30    0.90
   2  -7  10   34.59    1.02
   2  -7  10   34.36    1.70
   2  -7   9    3.44    0.54
   2  -7   8   55.98    2.03
   2  -7   7   11.14    0.89
   2  -7   6   28.01    1.36
   2  -7   5   12.76    0.90
   2  -7   4   91.44    2.31
   2  -7   3   10.51    0.78
   2  -7   2   14.62    0.88
   2  -7   1   53.52    1.65
  -2   7   1   54.83    1.97
  -2  -7   0   13.38    0.63
  -2   7   0   13.80    1.00
  -2   7  -1   47.65    1.82
  -2  -7   1   44.79    1.24
  -2  -7   2   11.56    0.68
  -2   7  -2   12.14    0.93
  -2  -7   3    7.44    0.57
  -2   7  -3    9.21    0.83
  -2   7  -4   78.99    2.35
  -2  -7   4   78.05    1.97
  -2  -7   5   10.19    0.76
  -2   7  -5   10.48    0.88
  -2  -7   6   26.25    1.28
  -2   7  -6   25.39    1.34
  -2  -7   7   11.55    0.90
  -2   7  -7   10.76    0.88
  -2   7  -8   51.72    1.88
  -2  -7   8   52.03    2.01
  -2  -7   9    1.91    0.43
  -2  -7  10   34.47    1.81
   2   7  10   32.76    0.89
   2   7  10   33.02    0.95
   2   7  11   13.29    0.65
  -2  -7  11   14.49    0.66
   2   7  11   13.40    0.60
  -2  -7  11   14.28    1.24
   2   7  12   13.62    0.69
  -2  -7  12   13.22    1.20
   2   7  12   12.71    0.60
  -2  -7  12   13.97    0.68
   2   7  13    4.53    0.43
  -2  -7  13    3.54    0.66
  -2  -7  13    4.40    0.41
   2   7  13    4.48    0.38
   2   7  14    1.48    0.29
  -2  -7  14    1.73    0.28
   2   7  14    1.51    0.25
   2   7  15    9.76    0.56
  -2  -7  15   10.52    0.65
   2   7  15   10.32    0.68
   2   7  16    0.75    0.19
  -2  -7  16    0.90    0.25
   2   7  16    0.80    0.27
   2   7  16    1.14    0.23
  -2  -7  17    2.93    0.37
   2   7  17    2.50    0.39
   2   7  17    2.29    0.28
   2   7  17    2.11    0.28
   2   7  18    5.08    0.51
  -2  -7  18    5.53    0.49
   2   7  18    3.79    0.33
   2   7  18    4.64    0.38
  -2  -7  19   10.91    0.64
   2   7  19   10.22    0.68
   2   7  19   10.25    0.52
   2   7  19   11.21    0.52
   2   7  20   10.09    0.46
  -2  -7  20   10.52    0.59
   2   7  20    9.92    0.47
   2   7  21    1.39    0.18
  -2  -7  21    1.71    0.25
  -2  -7  22    0.84    0.16
  -2   8  22    6.12    0.26
  -2   8  21    2.83    0.22
  -2   8  20    0.23    0.17
  -2   8  20    0.09    0.10
  -2   8  19    5.41    0.46
  -2   8  19    5.57    0.37
  -2   8  18    5.15    0.38
  -2   8  18    5.23    0.47
  -2   8  17    6.14    0.52
  -2   8  17    6.01    0.41
   2  -8  17    6.23    0.52
   2  -8  16    7.49    0.57
  -2   8  16    7.30    0.50
  -2   8  16    7.59    0.48
  -2   8  16    7.14    0.55
  -2   8  15   10.28    0.65
  -2   8  15   10.20    0.56
  -2   8  15   10.66    0.60
   2  -8  15    9.95    0.66
  -2   8  14   21.07    0.89
   2  -8  14   20.07    0.92
  -2   8  14   20.94    0.78
  -2   8  14   21.13    0.83
  -2   8  13   12.18    0.63
  -2   8  13   11.04    0.56
   2  -8  13   12.04    0.71
  -2   8  13   11.69    0.65
  -2   8  12    6.27    0.42
   2  -8  12    6.37    0.51
  -2   8  12    6.62    0.48
   2  -8  12    6.83    0.84
  -2   8  12    7.07    0.48
   2  -8  11   18.20    1.33
   2  -8  11   18.42    0.83
  -2   8  11   17.84    0.75
  -2   8  11   17.84    0.66
  -2   8  11   16.91    0.63
  -2   8  11   19.00    0.74
  -2   8  10    3.89    0.36
  -2   8  10    3.29    0.30
  -2   8  10    3.55    0.33
   2  -8  10    4.75    0.68
  -2   8  10    3.85    0.32
   2  -8  10    4.46    0.41
  -2   8   9   26.78    0.82
   2  -8   9   28.62    1.58
  -2   8   9   26.06    0.85
  -2   8   9   26.29    0.78
   2  -8   9   25.15    0.89
   2  -8   8   58.32    2.19
  -2   8   8   58.45    1.21
   2  -8   7   13.82    1.06
   2  -8   6   13.35    1.01
   2  -8   5    4.91    0.61
   2  -8   4   24.19    1.27
   2  -8   3    0.52    0.26
   2  -8   2    9.83    0.78
   2  -8   1    4.12    0.49
   2  -8   0  101.45    2.38
  -2  -8   1    2.02    0.31
   2  -8  -1    2.50    0.38
  -2   8  -1    2.84    0.50
  -2  -8   2   12.43    0.76
  -2   8  -2   11.75    0.99
  -2   8  -3    0.06    0.18
  -2  -8   3    0.54    0.19
  -2  -8   4   27.39    1.25
  -2   8  -4   26.63    1.46
  -2   8  -5    4.13    0.58
  -2  -8   5    4.30    0.53
  -2  -8   6   12.54    0.95
  -2   8  -6   12.46    1.00
  -2   8  -7   13.55    1.01
  -2  -8   7   15.83    1.12
  -2  -8   8   52.69    2.12
  -2   8  -8   48.04    1.89
  -2  -8   9   25.20    1.54
   2   8   9   25.73    0.83
  -2  -8   9   25.28    0.83
   2   8   9   26.14    0.81
  -2  -8  10    1.92    0.26
  -2  -8  10    1.91    0.49
   2   8  10    1.47    0.25
   2   8  10    1.81    0.24
  -2  -8  11   17.88    0.77
  -2  -8  11   16.00    1.35
   2   8  11   16.79    0.75
   2   8  11   17.59    0.71
   2   8  12    4.98    0.44
  -2  -8  12    5.36    0.45
   2   8  12    5.63    0.43
  -2  -8  13    8.72    0.59
   2   8  13    9.34    0.62
   2   8  13    8.70    0.53
   2   8  14   19.10    0.89
  -2  -8  14   18.74    0.86
   2   8  14   18.11    0.76
   2   8  15    9.93    0.57
  -2  -8  15    9.45    0.63
   2   8  15    8.84    0.63
   2   8  16    8.59    0.63
  -2  -8  16    9.66    0.63
   2   8  16    9.41    0.56
   2   8  17    6.40    0.55
  -2  -8  17    6.18    0.50
   2   8  17    6.47    0.45
   2   8  18    4.74    0.37
  -2  -8  18    4.53    0.43
   2   8  18    4.65    0.47
   2   8  19    4.69    0.35
   2   8  19    4.44    0.44
  -2  -8  19    5.01    0.42
  -2  -8  20    0.34    0.16
   2   8  20    0.23    0.12
  -2  -8  21    2.79    0.28
  -2   9  20    7.88    0.33
  -2   9  20    8.47    0.48
  -2   9  19    7.78    0.38
  -2   9  19    9.02    0.54
  -2   9  18    2.16    0.31
  -2   9  18    1.88    0.22
  -2   9  17    4.68    0.43
  -2   9  17    4.74    0.35
  -2   9  16    1.36    0.21
  -2   9  16    1.72    0.30
  -2   9  15    7.94    0.46
  -2   9  15    7.85    0.57
  -2   9  15    8.62    0.54
  -2   9  14   11.26    0.66
  -2   9  14   11.20    0.62
  -2   9  14   10.79    0.54
  -2   9  13    0.86    0.23
   2  -9  13    0.68    0.23
  -2   9  13    0.48    0.13
  -2   9  13    0.63    0.21
   2  -9  12   25.91    1.03
  -2   9  12   27.80    0.94
  -2   9  12   28.44    1.00
  -2   9  12   25.96    0.80
   2  -9  11   35.53    1.91
  -2   9  11   32.39    0.91
   2  -9  11   33.58    1.15
  -2   9  11   32.75    1.00
  -2   9  11   33.01    1.05
   2  -9  10   17.36    1.30
   2  -9  10   15.84    0.77
  -2   9  10   18.17    0.77
  -2   9  10   17.25    0.71
  -2   9  10   16.76    0.67
   2  -9   9   12.68    1.11
  -2   9   9   14.73    0.67
  -2   9   9   13.26    0.60
  -2   9   9   14.15    0.63
   2  -9   8    2.01    0.46
  -2   9   8    2.13    0.26
  -2   9   8    1.93    0.26
  -2   9   8    2.09    0.26
  -2   9   7   10.36    0.54
  -2   9   7   10.99    0.52
  -2   9   7   10.47    0.53
   2  -9   7   10.29    0.95
   2  -9   6    8.92    0.85
  -2   9   6    9.98    0.52
  -2   9   6    9.00    0.49
   2  -9   5    7.06    0.74
   2  -9   4   19.22    1.21
   2  -9   3    4.95    0.60
   2  -9   2    7.84    0.74
   2  -9   1    8.64    0.77
   2  -9   0   15.31    0.99
   2  -9  -1    7.43    0.68
   2  -9  -2    6.98    0.65
  -2  -9   3    4.96    0.53
  -2  -9   4   18.59    1.10
  -2  -9   5    4.82    0.60
  -2  -9   6    9.53    0.87
   2   9   6   10.81    0.52
   2   9   6   10.06    0.48
   2   9   7   13.00    0.58
   2   9   7   12.75    0.56
  -2  -9   7   12.99    1.07
   2   9   7   13.11    0.57
   2   9   8    2.91    0.31
  -2  -9   8    2.94    0.56
   2   9   8    3.00    0.30
   2   9   8    2.92    0.28
  -2  -9   8    2.50    0.28
   2   9   9    9.88    0.55
  -2  -9   9    9.10    0.98
   2   9   9    9.65    0.50
  -2  -9   9    8.75    0.52
   2   9   9    9.37    0.51
  -2  -9  10   11.97    0.63
   2   9  10   12.18    0.64
   2   9  10   12.49    0.61
  -2  -9  10   11.56    1.14
   2   9  10   11.90    0.54
   2   9  11   34.73    1.10
  -2  -9  11   38.01    1.15
  -2  -9  11   36.08    2.04
   2   9  11   35.29    1.03
   2   9  12   25.67    0.98
   2   9  12   25.60    0.90
  -2  -9  12   25.70    0.98
   2   9  13    1.18    0.24
  -2  -9  13    1.32    0.27
   2   9  13    1.19    0.28
   2   9  14    8.14    0.59
   2   9  14    9.08    0.55
  -2  -9  14    9.17    0.61
  -2  -9  15    9.78    0.63
   2   9  15    9.38    0.64
   2   9  15    8.60    0.54
  -2  -9  16    2.27    0.33
   2   9  16    2.24    0.33
   2   9  16    2.24    0.30
  -2  -9  17    3.81    0.40
   2   9  17    3.74    0.43
   2   9  17    3.76    0.35
   2   9  18    1.73    0.30
  -2  -9  18    2.01    0.29
   2   9  18    1.62    0.23
  -2  -9  19    9.09    0.53
   2   9  19    8.29    0.43
   2   9  19    8.27    0.54
  -2  -9  20    7.35    0.43
  -2  10  20    0.20    0.11
  -2  10  19    3.02    0.30
  -2  10  18    3.87    0.36
  -2  10  17    3.37    0.35
  -2  10  16   11.17    0.65
  -2  10  15    1.12    0.27
  -2  10  14   23.92    0.94
  -2  10  14   22.72    0.85
  -2  10  13   12.69    0.65
  -2  10  13   12.78    0.70
  -2  10  12   12.29    0.63
  -2  10  12   13.43    0.71
  -2  10  11   12.11    0.66
  -2  10  11   12.12    0.59
  -2  10  11   12.34    0.63
  -2  10  10    6.48    0.45
  -2  10  10    6.08    0.47
  -2  10  10    6.66    0.45
  -2  10   9    0.46    0.16
  -2  10   9    0.30    0.16
   2 -10   9    0.63    0.28
  -2  10   9    0.40    0.15
  -2  10   8   12.48    0.64
  -2  10   8   12.07    0.60
   2 -10   8   13.22    1.11
  -2  10   8   12.03    0.58
  -2  10   7    0.22    0.14
  -2  10   7    0.38    0.16
   2 -10   7    0.61    0.28
  -2  10   7    0.27    0.13
  -2  10   6    9.69    0.48
  -2  10   6   10.15    0.56
  -2  10   6    9.22    0.53
   2 -10   6    9.07    0.90
  -2  10   5    9.24    0.53
   2 -10   5    9.12    0.89
  -2  10   5    8.16    0.49
   2  10  -5    8.57    0.46
   2 -10   4   19.27    1.25
  -2  10   4   18.49    0.73
   2  10  -4   20.73    0.71
   2  10  -3   16.79    0.65
  -2  10   3   15.21    0.66
   2 -10   3   14.12    1.06
   2  10  -2    4.95    0.36
   2 -10   2    4.49    0.58
  -2  10   2    5.24    0.39
   2 -10   1    5.46    0.62
  -2  10   1    5.59    0.39
   2  10  -1    5.57    0.39
   2 -10   0   33.90    1.51
   2  10   0   37.86    0.98
  -2  10   0   35.10    0.96
   2  10   1    6.52    0.42
  -2  10  -1    6.29    0.41
  -2  10  -2    4.85    0.35
   2  10   2    5.46    0.40
   2  10   3   16.50    0.68
  -2  10  -3   16.53    0.63
  -2  10  -4   19.71    0.67
   2  10   4   19.58    0.68
   2  10   4   20.50    0.75
   2  10   5   10.42    0.52
   2  10   5    9.96    0.47
   2  10   5   10.66    0.55
  -2 -10   6    7.02    0.76
   2  10   6    6.96    0.44
   2  10   6    6.96    0.42
   2  10   6    7.57    0.47
   2  10   7    0.29    0.17
   2  10   7    0.52    0.16
   2  10   7    0.60    0.17
  -2 -10   7    0.21    0.21
   2  10   8   13.50    0.64
  -2 -10   8   11.86    1.09
   2  10   8   13.26    0.60
   2  10   8   13.02    0.61
  -2 -10   9    0.62    0.18
   2  10   9    0.18    0.15
   2  10   9    0.51    0.17
   2  10   9    0.46    0.14
  -2 -10  10    4.04    0.39
   2  10  10    5.20    0.41
   2  10  10    4.72    0.36
   2  10  10    4.75    0.43
  -2 -10  11    9.39    0.59
   2  10  11    8.40    0.57
   2  10  11    8.96    0.54
   2  10  11    8.73    0.47
   2  10  12   13.83    0.73
   2  10  12   12.89    0.64
  -2 -10  12   13.70    0.71
   2  10  13   14.67    0.69
   2  10  13   14.98    0.77
  -2 -10  13   15.03    0.75
   2  10  14   23.73    0.86
   2  10  14   23.55    0.96
  -2 -10  14   23.36    0.94
   2  10  15    1.17    0.28
   2  10  15    1.12    0.22
  -2 -10  15    1.03    0.25
   2  10  16   11.71    0.68
   2  10  16   12.89    0.61
  -2 -10  16   12.29    0.66
   2  10  17    3.21    0.37
  -2 -10  17    3.76    0.36
   2  10  17    3.51    0.32
   2  10  18    3.36    0.29
   2  10  18    2.98    0.34
  -2 -10  18    3.32    0.33
   2  10  19    3.32    0.32
  -2  11  19    1.90    0.22
  -2  11  18    1.61    0.23
  -2  11  17    2.94    0.31
  -2  11  16    3.98    0.38
  -2  11  15   10.54    0.61
  -2  11  14    4.02    0.41
  -2  11  13    4.51    0.44
  -2  11  12   21.10    0.80
  -2  11  12   22.28    0.91
  -2  11  11   24.86    0.95
  -2  11  11   25.49    0.85
  -2  11  11   25.62    0.87
  -2  11  10    3.84    0.36
  -2  11  10    3.39    0.34
  -2  11  10    3.82    0.39
  -2  11   9   15.54    0.74
  -2  11   9   14.36    0.67
  -2  11   9   15.63    0.67
  -2  11   8    3.70    0.38
  -2  11   8    3.69    0.33
  -2  11   8    3.28    0.34
  -2  11   7   17.06    0.76
  -2  11   7   17.00    0.66
  -2  11   7   16.44    0.73
  -2  11   6    2.86    0.33
  -2  11   6    2.88    0.33
   2 -11   6    3.73    0.59
  -2  11   5    0.24    0.13
  -2  11   5   -0.04    0.17
   2  11  -5    0.34    0.14
   2 -11   5    0.54    0.27
  -2  11   4   16.07    0.72
   2 -11   4   14.46    1.09
  -2  11   4   15.84    0.71
   2  11  -4   16.34    0.66
   2 -11   3   17.75    1.21
  -2  11   3   18.65    0.77
   2  11  -3   19.39    0.73
  -2  11   2   19.57    0.78
   2  11  -2   20.48    0.77
   2  11  -1   15.29    0.67
  -2  11   1   15.21    0.68
  -2  11   0   12.36    0.61
   2  11   0   12.21    0.61
  -2  11  -1   11.74    0.59
   2  11   1   12.86    0.63
  -2  11  -2   19.43    0.74
   2  11   2   20.36    0.79
  -2  11  -3   19.69    0.73
   2  11   3   19.49    0.77
   2  11   3   18.42    0.68
  -2  11  -4   15.03    0.62
   2  11   4   14.59    0.62
   2  11   4   14.18    0.67
   2  11   5    0.88    0.21
   2  11   5    0.94    0.21
   2  11   5    1.04    0.17
   2  11   6    2.06    0.28
   2  11   6    2.30    0.26
   2  11   6    2.15    0.28
   2  11   7   20.26    0.79
   2  11   7   21.17    0.75
   2  11   7   21.60    0.82
   2  11   8    3.88    0.37
   2  11   8    4.16    0.35
   2  11   8    4.63    0.40
   2  11   9   10.66    0.61
   2  11   9   10.63    0.56
   2  11   9   10.55    0.56
   2  11  10    4.48    0.41
   2  11  10    4.17    0.35
   2  11  10    4.90    0.40
  -2 -11  10    3.86    0.37
   2  11  11   27.11    0.98
  -2 -11  11   26.46    0.94
   2  11  11   26.28    0.90
   2  11  11   25.77    0.82
   2  11  12   16.68    0.79
   2  11  12   16.86    0.71
   2  11  12   16.17    0.61
  -2 -11  12   16.71    0.76
  -2 -11  13    4.76    0.42
   2  11  13    4.86    0.40
   2  11  13    4.29    0.42
   2  11  14    2.68    0.30
   2  11  14    3.48    0.39
  -2 -11  14    2.66    0.32
   2  11  15   11.43    0.64
   2  11  15   11.22    0.56
   2  11  16    2.94    0.34
   2  11  16    2.92    0.29
   2  11  17    2.32    0.25
   2  11  17    2.66    0.31
   2  11  18    1.30    0.21
   2  11  18    1.21    0.17
  -2  12  18    0.96    0.16
  -2  12  17    3.17    0.28
  -2  12  16    1.75    0.25
  -2  12  15    4.89    0.40
  -2  12  14    5.32    0.43
  -2  12  13    5.58    0.45
  -2  12  12    2.12    0.31
  -2  12  11    7.38    0.52
  -2  12  10    6.30    0.44
  -2  12  10    6.16    0.48
  -2  12   9    1.61    0.25
  -2  12   9    1.18    0.25
  -2  12   8   15.37    0.71
  -2  12   8   15.85    0.75
  -2  12   7    4.82    0.42
  -2  12   7    5.16    0.44
  -2  12   6    7.81    0.52
  -2  12   6    8.71    0.56
  -2  12   5   11.67    0.64
  -2  12   5   11.99    0.64
   2  12  -5   12.70    0.58
  -2  12   4   16.61    0.75
   2  12  -4   15.76    0.67
  -2  12   4   15.88    0.73
  -2  12   3   13.40    0.68
  -2  12   3   13.11    0.67
   2  12  -3   13.85    0.64
  -2  12   2    1.00    0.23
   2  12  -2    0.96    0.20
  -2  12   2    0.85    0.23
  -2  12   1    2.22    0.30
   2  12  -1    2.65    0.31
  -2  12   0   25.55    0.90
   2  12   0   25.80    0.91
  -2  12  -1    3.04    0.33
   2  12   1    2.70    0.32
  -2  12  -2    0.74    0.18
   2  12   2    0.78    0.20
  -2  12  -3   12.13    0.59
   2  12   3   12.40    0.64
   2  12   4   14.70    0.63
   2  12   4   14.91    0.71
  -2  12  -4   15.31    0.64
   2  12   5   11.98    0.58
   2  12   5   11.87    0.63
   2  12   6    6.08    0.43
   2  12   6    6.03    0.39
   2  12   6    6.22    0.46
   2  12   7    3.54    0.35
   2  12   7    3.76    0.32
   2  12   7    4.12    0.38
   2  12   8   16.06    0.72
   2  12   8   16.89    0.73
   2  12   8   16.35    0.66
   2  12   9    0.93    0.19
   2  12   9    1.17    0.21
   2  12   9    0.81    0.22
   2  12  10    4.80    0.42
   2  12  10    5.05    0.39
   2  12  10    4.86    0.38
   2  12  11    7.42    0.43
   2  12  11    7.87    0.48
   2  12  11    8.18    0.54
   2  12  12    2.21    0.23
   2  12  12    2.16    0.30
   2  12  12    2.04    0.26
   2  12  13    5.84    0.40
   2  12  13    6.25    0.47
   2  12  14    3.77    0.35
   2  12  14    3.12    0.30
   2  12  15    5.62    0.41
   2  12  15    5.26    0.35
   2  12  16    1.68    0.20
   2  12  16    1.64    0.23
   2  12  17    2.55    0.25
  -2  13  17    2.03    0.19
  -2  13  16    1.30    0.19
  -2  13  15    3.22    0.29
  -2  13  14    4.12    0.34
  -2  13  13    0.73    0.19
  -2  13  12    6.58    0.45
  -2  13  11    4.02    0.38
  -2  13  10    3.41    0.36
  -2  13   9    8.45    0.49
  -2  13   9    8.87    0.55
  -2  13   8    7.22    0.48
  -2  13   8    6.92    0.49
  -2  13   7    8.97    0.55
  -2  13   7    9.24    0.55
  -2  13   6   14.17    0.69
  -2  13   6   14.41    0.70
   2  13  -5    0.35    0.15
  -2  13   5   -0.02    0.15
  -2  13   5    0.09    0.17
  -2  13   4    9.88    0.58
  -2  13   4    9.89    0.59
   2  13  -4   10.11    0.54
  -2  13   3   12.84    0.66
  -2  13   3   12.08    0.64
   2  13  -3   11.92    0.60
  -2  13   2    4.59    0.40
  -2  13   2    3.97    0.38
   2  13  -2    4.11    0.38
  -2  13   1   16.46    0.75
  -2  13   1   17.27    0.76
   2  13  -1   16.72    0.74
  -2  13   0    5.05    0.42
   2  13   0    5.62    0.45
   2  13   1   12.91    0.66
  -2  13  -1   11.79    0.61
   2  13   2    4.49    0.40
  -2  13  -2    4.45    0.39
  -2  13  -3   12.95    0.61
   2  13   3   13.07    0.67
   2  13   4    8.94    0.49
  -2  13  -4   10.09    0.52
   2  13   4    9.70    0.58
   2  13   5    0.15    0.16
   2  13   5   -0.11    0.14
   2  13   6   13.71    0.67
   2  13   6   12.69    0.60
   2  13   7    9.00    0.54
   2  13   7    9.22    0.53
   2  13   8    6.56    0.45
   2  13   8    6.73    0.40
   2  13   8    7.36    0.48
   2  13   9    8.92    0.47
   2  13   9    9.83    0.55
   2  13   9    9.93    0.53
   2  13  10    3.52    0.34
   2  13  10    3.96    0.33
   2  13  10    3.51    0.30
   2  13  11    3.30    0.32
   2  13  11    3.34    0.28
   2  13  11    3.39    0.30
   2  13  12    5.94    0.33
   2  13  12    5.96    0.42
   2  13  12    5.63    0.36
   2  13  13    0.56    0.14
   2  13  13    0.56    0.17
   2  13  14    3.57    0.27
   2  13  14    3.39    0.30
   2  13  15    3.55    0.29
   2  13  16    1.64    0.18
  -2  14  15    0.19    0.09
  -2  14  14    2.07    0.21
  -2  14  13    3.67    0.29
  -2  14  12    3.38    0.30
  -2  14  11    3.84    0.33
  -2  14  10    4.45    0.36
  -2  14   9    3.16    0.32
  -2  14   8    5.83    0.42
  -2  14   8    5.90    0.40
  -2  14   7    1.13    0.22
  -2  14   7    1.58    0.25
  -2  14   6    2.29    0.29
  -2  14   6    2.13    0.28
  -2  14   5    9.35    0.54
  -2  14   5    8.78    0.53
   2  14  -5    9.67    0.47
  -2  14   4   12.00    0.62
  -2  14   4   11.67    0.60
   2  14  -4   10.63    0.52
  -2  14   3    7.14    0.49
   2  14  -3    6.54    0.43
  -2  14   3    6.95    0.47
   2  14  -2    1.52    0.23
  -2  14   2    2.03    0.28
  -2  14   2    2.52    0.32
  -2  14   1    0.16    0.15
   2  14  -1    0.29    0.15
  -2  14   1    0.20    0.14
   2  14   0    6.63    0.47
  -2  14   0    6.78    0.46
  -2  14   0    6.70    0.46
   2  14   1   -0.01    0.14
  -2  14  -1    0.12    0.13
  -2  14  -2    3.31    0.32
  -2  14  -2    3.31    0.32
   2  14   2    3.12    0.34
  -2  14  -3    5.00    0.37
   2  14   3    5.50    0.44
  -2  14  -4   12.22    0.54
   2  14   4   12.78    0.64
   2  14   5   11.63    0.61
   2  14   6    1.79    0.23
   2  14   6    2.14    0.28
   2  14   7    1.58    0.24
   2  14   7    1.55    0.22
   2  14   8    5.07    0.36
   2  14   8    5.69    0.39
   2  14   9    2.82    0.28
   2  14   9    2.95    0.24
   2  14   9    3.28    0.29
   2  14  10    4.37    0.34
   2  14  10    3.94    0.27
   2  14  10    4.20    0.30
   2  14  11    3.82    0.30
   2  14  11    3.49    0.25
   2  14  11    3.73    0.26
   2  14  12    3.40    0.24
   2  14  12    3.25    0.27
   2  14  13    4.62    0.30
   2  14  14    1.05    0.14
  -2  15  12    1.81    0.18
  -2  15  11    2.78    0.24
  -2  15  10    1.29    0.19
  -2  15   9   11.51    0.50
  -2  15   8    6.19    0.39
  -2  15   7   11.33    0.52
  -2  15   6    6.01    0.39
  -2  15   5    1.83    0.23
  -2  15   5    2.40    0.27
   2  15  -4    2.86    0.26
  -2  15   4    2.99    0.29
  -2  15   4    2.94    0.30
   2  15  -3    1.59    0.21
  -2  15   3    1.66    0.23
  -2  15   3    1.90    0.25
  -2  15   2    1.02    0.20
   2  15  -2    1.00    0.20
  -2  15   2    1.22    0.21
  -2  15   1    8.88    0.49
  -2  15   1    8.86    0.48
   2  15  -1   10.02    0.51
  -2  15   0    3.73    0.33
  -2  15   0    4.18    0.33
   2  15   0    3.78    0.33
  -2  15  -1    8.09    0.44
  -2  15  -1    8.86    0.47
   2  15   1    8.34    0.49
  -2  15  -2    1.63    0.21
   2  15   2    2.00    0.26
  -2  15  -2    1.95    0.23
  -2  15  -3    2.28    0.24
   2  15   3    2.21    0.26
  -2  15  -4    2.86    0.26
   2  15   4    2.83    0.30
  -2  15  -5    2.49    0.23
   2  15   5    2.32    0.27
  -2  15  -6    4.62    0.29
   2  15   6    5.27    0.37
   2  15   7   11.78    0.51
   2  15   8    5.93    0.35
   2  15   9   10.39    0.43
   2  15  10    1.68    0.17
  -2  16   9    3.02    0.21
  -2  16   8    2.88    0.22
  -2  16   7    0.91    0.14
  -2  16   6    0.87    0.15
  -2  16   5    9.16    0.40
  -2  16   4    4.94    0.30
   2  16  -4    4.47    0.24
  -2  16   3    6.41    0.34
   2  16  -3    6.80    0.33
   2  16  -2    1.97    0.20
  -2  16   2    1.81    0.19
  -2  16   1    1.66    0.18
   2  16  -1    1.98    0.21
  -2  16   0    5.82    0.32
   2  16   0    6.14    0.36
   2  16   1    1.53    0.19
  -2  16  -1    1.75    0.19
  -2  16  -2    1.49    0.16
   2  16   2    1.64    0.20
  -2  16  -3    5.92    0.29
   2  16   3    7.62    0.40
   2  16   4    4.82    0.32
   2  16   5    9.74    0.43
   2  16   6    0.90    0.15
   2  16   7    0.96    0.14
   2  16   8    3.22    0.21
   2  17  -1    4.47    0.22
   2  17   0    1.99    0.16
   2  17   1    5.88    0.28
   2  17   2    2.06    0.17
   2  17   3    1.37    0.14
   2  17   4    1.10    0.13
  -3   0   0    0.06    0.13
  -3   0   0   -0.04    0.11
  -3   0  -1  157.64    1.95
  -3   0   1  156.17    1.77
  -3   0   1  153.30    1.65
  -3   0   2   14.69    0.53
  -3   0   2   14.62    0.56
  -3   0   3   42.13    0.84
  -3   0   3   43.15    1.02
  -3   0   4    1.96    0.28
  -3   0   4    1.86    0.18
   3   0   5   12.22    0.47
  -3   0   5   11.40    0.62
  -3   0   5   11.56    0.33
   3   0   6   10.59    0.46
  -3   0   6   11.26    0.65
   3   0   7   14.35    0.57
  -3   0   7   13.95    0.77
   3   0   8    1.55    0.23
  -3   0  -8    1.50    0.31
  -3   0   8    1.58    0.31
  -3   0   9    0.19    0.22
   3   0   9    0.10    0.11
  -3   0  -9    0.05    0.21
  -3   0 -10   54.97    1.74
   3   0  10   54.04    1.35
  -3   0  10   57.23    1.80
  -3   0 -11    1.81    0.37
   3   0  11    2.00    0.28
  -3   0  11    1.87    0.38
  -3   0  12  121.67    2.89
  -3   0 -12  119.20    2.74
   3   0  12  118.01    2.31
  -3   0  13   44.68    1.84
   3   0  14   27.63    0.88
  -3   0  14   26.65    1.47
  -3   0  15    0.98    0.20
   3   0  15    1.04    0.22
   3   0  15    1.08    0.21
   3   0  16    1.51    0.25
   3   0  16    1.54    0.26
  -3   0  16    1.51    0.25
   3   0  17   17.93    0.81
  -3   0  17   18.00    0.76
   3   0  17   18.18    0.74
  -3   0  18    1.44    0.25
   3   0  18    1.18    0.27
   3   0  18    0.95    0.20
   3   0  19   14.01    0.74
   3   0  19   12.66    0.61
  -3   0  19   12.93    0.67
   3   0  20   16.43    0.67
   3   0  20   17.55    0.83
  -3   0  20   17.31    0.76
   3   0  21    0.45    0.20
  -3   0  21    0.43    0.17
  -3   0  21    0.49    0.16
  -3   0  22    2.55    0.29
  -3   0  22    2.73    0.26
  -3   0  23    0.70    0.17
  -3   0  23    0.36    0.11
  -3   0  24    0.82    0.14
  -3   0  25    0.50    0.10
  -3   1  25   -0.06    0.08
  -3   1  24    6.10    0.35
  -3   1  23   12.00    0.54
  -3   1  22    1.47    0.24
  -3   1  21    0.20    0.15
  -3   1  21    0.40    0.14
   3  -1  20    1.87    0.31
  -3   1  20    2.03    0.29
  -3   1  19    2.61    0.33
   3  -1  19    3.27    0.38
   3  -1  18   12.99    0.71
  -3   1  18   13.72    0.69
   3  -1  18   12.78    0.59
   3  -1  17    0.46    0.20
  -3   1  17    0.36    0.17
   3  -1  17    0.78    0.19
   3  -1  16   25.46    0.82
   3  -1  16   26.57    0.96
  -3   1  16   27.01    0.91
  -3   1  15   55.73    1.25
   3  -1  15   56.11    1.18
   3  -1  14   32.07    0.95
  -3   1  14   32.74    0.92
   3  -1  13    0.42    0.15
   3  -1  12   10.11    0.72
  -3  -1 -12   10.51    0.82
  -3   1  11   14.29    0.99
   3  -1  11   13.54    0.78
  -3  -1 -11   14.28    0.93
   3  -1  10    4.17    0.42
  -3   1  10    3.01    0.46
   3  -1   9    7.43    0.51
  -3   1   9    7.10    0.63
  -3   1   8   37.59    1.36
   3  -1   8   36.98    1.08
  -3   1   7   52.30    1.53
   3  -1   7   53.54    1.23
  -3   1   6    8.97    0.62
   3  -1   6    9.36    0.50
   3  -1   5  111.44    1.61
  -3   1   5  109.76    1.37
  -3   1   4    6.47    0.48
  -3   1   4    7.55    0.40
  -3   1   3  263.25    2.71
  -3   1   3  273.12    2.41
  -3   1   2  327.61    2.78
  -3  -1  -2  326.99    1.49
  -3   1   1  195.94    2.23
  -3  -1  -1  195.47    1.41
  -3   1   0   62.00    1.30
  -3   1  -1  194.58    2.37
  -3   1  -2  322.16    3.15
  -3  -1   3  271.04    1.89
  -3   1  -3  265.95    2.97
   3   1   4    7.47    0.28
  -3   1  -4    7.62    0.55
  -3  -1   4    7.01    0.54
  -3  -1   4    7.43    0.28
  -3   1  -5  100.24    1.98
  -3  -1   5   99.99    2.04
   3   1   5  105.14    1.10
  -3   1  -6   11.27    0.72
  -3  -1   6   11.87    0.77
   3   1   6   11.29    0.39
  -3  -1   7   43.46    1.53
   3   1   7   43.57    0.85
  -3   1  -7   44.15    1.43
  -3  -1   7   45.96    1.35
  -3   1  -8   34.49    1.32
   3   1   8   33.92    0.82
  -3  -1   8   32.50    1.41
  -3  -1   8   33.70    1.23
  -3  -1   9    7.31    0.62
   3   1   9    8.29    0.45
  -3  -1   9    7.30    0.74
  -3   1  -9    6.73    0.63
  -3   1 -10    1.20    0.33
  -3  -1  10    1.16    0.35
  -3  -1  10    1.34    0.31
   3   1  10    1.20    0.21
  -3   1 -11   13.95    0.94
  -3  -1  11   13.19    0.90
  -3   1 -12   10.83    0.85
  -3  -1  12   11.15    0.88
  -3  -1  13    0.71    0.25
  -3  -1  14   30.43    1.57
   3   1  14   32.49    0.94
  -3  -1  15   61.18    2.29
  -3  -1  15   60.30    1.27
   3   1  15   62.11    1.31
   3   1  15   63.02    1.38
  -3  -1  16   22.51    1.41
  -3  -1  16   24.13    0.84
   3   1  16   23.92    0.90
   3   1  16   23.35    0.83
   3   1  17    0.72    0.21
  -3  -1  17    0.81    0.20
   3   1  17    0.79    0.22
  -3  -1  18   13.90    0.67
   3   1  18   13.61    0.66
   3   1  18   14.94    0.75
  -3  -1  19    3.22    0.34
   3   1  19    3.01    0.34
   3   1  19    3.32    0.38
   3   1  20    2.47    0.29
   3   1  20    1.77    0.30
  -3  -1  20    1.82    0.27
   3   1  21    0.23    0.18
  -3  -1  21    0.25    0.14
  -3  -1  21    0.07    0.13
   3   1  22    1.54    0.26
  -3  -1  22    1.70    0.24
  -3  -1  22    1.51    0.21
  -3  -1  23   10.97    0.46
  -3  -1  23   12.19    0.52
  -3  -1  24    5.45    0.31
  -3   2  25    0.00    0.07
  -3   2  24    0.50    0.13
  -3   2  23    0.32    0.14
  -3   2  22   12.69    0.60
  -3   2  21    1.36    0.25
  -3   2  20    7.57    0.52
   3  -2  19   15.61    0.79
  -3   2  19   14.88    0.72
  -3   2  18    7.08    0.52
   3  -2  18    7.46    0.56
  -3   2  17    0.85    0.22
   3  -2  17    1.13    0.24
   3  -2  17    1.20    0.21
   3  -2  16   10.22    0.61
   3  -2  16    9.27    0.52
  -3   2  16   10.07    0.57
   3  -2  15    2.25    0.29
  -3   2  15    2.05    0.28
   3  -2  15    1.33    0.21
  -3   2  14    7.37    0.46
   3  -2  14    6.43    0.69
   3  -2  14    6.82    0.46
   3  -2  13   28.14    1.33
  -3  -2 -13   29.59    1.43
   3  -2  12   27.24    1.23
   3  -2  11   13.11    0.81
   3  -2  10   15.09    0.82
   3  -2   9   23.64    0.98
   3  -2   8   51.00    1.38
   3  -2   7    0.87    0.22
   3  -2   6   35.24    1.06
   3  -2   5   53.50    1.26
  -3   2   5   52.60    1.17
  -3   2   4   69.85    1.37
  -3   2   3   77.65    1.48
  -3   2   2   84.16    1.58
  -3   2   1    1.37    0.27
  -3   2   0    1.99    0.31
  -3   2  -1    0.10    0.22
  -3   2  -2   77.04    1.69
  -3  -2   2   75.72    1.46
  -3   2  -3   73.65    1.71
  -3  -2   3   71.97    1.51
  -3  -2   4   68.31    1.60
  -3   2  -4   70.10    1.72
  -3  -2   5   42.02    1.34
  -3   2  -5   45.67    1.43
  -3   2  -6   39.08    1.37
   3   2   6   34.93    0.49
  -3  -2   6   37.25    1.34
   3   2   7    1.21    0.12
  -3   2  -7    1.28    0.34
  -3  -2   7    0.68    0.29
  -3  -2   8   43.49    1.63
  -3   2  -8   44.53    1.55
  -3  -2   9   19.68    1.16
  -3   2  -9   19.32    1.06
  -3   2 -10   12.48    0.89
  -3  -2  10   13.67    0.88
  -3  -2  10   12.36    0.98
  -3  -2  11    9.61    0.94
  -3   2 -11    9.14    0.76
  -3  -2  11    8.27    0.72
  -3  -2  12   20.27    1.39
  -3  -2  12   21.19    1.20
  -3  -2  13   29.32    1.73
  -3  -2  13   28.43    1.46
   3   2  14    5.31    0.49
   3   2  14    5.44    0.40
   3   2  14    5.54    0.40
  -3  -2  14    4.70    0.64
   3   2  15    2.18    0.35
  -3  -2  15    2.42    0.45
   3   2  15    2.22    0.29
  -3  -2  15    1.90    0.23
   3   2  15    2.26    0.29
   3   2  16   10.19    0.59
  -3  -2  16    9.18    0.52
   3   2  16    9.03    0.54
  -3  -2  17    0.52    0.15
   3   2  17    0.62    0.22
   3   2  17    0.54    0.19
   3   2  18    7.46    0.54
   3   2  18    7.13    0.50
  -3  -2  18    7.48    0.49
   3   2  19   12.35    0.69
  -3  -2  19   13.23    0.64
   3   2  19   13.73    0.67
  -3  -2  20    8.83    0.52
  -3  -2  20    9.15    0.55
   3   2  20    9.46    0.60
  -3  -2  21    1.35    0.23
   3   2  21    1.08    0.23
  -3  -2  21    1.12    0.21
  -3  -2  22   11.76    0.53
   3   2  22   11.18    0.60
  -3  -2  22   11.41    0.54
  -3  -2  23    0.33    0.11
  -3  -2  23    0.02    0.09
  -3  -2  24    0.40    0.11
  -3   3  25    0.81    0.12
  -3   3  24    5.69    0.32
  -3   3  23   11.70    0.52
  -3   3  22    6.21    0.42
  -3   3  21    6.83    0.48
   3  -3  20    0.74    0.18
  -3   3  20    0.59    0.20
   3  -3  19    1.85    0.26
  -3   3  19    2.39    0.32
  -3   3  18    9.43    0.62
   3  -3  18    9.10    0.61
  -3   3  18    9.88    0.59
   3  -3  18    9.08    0.55
   3  -3  17    0.17    0.16
  -3   3  17    0.63    0.22
   3  -3  17    0.47    0.18
  -3   3  17    0.61    0.18
  -3   3  16   16.27    0.76
   3  -3  16   14.63    0.68
   3  -3  16   15.84    0.76
  -3   3  16   16.60    0.74
   3  -3  15   51.59    1.23
   3  -3  15   52.31    1.32
  -3   3  15   51.95    1.27
  -3   3  15   51.07    1.24
  -3   3  14    3.02    0.32
   3  -3  14    3.28    0.33
  -3   3  14    3.18    0.30
   3  -3  14    2.88    0.31
   3  -3  14    3.67    0.53
   3  -3  13    5.26    0.60
   3  -3  12    4.23    0.53
   3  -3  11    2.52    0.39
   3  -3  10   68.64    1.89
   3  -3   9    5.17    0.52
   3  -3   8   50.20    1.48
   3  -3   7  116.75    2.20
   3  -3   6  117.48    2.12
   3  -3   5   31.39    1.06
  -3   3   5   30.65    1.03
  -3   3   4    3.88    0.39
  -3   3   3    1.02    0.24
  -3   3   2   13.23    0.72
  -3   3   1   35.22    1.17
  -3  -3   0   44.92    0.93
  -3   3   0   48.92    1.40
  -3   3  -1   32.64    1.18
  -3  -3   1   31.86    0.88
  -3  -3   2   13.39    0.63
  -3   3  -2   13.99    0.81
  -3   3  -3    1.09    0.31
  -3  -3   3    1.43    0.26
  -3  -3   4    5.39    0.48
  -3   3  -4    4.81    0.51
  -3  -3   5   27.63    1.10
  -3   3  -5   27.91    1.20
  -3  -3   6  107.95    2.31
  -3   3  -6  110.01    2.41
  -3   3  -7  109.98    2.48
  -3  -3   7  108.06    2.46
  -3   3  -8   47.42    1.67
  -3  -3   8   50.29    1.79
  -3   3  -9    5.23    0.57
  -3  -3   9    6.21    0.69
  -3  -3  10   73.27    2.41
  -3   3 -10   74.48    2.16
  -3   3 -11    3.35    0.48
  -3  -3  11    3.81    0.60
  -3  -3  12    4.86    0.72
  -3  -3  12    4.61    0.61
  -3  -3  13    4.17    0.72
  -3  -3  13    4.36    0.60
  -3  -3  14    2.83    0.54
   3   3  14    2.84    0.30
   3   3  14    2.74    0.35
   3   3  14    3.00    0.27
   3   3  14    2.89    0.30
  -3  -3  14    3.88    0.71
  -3  -3  15   49.34    1.10
   3   3  15   49.75    1.22
  -3  -3  15   48.03    2.04
   3   3  15   48.54    1.05
   3   3  15   49.11    1.23
   3   3  15   48.39    1.43
  -3  -3  16   18.33    0.70
  -3  -3  16   18.10    1.28
   3   3  16   17.46    0.76
   3   3  16   17.81    0.65
   3   3  16   17.68    0.92
   3   3  16   18.02    0.77
   3   3  17    0.66    0.21
  -3  -3  17    0.35    0.13
   3   3  17    0.42    0.20
   3   3  18    9.14    0.58
   3   3  18    9.29    0.57
  -3  -3  18    9.48    0.53
   3   3  19    1.82    0.29
   3   3  19    1.93    0.30
  -3  -3  19    1.98    0.26
   3   3  20    0.66    0.21
  -3  -3  20    0.22    0.12
  -3  -3  20    0.47    0.16
   3   3  21    6.06    0.45
  -3  -3  21    6.15    0.45
  -3  -3  21    6.38    0.40
   3   3  22    6.12    0.44
  -3  -3  22    5.75    0.40
  -3  -3  22    5.87    0.36
  -3  -3  23   11.15    0.48
  -3  -3  24    6.10    0.30
  -3   4  24    0.74    0.14
  -3   4  23    0.19    0.11
  -3   4  22    7.02    0.44
  -3   4  21    4.38    0.39
  -3   4  20   10.11    0.58
  -3   4  19   17.39    0.77
   3  -4  19   17.41    0.76
  -3   4  19   16.63    0.79
  -3   4  18   13.20    0.73
  -3   4  18   12.39    0.67
   3  -4  18   12.85    0.67
  -3   4  17    0.96    0.24
   3  -4  17    0.77    0.21
  -3   4  17    0.73    0.21
   3  -4  16    5.02    0.44
  -3   4  16    4.21    0.40
  -3   4  16    4.44    0.42
   3  -4  16    4.63    0.64
   3  -4  15    0.83    0.22
  -3   4  15    0.92    0.23
  -3   4  15    0.90    0.21
   3  -4  15    0.67    0.19
  -3   4  14   15.21    0.64
  -3   4  14   15.58    0.69
   3  -4  14   15.46    1.14
   3  -4  14   15.20    0.69
   3  -4  14   13.46    0.66
  -3   4  14   15.88    0.69
   3  -4  13   18.54    0.74
   3  -4  13   19.40    0.75
   3  -4  13   18.63    1.20
  -3   4  13   19.41    0.73
  -3   4  13   19.70    0.71
   3  -4  12   27.17    1.38
   3  -4  11   26.30    1.31
   3  -4  10    4.86    0.58
   3  -4   9    9.24    0.73
   3  -4   8    3.50    0.45
   3  -4   7    9.56    0.68
   3  -4   6   97.01    2.10
   3  -4   5   23.01    1.00
  -3   4   5   21.31    0.96
  -3   4   4   84.94    1.93
  -3   4   3   10.19    0.70
  -3   4   2   10.99    0.72
  -3  -4  -1   75.22    1.08
  -3   4   1   78.91    1.92
  -3   4   0    0.79    0.26
  -3  -4   0    0.86    0.17
  -3   4  -1   80.51    1.98
  -3  -4   1   81.68    1.44
  -3   4  -2    7.56    0.64
  -3  -4   2    7.54    0.49
  -3  -4   3    5.60    0.46
  -3   4  -3    5.26    0.57
  -3  -4   4   85.68    1.86
  -3   4  -4   87.18    2.17
  -3  -4   5   24.34    1.07
  -3   4  -5   24.29    1.18
  -3  -4   6   92.25    2.19
  -3   4  -6   94.54    2.35
  -3  -4   7   10.66    0.81
  -3   4  -7    9.94    0.79
  -3   4  -8    3.55    0.50
  -3  -4   8    5.09    0.60
  -3  -4   9    9.60    0.86
  -3   4  -9   10.47    0.84
  -3   4 -10    2.58    0.43
  -3  -4  10    1.92    0.46
  -3  -4  11   27.36    1.59
  -3  -4  12   27.15    1.68
   3   4  13   19.53    0.83
  -3  -4  13   18.85    1.23
   3   4  13   19.12    0.74
  -3  -4  13   18.11    1.43
   3   4  13   19.31    0.66
   3   4  14   15.94    0.63
  -3  -4  14   16.08    1.18
   3   4  14   15.47    0.65
   3   4  14   16.41    0.71
  -3  -4  14   15.25    1.34
   3   4  14   15.30    0.77
  -3  -4  15    0.12    0.10
   3   4  15    0.75    0.24
   3   4  15    0.84    0.21
   3   4  15    0.81    0.18
  -3  -4  15    1.18    0.46
   3   4  15    0.65    0.19
   3   4  16    4.99    0.51
   3   4  16    4.10    0.40
   3   4  16    4.99    0.42
   3   4  16    5.02    0.38
  -3  -4  16    4.88    0.67
   3   4  17    0.40    0.18
   3   4  17    0.34    0.25
   3   4  17    0.38    0.15
   3   4  17    0.19    0.16
   3   4  18   11.86    0.65
   3   4  18   12.64    0.67
   3   4  18   12.07    0.55
   3   4  19   19.09    0.80
  -3  -4  19   18.84    0.83
   3   4  20    9.65    0.56
  -3  -4  20   10.73    0.61
  -3  -4  21    4.22    0.38
   3   4  21    4.49    0.39
   3   4  22    6.25    0.41
  -3  -4  22    6.69    0.43
  -3  -4  23    0.25    0.13
  -3  -4  24    0.87    0.13
  -3   5  24    5.46    0.28
  -3   5  23    4.96    0.32
  -3   5  22   10.22    0.50
  -3   5  21    4.31    0.36
  -3   5  20    2.86    0.33
  -3   5  20    2.47    0.32
   3  -5  19    3.23    0.36
  -3   5  19    3.53    0.39
  -3   5  19    3.41    0.36
  -3   5  18    3.29    0.36
   3  -5  18    3.38    0.38
  -3   5  18    4.17    0.43
   3  -5  17    1.63    0.27
  -3   5  17    1.63    0.27
  -3   5  17    1.86    0.29
  -3   5  16    4.45    0.41
  -3   5  16    4.16    0.41
   3  -5  16    4.17    0.41
  -3   5  15   34.99    1.09
  -3   5  15   32.94    1.03
   3  -5  15   32.76    1.77
   3  -5  15   33.87    1.11
  -3   5  14    5.94    0.45
   3  -5  14    6.45    0.76
   3  -5  14    5.95    0.46
  -3   5  14    6.05    0.45
  -3   5  14    5.77    0.42
  -3   5  13    7.43    0.47
   3  -5  13    6.94    0.77
  -3   5  13    6.68    0.45
   3  -5  13    6.91    0.48
  -3   5  13    6.75    0.44
  -3   5  12   15.44    0.64
   3  -5  12   16.89    0.71
  -3   5  12   15.16    0.63
   3  -5  12   16.36    1.13
   3  -5  11    3.90    0.57
   3  -5  10   33.81    1.52
   3  -5   9    0.23    0.18
   3  -5   8   24.62    1.22
   3  -5   7   27.95    1.25
   3  -5   6   46.00    1.56
   3  -5   5    5.78    0.55
   3  -5   4   22.19    1.03
  -3   5   4   20.80    1.06
  -3   5   3    1.05    0.31
  -3   5   2   23.58    1.16
  -3  -5  -1    5.91    0.33
  -3   5   1    6.41    0.64
  -3   5   0   78.68    2.11
  -3  -5   0   77.05    1.35
  -3   5  -1    1.15    0.37
  -3  -5   1    1.08    0.21
  -3   5  -2   19.66    1.09
  -3  -5   2   21.27    0.85
  -3   5  -3    0.24    0.25
  -3  -5   3    0.24    0.16
  -3  -5   4   18.08    0.90
  -3   5  -4   19.46    1.11
  -3   5  -5    4.33    0.56
  -3  -5   5    5.18    0.53
  -3   5  -6   44.62    1.71
  -3  -5   6   45.80    1.62
  -3   5  -7   23.70    1.26
  -3  -5   7   23.04    1.22
  -3   5  -8   23.08    1.25
  -3  -5   8   23.51    1.30
  -3  -5   9    0.19    0.24
  -3   5  -9    0.35    0.19
  -3   5 -10   34.78    1.54
  -3  -5  10   34.99    1.76
  -3  -5  11    5.07    0.74
   3   5  12   14.27    0.68
   3   5  12   13.80    0.62
  -3  -5  12   14.02    1.24
   3   5  12   14.51    0.59
   3   5  13    5.30    0.45
   3   5  13    5.06    0.41
   3   5  13    4.45    0.34
   3   5  13    5.15    0.38
  -3  -5  13    4.80    0.77
   3   5  14    6.29    0.52
   3   5  14    6.05    0.42
   3   5  14    6.09    0.46
   3   5  14    6.29    0.42
  -3  -5  14    5.76    0.87
  -3  -5  14    5.72    0.68
   3   5  15   33.51    0.96
   3   5  15   34.47    1.21
   3   5  15   33.69    0.98
   3   5  15   35.36    1.10
  -3  -5  15   31.01    2.03
  -3  -5  15   32.93    1.74
   3   5  16    2.88    0.40
   3   5  16    2.81    0.35
   3   5  16    3.28    0.34
   3   5  16    3.23    0.33
   3   5  17    1.70    0.27
   3   5  17    1.74    0.36
   3   5  17    1.28    0.27
  -3  -5  17    1.90    0.30
   3   5  17    1.30    0.22
   3   5  18    3.30    0.34
   3   5  18    3.35    0.32
   3   5  18    2.28    0.39
  -3  -5  18    3.20    0.38
   3   5  19    3.48    0.30
   3   5  19    3.15    0.33
  -3  -5  19    2.97    0.36
   3   5  20    2.59    0.30
  -3  -5  20    3.20    0.36
   3   5  20    2.60    0.25
   3   5  21    3.97    0.34
  -3  -5  21    4.36    0.38
  -3  -5  22   10.57    0.52
  -3  -5  23    5.07    0.32
  -3  -5  24    5.20    0.27
  -3   6  23    1.85    0.18
  -3   6  22    5.53    0.34
  -3   6  21    6.17    0.40
  -3   6  20    3.45    0.33
  -3   6  20    2.84    0.34
  -3   6  19   17.76    0.80
  -3   6  19   18.42    0.75
  -3   6  18    3.21    0.39
  -3   6  18    2.76    0.32
   3  -6  18    2.60    0.33
  -3   6  17    6.73    0.49
  -3   6  17    6.23    0.50
   3  -6  17    7.21    0.54
   3  -6  16    0.43    0.19
  -3   6  16    0.21    0.17
  -3   6  16    0.36    0.17
   3  -6  15    2.76    0.36
  -3   6  15    2.58    0.34
  -3   6  15    2.40    0.30
  -3   6  14    6.24    0.45
  -3   6  14    5.92    0.44
   3  -6  14    5.47    0.47
  -3   6  14    5.51    0.44
   3  -6  14    4.64    0.70
  -3   6  13   19.08    0.77
   3  -6  13   19.09    1.33
   3  -6  13   18.97    0.83
  -3   6  13   19.97    0.77
  -3   6  13   19.28    0.76
  -3   6  12   16.65    0.68
  -3   6  12   15.12    0.65
   3  -6  12   15.22    0.72
   3  -6  12   15.76    1.17
  -3   6  12   16.37    0.68
   3  -6  11   25.41    1.44
  -3   6  11   26.72    0.82
  -3   6  11   26.17    0.81
  -3   6  11   25.95    0.81
   3  -6  11   25.09    0.87
   3  -6  10    8.10    0.82
   3  -6   9   36.51    1.63
   3  -6   8   21.04    1.20
   3  -6   7    4.78    0.57
   3  -6   6   27.81    1.30
   3  -6   5   42.67    1.58
   3  -6   4   84.64    2.16
  -3   6   4   82.73    2.31
   3  -6   3    8.42    0.69
  -3   6   3    7.96    0.73
  -3   6   2    3.52    0.52
  -3   6   1    5.19    0.62
  -3   6   0   22.13    1.22
  -3  -6   0   21.81    0.77
  -3   6  -1    9.66    0.82
  -3  -6   1    7.44    0.50
  -3  -6   2    6.76    0.52
  -3   6  -2    7.60    0.75
  -3   6  -3   11.81    0.93
  -3  -6   3   11.67    0.72
  -3   6  -4   83.83    2.43
  -3  -6   4   78.86    1.96
  -3   6  -5   40.21    1.70
  -3  -6   5   37.65    1.45
  -3   6  -6   26.97    1.40
  -3  -6   6   26.62    1.29
  -3   6  -7    6.74    0.73
  -3  -6   7    5.81    0.65
  -3  -6   8   21.29    1.29
  -3   6  -8   21.49    1.26
  -3  -6   9   27.51    1.56
  -3   6  -9   26.58    1.40
  -3  -6  10   10.24    1.00
   3   6  11   24.61    0.85
   3   6  11   24.48    0.81
  -3  -6  11   25.10    1.63
   3   6  11   23.80    0.76
   3   6  12   19.87    0.77
  -3  -6  12   17.58    1.43
   3   6  12   18.67    0.79
   3   6  12   18.77    0.70
   3   6  13   19.60    0.74
  -3  -6  13   18.69    1.54
   3   6  13   20.22    0.81
   3   6  13   20.06    0.86
   3   6  14    5.83    0.50
   3   6  14    6.14    0.48
   3   6  14    6.51    0.45
  -3  -6  14    6.63    0.94
   3   6  15    3.71    0.39
   3   6  15    2.77    0.30
  -3  -6  15    3.59    0.40
   3   6  15    2.96    0.32
   3   6  15    3.32    0.41
   3   6  16    0.96    0.19
  -3  -6  16    1.03    0.26
   3   6  16    1.20    0.22
   3   6  16    1.01    0.26
   3   6  17    3.97    0.36
   3   6  17    4.53    0.38
   3   6  17    4.12    0.48
  -3  -6  17    5.45    0.48
   3   6  18    2.11    0.36
   3   6  18    1.82    0.25
  -3  -6  18    2.43    0.34
   3   6  18    1.90    0.25
   3   6  19   17.45    0.69
   3   6  19   17.80    0.67
  -3  -6  19   17.77    0.81
   3   6  20    3.92    0.33
  -3  -6  20    3.99    0.39
   3   6  20    4.00    0.30
   3   6  21    6.20    0.38
  -3  -6  21    6.24    0.43
  -3  -6  22    5.40    0.37
  -3  -6  23    2.39    0.22
  -3   7  22    5.34    0.30
  -3   7  21    6.12    0.36
  -3   7  20    1.13    0.24
  -3   7  20    1.13    0.19
  -3   7  19    4.75    0.43
  -3   7  19    5.32    0.40
  -3   7  18    3.21    0.37
  -3   7  18    3.09    0.32
  -3   7  17    1.13    0.26
  -3   7  17    1.03    0.23
  -3   7  16   18.76    0.78
  -3   7  16   18.63    0.84
   3  -7  16   17.66    0.86
  -3   7  15   20.88    0.82
  -3   7  15   20.26    0.87
   3  -7  15   20.73    0.93
  -3   7  14    8.84    0.57
  -3   7  14    8.13    0.51
  -3   7  14    9.64    0.57
   3  -7  14    8.75    0.61
  -3   7  13    5.31    0.43
  -3   7  13    5.96    0.43
  -3   7  13    5.60    0.43
   3  -7  13    4.60    0.69
   3  -7  13    5.20    0.46
  -3   7  12    1.72    0.26
  -3   7  12    1.29    0.22
  -3   7  12    1.42    0.24
   3  -7  12    1.53    0.26
   3  -7  12    1.90    0.44
  -3   7  11    4.86    0.38
   3  -7  11    4.66    0.42
  -3   7  11    4.27    0.35
  -3   7  11    4.56    0.37
   3  -7  11    4.34    0.65
  -3   7  10   33.72    0.93
  -3   7  10   34.25    0.92
   3  -7  10   33.26    1.69
  -3   7  10   33.91    0.94
   3  -7  10   33.04    1.03
   3  -7   9   11.73    0.99
   3  -7   8   23.76    1.35
   3  -7   7   57.19    2.04
   3  -7   6   19.48    1.17
   3  -7   5    7.85    0.74
   3  -7   4   24.38    1.25
   3  -7   3   29.69    1.35
  -3   7   3   28.06    1.47
  -3   7   2   14.07    1.05
   3  -7   2   14.91    0.95
  -3   7   1   12.67    0.99
  -3   7   0   37.39    1.69
  -3  -7   1   14.15    0.73
  -3   7  -1   14.60    1.08
  -3  -7   2   12.46    0.75
  -3   7  -2   14.54    1.08
  -3   7  -3   26.57    1.45
  -3  -7   3   26.05    1.14
  -3  -7   4   27.90    1.24
  -3   7  -4   30.01    1.55
  -3   7  -5    9.61    0.89
  -3  -7   5    9.79    0.79
  -3   7  -6   14.99    1.11
  -3  -7   6   14.48    1.02
  -3   7  -7   55.36    2.12
  -3  -7   7   55.30    2.06
  -3   7  -8   20.76    1.31
  -3  -7   8   20.92    1.34
  -3  -7   9   13.35    1.12
  -3   7  -9   12.22    0.99
  -3  -7  10   34.56    0.98
   3   7  10   33.35    0.97
   3   7  10   33.79    0.95
  -3  -7  10   34.16    1.87
   3   7  10   33.89    0.92
   3   7  11    5.41    0.42
   3   7  11    4.82    0.41
  -3  -7  11    5.78    0.85
  -3  -7  11    6.06    0.45
   3   7  11    5.35    0.39
   3   7  12    2.70    0.34
   3   7  12    2.47    0.32
  -3  -7  12    3.30    0.35
   3   7  12    2.51    0.29
  -3  -7  12    2.76    0.59
   3   7  13    3.13    0.37
   3   7  13    3.87    0.39
  -3  -7  13    3.94    0.40
   3   7  13    3.61    0.35
  -3  -7  13    2.93    0.63
   3   7  14    5.40    0.43
  -3  -7  14    4.88    0.45
   3   7  14    5.35    0.49
   3   7  15   23.31    1.01
  -3  -7  15   25.52    1.00
   3   7  15   22.62    0.84
  -3  -7  16   18.41    0.86
   3   7  16   17.68    0.74
   3   7  16   17.15    0.89
  -3  -7  17    1.37    0.28
   3   7  17    1.21    0.31
   3   7  17    1.29    0.23
   3   7  18    3.27    0.43
   3   7  18    3.08    0.31
  -3  -7  18    3.85    0.41
  -3  -7  19    4.25    0.40
   3   7  19    4.02    0.32
  -3  -7  20    2.27    0.30
   3   7  20    1.82    0.21
  -3  -7  21    6.79    0.43
  -3  -7  22    5.48    0.35
  -3  -7  23    1.84    0.17
  -3   8  21    1.73    0.18
  -3   8  20    5.27    0.39
  -3   8  20    5.75    0.34
  -3   8  19    9.47    0.47
  -3   8  19    8.91    0.54
  -3   8  18   10.46    0.53
  -3   8  18    9.85    0.61
  -3   8  17    1.29    0.22
  -3   8  17    1.53    0.29
  -3   8  16    3.65    0.40
  -3   8  16    3.11    0.32
  -3   8  15    4.77    0.39
  -3   8  15    4.86    0.45
  -3   8  14   11.60    0.60
  -3   8  14   11.35    0.62
  -3   8  14   11.56    0.66
  -3   8  13    8.32    0.50
  -3   8  13    8.10    0.54
  -3   8  13    7.81    0.52
  -3   8  12   15.93    0.73
   3  -8  12   14.35    1.20
   3  -8  12   15.81    0.80
  -3   8  12   15.86    0.71
  -3   8  12   15.46    0.67
  -3   8  11    4.42    0.39
   3  -8  11    5.40    0.47
   3  -8  11    4.25    0.67
  -3   8  11    4.12    0.35
  -3   8  11    4.80    0.39
   3  -8  10    7.12    0.85
  -3   8  10    5.76    0.40
  -3   8  10    6.36    0.43
  -3   8  10    6.35    0.44
  -3   8  10    5.89    0.39
  -3   8   9    2.62    0.30
  -3   8   9    2.38    0.24
  -3   8   9    2.17    0.26
   3  -8   9    3.19    0.57
  -3   8   9    2.19    0.25
  -3   8   8   20.65    0.71
  -3   8   8   22.08    0.77
   3  -8   8   21.21    1.35
  -3   8   8   19.63    0.70
   3  -8   7    7.32    0.80
   3  -8   6   17.46    1.18
   3  -8   5   29.94    1.51
   3  -8   4   49.70    1.90
   3  -8   3   12.06    0.93
   3  -8   2    2.36    0.44
  -3   8   1    6.42    0.78
   3  -8   1    6.47    0.66
  -3   8   0   13.63    1.09
  -3   8  -1    8.04    0.85
  -3   8  -2    3.10    0.56
  -3   8  -3    8.52    0.88
  -3  -8   3    9.17    0.71
  -3  -8   4   48.82    1.74
  -3   8  -4   49.84    2.10
  -3  -8   5   30.04    1.44
  -3   8  -5   30.17    1.65
  -3  -8   6   15.15    1.08
  -3   8  -6   14.85    1.16
  -3  -8   7    7.91    0.83
  -3   8  -7    8.17    0.85
  -3  -8   8   24.49    1.51
  -3   8  -8   23.04    1.42
   3   8   9    2.91    0.31
  -3  -8   9    3.32    0.32
   3   8   9    2.62    0.28
   3   8   9    2.83    0.25
   3   8  10    6.44    0.46
  -3  -8  10    6.63    0.85
  -3  -8  10    6.37    0.45
   3   8  10    6.09    0.42
   3   8  11    8.44    0.54
  -3  -8  11    9.20    0.55
  -3  -8  11    8.56    1.01
   3   8  11    9.13    0.52
  -3  -8  12   18.09    1.47
  -3  -8  12   20.36    0.85
   3   8  12   19.71    0.78
   3   8  12   18.17    0.82
  -3  -8  13   10.78    0.64
   3   8  13   11.23    0.60
   3   8  13   11.25    0.68
   3   8  14   10.63    0.68
  -3  -8  14   10.90    0.65
   3   8  14   11.24    0.61
  -3  -8  15    6.77    0.53
   3   8  15    5.87    0.52
   3   8  15    6.10    0.46
   3   8  16    3.93    0.37
  -3  -8  16    4.19    0.43
   3   8  16    3.35    0.42
  -3  -8  17    1.50    0.28
   3   8  17    1.06    0.27
   3   8  17    1.41    0.25
   3   8  18   10.35    0.67
  -3  -8  18   10.76    0.62
   3   8  18   10.87    0.54
  -3  -8  19    9.02    0.54
   3   8  19    8.73    0.46
  -3  -8  20    4.70    0.37
   3   8  20    4.55    0.31
  -3  -8  21    2.02    0.23
  -3  -8  22    1.54    0.18
  -3   9  20    1.30    0.21
  -3   9  20    1.35    0.15
  -3   9  19    2.91    0.24
  -3   9  19    2.82    0.30
  -3   9  18    5.60    0.44
  -3   9  18    5.57    0.35
  -3   9  17    1.76    0.22
  -3   9  17    1.44    0.27
  -3   9  16    4.34    0.42
  -3   9  16    4.13    0.34
  -3   9  15    7.81    0.46
  -3   9  15    8.21    0.57
  -3   9  14    7.79    0.55
  -3   9  14    7.43    0.46
  -3   9  13   10.21    0.54
  -3   9  13   10.04    0.61
  -3   9  13   10.61    0.60
  -3   9  12    6.49    0.50
  -3   9  12    6.69    0.48
  -3   9  12    6.15    0.42
  -3   9  11   21.74    0.86
  -3   9  11   21.41    0.75
  -3   9  11   21.86    0.83
  -3   9  10    2.94    0.34
  -3   9  10    2.12    0.25
   3  -9  10    3.32    0.58
  -3   9  10    2.72    0.29
  -3   9  10    3.17    0.33
   3  -9   9   13.59    1.15
  -3   9   9   13.34    0.62
  -3   9   9   12.90    0.61
  -3   9   9   13.81    0.66
  -3   9   8   32.43    0.98
  -3   9   8   30.16    0.89
   3  -9   8   32.17    1.73
  -3   9   8   30.91    0.92
  -3   9   7   11.46    0.58
   3  -9   7    9.84    0.96
  -3   9   7   10.76    0.52
  -3   9   7   10.44    0.54
  -3   9   6    2.97    0.31
  -3   9   6    3.69    0.30
   3  -9   6    3.53    0.56
  -3   9   6    3.32    0.31
   3  -9   5   11.63    0.99
  -3   9   5    9.32    0.50
   3  -9   4   22.71    1.35
  -3   9   4   20.80    0.73
   3  -9   3    5.18    0.67
   3  -9   2   20.31    1.22
   3  -9   1   18.33    1.17
   3  -9   0   12.21    0.93
   3  -9  -1   18.10    1.12
  -3   9  -1   16.46    1.29
  -3   9  -2   23.27    1.52
  -3   9  -3    8.07    0.90
   3   9   4   21.95    0.72
  -3   9  -4   21.24    1.45
   3   9   5    8.03    0.45
  -3  -9   5    7.12    0.75
  -3   9  -5    8.00    0.90
  -3   9  -6    4.38    0.64
   3   9   6    5.16    0.37
   3   9   6    4.84    0.35
   3   9   6    5.75    0.37
  -3  -9   6    5.56    0.66
   3   9   7   12.86    0.58
   3   9   7   11.93    0.56
  -3  -9   7   12.25    1.08
   3   9   7   11.75    0.51
   3   9   7   13.09    0.57
  -3   9  -7   11.74    1.06
   3   9   8   30.77    0.92
  -3  -9   8   31.50    1.77
   3   9   8   30.50    0.90
   3   9   8   31.48    0.89
   3   9   9   13.51    0.64
  -3  -9   9   12.57    0.61
  -3  -9   9   12.76    1.17
   3   9   9   12.71    0.60
   3   9   9   13.40    0.58
   3   9  10    1.88    0.23
   3   9  10    1.72    0.25
  -3  -9  10    1.43    0.36
   3   9  10    1.40    0.25
  -3  -9  10    1.84    0.25
   3   9  11   19.49    0.84
  -3  -9  11   20.43    0.84
   3   9  11   20.08    0.79
   3   9  12    6.65    0.52
  -3  -9  12    7.73    0.54
   3   9  12    6.98    0.48
   3   9  13    9.59    0.63
  -3  -9  13    9.09    0.59
   3   9  13    8.59    0.54
   3   9  14    9.95    0.57
  -3  -9  14    9.31    0.61
   3   9  14    8.89    0.62
   3   9  15    6.78    0.54
  -3  -9  15    7.42    0.54
   3   9  15    6.76    0.47
   3   9  16    4.27    0.45
  -3  -9  16    3.99    0.40
   3   9  16    4.39    0.38
   3   9  17    1.95    0.26
   3   9  17    2.16    0.34
  -3  -9  17    2.33    0.32
   3   9  18    5.21    0.45
  -3  -9  18    6.10    0.45
   3   9  18    5.05    0.36
  -3  -9  19    2.56    0.29
   3   9  19    1.98    0.22
   3   9  20    2.41    0.21
  -3  -9  20    2.19    0.24
  -3  10  20    3.31    0.25
  -3  10  19    3.75    0.31
  -3  10  18    1.44    0.24
  -3  10  17    5.35    0.42
  -3  10  16    2.19    0.30
  -3  10  15    7.95    0.54
  -3  10  14   15.88    0.76
  -3  10  13   28.64    1.01
  -3  10  12    7.62    0.54
  -3  10  11    5.67    0.47
  -3  10  11    6.10    0.45
  -3  10  10   16.69    0.71
  -3  10  10   16.80    0.71
  -3  10  10   16.67    0.77
  -3  10   9   11.67    0.63
  -3  10   9   10.88    0.58
  -3  10   9   10.75    0.58
  -3  10   8    3.93    0.34
   3 -10   8    4.66    0.68
  -3  10   8    3.51    0.37
  -3  10   8    3.83    0.36
  -3  10   7    6.62    0.48
  -3  10   7    6.54    0.42
   3 -10   7    5.71    0.77
  -3  10   7    6.35    0.45
  -3  10   6    2.79    0.28
   3 -10   6    3.62    0.58
  -3  10   6    3.02    0.33
  -3  10   6    2.91    0.31
   3  10  -5   13.64    0.57
  -3  10   5   14.45    0.67
  -3  10   5   13.33    0.63
   3 -10   5   13.33    1.10
   3  10  -4   12.18    0.55
   3 -10   4   12.98    1.07
  -3  10   4   11.82    0.59
   3  10  -3   12.07    0.56
   3 -10   3   11.16    0.98
  -3  10   3   12.10    0.60
   3  10  -2   17.87    0.68
  -3  10   2   18.83    0.73
   3 -10   2   18.09    1.22
   3  10  -1   22.11    0.76
   3 -10   1   20.58    1.27
  -3  10   1   21.33    0.77
   3  10   0   33.94    0.95
   3  10   0   32.89    0.96
   3 -10   0   33.12    1.60
  -3  10   0   33.80    0.95
   3  10   1   21.45    0.76
   3 -10  -1   20.45    1.23
   3  10   1   20.86    0.77
  -3  10  -1   20.83    0.74
   3  10   2   16.08    0.67
  -3  10  -2   17.18    0.66
   3  10   2   16.89    0.68
   3  10   3   10.80    0.56
   3  10   3   11.06    0.56
  -3  10  -3   10.20    0.51
   3  10   4    9.67    0.53
   3  10   4   10.05    0.47
  -3  10  -4    9.82    0.48
   3  10   4   10.28    0.54
   3  10   5   12.85    0.61
   3  10   5   12.68    0.59
   3  10   5   12.21    0.54
   3  10   6    2.60    0.27
   3  10   6    2.53    0.27
   3  10   6    2.28    0.26
   3  10   6    2.66    0.30
   3  10   7    7.88    0.46
   3  10   7    7.45    0.46
   3  10   7    8.47    0.50
   3  10   8    5.39    0.42
   3  10   8    6.16    0.43
  -3 -10   8    4.72    0.70
   3  10   8    5.90    0.42
   3  10   9    6.41    0.46
   3  10   9    7.06    0.47
  -3 -10   9    6.44    0.82
   3  10   9    6.72    0.44
   3  10  10   12.57    0.66
  -3 -10  10   13.40    0.66
   3  10  10   12.53    0.63
   3  10  10   12.93    0.59
   3  10  11    6.74    0.51
  -3 -10  11    6.30    0.47
   3  10  11    6.12    0.40
   3  10  11    6.58    0.47
   3  10  12    6.06    0.50
  -3 -10  12    6.79    0.50
   3  10  12    6.92    0.49
   3  10  13   27.37    1.02
  -3 -10  13   26.76    0.98
   3  10  13   28.73    0.95
  -3 -10  14   14.71    0.73
   3  10  14   14.40    0.67
   3  10  14   13.68    0.73
  -3 -10  15    8.94    0.56
   3  10  15    8.54    0.58
   3  10  15    8.00    0.49
   3  10  16    2.13    0.27
  -3 -10  16    1.79    0.28
   3  10  16    2.01    0.31
   3  10  17    4.35    0.34
  -3 -10  17    4.95    0.39
   3  10  17    4.93    0.44
  -3 -10  18    1.32    0.21
   3  10  18    1.43    0.26
   3  10  18    1.18    0.18
   3  10  19    3.40    0.25
  -3  11  19    1.45    0.18
  -3  11  18    1.45    0.20
  -3  11  17    0.25    0.15
  -3  11  16    9.77    0.55
  -3  11  15    8.92    0.55
  -3  11  14    6.76    0.49
  -3  11  13    6.16    0.48
  -3  11  12    6.84    0.51
  -3  11  11   10.42    0.62
  -3  11  10   12.96    0.68
  -3  11   9    2.41    0.31
  -3  11   9    2.14    0.28
  -3  11   8   14.93    0.73
  -3  11   8   13.46    0.67
  -3  11   7    3.90    0.38
  -3  11   7    3.83    0.39
  -3  11   6    0.82    0.20
   3  11  -6    0.56    0.14
  -3  11   6    0.56    0.19
   3 -11   5    5.84    0.74
  -3  11   5    6.50    0.48
  -3  11   5    5.97    0.45
   3  11  -5    6.64    0.43
   3  11  -4   19.54    0.74
   3 -11   4   17.57    1.26
  -3  11   4   19.24    0.79
  -3  11   4   19.50    0.80
   3  11  -3    9.67    0.53
  -3  11   3    9.80    0.57
   3 -11   3    9.69    0.91
   3  11  -2   22.91    0.82
   3 -11   2   21.52    1.34
  -3  11   2   21.53    0.83
   3  11  -1   28.52    0.93
   3 -11   1   27.90    1.51
  -3  11   1   27.58    0.93
   3  11   0   31.02    0.97
  -3  11   0   30.58    0.96
   3  11   1   28.57    0.94
  -3  11  -1   28.30    0.91
   3  11   2   22.00    0.84
  -3  11  -2   22.20    0.80
  -3  11  -3   12.80    0.59
   3  11   3   12.41    0.64
  -3  11  -4   17.06    0.66
   3  11   4   18.58    0.77
   3  11   5    6.43    0.46
   3  11   5    6.15    0.39
   3  11   6    0.35    0.15
   3  11   6   -0.08    0.14
   3  11   6    0.34    0.15
   3  11   7    1.87    0.26
   3  11   7    1.84    0.25
   3  11   7    1.85    0.26
   3  11   8   13.00    0.63
   3  11   8   13.03    0.64
   3  11   8   13.76    0.63
   3  11   9    3.57    0.36
   3  11   9    4.09    0.36
   3  11   9    3.73    0.35
   3  11  10   10.88    0.61
   3  11  10   10.92    0.58
   3  11  10   10.64    0.54
   3  11  11    9.64    0.55
   3  11  11    8.69    0.56
   3  11  11    8.09    0.46
  -3 -11  11    8.76    0.53
  -3 -11  12    7.86    0.51
   3  11  12    7.73    0.53
   3  11  12    7.91    0.50
   3  11  13    7.44    0.53
  -3 -11  13    7.69    0.51
   3  11  13    8.47    0.51
  -3 -11  14    5.63    0.43
   3  11  14    5.24    0.40
   3  11  14    5.94    0.47
   3  11  15   10.30    0.60
  -3 -11  15   10.84    0.57
   3  11  15   10.36    0.53
   3  11  16    8.83    0.46
   3  11  16    9.30    0.54
   3  11  17    0.64    0.15
   3  11  17    0.81    0.19
   3  11  18    1.38    0.17
  -3  12  18    3.97    0.25
  -3  12  17    0.80    0.17
  -3  12  16    4.28    0.34
  -3  12  15    1.26    0.22
  -3  12  14    8.38    0.51
  -3  12  13   12.05    0.62
  -3  12  12    7.81    0.53
  -3  12  11    0.81    0.22
  -3  12  10    4.13    0.41
  -3  12   9   13.97    0.66
  -3  12   9   12.85    0.67
  -3  12   8   15.81    0.74
  -3  12   8   16.17    0.72
  -3  12   7   11.47    0.64
  -3  12   7   11.16    0.62
  -3  12   6    4.70    0.42
  -3  12   6    4.95    0.42
   3  12  -6    4.64    0.35
  -3  12   5    2.95    0.34
  -3  12   5    2.49    0.33
   3  12  -5    2.76    0.29
  -3  12   4    5.61    0.46
  -3  12   4    5.38    0.45
   3  12  -4    5.86    0.42
  -3  12   3    8.82    0.56
  -3  12   3    8.68    0.55
   3  12  -3    8.53    0.52
  -3  12   2    3.13    0.35
   3  12  -2    3.11    0.34
  -3  12   1    8.87    0.55
   3  12  -1    9.07    0.55
  -3  12   0   33.59    1.04
   3  12   0   32.87    1.03
  -3  12  -1    9.52    0.55
   3  12   1    9.53    0.57
  -3  12  -2    2.60    0.30
   3  12   2    2.23    0.30
  -3  12  -3   10.22    0.54
   3  12   3    9.44    0.57
  -3  12  -4    6.54    0.43
   3  12   4    5.83    0.46
   3  12   5    3.61    0.37
   3  12   6    5.60    0.38
   3  12   6    5.09    0.42
   3  12   7   11.05    0.57
   3  12   7   11.43    0.55
   3  12   7   11.16    0.60
   3  12   8   14.61    0.67
   3  12   8   14.83    0.64
   3  12   8   15.04    0.68
   3  12   9   14.45    0.63
   3  12   9   14.02    0.66
   3  12   9   14.47    0.65
   3  12  10    3.72    0.37
   3  12  10    3.83    0.34
   3  12  10    3.57    0.32
   3  12  11    0.68    0.15
   3  12  11    0.34    0.16
   3  12  11    0.32    0.13
   3  12  12    7.00    0.48
   3  12  12    7.05    0.44
   3  12  12    6.29    0.36
   3  12  13   11.17    0.59
   3  12  13   10.85    0.53
   3  12  14    8.64    0.50
   3  12  14    7.34    0.42
   3  12  15    1.34    0.22
   3  12  15    1.56    0.21
   3  12  16    4.37    0.33
   3  12  16    4.61    0.30
   3  12  17    0.75    0.13
  -3  13  16    5.26    0.31
  -3  13  15    5.26    0.34
  -3  13  14    0.43    0.15
  -3  13  13    4.36    0.36
  -3  13  12    5.27    0.40
  -3  13  11    2.96    0.32
  -3  13  10    4.18    0.38
  -3  13   9    2.28    0.30
  -3  13   8    4.67    0.41
  -3  13   7   10.45    0.59
  -3  13   7   10.59    0.58
  -3  13   6    6.33    0.48
   3  13  -6    5.47    0.37
  -3  13   6    5.99    0.47
  -3  13   5   13.84    0.69
  -3  13   5   14.20    0.69
   3  13  -5   12.98    0.59
  -3  13   4    5.62    0.45
  -3  13   4    7.13    0.51
   3  13  -4    6.01    0.42
  -3  13   3    7.48    0.52
  -3  13   3    7.95    0.53
   3  13  -3    7.77    0.49
  -3  13   2    3.15    0.35
  -3  13   2    3.13    0.35
   3  13  -2    2.91    0.33
  -3  13   1    7.55    0.51
  -3  13   1    8.39    0.54
   3  13  -1    8.00    0.52
  -3  13   0    9.18    0.55
   3  13   0    9.43    0.56
  -3  13  -1    8.07    0.51
   3  13   1    8.18    0.53
  -3  13  -2    2.76    0.31
   3  13   2    2.36    0.31
  -3  13  -3    8.85    0.50
   3  13   3    7.78    0.52
  -3  13  -4    7.09    0.43
   3  13   4    6.28    0.47
   3  13   5   11.63    0.62
   3  13   6    6.11    0.45
   3  13   7    7.72    0.42
   3  13   7    9.83    0.56
   3  13   8    3.70    0.33
   3  13   8    3.62    0.30
   3  13   8    3.88    0.35
   3  13   9    2.53    0.26
   3  13   9    2.19    0.27
   3  13   9    2.46    0.27
   3  13  10    4.00    0.34
   3  13  10    3.65    0.31
   3  13  10    4.17    0.32
   3  13  11    3.11    0.31
   3  13  11    3.28    0.29
   3  13  11    2.83    0.26
   3  13  12    4.29    0.34
   3  13  12    4.27    0.31
   3  13  12    4.34    0.27
   3  13  13    3.88    0.32
   3  13  13    3.80    0.29
   3  13  14   -0.16    0.12
   3  13  14    0.30    0.11
   3  13  15    6.02    0.31
   3  13  15    5.65    0.32
  -3  14  14    1.20    0.16
  -3  14  13    2.83    0.25
  -3  14  12    1.66    0.22
  -3  14  11    2.37    0.26
  -3  14  10    3.34    0.32
  -3  14   9   10.59    0.54
  -3  14   8   12.79    0.60
  -3  14   7    9.69    0.54
  -3  14   6    8.86    0.52
  -3  14   5    3.20    0.34
  -3  14   5    2.88    0.32
   3  14  -5    3.20    0.28
  -3  14   4    5.78    0.43
  -3  14   4    5.14    0.42
   3  14  -4    5.27    0.38
  -3  14   3    3.88    0.37
  -3  14   3    4.30    0.39
   3  14  -3    3.52    0.33
  -3  14   2    5.14    0.41
  -3  14   2    5.39    0.43
   3  14  -2    4.77    0.38
  -3  14   1    7.70    0.50
   3  14  -1    8.15    0.50
  -3  14   1    8.98    0.53
  -3  14   0    9.99    0.56
  -3  14   0   10.00    0.55
   3  14   0   10.02    0.56
  -3  14  -1    6.45    0.45
  -3  14  -1    7.04    0.46
   3  14   1    7.05    0.48
  -3  14  -2    3.49    0.33
   3  14   2    4.44    0.39
   3  14   3    3.39    0.35
   3  14   4    5.79    0.44
   3  14   5    3.57    0.35
   3  14   6    9.18    0.52
   3  14   7   10.22    0.53
   3  14   8   11.43    0.53
   3  14   9    9.97    0.47
   3  14   9    9.80    0.41
   3  14  10    2.08    0.20
   3  14  10    2.22    0.22
   3  14  11    1.76    0.18
   3  14  11    1.89    0.18
   3  14  12    1.62    0.17
   3  14  13    2.20    0.18
  -3  15  12    4.94    0.28
  -3  15  11    2.11    0.21
  -3  15  10    4.36    0.30
  -3  15   9    1.49    0.20
  -3  15   8    3.06    0.27
  -3  15   7    7.66    0.43
  -3  15   6    4.70    0.35
  -3  15   5    7.90    0.45
   3  15  -5    7.22    0.35
  -3  15   4   11.21    0.53
   3  15  -4    9.75    0.44
  -3  15   3    4.00    0.33
   3  15  -3    4.21    0.32
  -3  15   2    5.93    0.40
   3  15  -2    6.23    0.39
   3  15  -1    1.65    0.22
  -3  15   1    2.26    0.26
  -3  15   0    3.95    0.33
   3  15   0    3.51    0.32
  -3  15  -1    2.40    0.26
   3  15   1    2.46    0.28
  -3  15  -2    5.80    0.38
   3  15   2    6.11    0.41
  -3  15  -3    5.44    0.36
   3  15   3    5.04    0.38
  -3  15  -4    9.49    0.46
   3  15   4    9.48    0.50
  -3  15  -5    7.81    0.40
   3  15   5    8.76    0.47
   3  15   6    4.74    0.34
  -3  15  -6    4.32    0.29
  -3  15  -7    5.57    0.31
   3  15   7    7.09    0.39
  -3  15  -8    2.32    0.19
   3  15   8    3.00    0.25
   3  15   9    2.27    0.20
   3  15  10    4.50    0.24
  -3  16   9    5.64    0.27
  -3  16   8   10.59    0.39
  -3  16   7    4.45    0.27
  -3  16   6    2.70    0.22
  -3  16   5    2.08    0.21
  -3  16   4    2.85    0.23
   3  16  -4    2.46    0.18
   3  16  -3    1.00    0.14
  -3  16   3    1.43    0.18
  -3  16   2    2.36    0.22
   3  16  -2    2.13    0.20
   3  16  -1    8.44    0.39
  -3  16   1    8.36    0.39
  -3  16   0   12.91    0.47
   3  16   0   13.87    0.51
  -3  16  -1    8.76    0.39
   3  16   1    9.54    0.43
   3  16   2    2.38    0.23
  -3  16  -2    1.98    0.19
  -3  16  -3    0.87    0.13
   3  16   3    1.36    0.19
  -3  16  -4    2.29    0.18
   3  16   4    3.04    0.25
  -3  16  -5    1.72    0.15
   3  16   5    2.17    0.21
   3  16   6    3.13    0.24
   3  16   7    3.93    0.24
   3  16   8   10.26    0.34
   3  17   0    1.02    0.12
   3  17   1    1.67    0.15
   3  17   2    2.21    0.17
   3  17   3    4.37    0.23
   3  17   4    4.17    0.22
  -4   0   0  211.78    2.54
  -4   0   0  208.26    2.08
  -4   0   1  242.92    2.42
  -4   0  -1  238.79    2.82
  -4   0   1  243.10    2.65
  -4   0   2  308.30    2.91
  -4   0  -2  308.95    3.31
  -4   0   2  306.42    2.88
  -4   0  -3  114.50    2.12
  -4   0   3  114.02    1.68
  -4   0   3  115.32    1.89
  -4   0  -4  198.07    2.87
  -4   0   4  197.37    2.07
  -4   0   4  196.37    2.61
  -4   0   5   28.59    0.69
  -4   0  -5   27.61    1.13
  -4   0   5   27.48    1.05
   4   0   6    2.13    0.24
  -4   0  -6    1.95    0.39
  -4   0   6    2.01    0.16
  -4   0   6    2.47    0.38
   4   0   7  131.26    1.78
  -4   0  -7  132.93    2.66
  -4   0   7  128.99    2.51
   4   0   8    3.67    0.32
  -4   0  -8    3.22    0.48
  -4   0   8    3.16    0.45
  -4   0   9   57.31    1.85
  -4   0  -9   55.11    1.86
   4   0   9   54.96    1.26
  -4   0  10   21.43    1.20
  -4   0 -10   22.12    1.24
   4   0  10   20.45    0.81
  -4   0  11   18.02    1.15
  -4   0 -11   19.70    1.19
  -4   0  12   25.90    1.43
  -4   0 -12   27.75    1.46
  -4   0 -13    0.73    0.27
  -4   0  13   -0.42    0.28
   4   0  14   28.52    0.92
   4   0  14   27.36    0.86
  -4   0  14   28.12    0.85
  -4   0  14   25.78    1.53
  -4   0  15   62.26    1.31
   4   0  15   62.62    1.42
   4   0  15   61.69    1.33
   4   0  16    0.09    0.16
  -4   0  16    0.30    0.17
   4   0  16    0.37    0.17
   4   0  17    8.55    0.59
  -4   0  17    8.01    0.51
   4   0  17    7.81    0.51
   4   0  18   43.17    1.31
  -4   0  18   44.58    1.20
   4   0  18   43.58    1.16
   4   0  19    1.80    0.32
  -4   0  19    2.06    0.29
   4   0  19    1.80    0.26
   4   0  20    1.41    0.22
   4   0  20    1.39    0.27
  -4   0  20    1.53    0.24
  -4   0  21    1.93    0.27
  -4   0  22    0.48    0.16
  -4   0  22    0.76    0.16
  -4   0  23    8.79    0.39
  -4   0  23    9.20    0.44
  -4   0  24    3.62    0.25
  -4   1  24    0.03    0.09
  -4   1  23    6.56    0.38
  -4   1  22    1.75    0.24
  -4   1  22    2.02    0.22
  -4   1  21    2.71    0.31
  -4   1  20    6.26    0.46
   4  -1  20    5.43    0.38
  -4   1  19   34.94    1.07
   4  -1  19   35.03    0.98
   4  -1  19   37.04    1.21
   4  -1  18    7.92    0.58
  -4   1  18    8.82    0.55
   4  -1  18    8.18    0.50
   4  -1  17   17.18    0.82
  -4   1  17   16.70    0.74
   4  -1  17   16.72    0.70
   4  -1  16    1.22    0.24
  -4   1  16    1.08    0.23
   4  -1  16    1.04    0.22
   4  -1  15    2.98    0.30
   4  -1  15    2.82    0.32
  -4   1  15    3.00    0.31
   4  -1  14   18.11    0.75
  -4   1  14   18.15    0.70
   4  -1  14   17.20    0.67
  -4  -1 -13   14.45    1.06
  -4  -1 -12   19.56    1.22
   4  -1  12   16.78    0.89
   4  -1  11   61.98    1.63
  -4  -1 -11   62.62    2.12
  -4   1  11   61.87    2.15
  -4  -1 -10   11.80    0.90
   4  -1  10   10.72    0.65
  -4   1  10   11.31    0.89
  -4   1   9   11.70    0.87
   4  -1   9   12.82    0.68
  -4   1   8    3.43    0.47
   4  -1   8    3.09    0.33
  -4   1   7    7.81    0.66
   4  -1   7    8.71    0.52
  -4   1   6   22.37    1.04
   4  -1   6   23.51    0.83
  -4   1   6   22.81    0.67
  -4   1   5   11.54    0.73
  -4   1   5   11.56    0.53
  -4   1   4  112.10    1.72
  -4   1   4  111.21    2.08
  -4   1   3  222.97    2.79
  -4   1   3  228.90    2.60
  -4  -1  -2   17.26    0.45
  -4   1   2   17.97    0.77
  -4   1   1   53.55    1.37
  -4  -1  -1   52.71    0.90
  -4   1   0   28.33    1.02
  -4  -1   0   28.44    0.73
  -4   1  -1   53.90    1.44
  -4  -1   1   52.19    1.07
  -4  -1   2   15.59    0.62
  -4   1  -2   16.47    0.84
  -4  -1   2   15.57    0.64
  -4  -1   3  230.35    2.22
  -4   1  -3  224.68    3.09
  -4  -1   3  227.65    2.58
  -4   1  -4  112.24    2.28
  -4  -1   4  113.41    1.94
  -4  -1   4  113.99    1.45
   4   1   5    3.91    0.25
  -4   1  -5    3.64    0.48
  -4  -1   5    3.62    0.22
  -4  -1   5    3.31    0.38
   4   1   6   20.28    0.56
  -4   1  -6   20.22    1.06
  -4  -1   6   20.73    0.94
  -4  -1   7    6.12    0.54
   4   1   7    7.51    0.36
  -4   1  -7    6.73    0.66
   4   1   8    3.36    0.26
  -4   1  -8    2.59    0.46
  -4  -1   8    2.88    0.43
  -4   1  -9   12.26    0.93
  -4  -1   9   10.87    0.80
  -4   1 -10    8.56    0.77
  -4  -1  10    8.52    0.75
  -4   1 -11   56.21    2.05
  -4  -1  11   55.10    1.97
  -4   1 -12   17.23    1.15
  -4  -1  12   17.42    1.16
  -4  -1  13   14.16    1.10
  -4  -1  14   18.07    1.29
   4   1  14   17.47    0.72
   4   1  14   17.72    0.71
  -4  -1  14   18.02    0.67
  -4  -1  15    3.46    0.33
   4   1  15    2.56    0.32
   4   1  15    3.05    0.33
  -4  -1  15    2.80    0.51
  -4  -1  16    0.64    0.29
   4   1  16    1.17    0.25
  -4  -1  16    0.59    0.18
   4   1  16    0.79    0.21
   4   1  17   14.06    0.72
  -4  -1  17   14.22    0.66
   4   1  17   14.34    0.69
   4   1  18    7.39    0.55
  -4  -1  18    6.86    0.48
   4   1  18    7.31    0.50
   4   1  19   38.03    1.20
  -4  -1  19   36.96    1.07
   4   1  19   36.85    1.07
   4   1  20    7.05    0.54
   4   1  20    6.83    0.46
  -4  -1  20    7.96    0.49
  -4  -1  21    3.01    0.30
  -4  -1  22    2.01    0.24
  -4  -1  22    2.05    0.24
  -4  -1  23    6.98    0.37
  -4  -1  23    6.49    0.35
  -4  -1  24    0.31    0.09
  -4  -1  24    0.30    0.08
  -4   2  24    3.51    0.25
  -4   2  23   20.05    0.66
  -4   2  22    3.78    0.33
  -4   2  21    2.34    0.29
  -4   2  20    3.36    0.36
  -4   2  19    0.18    0.17
  -4   2  18   18.59    0.80
   4  -2  18   17.00    0.68
  -4   2  17   32.01    1.03
   4  -2  17   30.23    0.91
   4  -2  17   30.65    1.10
  -4   2  16   15.37    0.71
   4  -2  16   14.87    0.76
   4  -2  16   14.88    0.64
  -4   2  15   33.83    1.01
   4  -2  15   33.69    1.09
   4  -2  15   32.38    0.92
   4  -2  14    7.49    0.50
  -4   2  14    7.08    0.46
   4  -2  14    7.22    0.43
  -4  -2 -13    2.99    0.51
  -4   2  13    3.27    0.31
   4  -2  13    2.97    0.31
   4  -2  13    2.46    0.39
   4  -2  12   15.57    0.92
   4  -2  11    3.52    0.43
   4  -2  10   66.88    1.77
   4  -2   9   26.78    1.08
   4  -2   8    1.62    0.29
   4  -2   7   31.17    1.09
   4  -2   6    1.00    0.20
  -4   2   6    1.13    0.22
  -4   2   5    2.77    0.32
  -4   2   4    5.93    0.47
  -4   2   3   10.82    0.63
  -4  -2  -3    9.55    0.27
  -4   2   2   38.13    1.20
  -4   2   1   49.81    1.42
  -4   2   0   12.36    0.74
  -4   2  -1   47.31    1.46
  -4   2  -2   30.20    1.21
  -4   2  -3    8.16    0.66
  -4  -2   4    5.49    0.32
  -4   2  -4    5.49    0.58
  -4  -2   5    0.88    0.12
  -4   2  -5    0.91    0.33
   4   2   5    1.12    0.08
  -4  -2   6    0.90    0.32
  -4   2  -6    0.71    0.30
  -4   2  -7   32.38    1.43
  -4  -2   7   32.28    1.46
  -4   2  -8    1.21    0.33
  -4  -2   8    0.69    0.31
  -4   2  -9   25.74    1.36
  -4  -2   9   24.74    1.21
  -4   2 -10   66.71    2.21
  -4  -2  10   68.07    2.08
  -4   2 -11    2.17    0.45
  -4  -2  11    3.55    0.51
  -4   2 -12   15.12    1.08
  -4  -2  12   15.20    1.08
   4   2  13    4.05    0.35
  -4  -2  13    2.83    0.49
   4   2  13    3.79    0.41
  -4  -2  14    6.75    0.80
   4   2  14    6.39    0.54
   4   2  14    6.73    0.45
  -4  -2  14    7.01    0.42
   4   2  14    7.14    0.47
  -4  -2  15   32.22    1.76
   4   2  15   33.58    1.03
  -4  -2  15   32.44    0.92
   4   2  15   34.22    1.04
  -4  -2  16   13.12    1.15
  -4  -2  16   14.12    0.63
   4   2  16   13.25    0.68
   4   2  16   13.56    0.68
   4   2  17   32.20    1.07
   4   2  17   31.88    1.03
  -4  -2  17   30.73    0.95
   4   2  18   18.04    0.82
   4   2  18   17.32    0.77
  -4  -2  18   18.48    0.74
  -4  -2  19    0.14    0.14
   4   2  19    0.15    0.15
   4   2  19   -0.04    0.19
   4   2  20    2.82    0.36
  -4  -2  20    2.81    0.30
   4   2  20    3.09    0.33
  -4  -2  21    2.48    0.30
  -4  -2  21    2.01    0.24
  -4  -2  22    4.41    0.32
  -4  -2  22    4.34    0.34
  -4  -2  23   19.54    0.56
  -4  -2  23   19.88    0.62
  -4  -2  24    3.26    0.21
  -4   3  24    0.58    0.13
  -4   3  23    0.07    0.11
  -4   3  22    7.54    0.45
  -4   3  21    3.06    0.33
  -4   3  20    5.11    0.42
  -4   3  19   16.11    0.75
  -4   3  18    8.23    0.55
   4  -3  17    1.00    0.19
  -4   3  17    1.07    0.23
  -4   3  16    3.71    0.38
   4  -3  16    4.56    0.39
  -4   3  15   16.81    0.74
   4  -3  15   15.82    0.70
  -4  -3 -14    3.81    0.59
  -4   3  14    4.70    0.39
   4  -3  14    5.02    0.39
   4  -3  14    4.43    0.34
   4  -3  14    4.10    0.57
   4  -3  14    4.69    0.42
   4  -3  13    7.90    0.50
   4  -3  13    7.02    0.70
  -4   3  13    8.21    0.48
   4  -3  12   31.77    1.40
   4  -3  11  126.39    2.71
   4  -3  10   15.74    0.93
   4  -3   9    1.20    0.28
   4  -3   8    8.25    0.64
   4  -3   7   16.36    0.87
   4  -3   6    8.98    0.64
  -4   3   6    8.41    0.57
  -4   3   5   36.66    1.21
  -4   3   4   12.42    0.72
  -4   3   3  104.60    2.12
  -4   3   2    3.85    0.46
  -4   3   1    0.13    0.22
  -4   3   0    2.63    0.40
  -4   3  -1    0.40    0.27
  -4   3  -2    3.45    0.48
  -4  -3   3  108.72    2.13
  -4   3  -3  110.57    2.47
  -4  -3   4    6.27    0.58
  -4   3  -4    6.52    0.65
  -4  -3   5   41.73    1.50
  -4   3  -5   42.17    1.61
  -4  -3   6    4.59    0.56
  -4   3  -6    5.03    0.62
  -4  -3   7   16.72    1.07
  -4   3  -7   15.16    1.02
  -4  -3   8    6.98    0.75
  -4   3  -8    7.52    0.76
  -4  -3   9    1.16    0.37
  -4   3  -9    0.89    0.31
  -4  -3  10   14.53    1.18
  -4   3 -10   16.27    1.13
  -4   3 -11  132.61    3.24
  -4  -3  11  128.52    3.05
  -4  -3  11  130.04    3.58
  -4  -3  12   28.73    1.50
   4   3  13    9.70    0.51
   4   3  13    8.71    0.58
   4   3  13    9.65    0.53
  -4  -3  13    9.14    0.90
   4   3  14    4.01    0.37
   4   3  14    4.07    0.45
   4   3  14    4.27    0.36
  -4  -3  14    4.16    0.63
   4   3  14    3.99    0.32
   4   3  15   15.41    0.70
   4   3  15   15.34    0.72
   4   3  15   13.62    0.80
   4   3  15   15.01    0.60
  -4  -3  15   15.18    1.23
  -4  -3  16    5.45    0.74
   4   3  16    5.32    0.45
   4   3  16    5.00    0.35
   4   3  16    4.48    0.41
   4   3  17    0.41    0.18
   4   3  17    0.32    0.18
   4   3  18    8.82    0.59
  -4  -3  18    8.63    0.50
   4   3  18    9.30    0.58
   4   3  19   15.93    0.77
  -4  -3  19   16.83    0.66
   4   3  19   16.46    0.75
   4   3  20    4.59    0.42
  -4  -3  20    5.15    0.43
  -4  -3  21    2.90    0.31
  -4  -3  22    8.50    0.47
  -4  -3  23   -0.01    0.11
  -4  -3  24    0.39    0.10
  -4   4  24    4.03    0.25
  -4   4  23   13.07    0.51
  -4   4  22    1.95    0.24
  -4   4  21    2.53    0.29
  -4   4  20    1.63    0.26
  -4   4  19    0.34    0.19
  -4   4  18    7.06    0.51
  -4   4  17   27.37    0.97
  -4   4  17   29.15    1.00
   4  -4  17   26.65    0.96
  -4   4  16    8.02    0.53
  -4   4  16    7.92    0.53
   4  -4  16    7.45    0.52
  -4   4  15   29.62    0.98
   4  -4  15   26.04    1.49
   4  -4  15   27.88    0.97
  -4   4  15   29.39    0.96
  -4   4  14    3.89    0.35
  -4   4  14    3.61    0.35
   4  -4  14    3.75    0.37
  -4   4  13    1.73    0.23
   4  -4  13    2.51    0.30
  -4   4  13    2.12    0.27
   4  -4  13    2.29    0.41
  -4   4  12    7.11    0.44
   4  -4  12    6.52    0.68
   4  -4  11    8.59    0.76
   4  -4  10   50.33    1.77
   4  -4   9   13.01    0.88
   4  -4   8    3.93    0.50
   4  -4   7   84.46    2.10
  -4   4   6   45.67    1.47
   4  -4   6   44.02    1.49
   4  -4   5   10.48    0.72
  -4   4   5   10.03    0.71
  -4   4   4    3.05    0.41
  -4   4   3   59.95    1.75
  -4   4   2   19.45    1.01
  -4   4   1   46.66    1.59
  -4   4   0   31.36    1.33
  -4   4  -1   46.41    1.64
  -4  -4   2   16.76    0.81
  -4   4  -2   16.07    1.00
  -4  -4   3   59.73    1.62
  -4   4  -3   61.70    1.96
  -4   4  -4    2.17    0.44
  -4  -4   4    1.67    0.34
  -4  -4   5    6.35    0.62
  -4   4  -5    4.82    0.60
  -4  -4   6   39.16    1.57
  -4   4  -6   41.23    1.70
  -4  -4   7   77.98    2.33
  -4   4  -7   78.64    2.39
  -4   4  -8    5.45    0.66
  -4  -4   8    5.68    0.69
  -4  -4   9   14.59    1.15
  -4   4  -9   14.45    1.08
  -4  -4  10   50.94    2.20
  -4   4 -10   48.59    1.96
  -4  -4  11    9.28    1.00
  -4   4 -11   10.01    0.89
   4   4  12    7.12    0.45
  -4  -4  12    6.17    0.85
  -4  -4  12    7.80    0.80
  -4  -4  13    1.69    0.41
   4   4  13    1.79    0.31
   4   4  13    2.21    0.28
   4   4  13    2.11    0.24
  -4  -4  13    2.08    0.54
   4   4  13    2.19    0.26
  -4  -4  14    1.56    0.40
   4   4  14    1.57    0.22
   4   4  14    1.81    0.23
   4   4  14    1.60    0.33
   4   4  14    1.59    0.27
   4   4  15   28.81    1.14
   4   4  15   28.85    0.94
   4   4  15   28.26    0.98
   4   4  15   29.46    0.88
  -4  -4  15   28.96    1.68
   4   4  16    8.05    0.65
   4   4  16    8.45    0.53
   4   4  16    7.91    0.55
   4   4  16    8.94    0.49
   4   4  17   29.52    0.99
   4   4  17   30.84    1.04
   4   4  17   30.07    0.87
   4   4  18    7.42    0.53
   4   4  18    7.08    0.42
   4   4  18    7.12    0.50
   4   4  19    0.45    0.20
  -4  -4  19    0.61    0.21
   4   4  19    0.78    0.21
   4   4  20    2.03    0.28
  -4  -4  20    1.93    0.29
  -4  -4  21    1.92    0.27
  -4  -4  22    2.01    0.24
  -4  -4  23   13.16    0.51
  -4  -4  24    4.46    0.25
  -4   5  24    0.63    0.11
  -4   5  23    0.82    0.14
  -4   5  22    4.62    0.33
  -4   5  21    7.27    0.45
  -4   5  20    5.77    0.43
  -4   5  19   15.49    0.72
  -4   5  19   16.36    0.73
  -4   5  18    9.51    0.60
  -4   5  18    8.38    0.55
  -4   5  17    5.33    0.45
  -4   5  17    5.49    0.46
  -4   5  16   10.43    0.61
  -4   5  16    9.46    0.58
   4  -5  16   10.91    0.64
  -4   5  15    6.95    0.49
  -4   5  15    7.05    0.50
   4  -5  15    6.41    0.49
   4  -5  15    7.05    0.79
  -4   5  14   12.71    0.63
   4  -5  14   12.66    1.05
  -4   5  14   13.27    0.66
   4  -5  14   13.00    0.68
  -4   5  13    7.53    0.47
   4  -5  13    6.89    0.79
   4  -5  13    6.75    0.48
  -4   5  13    7.68    0.49
  -4   5  12    9.54    0.53
   4  -5  12    8.46    0.53
   4  -5  12    8.51    0.83
  -4   5  12    8.62    0.47
   4  -5  11   73.85    2.34
   4  -5  10   31.87    1.51
   4  -5   9    4.08    0.55
   4  -5   8    5.88    0.62
   4  -5   7    1.72    0.36
   4  -5   6   28.38    1.28
   4  -5   5   33.99    1.37
  -4   5   5   31.97    1.36
  -4   5   4   16.19    0.98
  -4   5   3   58.36    1.88
  -4   5   2   82.39    2.25
  -4   5   1    3.71    0.51
  -4   5   0    8.37    0.76
  -4   5  -1    5.31    0.63
  -4  -5   1    5.04    0.43
  -4   5  -2   79.44    2.32
  -4  -5   2   78.91    1.80
  -4   5  -3   60.31    2.05
  -4  -5   3   56.98    1.63
  -4   5  -4   11.82    0.95
  -4  -5   4   12.05    0.81
  -4   5  -5   33.34    1.57
  -4  -5   5   33.57    1.41
  -4  -5   6   21.38    1.20
  -4   5  -6   21.71    1.29
  -4   5  -7    2.17    0.43
  -4  -5   7    2.18    0.42
  -4  -5   8    7.66    0.80
  -4   5  -8    7.19    0.78
  -4   5  -9    2.92    0.52
  -4  -5   9    1.97    0.46
  -4   5 -10   25.87    1.47
  -4  -5  10   23.96    1.55
  -4  -5  11   71.24    2.79
   4   5  12    7.89    0.49
  -4  -5  12    7.33    0.94
   4   5  12    7.35    0.52
   4   5  13    7.46    0.55
   4   5  13    6.77    0.41
   4   5  13    8.51    0.48
  -4  -5  13    6.91    0.93
  -4  -5  13    8.10    0.87
   4   5  13    8.88    0.53
   4   5  14   12.24    0.57
   4   5  14   12.92    0.66
   4   5  14   12.76    0.74
   4   5  14   13.27    0.61
  -4  -5  14   14.61    1.41
  -4  -5  14   14.15    1.19
   4   5  15    5.76    0.54
   4   5  15    4.87    0.39
   4   5  15    5.99    0.48
   4   5  15    5.84    0.42
   4   5  16    8.05    0.50
   4   5  16    8.80    0.57
   4   5  16    9.35    0.52
   4   5  16    8.65    0.66
   4   5  17    4.07    0.38
   4   5  17    4.72    0.44
   4   5  17    4.85    0.38
   4   5  17    4.17    0.49
  -4  -5  18    7.55    0.55
   4   5  18    7.24    0.49
   4   5  18    6.82    0.42
   4   5  18    6.95    0.52
   4   5  19   17.98    0.64
   4   5  19   16.93    0.72
  -4  -5  19   18.81    0.82
   4   5  20    4.84    0.39
  -4  -5  20    5.51    0.45
  -4  -5  21    7.37    0.47
  -4  -5  22    5.62    0.38
  -4  -5  23    0.88    0.15
  -4   6  23    5.83    0.29
  -4   6  22    0.78    0.15
  -4   6  21    3.20    0.29
  -4   6  20    2.90    0.30
  -4   6  20    3.41    0.33
  -4   6  19    0.46    0.18
  -4   6  19    0.74    0.21
  -4   6  18    5.60    0.44
  -4   6  18    6.32    0.49
  -4   6  17   17.12    0.79
  -4   6  17   16.21    0.75
  -4   6  16   12.82    0.68
  -4   6  16   12.15    0.65
  -4   6  15   12.73    0.66
  -4   6  15   13.13    0.68
  -4   6  14    0.32    0.16
  -4   6  14    0.43    0.17
   4  -6  14    0.25    0.17
   4  -6  14   -0.01    0.13
   4  -6  13    4.45    0.63
  -4   6  13    4.37    0.38
   4  -6  13    4.26    0.41
  -4   6  13    3.47    0.34
  -4   6  12   12.29    0.60
   4  -6  12   13.79    1.09
  -4   6  12   12.02    0.60
   4  -6  12   13.21    0.69
  -4   6  11    2.06    0.24
  -4   6  11    1.58    0.23
   4  -6  11    1.77    0.28
  -4   6  11    1.51    0.25
   4  -6  10   23.36    1.36
   4  -6  10   22.52    0.82
  -4   6  10   23.87    0.78
   4  -6   9   32.83    1.58
   4  -6   8   13.71    1.01
   4  -6   7   50.30    1.86
   4  -6   6   14.05    0.98
  -4   6   5   65.85    2.12
   4  -6   5   66.74    2.05
   4  -6   4   11.81    0.87
  -4   6   4   11.39    0.90
  -4   6   3   18.85    1.17
  -4   6   2    6.35    0.71
  -4   6   1   21.72    1.27
  -4   6   0   35.80    1.64
  -4   6  -1   24.09    1.36
  -4  -6   1   22.09    0.92
  -4   6  -2    3.44    0.57
  -4  -6   2    2.48    0.36
  -4   6  -3   17.91    1.20
  -4  -6   3   16.94    0.94
  -4  -6   4   14.81    0.94
  -4   6  -4   13.80    1.07
  -4  -6   5   67.16    2.07
  -4   6  -5   68.75    2.37
  -4  -6   6   10.42    0.88
  -4   6  -6    9.46    0.91
  -4   6  -7   50.24    2.07
  -4  -6   7   50.18    1.99
  -4   6  -8   12.57    1.05
  -4  -6   8   12.99    1.08
  -4   6  -9   37.32    1.80
  -4  -6   9   35.96    1.86
  -4   6 -10   23.39    1.41
  -4  -6  10   25.14    1.63
   4   6  11    2.09    0.29
   4   6  11    2.16    0.27
  -4  -6  11    2.53    0.56
  -4  -6  12   13.73    1.30
   4   6  12   12.74    0.68
   4   6  12   14.30    0.66
   4   6  12   13.91    0.62
   4   6  13    2.68    0.35
   4   6  13    2.37    0.31
  -4  -6  13    1.66    0.55
   4   6  13    2.72    0.30
  -4  -6  14    0.78    0.27
   4   6  14    0.64    0.18
   4   6  14    0.56    0.22
  -4  -6  14    1.08    0.42
   4   6  14    0.65    0.21
   4   6  15   11.42    0.65
   4   6  15   11.77    0.60
   4   6  15   11.89    0.75
   4   6  16   12.87    0.70
   4   6  16   12.26    0.61
  -4  -6  16   12.37    0.70
   4   6  16   11.81    0.77
   4   6  17   16.14    0.68
  -4  -6  17   17.36    0.82
   4   6  17   16.79    0.90
   4   6  17   16.65    0.69
   4   6  18    4.53    0.36
  -4  -6  18    5.88    0.48
   4   6  18    5.65    0.40
   4   6  19    0.67    0.17
  -4  -6  19    1.05    0.25
   4   6  19    0.79    0.16
  -4  -6  20    3.56    0.36
   4   6  20    2.80    0.25
  -4  -6  21    3.51    0.33
  -4  -6  22    0.76    0.16
  -4  -6  23    5.49    0.30
  -4   7  22    5.43    0.29
  -4   7  21    6.59    0.36
  -4   7  20    1.20    0.21
  -4   7  20    1.54    0.22
  -4   7  19   16.31    0.71
  -4   7  19   16.27    0.67
  -4   7  18    5.07    0.44
  -4   7  18    5.39    0.41
  -4   7  17    5.27    0.42
  -4   7  17    5.19    0.44
  -4   7  16    8.27    0.56
  -4   7  16    8.35    0.53
  -4   7  15    0.56    0.20
  -4   7  15    0.44    0.18
  -4   7  14   14.40    0.69
  -4   7  14   13.94    0.70
  -4   7  13    0.72    0.18
  -4   7  13    1.05    0.23
  -4   7  12    2.65    0.30
   4  -7  12    1.94    0.45
  -4   7  12    2.86    0.32
  -4   7  11   51.21    1.20
   4  -7  11   53.12    2.20
  -4   7  11   53.20    1.23
  -4   7  11   51.69    1.22
   4  -7  10    8.04    0.85
  -4   7  10    8.11    0.47
  -4   7  10    7.81    0.47
   4  -7   9    4.55    0.63
  -4   7   9    5.57    0.39
  -4   7   9    5.60    0.39
   4  -7   8   10.72    0.94
   4  -7   7    4.68    0.63
   4  -7   6   23.70    1.34
   4  -7   5   35.09    1.59
   4  -7   4    0.39    0.22
  -4   7   4    0.95    0.33
   4  -7   3   43.80    1.72
  -4   7   3   43.78    1.89
  -4   7   2   35.60    1.71
  -4   7   1    7.79    0.81
  -4   7   0    2.44    0.52
  -4   7  -1    6.33    0.74
  -4  -7   2   33.39    1.27
  -4   7  -2   35.54    1.76
  -4   7  -3   41.24    1.90
  -4  -7   3   40.89    1.51
  -4   7  -4    2.49    0.52
  -4  -7   4    2.26    0.39
  -4   7  -5   31.78    1.70
  -4  -7   5   32.50    1.50
  -4  -7   6   22.93    1.33
  -4   7  -6   23.81    1.48
  -4   7  -7    4.81    0.68
  -4  -7   7    4.92    0.66
  -4   7  -8   13.27    1.12
  -4  -7   8   12.71    1.11
  -4   7  -9    3.29    0.60
   4   7   9    4.26    0.35
  -4  -7   9    3.57    0.66
   4   7  10    8.03    0.48
   4   7  10    8.56    0.52
  -4  -7  10    7.81    0.96
   4   7  11   50.29    1.29
   4   7  11   49.49    1.21
   4   7  11   50.62    1.19
  -4  -7  11   50.01    2.45
   4   7  12    3.67    0.39
  -4  -7  12    3.47    0.71
   4   7  12    3.18    0.35
   4   7  12    3.47    0.34
   4   7  13    2.46    0.35
   4   7  13    2.81    0.34
  -4  -7  13    2.93    0.35
   4   7  13    2.85    0.32
  -4  -7  13    3.85    0.73
   4   7  14   15.12    0.81
   4   7  14   15.84    0.75
  -4  -7  14   16.88    0.80
   4   7  14   14.87    0.69
   4   7  15    0.96    0.28
  -4  -7  15    0.68    0.22
   4   7  15    0.76    0.20
   4   7  16    8.27    0.63
  -4  -7  16    8.68    0.60
   4   7  16    8.91    0.53
  -4  -7  17    5.25    0.46
   4   7  17    4.74    0.49
   4   7  17    4.55    0.38
  -4  -7  18    6.32    0.49
   4   7  18    5.53    0.39
  -4  -7  19   17.52    0.76
   4   7  19   16.04    0.61
  -4  -7  20    0.95    0.20
   4   7  20    1.08    0.17
  -4  -7  21    5.80    0.39
  -4  -7  22    6.16    0.34
  -4   8  21    1.38    0.16
  -4   8  20    1.99    0.23
  -4   8  20    2.12    0.21
  -4   8  19    0.65    0.18
  -4   8  19    0.81    0.17
  -4   8  18    9.24    0.49
  -4   8  18    9.31    0.55
  -4   8  17   16.69    0.76
  -4   8  17   17.77    0.71
  -4   8  16    5.62    0.47
  -4   8  16    4.59    0.39
  -4   8  15    2.68    0.31
  -4   8  15    3.14    0.37
  -4   8  14    0.88    0.22
  -4   8  14    1.02    0.21
  -4   8  13    2.57    0.33
  -4   8  13    2.85    0.33
  -4   8  12    4.75    0.39
  -4   8  12    5.65    0.45
  -4   8  11    4.86    0.39
   4  -8  11    4.97    0.68
  -4   8  11    5.29    0.42
   4  -8  10   28.33    1.65
  -4   8  10   27.61    0.90
  -4   8  10   26.02    0.86
  -4   8   9   72.69    1.43
  -4   8   9   70.93    1.40
   4  -8   9   71.93    2.58
  -4   8   8    5.91    0.42
   4  -8   8    5.83    0.73
  -4   8   8    5.81    0.40
  -4   8   8    5.07    0.38
   4  -8   7   20.21    1.33
  -4   8   7   18.58    0.70
  -4   8   7   18.55    0.70
  -4   8   7   18.32    0.66
   4  -8   6    4.09    0.62
   4  -8   5    9.28    0.88
   4  -8   4    8.70    0.84
   4  -8   3   20.66    1.27
  -4   8   2   19.29    1.36
   4  -8   2   18.84    1.20
  -4   8   1   16.40    1.26
  -4   8   0   45.23    2.07
  -4   8  -1   18.00    1.31
  -4   8  -2   18.47    1.34
  -4   8  -3   18.83    1.37
  -4  -8   4    9.70    0.82
  -4   8  -4   10.48    1.03
  -4  -8   5    8.60    0.82
  -4   8  -5    7.30    0.89
  -4   8  -6    3.12    0.59
  -4  -8   6    2.25    0.45
   4   8   7   19.63    0.66
  -4  -8   7   19.42    1.32
  -4   8  -7   21.13    1.46
   4   8   8    5.14    0.35
  -4   8  -8    6.05    0.81
   4   8   8    4.39    0.35
  -4  -8   8    5.23    0.73
   4   8   8    5.86    0.38
   4   8   9   77.46    1.33
   4   8   9   73.82    1.44
  -4  -8   9   73.45    2.82
  -4  -8   9   70.24    1.37
  -4   8  -9   75.21    2.67
   4   8   9   71.48    1.37
   4   8  10   27.63    0.94
   4   8  10   28.79    0.91
  -4  -8  10   28.03    1.81
  -4  -8  10   29.15    0.93
   4   8  10   30.31    0.93
   4   8  11    4.52    0.39
   4   8  11    4.49    0.41
  -4  -8  11    4.83    0.41
   4   8  11    5.00    0.41
  -4  -8  11    5.28    0.82
  -4  -8  12    4.97    0.43
   4   8  12    5.36    0.46
   4   8  12    5.44    0.43
   4   8  13    2.73    0.37
  -4  -8  13    3.03    0.35
   4   8  13    2.85    0.33
  -4  -8  14    0.77    0.21
   4   8  14    0.66    0.18
   4   8  14    0.56    0.23
   4   8  15    3.44    0.42
  -4  -8  15    3.27    0.37
   4   8  15    3.09    0.34
  -4  -8  16    5.99    0.49
   4   8  16    5.01    0.41
   4   8  16    4.80    0.49
   4   8  17   16.93    0.85
  -4  -8  17   18.33    0.81
   4   8  17   18.68    0.72
  -4  -8  18   10.00    0.58
   4   8  18    9.38    0.49
  -4  -8  19    0.58    0.18
   4   8  19    0.67    0.16
  -4  -8  20    2.72    0.28
   4   8  20    2.85    0.23
  -4  -8  21    1.61    0.20
  -4  -8  22    0.71    0.12
  -4   9  20    1.52    0.16
  -4   9  20    1.35    0.18
  -4   9  19    5.80    0.38
  -4   9  19    6.10    0.33
  -4   9  18    2.06    0.23
  -4   9  18    2.03    0.27
  -4   9  17    7.63    0.50
  -4   9  17    7.68    0.43
  -4   9  16    5.48    0.39
  -4   9  16    4.75    0.42
  -4   9  15    1.47    0.22
  -4   9  15    1.67    0.28
  -4   9  14   15.89    0.68
  -4   9  14   16.79    0.78
  -4   9  13   10.00    0.55
  -4   9  13   11.09    0.63
  -4   9  12    1.83    0.28
  -4   9  12    1.32    0.22
  -4   9  11   15.28    0.66
  -4   9  11   15.33    0.72
  -4   9  10    6.56    0.48
  -4   9  10    6.65    0.44
   4  -9   9    6.04    0.75
  -4   9   9    6.50    0.42
  -4   9   9    7.31    0.49
  -4   9   8    6.79    0.47
   4  -9   8    5.49    0.73
  -4   9   8    6.64    0.45
  -4   9   7    0.34    0.16
   4  -9   7    0.03    0.10
  -4   9   7    0.09    0.14
   4  -9   6   18.88    1.33
  -4   9   6   19.72    0.76
  -4   9   6   18.61    0.74
   4   9  -5   18.48    0.69
   4  -9   5   19.46    1.32
  -4   9   5   18.54    0.72
   4   9  -4   18.08    0.69
   4  -9   4   18.36    1.26
  -4   9   4   16.82    0.68
   4   9  -3   57.78    1.22
  -4   9   3   55.71    1.21
   4  -9   2   14.65    1.11
   4   9  -2   14.26    0.61
  -4   9   2   14.06    0.61
   4   9  -1    6.14    0.40
   4  -9   1    5.40    0.68
  -4   9   1    5.78    0.39
  -4   9   0   22.84    1.57
   4   9   0   22.83    0.76
   4  -9   0   21.54    1.30
  -4   9  -1    4.95    0.73
   4   9   1    5.35    0.38
   4   9   2   14.22    0.60
  -4   9  -2   14.24    1.24
   4   9   3   58.53    1.20
  -4   9  -3   59.29    2.52
  -4   9  -4   15.11    1.27
   4   9   4   15.22    0.62
   4   9   5   20.44    0.72
   4   9   5   20.29    0.71
  -4   9  -5   20.21    1.49
   4   9   6   18.48    0.69
   4   9   6   18.11    0.66
  -4   9  -6   18.22    1.40
   4   9   7    0.12    0.11
   4   9   7    0.17    0.11
  -4  -9   7   -0.34    0.25
  -4   9  -7    0.25    0.24
   4   9   8    7.16    0.44
   4   9   8    7.44    0.42
   4   9   8    6.07    0.42
  -4   9  -8    6.21    0.80
  -4  -9   8    7.24    0.87
   4   9   9    6.52    0.44
   4   9   9    6.66    0.46
   4   9   9    6.77    0.43
   4   9  10    5.82    0.45
  -4  -9  10    6.22    0.44
   4   9  10    6.13    0.44
  -4  -9  10    6.35    0.86
   4   9  10    5.67    0.38
   4   9  11   22.39    0.90
   4   9  11   20.87    0.82
  -4  -9  11   21.02    0.84
   4   9  12    1.03    0.25
  -4  -9  12    1.25    0.25
   4   9  12    1.22    0.23
   4   9  13   12.36    0.70
  -4  -9  13   11.81    0.66
   4   9  13   13.53    0.66
  -4  -9  14   19.41    0.84
   4   9  14   18.03    0.76
   4   9  14   17.56    0.84
   4   9  15    1.60    0.31
  -4  -9  15    2.31    0.32
   4   9  15    2.04    0.29
   4   9  16    4.90    0.46
  -4  -9  16    4.65    0.42
   4   9  16    4.51    0.38
   4   9  17    7.13    0.53
  -4  -9  17    7.92    0.51
   4   9  17    7.38    0.45
  -4  -9  18    1.61    0.25
   4   9  18    1.47    0.21
  -4  -9  19    5.81    0.39
   4   9  19    5.45    0.33
  -4  -9  20    1.11    0.17
   4   9  20    1.23    0.15
  -4  10  19    1.09    0.17
  -4  10  18    5.95    0.29
  -4  10  18    6.33    0.40
  -4  10  17    3.79    0.35
  -4  10  17    4.03    0.27
  -4  10  16    1.87    0.27
  -4  10  16    1.58    0.19
  -4  10  15    5.02    0.43
  -4  10  15    5.04    0.34
  -4  10  14   11.39    0.63
  -4  10  14   10.01    0.49
  -4  10  13   12.45    0.56
  -4  10  13   13.05    0.68
  -4  10  12   13.04    0.58
  -4  10  12   13.56    0.69
  -4  10  11    5.91    0.47
  -4  10  11    4.56    0.36
  -4  10  10    1.57    0.27
  -4  10   9   19.86    0.82
  -4  10   8   14.96    0.69
  -4  10   8   15.91    0.73
  -4  10   7    0.14    0.15
  -4  10   7    0.16    0.13
  -4  10   6    0.75    0.20
   4  10  -6    0.78    0.17
  -4  10   6    0.92    0.22
   4 -10   6    0.38    0.26
   4  10  -5   31.04    0.88
  -4  10   5   33.26    1.02
   4 -10   5   32.70    1.76
  -4  10   5   30.63    0.97
   4  10  -4   29.51    0.87
   4 -10   4   28.20    1.61
  -4  10   4   28.87    0.94
   4  10  -3    7.10    0.47
   4 -10   3    7.99    0.87
  -4  10   3    7.43    0.48
   4  10  -2   18.63    0.75
   4 -10   2   17.59    1.25
  -4  10   2   17.43    0.72
   4  10  -1   37.48    1.05
   4 -10   1   34.25    1.72
  -4  10   1   36.73    1.03
   4  10   0    5.86    0.43
   4 -10   0    6.11    0.74
  -4  10   0    6.13    0.43
   4  10   1   36.31    1.01
   4  10   1   35.78    1.02
   4 -10  -1   33.40    1.65
  -4  10  -1   36.99    1.01
   4  10   2   20.30    0.76
   4  10   2   19.53    0.76
   4 -10  -2   18.49    1.21
  -4  10  -2   19.32    0.72
   4  10   3    6.35    0.44
   4  10   3    6.75    0.45
  -4  10  -3    6.42    0.87
  -4  10  -3    6.49    0.42
   4  10   4   24.82    0.85
  -4  10  -4   25.17    1.71
   4  10   4   25.64    0.85
  -4  10  -4   24.80    0.77
   4  10   5   34.76    1.00
  -4  10  -5   34.49    1.97
   4  10   5   34.00    0.97
   4  10   6    2.29    0.28
   4  10   6    2.35    0.27
   4  10   6    2.52    0.28
   4  10   7    1.15    0.23
  -4  10  -7    0.09    0.20
   4  10   7    0.50    0.15
   4  10   7    0.84    0.18
   4  10   8   14.78    0.61
   4  10   8   14.77    0.66
   4  10   8   15.83    0.68
   4  10   8   16.27    0.68
   4  10   9   22.90    0.85
   4  10   9   24.27    0.86
   4  10   9   23.99    0.81
   4  10  10    1.17    0.20
   4  10  10    1.49    0.26
   4  10  10    1.69    0.26
   4  10  11    4.64    0.42
  -4 -10  11    4.47    0.39
   4  10  11    5.14    0.42
   4  10  11    4.62    0.35
   4  10  12   13.97    0.72
  -4 -10  12   14.28    0.69
   4  10  12   15.15    0.69
   4  10  13   13.49    0.71
  -4 -10  13   14.66    0.70
   4  10  13   14.40    0.68
   4  10  14   10.64    0.64
  -4 -10  14    9.98    0.58
   4  10  14   12.07    0.61
   4  10  15    4.75    0.44
  -4 -10  15    4.19    0.38
   4  10  15    4.51    0.38
   4  10  16    2.07    0.30
  -4 -10  16    1.96    0.26
   4  10  16    2.55    0.28
   4  10  17    4.72    0.40
  -4 -10  17    5.39    0.39
   4  10  17    5.63    0.37
  -4 -10  18    6.46    0.40
   4  10  18    6.11    0.35
   4  10  19    1.37    0.16
  -4  11  18    2.60    0.24
  -4  11  17    6.02    0.38
  -4  11  16    9.24    0.50
  -4  11  15    3.35    0.34
  -4  11  14   11.34    0.61
  -4  11  13   19.45    0.80
  -4  11  12    2.15    0.32
  -4  11  11   12.37    0.66
  -4  11  10    5.37    0.45
  -4  11   9    7.56    0.53
  -4  11   8    3.10    0.35
  -4  11   7    6.66    0.49
  -4  11   7    5.69    0.45
   4  11  -6    8.58    0.48
  -4  11   6    8.04    0.54
  -4  11   6    7.64    0.52
   4  11  -5    8.64    0.50
  -4  11   5    8.61    0.56
  -4  11   5    8.60    0.54
   4  11  -4   11.87    0.59
  -4  11   4   12.21    0.65
  -4  11   4   11.84    0.64
   4  11  -3   43.01    1.12
  -4  11   3   44.60    1.20
   4 -11   3   41.23    1.95
   4  11  -2   11.46    0.59
  -4  11   2   11.40    0.62
   4  11  -1    3.30    0.34
   4 -11   1    2.88    0.49
  -4  11   1    3.59    0.36
   4  11   0   18.87    0.77
  -4  11   0   18.30    0.76
   4  11   1    3.01    0.33
  -4  11  -1    2.75    0.32
   4  11   2   12.12    0.63
   4  11   2   11.37    0.61
  -4  11  -2   11.35    0.58
   4  11   3   43.52    1.17
   4  11   3   41.88    1.15
  -4  11  -3   44.11    1.10
   4  11   4   11.38    0.61
   4  11   4   10.99    0.59
   4  11   4   10.25    0.49
  -4  11  -4   11.13    0.54
   4  11   5    6.66    0.42
   4  11   5    7.25    0.50
   4  11   6    9.28    0.51
   4  11   6   10.58    0.59
   4  11   7    4.37    0.36
   4  11   7    4.39    0.39
   4  11   8    2.93    0.31
   4  11   8    2.59    0.30
   4  11   9    4.91    0.41
   4  11   9    4.92    0.39
   4  11   9    5.09    0.39
   4  11  10    4.25    0.39
   4  11  10    4.80    0.37
   4  11  11   11.65    0.62
   4  11  11   11.71    0.60
   4  11  11   11.52    0.53
   4  11  12    1.68    0.27
   4  11  12    2.88    0.31
   4  11  13   18.34    0.78
  -4 -11  13   18.04    0.72
   4  11  13   19.84    0.76
  -4 -11  14   12.60    0.59
   4  11  14   11.71    0.62
   4  11  14   11.93    0.57
   4  11  15    2.56    0.30
  -4 -11  15    2.83    0.29
   4  11  15    3.00    0.30
   4  11  16    9.59    0.52
   4  11  16   10.01    0.47
   4  11  17    5.49    0.33
   4  11  18    2.89    0.22
  -4  12  17    7.98    0.37
  -4  12  16    3.52    0.29
  -4  12  15    4.21    0.34
  -4  12  14    2.84    0.30
  -4  12  13    4.20    0.37
  -4  12  12    8.58    0.53
  -4  12  11    4.65    0.41
  -4  12  10    7.94    0.53
  -4  12   9   17.38    0.77
  -4  12   8    0.76    0.21
  -4  12   7    0.36    0.18
  -4  12   6    2.93    0.34
  -4  12   6    3.13    0.35
   4  12  -6    2.76    0.27
  -4  12   5    5.06    0.44
  -4  12   5    4.75    0.42
   4  12  -5    5.58    0.41
  -4  12   4   14.51    0.72
  -4  12   4   14.80    0.72
   4  12  -4   14.87    0.67
  -4  12   3    1.91    0.29
  -4  12   3    1.95    0.30
   4  12  -3    2.07    0.27
  -4  12   2   10.96    0.61
   4  12  -2   12.06    0.63
  -4  12   1   14.00    0.69
   4  12  -1   13.57    0.67
  -4  12   0    2.66    0.33
   4  12   0    2.65    0.32
  -4  12  -1   12.76    0.64
   4  12   1   13.25    0.68
  -4  12  -2   12.01    0.60
   4  12   2   12.28    0.66
   4  12   3    1.94    0.28
  -4  12  -3    1.94    0.25
   4  12   4   14.33    0.70
   4  12   5    4.36    0.33
   4  12   5    4.02    0.38
   4  12   6    2.83    0.28
   4  12   6    2.31    0.30
   4  12   7    1.69    0.25
   4  12   7    1.31    0.21
   4  12   8    0.91    0.21
   4  12   8    0.79    0.18
   4  12   9   17.82    0.70
   4  12   9   18.28    0.70
   4  12  10    7.83    0.45
   4  12  10    7.56    0.48
   4  12  10    8.66    0.49
   4  12  11    3.63    0.34
   4  12  11    3.49    0.32
   4  12  11    3.33    0.28
   4  12  12    7.65    0.47
   4  12  12    8.15    0.46
   4  12  13    4.13    0.35
   4  12  13    4.27    0.34
   4  12  14    1.47    0.23
   4  12  14    1.76    0.22
   4  12  15    4.88    0.34
   4  12  15    4.74    0.31
   4  12  16    3.15    0.24
   4  12  17    8.46    0.34
  -4  13  16    3.87    0.24
  -4  13  15    1.28    0.18
  -4  13  14    2.32    0.24
  -4  13  13    2.79    0.28
  -4  13  12    4.02    0.34
  -4  13  11    7.97    0.49
  -4  13  10    3.29    0.34
  -4  13   9    7.00    0.48
  -4  13   8   12.80    0.64
  -4  13   7    3.51    0.36
  -4  13   6    6.40    0.47
   4  13  -6    5.05    0.35
  -4  13   5   16.99    0.76
   4  13  -5   17.86    0.69
   4  13  -4    1.19    0.21
  -4  13   4    1.25    0.24
  -4  13   3   14.96    0.72
  -4  13   3   14.91    0.71
   4  13  -3   14.19    0.66
  -4  13   2    4.04    0.39
  -4  13   2    3.89    0.39
   4  13  -2    3.88    0.36
  -4  13   1    2.97    0.34
   4  13  -1    2.67    0.31
  -4  13   0   11.47    0.61
   4  13   0   11.23    0.61
   4  13   1    2.56    0.32
   4  13   2    3.85    0.38
   4  13   3   14.78    0.71
   4  13   4    1.19    0.24
   4  13   5   18.37    0.77
   4  13   6    6.48    0.46
   4  13   7    3.93    0.36
   4  13   7    3.74    0.30
   4  13   8   11.08    0.50
   4  13   8   11.73    0.57
   4  13   9    6.27    0.38
   4  13   9    5.88    0.39
   4  13  10    3.83    0.30
   4  13  10    3.91    0.30
   4  13  11    7.99    0.42
   4  13  11    7.92    0.38
   4  13  12    3.67    0.28
   4  13  13    3.76    0.27
   4  13  14    2.42    0.21
   4  13  15    0.80    0.13
  -4  14  14    0.75    0.13
  -4  14  13    0.95    0.16
  -4  14  12    7.02    0.38
  -4  14  11    2.65    0.26
  -4  14  10    3.20    0.30
  -4  14   9    4.37    0.35
  -4  14   8    3.18    0.31
  -4  14   7    7.48    0.47
  -4  14   6    4.92    0.40
  -4  14   5   11.28    0.59
   4  14  -5   10.05    0.47
  -4  14   4   16.65    0.71
   4  14  -4   15.18    0.61
  -4  14   3   14.77    0.68
   4  14  -3   14.64    0.62
  -4  14   2    5.70    0.43
   4  14  -2    5.31    0.40
  -4  14   1    4.90    0.41
   4  14  -1    5.69    0.41
  -4  14   0    2.29    0.28
   4  14   0    2.01    0.28
   4  14   1    5.62    0.43
   4  14   2    4.54    0.39
   4  14   3   13.47    0.64
   4  14   4   15.56    0.69
   4  14   5    9.91    0.54
   4  14   6    4.38    0.36
   4  14   7    6.75    0.42
   4  14   8    3.73    0.31
   4  14   9    3.73    0.25
   4  14   9    4.18    0.30
   4  14  10    3.40    0.24
   4  14  10    3.74    0.26
   4  14  11    2.22    0.19
   4  14  11    2.45    0.18
   4  14  12    6.70    0.30
   4  14  13    0.78    0.11
  -4  15  11    7.32    0.34
  -4  15  10    3.31    0.25
  -4  15   9    4.13    0.29
  -4  15   8    9.31    0.44
  -4  15   7    3.04    0.28
  -4  15   6    8.85    0.45
  -4  15   5    6.34    0.40
   4  15  -5    5.75    0.31
  -4  15   4    4.93    0.36
   4  15  -4    3.93    0.28
   4  15  -3    3.09    0.27
  -4  15   3    3.26    0.30
  -4  15   2    8.15    0.46
   4  15  -2    7.47    0.42
   4  15  -1    0.57    0.16
  -4  15   1    0.31    0.13
  -4  15   0    8.65    0.47
   4  15   0    7.84    0.45
   4  15   1    0.20    0.15
  -4  15  -1    0.19    0.14
  -4  15  -2    5.73    0.38
   4  15   2    6.75    0.42
  -4  15  -3    3.48    0.30
   4  15   3    3.21    0.30
  -4  15  -4    3.90    0.31
   4  15   4    3.96    0.32
  -4  15  -5    5.79    0.36
   4  15   5    6.09    0.38
   4  15   6    7.99    0.42
   4  15   7    3.34    0.27
   4  15   8    9.08    0.39
  -4  15  -9    2.48    0.18
   4  15   9    3.69    0.24
   4  15  10    2.92    0.18
  -4  16   8    0.18    0.09
  -4  16   7    4.10    0.25
  -4  16   6    3.31    0.24
  -4  16   5    3.95    0.26
  -4  16   4   10.12    0.41
   4  16  -4    8.18    0.30
  -4  16   3    4.07    0.27
   4  16  -3    3.92    0.23
  -4  16   2    3.03    0.24
   4  16  -2    3.08    0.23
  -4  16   1    2.67    0.23
   4  16  -1    2.93    0.23
   4  16   0    1.20    0.17
  -4  16   0    1.06    0.16
  -4  16  -1    3.16    0.24
   4  16   1    2.82    0.24
  -4  16  -2    3.23    0.24
   4  16   2    3.13    0.25
  -4  16  -3    4.10    0.26
   4  16   3    4.61    0.30
  -4  16  -4    7.39    0.32
   4  16   4    9.73    0.41
  -4  16  -5    2.17    0.17
   4  16   5    2.86    0.22
   4  16   6    2.57    0.20
   4  16   7    4.01    0.23
  -5   0   0    0.10    0.18
  -5   0   1  106.71    1.82
  -5   0  -1  110.62    2.19
  -5   0   1  108.42    2.05
  -5   0   2   71.92    1.59
  -5   0   2   71.84    1.63
  -5   0  -2   70.91    1.82
  -5   0   3  318.55    3.51
  -5   0  -3  322.76    3.99
  -5   0   3  324.77    3.31
  -5   0   4  134.34    2.41
  -5   0  -4  134.32    2.68
  -5   0   5    5.78    0.55
  -5   0  -5    6.38    0.65
  -5   0   5    6.01    0.39
  -5   0   6  132.28    2.63
   5   0   6  133.07    1.87
  -5   0   6  127.60    1.53
  -5   0  -6  130.98    2.85
  -5   0   7    0.16    0.22
   5   0   7    0.14    0.10
  -5   0  -7    0.14    0.22
  -5   0   8   28.62    1.35
   5   0   8   28.74    0.90
  -5   0  -8   30.28    1.49
  -5   0   9   21.92    1.24
   5   0   9   21.99    0.81
  -5   0  -9   23.03    1.33
  -5   0  10    8.44    0.82
  -5   0 -10    8.68    0.86
  -5   0  11   55.27    2.13
  -5   0 -11   58.49    2.24
  -5   0  12    1.02    0.36
  -5   0 -12    1.96    0.45
  -5   0  13   74.01    2.64
   5   0  13   75.80    1.49
  -5   0 -13   79.19    2.71
   5   0  13   79.50    1.46
  -5   0  13   79.07    1.38
   5   0  14   20.30    0.82
  -5   0  14   22.54    0.78
   5   0  14   19.88    0.77
   5   0  15   10.23    0.62
  -5   0  15    9.50    0.54
   5   0  15   10.23    0.58
   5   0  16    0.51    0.22
  -5   0  16    0.75    0.20
   5   0  16    0.40    0.17
   5   0  17    7.13    0.55
  -5   0  17    7.42    0.50
   5   0  17    6.95    0.49
  -5   0  18    0.15    0.14
   5   0  18    0.34    0.18
  -5   0  19   39.80    1.10
   5   0  19   39.02    1.09
  -5   0  20    0.15    0.15
   5   0  20    0.37    0.15
   5   0  21   11.48    0.52
  -5   0  21   12.01    0.56
  -5   0  22    0.85    0.17
  -5   0  22    0.76    0.16
  -5   0  23    0.84    0.15
  -5   0  23    0.69    0.13
  -5   0  24    0.37    0.09
  -5   1  24    0.29    0.09
  -5   1  23    5.23    0.32
  -5   1  23    4.29    0.25
  -5   1  22    5.83    0.38
  -5   1  22    5.77    0.34
  -5   1  21    7.21    0.46
   5  -1  21    6.48    0.37
  -5   1  20    0.84    0.21
   5  -1  20    1.62    0.23
   5  -1  19    3.74    0.34
  -5   1  19    4.24    0.38
  -5   1  18   16.46    0.74
   5  -1  18   16.35    0.71
  -5   1  17    9.24    0.56
   5  -1  17    9.86    0.57
  -5   1  16    0.30    0.16
   5  -1  16    0.35    0.21
   5  -1  16    0.52    0.17
   5  -1  15   59.47    1.46
  -5   1  15   60.80    1.35
   5  -1  15   61.96    1.36
   5  -1  14   15.48    0.73
  -5   1  14   16.47    0.68
   5  -1  14   15.73    0.67
   5  -1  13    5.04    0.42
  -5   1  13    5.28    0.38
   5  -1  13    4.95    0.38
  -5  -1 -13    4.44    0.66
  -5  -1 -12    1.17    0.36
   5  -1  11    4.90    0.46
  -5  -1 -11    6.65    0.77
  -5  -1 -10    1.47    0.38
   5  -1  10    1.79    0.27
  -5  -1  -9   38.45    1.71
   5  -1   9   37.53    1.19
  -5   1   9   37.87    1.67
   5  -1   8    4.04    0.39
  -5   1   8    4.06    0.55
  -5  -1  -8    3.75    0.55
   5  -1   7   85.55    1.73
  -5   1   7   84.49    2.27
  -5   1   6   17.66    1.01
   5  -1   6   19.18    0.80
  -5   1   6   17.93    0.69
  -5   1   5   71.12    1.47
  -5   1   5   68.18    1.86
  -5   1   4    2.17    0.31
  -5   1   3   15.52    0.78
  -5   1   2   20.40    0.92
  -5  -1  -1  103.20    1.48
  -5   1   1  107.03    2.16
  -5  -1   0    0.49    0.21
  -5   1   0    0.33    0.22
  -5  -1   0    0.26    0.14
  -5  -1   1  101.01    1.89
  -5   1  -1  100.63    2.21
  -5  -1   1  101.84    1.70
  -5  -1   2   21.68    0.85
  -5   1  -2   21.97    1.08
  -5  -1   2   22.37    0.86
  -5  -1   3   17.75    0.74
  -5   1  -3   16.37    0.96
  -5  -1   3   16.91    0.79
  -5  -1   4    1.66    0.31
  -5   1  -4    2.50    0.45
  -5  -1   4    2.01    0.26
  -5   1  -5   68.29    2.05
  -5  -1   5   65.74    1.19
  -5  -1   5   64.89    1.70
   5   1   6   18.99    0.60
  -5   1  -6   18.82    1.13
  -5  -1   6   18.49    0.97
   5   1   7   82.51    1.24
  -5   1  -7   86.67    2.46
  -5  -1   7   84.87    2.16
  -5   1  -8    5.41    0.67
  -5  -1   8    5.62    0.60
  -5   1  -9   40.57    1.79
  -5  -1   9   41.83    1.67
  -5  -1  10    2.06    0.41
  -5   1 -10    1.74    0.43
  -5  -1  11    5.87    0.69
  -5   1 -11    6.24    0.76
  -5   1 -12   -0.13    0.21
  -5  -1  12    0.26    0.27
  -5  -1  13    6.71    0.80
   5   1  13    6.36    0.44
  -5  -1  13    6.31    0.40
   5   1  13    6.64    0.44
  -5   1 -13    6.13    0.77
  -5  -1  14   13.26    1.15
   5   1  14   14.87    0.69
  -5  -1  14   14.25    0.61
   5   1  14   14.21    0.66
  -5  -1  15   62.05    2.53
   5   1  15   64.24    1.48
   5   1  15   63.77    1.43
  -5  -1  15   63.67    1.32
  -5  -1  16    0.64    0.18
   5   1  16    0.60    0.19
   5   1  16    0.86    0.21
   5   1  17   11.24    0.67
  -5  -1  17   10.83    0.58
   5   1  17   11.88    0.65
   5   1  18   15.56    0.79
  -5  -1  18   17.65    0.73
   5   1  18   17.90    0.78
   5   1  19    3.23    0.35
  -5  -1  19    3.05    0.31
  -5  -1  20    1.80    0.25
   5   1  20    1.42    0.24
   5   1  21   10.61    0.52
  -5  -1  21    9.76    0.49
  -5  -1  22    6.90    0.38
  -5  -1  22    6.56    0.40
  -5  -1  23    4.90    0.29
  -5  -1  23    5.29    0.31
  -5  -1  24    0.30    0.08
  -5   2  24    0.76    0.12
  -5   2  23    0.49    0.13
  -5   2  22    2.14    0.25
  -5   2  22    2.07    0.19
  -5   2  21   14.29    0.63
  -5   2  20    2.40    0.30
  -5   2  19   28.14    0.96
   5  -2  19   27.86    0.85
  -5   2  18    0.31    0.19
   5  -2  18    0.00    0.12
  -5   2  17    7.44    0.51
   5  -2  17    8.21    0.50
  -5   2  16    1.15    0.24
   5  -2  16    0.98    0.20
   5  -2  15    1.49    0.23
  -5   2  15    1.18    0.23
  -5  -2 -14   24.78    1.54
  -5   2  14   27.18    0.90
   5  -2  14   24.81    0.83
  -5  -2 -13   41.50    1.98
  -5   2  13   42.01    1.07
   5  -2  13   39.14    1.00
  -5  -2 -12    0.75    0.30
   5  -2  12    0.63    0.20
  -5  -2 -11   68.05    2.43
   5  -2  11   61.92    1.77
   5  -2  10    8.21    0.62
   5  -2   9    3.92    0.43
   5  -2   8   17.39    0.88
   5  -2   7    2.80    0.36
  -5   2   7    4.21    0.36
   5  -2   6   29.39    1.09
  -5   2   6   28.76    0.99
  -5   2   5   93.46    1.88
  -5   2   4    3.79    0.41
  -5   2   3   26.90    1.09
  -5  -2  -2    1.19    0.16
  -5   2   2    1.14    0.30
  -5   2   1   16.43    0.91
  -5  -2  -1   14.92    0.56
  -5  -2   0    2.58    0.28
  -5   2   0    2.54    0.41
  -5   2  -1   10.48    0.78
  -5  -2   1   10.92    0.57
  -5   2  -2    0.80    0.30
  -5  -2   3   30.63    0.94
  -5   2  -3   28.98    1.34
  -5  -2   4    3.77    0.33
  -5   2  -4    3.58    0.55
  -5  -2   5   90.12    1.35
  -5   2  -5   89.19    2.43
  -5  -2   5   89.98    2.01
  -5   2  -6   31.62    1.50
  -5  -2   6   30.53    1.24
  -5   2  -7    4.08    0.59
  -5  -2   7    4.64    0.54
  -5   2  -8   17.29    1.19
  -5  -2   8   18.45    1.07
  -5   2  -9    6.60    0.78
  -5  -2   9    5.06    0.60
  -5   2 -10    9.41    0.93
  -5  -2  10    9.98    0.86
  -5   2 -11   66.83    2.46
  -5  -2  11   65.69    2.28
  -5  -2  12    1.21    0.37
  -5   2 -12    0.70    0.34
  -5  -2  13   43.73    2.03
   5   2  13   42.03    1.08
   5   2  13   45.84    1.14
  -5  -2  14   25.18    1.58
   5   2  14   23.67    0.86
  -5  -2  14   25.08    0.77
   5   2  14   24.67    0.88
   5   2  15    1.88    0.29
  -5  -2  15    1.66    0.23
   5   2  15    1.92    0.29
   5   2  16    1.69    0.29
  -5  -2  16    1.85    0.24
   5   2  16    1.81    0.29
   5   2  17    5.22    0.46
  -5  -2  17    5.38    0.40
   5   2  17    5.26    0.45
   5   2  18    0.52    0.21
  -5  -2  18    0.21    0.15
   5   2  18    0.40    0.18
  -5  -2  19   25.83    0.83
   5   2  19   26.80    0.94
  -5  -2  20    2.54    0.27
   5   2  20    2.82    0.32
  -5  -2  21   12.89    0.53
  -5  -2  21   13.46    0.62
  -5  -2  22    2.54    0.27
  -5  -2  23    0.53    0.13
  -5  -2  24    1.22    0.13
  -5   3  24   -0.03    0.07
  -5   3  23   17.31    0.56
  -5   3  22    1.90    0.24
  -5   3  21    9.59    0.52
  -5   3  20    1.04    0.22
  -5   3  19    3.02    0.35
  -5   3  18    2.95    0.35
  -5   3  17   25.11    0.93
   5  -3  17   24.76    0.82
  -5   3  16    2.21    0.31
   5  -3  16    2.57    0.30
  -5   3  15   53.51    1.32
   5  -3  15   51.69    1.19
  -5  -3 -14    5.90    0.78
  -5   3  14    6.47    0.46
   5  -3  14    5.96    0.41
  -5  -3 -13    5.23    0.73
   5  -3  13    5.65    0.39
   5  -3  13    4.92    0.57
  -5   3  13    6.61    0.45
  -5   3  12    2.77    0.29
   5  -3  12    2.89    0.44
   5  -3  11    4.28    0.51
   5  -3  10   30.67    1.32
   5  -3   9   29.38    1.26
   5  -3   8    5.73    0.56
  -5   3   7  123.01    2.20
   5  -3   7  122.88    2.45
   5  -3   6   12.08    0.76
  -5   3   6   11.52    0.72
  -5   3   5    1.70    0.31
  -5   3   4    0.62    0.22
  -5   3   3    3.02    0.43
  -5  -3  -3    3.00    0.20
  -5   3   2   34.59    1.35
  -5   3   1   41.80    1.53
  -5   3   0  132.84    2.76
  -5   3  -1   44.27    1.64
  -5   3  -2   35.46    1.51
  -5   3  -3    3.04    0.52
  -5   3  -4    0.99    0.37
  -5   3  -5    1.83    0.44
  -5   3  -6   10.11    0.90
  -5   3  -7  130.47    3.22
  -5   3  -8    3.96    0.60
  -5   3  -9   27.69    1.57
  -5  -3   9   28.34    1.40
  -5   3 -10   31.44    1.70
  -5  -3  10   32.03    1.54
  -5   3 -11    2.24    0.50
  -5  -3  11    2.32    0.45
   5   3  12    2.75    0.35
  -5   3 -12    3.22    0.57
   5   3  12    3.03    0.31
  -5  -3  12    3.25    0.56
   5   3  13    6.24    0.52
  -5  -3  13    5.45    0.73
   5   3  13    5.51    0.40
   5   3  13    5.80    0.43
  -5  -3  14    5.31    0.73
   5   3  14    5.65    0.42
   5   3  14    5.18    0.42
   5   3  14    5.43    0.36
  -5  -3  15   47.71    2.21
   5   3  15   47.66    1.24
   5   3  15   49.31    1.30
   5   3  15   48.59    1.07
   5   3  16    1.40    0.26
   5   3  16    1.36    0.19
   5   3  16    1.36    0.27
   5   3  17   24.14    0.93
   5   3  17   25.79    0.96
   5   3  18    2.47    0.32
   5   3  18    2.30    0.32
   5   3  19    2.37    0.32
   5   3  20    1.40    0.24
  -5  -3  21   10.36    0.55
  -5  -3  22    1.82    0.23
  -5  -3  23   19.21    0.59
  -5  -3  24    0.15    0.06
  -5   4  24    0.46    0.10
  -5   4  23    0.20    0.10
  -5   4  22    1.66    0.22
  -5   4  21   10.78    0.54
  -5   4  20    3.11    0.33
  -5   4  19   15.22    0.71
  -5   4  18    0.29    0.17
  -5   4  17    0.98    0.23
  -5   4  16   19.40    0.82
  -5   4  15    5.82    0.47
   5  -4  14    8.10    0.76
  -5   4  14    8.21    0.53
  -5  -4 -14    8.36    0.91
   5  -4  14    8.06    0.46
  -5   4  13   29.48    0.95
   5  -4  13   26.18    1.39
   5  -4  13   27.82    0.83
   5  -4  12    6.58    0.70
  -5   4  12    7.44    0.47
   5  -4  12    7.49    0.42
   5  -4  11   35.85    1.56
   5  -4  10   -0.08    0.18
   5  -4   9   32.67    1.43
   5  -4   8    7.52    0.68
   5  -4   7    0.37    0.21
   5  -4   6   23.26    1.14
  -5   4   6   21.83    1.06
  -5   4   5  142.17    2.78
  -5   4   4    0.62    0.24
  -5   4   3   75.56    2.10
  -5   4   2    2.42    0.44
  -5   4   1   74.30    2.15
  -5   4   0    2.29    0.43
  -5   4  -1   68.67    2.15
  -5   4  -2    2.77    0.50
  -5   4  -3   75.58    2.34
  -5   4  -4    0.23    0.22
  -5   4  -5  137.40    3.29
  -5   4  -6   17.46    1.21
  -5   4  -7    1.15    0.38
  -5  -4   7    1.06    0.38
  -5  -4   8    7.39    0.81
  -5   4  -8    5.84    0.74
  -5   4  -9   31.73    1.71
  -5   4 -10    0.52    0.28
   5   4  11   37.82    1.00
  -5   4 -11   36.21    1.84
  -5  -4  11   37.66    1.78
   5   4  12    7.75    0.48
   5   4  12    7.40    0.53
  -5  -4  12    7.53    0.81
   5   4  13   31.49    1.12
   5   4  13   30.92    0.90
   5   4  13   33.10    1.02
  -5  -4  13   31.03    1.72
   5   4  14    8.04    0.49
   5   4  14    8.49    0.63
   5   4  14    7.64    0.52
   5   4  14    8.69    0.48
  -5  -4  14    9.78    0.98
   5   4  15    4.69    0.50
   5   4  15    5.03    0.41
   5   4  15    5.25    0.45
   5   4  15    4.96    0.38
   5   4  16   15.90    0.72
   5   4  16   16.87    0.79
   5   4  16   16.79    0.66
   5   4  17    2.24    0.29
   5   4  17    2.32    0.25
   5   4  17    2.14    0.31
   5   4  18    0.29    0.17
   5   4  18    0.04    0.10
   5   4  18    0.13    0.17
   5   4  19   15.85    0.73
  -5  -4  20    3.57    0.36
  -5  -4  21   12.02    0.58
  -5  -4  22    1.98    0.24
  -5  -4  23    0.23    0.11
  -5   5  23   10.86    0.40
  -5   5  22    1.59    0.20
  -5   5  21    5.51    0.38
  -5   5  20    5.70    0.42
  -5   5  19    2.90    0.33
  -5   5  18    8.53    0.55
  -5   5  17    8.91    0.57
  -5   5  16    1.73    0.29
  -5   5  15   26.17    0.94
  -5   5  14    3.04    0.33
  -5   5  14    3.20    0.35
   5  -5  14    3.00    0.49
   5  -5  13   17.59    1.20
  -5   5  13   16.91    0.74
  -5   5  13   17.51    0.70
   5  -5  12   11.03    0.95
  -5   5  12   10.98    0.58
  -5   5  12   10.48    0.51
   5  -5  11    2.89    0.45
   5  -5  10   16.24    1.10
   5  -5   9   32.97    1.53
   5  -5   8    3.94    0.55
   5  -5   7   78.08    2.26
   5  -5   6   29.74    1.37
  -5   5   6   28.90    1.34
  -5   5   5    9.31    0.78
  -5   5   4    1.54    0.32
  -5   5   3    1.91    0.40
  -5   5   2    7.38    0.75
  -5   5   1   89.38    2.52
  -5   5   0    9.19    0.83
  -5   5  -1   89.07    2.58
  -5   5  -2    5.49    0.68
  -5   5  -3    4.35    0.63
  -5   5  -4    2.59    0.51
  -5  -5   4    2.74    0.45
  -5  -5   5    7.76    0.75
  -5   5  -5    6.83    0.80
  -5  -5   6   23.31    1.34
  -5   5  -6   24.65    1.49
  -5  -5   7   74.56    2.51
  -5   5  -7   76.83    2.62
  -5   5  -8    2.06    0.50
  -5  -5   8    2.34    0.49
  -5  -5   9   36.07    1.91
  -5   5  -9   34.44    1.81
  -5  -5  10   19.27    1.47
  -5   5 -10   20.26    1.40
   5   5  11    3.06    0.35
   5   5  11    2.92    0.30
  -5   5 -11    3.22    0.55
   5   5  12   13.92    0.72
   5   5  12   14.38    0.67
  -5  -5  12   13.23    1.11
   5   5  13   16.77    0.83
   5   5  13   15.96    0.73
  -5  -5  13   16.10    1.27
   5   5  14    5.23    0.50
   5   5  14    5.04    0.43
   5   5  14    5.13    0.39
  -5  -5  14    4.95    0.73
   5   5  15   23.56    0.82
   5   5  15   22.53    1.02
   5   5  15   25.36    0.95
   5   5  15   24.08    0.83
   5   5  16    1.10    0.21
   5   5  16    1.19    0.22
   5   5  16    1.33    0.25
   5   5  17   10.97    0.58
   5   5  17   12.47    0.68
   5   5  17   10.96    0.55
   5   5  18    7.52    0.53
   5   5  18    7.05    0.42
  -5  -5  19    2.50    0.33
   5   5  19    2.07    0.22
  -5  -5  20    6.42    0.46
  -5  -5  21    6.44    0.43
  -5  -5  22    1.97    0.23
  -5  -5  23   10.60    0.41
  -5   6  23    0.29    0.08
  -5   6  22    5.83    0.32
  -5   6  21    9.75    0.46
  -5   6  20    2.87    0.29
  -5   6  19   15.02    0.66
  -5   6  18    2.31    0.30
  -5   6  17    6.83    0.47
  -5   6  17    7.29    0.51
  -5   6  16   11.99    0.63
  -5   6  16   12.00    0.65
  -5   6  15    3.65    0.36
  -5   6  15    3.28    0.36
  -5   6  14   19.42    0.77
  -5   6  14   19.55    0.82
   5  -6  13   42.01    1.92
  -5   6  13   44.19    1.20
  -5   6  13   44.40    1.14
  -5   6  12    2.57    0.29
  -5   6  12    2.59    0.30
   5  -6  12    3.23    0.59
   5  -6  11   34.06    1.70
  -5   6  11   35.38    0.95
  -5   6  10    1.19    0.20
   5  -6  10    0.38    0.26
   5  -6   9   18.70    1.22
   5  -6   8    9.22    0.86
   5  -6   7    5.40    0.66
   5  -6   6   32.79    1.54
   5  -6   5   85.71    2.44
  -5   6   5   86.08    2.53
  -5   6   4    2.22    0.42
  -5   6   3    8.55    0.82
  -5   6   2   68.39    2.33
  -5   6   1   34.63    1.68
  -5   6   0    0.21    0.24
  -5   6  -1   34.41    1.71
  -5   6  -2   58.98    2.26
  -5   6  -3    6.72    0.80
  -5  -6   4    2.50    0.42
  -5   6  -4    2.81    0.54
  -5   6  -5   91.26    2.90
  -5  -6   5   89.89    2.57
  -5   6  -6   34.23    1.80
  -5  -6   6   33.11    1.65
  -5   6  -7    5.66    0.75
  -5  -6   7    6.75    0.80
  -5   6  -8   11.16    1.07
  -5  -6   8   10.83    1.05
  -5   6  -9   19.22    1.38
  -5  -6   9   18.80    1.42
   5   6  10    1.76    0.26
  -5  -6  10    1.35    0.43
   5   6  10    1.81    0.25
   5   6  11   30.54    1.01
   5   6  11   28.91    0.92
  -5  -6  11   29.82    1.91
   5   6  12    2.62    0.31
   5   6  12    2.41    0.34
   5   6  13   39.59    1.26
   5   6  13   39.45    1.14
   5   6  13   40.03    1.08
  -5  -6  13   38.62    1.97
   5   6  14   19.36    0.83
   5   6  14   19.26    0.91
   5   6  14   19.68    0.77
   5   6  15    3.01    0.41
   5   6  15    3.05    0.34
   5   6  15    2.59    0.30
   5   6  16   10.84    0.72
   5   6  16   11.64    0.66
   5   6  16   11.37    0.58
   5   6  17    8.34    0.55
  -5  -6  17    9.18    0.60
   5   6  17    8.38    0.49
  -5  -6  18    2.97    0.35
   5   6  18    2.52    0.27
  -5  -6  19   17.51    0.76
   5   6  19   16.99    0.60
  -5  -6  20    2.74    0.30
   5   6  20    2.42    0.22
  -5  -6  21   10.28    0.51
  -5  -6  22    6.66    0.36
  -5  -6  23    0.19    0.08
  -5   7  22    0.71    0.12
  -5   7  21    5.00    0.31
  -5   7  20    3.50    0.29
  -5   7  19    2.68    0.29
  -5   7  18    1.29    0.23
  -5   7  18    1.76    0.26
  -5   7  17   17.40    0.75
  -5   7  17   17.27    0.73
  -5   7  16    0.43    0.18
  -5   7  16    0.43    0.18
  -5   7  15   19.87    0.82
  -5   7  15   19.36    0.80
  -5   7  14    6.66    0.48
  -5   7  14    6.50    0.48
  -5   7  13    4.00    0.39
  -5   7  13    3.55    0.35
  -5   7  12   10.51    0.59
   5  -7  12   11.69    1.02
  -5   7  12   10.24    0.56
  -5   7  11   13.03    0.61
   5  -7  11   13.60    1.11
   5  -7  10   12.34    1.07
  -5   7  10   12.59    0.59
  -5   7   9   26.52    0.82
   5  -7   9   24.61    1.47
   5  -7   8    3.40    0.57
  -5   7   8    3.24    0.30
   5  -7   7   72.65    2.45
   5  -7   6   37.18    1.73
  -5   7   5    6.24    0.74
   5  -7   5    5.79    0.69
   5  -7   4    8.61    0.82
  -5   7   4    8.09    0.86
  -5   7   3    4.90    0.68
  -5   7   2   13.42    1.11
  -5   7   1   25.30    1.53
  -5   7   0   10.40    1.00
  -5   7  -1   27.47    1.62
  -5   7  -2    9.52    0.98
  -5   7  -3    6.01    0.78
  -5   7  -4    4.31    0.69
  -5  -7   4    5.60    0.62
  -5   7  -5    4.26    0.67
  -5  -7   5    3.99    0.60
  -5   7  -6   31.82    1.81
  -5  -7   6   31.86    1.67
  -5   7  -7   74.70    2.77
  -5  -7   7   71.18    2.60
  -5   7  -8    2.61    0.53
  -5  -7   8    2.88    0.57
   5   7   9   24.53    0.82
  -5   7  -9   27.13    1.67
   5   7   9   26.74    0.83
  -5  -7   9   25.07    1.68
  -5  -7  10   11.25    1.16
  -5   7 -10   12.60    1.12
   5   7  10   12.17    0.62
   5   7  10   13.01    0.61
   5   7  11    9.87    0.60
   5   7  11   10.90    0.59
  -5  -7  11   10.12    1.11
   5   7  12    8.28    0.57
   5   7  12    7.82    0.53
   5   7  12    8.64    0.52
   5   7  13    3.79    0.43
   5   7  13    3.32    0.37
   5   7  13    4.01    0.37
   5   7  14    5.54    0.51
   5   7  14    6.30    0.48
  -5  -7  14    5.68    0.48
   5   7  14    6.15    0.45
   5   7  15   20.03    0.95
   5   7  15   20.41    0.85
  -5  -7  15   20.07    0.87
   5   7  15   20.28    0.79
   5   7  16    0.66    0.25
  -5  -7  16    0.55    0.20
   5   7  16    0.34    0.16
  -5  -7  17   17.75    0.81
   5   7  17   16.55    0.68
  -5  -7  18    1.61    0.27
   5   7  18    1.51    0.21
  -5  -7  19    2.72    0.31
   5   7  19    2.39    0.24
  -5  -7  20    3.31    0.31
   5   7  20    2.91    0.23
  -5  -7  21    5.07    0.34
  -5  -7  22    1.16    0.16
  -5   8  21   11.54    0.38
  -5   8  20    1.14    0.17
  -5   8  19   10.24    0.48
  -5   8  19   10.41    0.48
  -5   8  18    1.23    0.22
  -5   8  18    1.49    0.22
  -5   8  17    1.96    0.27
  -5   8  17    2.03    0.27
  -5   8  16   20.97    0.82
  -5   8  16   22.06    0.81
  -5   8  15    0.24    0.17
  -5   8  15    0.27    0.17
  -5   8  14   13.85    0.69
  -5   8  14   13.96    0.67
  -5   8  13   14.31    0.69
  -5   8  13   14.95    0.69
  -5   8  12    0.67    0.20
  -5   8  12    0.51    0.20
  -5   8  11    6.47    0.46
  -5   8  11    6.97    0.48
  -5   8  10    0.11    0.13
   5  -8  10    0.48    0.27
  -5   8   9   38.97    1.06
   5  -8   9   40.77    1.96
  -5   8   8    4.79    0.38
   5  -8   8    4.69    0.66
  -5   8   7    4.44    0.36
   5   8  -7    3.63    0.30
   5  -8   7    4.15    0.64
   5   8  -6   23.99    0.74
  -5   8   6   25.28    0.82
   5  -8   6   25.12    1.50
   5  -8   5   52.52    2.14
   5   8  -5   47.29    1.04
  -5   8   5   51.00    1.16
  -5   8   4    1.82    0.24
   5  -8   4    1.66    0.43
  -5   8   3   12.52    1.12
   5  -8   3   11.91    1.00
  -5   8   2    6.63    0.84
  -5   8   1   21.52    1.48
  -5   8   0   17.40    1.36
  -5   8  -1   21.83    1.53
  -5   8  -2    6.81    0.87
  -5   8  -3   15.83    1.32
  -5   8  -4    1.97    0.53
   5   8   5   55.39    1.14
  -5   8  -5   55.93    2.48
   5   8   6   26.57    0.79
  -5   8  -6   28.11    1.76
  -5  -8   6   25.66    1.54
   5   8   7    4.19    0.32
  -5  -8   7    3.52    0.61
  -5   8  -7    4.54    0.72
   5   8   8    5.01    0.35
   5   8   8    4.86    0.34
   5   8   8    4.58    0.34
  -5  -8   8    4.59    0.69
  -5   8  -8    4.16    0.66
   5   8   9   36.56    0.92
   5   8   9   35.24    1.01
   5   8   9   36.38    0.98
  -5   8  -9   36.03    1.95
  -5  -8   9   32.19    1.93
   5   8  10   -0.34    0.16
  -5  -8  10    0.13    0.15
   5   8  10    0.11    0.14
   5   8  11    6.74    0.50
   5   8  11    6.69    0.48
  -5  -8  11    7.03    0.48
   5   8  11    7.16    0.48
   5   8  12    0.55    0.19
   5   8  12    0.03    0.15
  -5  -8  12    0.46    0.19
   5   8  12    0.41    0.17
   5   8  13   18.72    0.88
  -5  -8  13   19.46    0.83
   5   8  13   19.88    0.80
   5   8  14   14.57    0.78
  -5  -8  14   16.25    0.77
   5   8  14   14.74    0.69
  -5  -8  15    0.45    0.20
   5   8  15    0.59    0.21
   5   8  15    0.39    0.22
   5   8  16   19.67    0.90
  -5  -8  16   22.12    0.88
   5   8  16   21.21    0.78
  -5  -8  17    2.51    0.32
   5   8  17    2.60    0.28
  -5  -8  18    1.87    0.27
   5   8  18    1.83    0.22
  -5  -8  19   10.87    0.54
   5   8  19   10.14    0.44
  -5  -8  20    0.85    0.17
   5   8  20    0.56    0.12
  -5  -8  21   12.00    0.45
  -5   9  20    2.23    0.17
  -5   9  19    0.95    0.16
  -5   9  19    1.12    0.16
  -5   9  18    5.99    0.39
  -5   9  18    6.44    0.36
  -5   9  17    3.90    0.34
  -5   9  17    3.42    0.29
  -5   9  16    1.08    0.22
  -5   9  16    1.13    0.20
  -5   9  15   23.56    0.88
  -5   9  15   23.45    0.80
  -5   9  14   10.23    0.59
  -5   9  14   10.17    0.55
  -5   9  13    7.76    0.52
  -5   9  13    7.59    0.48
  -5   9  12    9.56    0.57
  -5   9  12    9.56    0.54
  -5   9  11    1.41    0.25
  -5   9  11    1.63    0.25
  -5   9  10    4.72    0.41
  -5   9  10    4.65    0.39
  -5   9   9   18.92    0.78
  -5   9   8    1.79    0.27
   5  -9   8    1.71    0.45
   5  -9   7   56.13    2.33
  -5   9   7   54.00    1.28
   5   9  -6    0.51    0.16
  -5   9   6    0.73    0.20
   5  -9   6    0.26    0.26
   5   9  -5   10.24    0.53
  -5   9   5   10.39    0.57
   5   9  -4   12.00    0.58
   5  -9   4   11.25    1.04
  -5   9   4   11.62    0.60
  -5   9   3    2.04    0.27
   5   9  -3    1.94    0.25
   5  -9   3    2.34    0.51
   5  -9   2   16.52    1.22
  -5   9   2   15.81    1.32
   5   9  -2   16.99    0.68
  -5   9   2   16.14    0.68
  -5   9   1   38.16    2.06
   5  -9   1   38.55    1.85
   5   9  -1   40.23    1.04
  -5   9   1   39.65    1.05
   5   9   0   10.29    0.54
  -5   9   0   10.37    0.54
  -5   9   0   10.49    1.09
   5   9   1   40.41    1.04
  -5   9  -1   39.43    1.02
  -5   9  -1   41.58    2.18
   5   9   2   17.06    0.68
  -5   9  -2   17.35    1.42
  -5   9  -2   17.58    0.67
   5   9   3    1.57    0.23
  -5   9  -3    1.69    0.49
   5   9   4   12.93    0.59
  -5   9  -4   12.93    1.24
   5   9   5    9.86    0.52
  -5   9  -5   10.83    1.15
   5   9   6    1.84    0.25
   5   9   6    1.69    0.23
  -5   9  -6    2.38    0.52
   5   9   7   46.68    1.11
   5   9   7   46.46    1.09
  -5   9  -7   45.27    2.26
   5   9   8    1.21    0.20
   5   9   8    1.05    0.18
   5   9   9   16.67    0.66
   5   9   9   16.91    0.64
   5   9  10    3.67    0.36
   5   9  10    3.92    0.37
   5   9  10    3.34    0.30
   5   9  11    1.08    0.24
  -5  -9  11    1.25    0.22
   5   9  11    1.06    0.22
   5   9  12    9.31    0.60
  -5  -9  12   10.13    0.58
   5   9  12   10.57    0.59
   5   9  13    6.38    0.51
  -5  -9  13    6.44    0.48
   5   9  13    6.40    0.47
   5   9  14   10.12    0.63
  -5  -9  14   11.09    0.62
   5   9  14   11.34    0.60
   5   9  15   22.25    0.92
  -5  -9  15   21.04    0.84
   5   9  15   22.54    0.81
   5   9  16    1.22    0.26
  -5  -9  16    1.02    0.22
   5   9  16    1.40    0.23
  -5  -9  17    2.88    0.30
   5   9  17    3.35    0.31
  -5  -9  18    8.23    0.46
   5   9  18    7.25    0.39
  -5  -9  19    0.75    0.16
   5   9  19    1.06    0.15
  -5  -9  20    3.03    0.24
   5   9  20    2.36    0.17
  -5  10  18    0.52    0.10
  -5  10  18    0.42    0.13
  -5  10  17    2.67    0.27
  -5  10  17    2.57    0.22
  -5  10  16    6.28    0.43
  -5  10  16    6.45    0.36
  -5  10  15    1.90    0.27
  -5  10  15    1.83    0.22
  -5  10  14   18.52    0.77
  -5  10  14   17.53    0.65
  -5  10  13   36.43    1.09
  -5  10  13   33.79    0.93
  -5  10  12    0.81    0.22
  -5  10  12    1.05    0.20
  -5  10  11    8.78    0.55
  -5  10  11    8.11    0.48
  -5  10  10   12.78    0.66
  -5  10  10   11.15    0.57
  -5  10   9    6.31    0.48
  -5  10   9    5.81    0.41
  -5  10   8   34.96    1.08
  -5  10   7   13.82    0.68
   5 -10   6   20.29    1.43
  -5  10   6   21.33    0.84
  -5  10   5    5.36    0.43
   5 -10   5    4.87    0.69
   5  10  -4    1.68    0.25
   5 -10   4    1.68    0.44
  -5  10   4    1.95    0.28
   5  10  -3   29.31    0.95
   5 -10   3   29.40    1.68
  -5  10   3   29.10    0.97
   5  10  -2   16.93    0.73
  -5  10   2   16.11    0.72
   5  10  -1   10.23    0.57
  -5  10   1   10.47    0.57
   5  10   0   21.31    0.81
   5 -10   0   18.97    1.31
  -5  10   0   20.37    0.78
  -5  10  -1    9.46    1.06
   5  10   1   10.12    0.56
   5 -10  -1   10.86    1.00
  -5  10  -1    9.76    0.54
  -5  10  -2   16.30    1.40
   5 -10  -2   15.69    1.16
   5  10   2   15.73    0.70
  -5  10  -3   25.70    1.76
   5  10   3   29.18    0.94
   5  10   4    1.59    0.25
  -5  10  -4    1.94    0.51
   5  10   4    1.71    0.25
   5  10   5    4.37    0.38
   5  10   5    4.48    0.37
  -5  10  -5    5.00    0.77
   5  10   6   22.66    0.82
   5  10   6   22.69    0.81
  -5  10  -6   23.71    1.66
   5  10   7   11.37    0.59
   5  10   7   11.09    0.56
   5  10   8   26.22    0.83
   5  10   8   25.89    0.87
   5  10   8   26.73    0.89
   5  10   9    6.45    0.40
   5  10   9    6.83    0.47
   5  10   9    7.18    0.46
   5  10  10    9.69    0.56
   5  10  10    9.71    0.51
   5  10  11   10.20    0.59
   5  10  11   10.66    0.58
   5  10  12    0.57    0.20
  -5 -10  12    0.55    0.17
   5  10  12    0.77    0.21
  -5 -10  13   33.18    1.00
   5  10  13   33.52    1.07
   5  10  14   21.42    0.85
  -5 -10  14   21.30    0.80
   5  10  14   22.06    0.80
   5  10  15    2.29    0.30
  -5 -10  15    1.88    0.25
   5  10  15    2.43    0.29
  -5 -10  16    6.40    0.42
   5  10  16    6.85    0.41
  -5 -10  17    2.16    0.24
   5  10  17    2.00    0.23
  -5 -10  18    1.05    0.17
   5  10  18    0.71    0.14
   5  10  19    8.14    0.32
  -5  11  17    1.51    0.19
  -5  11  16    0.31    0.14
  -5  11  15   10.58    0.53
  -5  11  14    4.01    0.36
  -5  11  13    5.16    0.41
  -5  11  12   14.48    0.68
  -5  11  11    7.42    0.50
  -5  11  10    3.55    0.37
  -5  11   9   19.83    0.82
  -5  11   8    4.47    0.41
  -5  11   7   13.25    0.68
   5  11  -6    3.90    0.33
  -5  11   6    4.38    0.41
   5  11  -5    6.35    0.44
  -5  11   5    6.60    0.50
   5  11  -4    7.66    0.49
  -5  11   4    7.70    0.53
   5  11  -3    1.36    0.23
   5  11  -2   18.68    0.76
  -5  11   2   18.23    0.78
   5  11  -1   34.66    1.04
   5  11  -1   34.08    1.08
  -5  11   1   34.00    1.05
   5  11   0    3.52    0.36
   5  11   0    3.87    0.38
   5  11   1   36.00    1.07
   5  11   1   34.92    1.09
   5  11   2   18.19    0.77
   5  11   2   17.77    0.77
   5  11   3    0.97    0.23
   5  11   3    0.82    0.21
   5  11   4    9.94    0.58
   5  11   4    9.30    0.55
   5  11   4    9.51    0.49
   5  11   5    6.43    0.47
   5  11   5    5.43    0.42
   5  11   5    5.83    0.40
   5  11   6    6.81    0.48
   5  11   6    6.62    0.47
   5  11   6    6.58    0.43
   5  11   7   16.94    0.70
   5  11   7   16.67    0.69
   5  11   7   18.19    0.76
   5  11   8    5.24    0.41
   5  11   8    5.45    0.41
   5  11   9   23.24    0.83
   5  11   9   23.46    0.81
   5  11  10    1.63    0.22
   5  11  10    2.22    0.28
   5  11  11    5.94    0.43
   5  11  11    4.62    0.33
   5  11  12   11.53    0.59
   5  11  12   12.50    0.60
   5  11  13    3.45    0.34
   5  11  13    3.89    0.34
   5  11  14    3.65    0.34
   5  11  14    3.83    0.33
  -5 -11  15    8.74    0.44
   5  11  15    9.77    0.47
   5  11  16    0.11    0.10
   5  11  17    3.01    0.23
   5  11  18    3.05    0.20
  -5  12  16    5.54    0.31
  -5  12  15    1.00    0.17
  -5  12  14    6.16    0.39
  -5  12  13   10.17    0.53
  -5  12  12    0.77    0.20
  -5  12  11    4.83    0.40
  -5  12  10    6.80    0.47
  -5  12   9    3.81    0.37
  -5  12   8   13.79    0.68
  -5  12   7    2.77    0.34
  -5  12   6    8.34    0.54
   5  12  -6    8.09    0.46
  -5  12   5   23.30    0.89
   5  12  -5   23.54    0.82
   5  12  -4    5.50    0.42
  -5  12   4    4.78    0.43
   5  12  -3   18.19    0.76
  -5  12   3   17.92    0.80
   5  12  -2    3.38    0.36
   5  12  -1   26.03    0.93
   5  12   0   10.17    0.59
   5  12   1   23.47    0.89
   5  12   2    5.56    0.45
   5  12   3   15.00    0.72
   5  12   4    5.03    0.43
   5  12   5   19.58    0.69
   5  12   5   20.87    0.82
   5  12   6    9.09    0.49
   5  12   6    9.55    0.55
   5  12   7    2.00    0.25
   5  12   7    2.18    0.28
   5  12   8   11.17    0.55
   5  12   8   11.09    0.57
   5  12   9    1.99    0.25
   5  12   9    1.83    0.24
   5  12  10    6.28    0.41
   5  12  10    7.19    0.42
   5  12  11    4.53    0.35
   5  12  11    4.50    0.30
   5  12  12    1.22    0.21
   5  12  13   10.71    0.49
   5  12  14    6.16    0.36
   5  12  15    1.17    0.17
   5  12  16    5.82    0.30
   5  12  17    1.33    0.13
  -5  13  15    3.25    0.23
  -5  13  14    2.10    0.22
  -5  13  13    4.59    0.32
  -5  13  12    4.65    0.34
  -5  13  11    1.35    0.22
  -5  13  10    4.64    0.37
  -5  13   9    7.29    0.47
  -5  13   8    2.60    0.31
  -5  13   7   16.22    0.71
  -5  13   6    6.63    0.47
   5  13  -6    5.97    0.38
   5  13  -5    0.57    0.16
  -5  13   5    0.69    0.21
  -5  13   4   15.00    0.71
   5  13  -4   15.75    0.66
  -5  13   3    5.25    0.44
   5  13  -3    5.33    0.41
  -5  13   2    6.42    0.49
   5  13  -2    8.24    0.51
   5  13  -1   11.03    0.60
   5  13   0    1.47    0.25
   5  13   1   11.40    0.62
   5  13   2    5.96    0.45
   5  13   3    3.95    0.38
   5  13   4   12.61    0.64
   5  13   5    0.29    0.18
   5  13   6    4.68    0.32
   5  13   6    4.71    0.38
   5  13   7   14.01    0.55
   5  13   7   15.13    0.65
   5  13   8    1.97    0.23
   5  13   8    2.40    0.27
   5  13   9    6.27    0.37
   5  13   9    6.78    0.40
   5  13  10    4.47    0.31
   5  13  10    4.08    0.29
   5  13  11    1.36    0.16
   5  13  11    1.44    0.19
   5  13  12    5.31    0.32
   5  13  13    3.84    0.26
   5  13  14    1.76    0.18
   5  13  15    2.65    0.18
  -5  14  13    2.49    0.20
  -5  14  12    0.06    0.09
  -5  14  11    3.75    0.29
  -5  14  10    2.37    0.25
  -5  14   9    2.30    0.25
  -5  14   8   11.84    0.55
  -5  14   7    2.17    0.27
  -5  14   6   13.83    0.62
   5  14  -6   13.25    0.48
  -5  14   5   20.74    0.76
   5  14  -5   21.80    0.67
   5  14  -4    1.02    0.18
  -5  14   4    0.91    0.20
  -5  14   3    5.78    0.43
   5  14  -3    4.87    0.36
  -5  14   2    9.10    0.53
   5  14  -2    8.46    0.48
   5  14  -1    1.21    0.23
  -5  14   1    1.08    0.22
  -5  14   0   13.91    0.65
   5  14   0   13.21    0.62
   5  14   1    1.57    0.25
   5  14   2    7.07    0.47
   5  14   3    6.99    0.46
   5  14   4    0.81    0.20
   5  14   5   21.23    0.75
   5  14   6   12.87    0.57
   5  14   7    1.92    0.23
   5  14   8   11.20    0.49
   5  14   9    2.05    0.18
   5  14   9    1.94    0.20
   5  14  10    1.56    0.16
   5  14  10    2.05    0.18
   5  14  11    3.66    0.22
   5  14  12    0.01    0.06
  -5  15  10    3.04    0.22
  -5  15   9    4.83    0.29
  -5  15   8    0.30    0.12
  -5  15   7    7.17    0.38
  -5  15   6    2.57    0.25
  -5  15   5    4.82    0.34
   5  15  -5    4.22    0.25
  -5  15   4    6.72    0.40
   5  15  -4    6.22    0.33
  -5  15   3    4.46    0.33
   5  15  -3    4.09    0.29
  -5  15   2    5.22    0.36
   5  15  -2    4.65    0.32
  -5  15   1   17.29    0.63
   5  15  -1   16.69    0.61
  -5  15   0    1.83    0.23
   5  15   0    2.10    0.24
  -5  15  -1   19.12    0.66
   5  15   1   17.38    0.63
  -5  15  -2    3.38    0.29
   5  15   2    3.06    0.28
  -5  15  -3    4.72    0.33
   5  15   3    4.93    0.35
  -5  15  -4    6.21    0.37
   5  15   4    6.53    0.39
  -5  15  -5    4.01    0.30
   5  15   5    4.17    0.30
   5  15   6    2.64    0.24
   5  15   7    6.87    0.35
   5  15   8    0.23    0.09
   5  15   9    4.32    0.23
  -5  16   7    3.90    0.22
  -5  16   6    2.18    0.18
  -5  16   5    6.58    0.31
  -5  16   4    1.09    0.15
   5  16  -3    0.65    0.11
  -5  16   3    0.82    0.14
   5  16  -2    0.90    0.13
  -5  16   2    0.82    0.14
   5  16  -1    0.56    0.12
  -5  16   1    0.57    0.13
  -5  16   0    6.44    0.32
   5  16   0    6.41    0.32
   5  16   1    0.90    0.14
  -5  16  -1    0.87    0.14
   5  16   2    1.11    0.16
  -5  16  -2    0.77    0.13
  -5  16  -3    0.88    0.13
   5  16   3    1.22    0.16
   5  16   4    0.81    0.13
  -5  16  -4    0.86    0.12
  -5  16  -5    6.67    0.28
   5  16   5    7.74    0.32
   5  16   6    1.80    0.16
  -6   0   0   21.62    1.08
  -6   0  -1  143.43    2.81
  -6   0   1  144.93    2.67
  -6   0   2   12.88    0.75
  -6   0  -2   13.50    0.91
  -6   0   2   13.60    0.81
  -6   0   3   30.83    1.21
  -6   0  -3   28.71    1.34
  -6   0   3   31.56    1.18
  -6   0   4    0.66    0.20
  -6   0  -4    0.87    0.33
  -6   0   4    0.59    0.24
  -6   0  -5   43.69    1.76
  -6   0   5   41.57    1.54
  -6   0   5   43.46    1.20
  -6   0   6   10.62    0.83
   6   0   6   10.29    0.57
  -6   0  -6   10.76    0.93
  -6   0  -7    0.69    0.33
  -6   0   7    1.38    0.37
   6   0   7    1.04    0.19
  -6   0   8   42.44    1.77
  -6   0  -8   45.25    1.96
  -6   0   9   31.05    1.58
  -6   0  -9   31.99    1.70
  -6   0 -10    1.42    0.42
  -6   0  10    1.52    0.42
  -6   0  11    0.25    0.27
  -6   0 -11    0.57    0.30
  -6   0  12   15.74    1.25
  -6   0  12   14.77    0.60
  -6   0 -12   14.12    1.22
   6   0  12   14.32    0.64
  -6   0  13   16.87    0.66
  -6   0 -13   16.63    1.33
   6   0  13   16.89    0.71
  -6   0  14    6.59    0.44
   6   0  14    6.68    0.48
  -6   0  15   47.50    1.18
   6   0  15   47.84    1.26
  -6   0  16    0.12    0.14
   6   0  16    0.31    0.18
  -6   0  17   31.36    0.98
   6   0  17   30.26    1.01
  -6   0  18   15.76    0.69
   6   0  18   15.67    0.72
  -6   0  19    1.69    0.25
   6   0  19    2.06    0.28
  -6   0  20    0.16    0.13
   6   0  20    0.11    0.14
  -6   0  21    8.25    0.45
   6   0  21    8.04    0.43
  -6   0  22    1.44    0.18
  -6   0  22    1.17    0.17
  -6   0  23    1.20    0.14
  -6   0  23    1.20    0.15
  -6   1  23    1.05    0.12
  -6   1  23    1.03    0.15
  -6   1  22   -0.05    0.10
  -6   1  21    4.13    0.33
   6  -1  21    3.53    0.28
  -6   1  20    1.28    0.22
   6  -1  20    1.68    0.23
  -6   1  19   10.87    0.58
   6  -1  19   10.17    0.55
  -6   1  18    2.24    0.30
   6  -1  18    1.85    0.25
  -6   1  17   11.93    0.63
   6  -1  17   12.10    0.64
   6  -1  16    9.24    0.56
  -6   1  16   10.24    0.58
  -6   1  15    1.92    0.27
   6  -1  15    1.43    0.26
  -6  -1 -14    1.41    0.43
  -6   1  14    1.73    0.26
   6  -1  14    1.89    0.27
  -6   1  13   49.30    1.16
   6  -1  13   47.53    1.18
   6  -1  12    1.35    0.23
  -6  -1 -12    1.13    0.41
  -6   1  12    1.64    0.23
  -6  -1 -11   40.01    1.99
  -6  -1 -10    0.79    0.33
   6  -1   9   11.32    0.68
  -6  -1  -9   11.63    1.04
  -6  -1  -8    4.15    0.64
   6  -1   8    3.53    0.38
   6  -1   7   38.15    1.22
  -6  -1  -7   38.62    1.75
  -6   1   6   13.24    0.66
  -6  -1  -6   15.72    1.09
  -6   1   5   45.30    1.32
  -6  -1  -5   45.25    1.77
  -6  -1  -4   13.65    0.96
  -6   1   4   13.92    0.79
  -6  -1  -3  179.08    3.25
  -6   1   3  180.50    2.93
  -6  -1  -2    3.30    0.49
  -6   1   2    3.02    0.42
  -6  -1  -1   77.60    2.00
  -6   1   1   70.20    1.94
  -6  -1   0   17.51    0.75
  -6  -1   0   19.30    0.99
  -6   1   0   17.97    1.03
  -6  -1   1   66.62    1.55
  -6  -1   1   64.84    1.73
  -6   1  -1   67.13    2.01
  -6  -1   2    3.23    0.40
  -6  -1   2    3.43    0.42
  -6   1  -2    3.34    0.51
  -6   1  -3  177.34    3.43
  -6  -1   3  175.36    2.66
  -6  -1   3  179.26    2.82
  -6   1  -4   14.65    1.04
  -6  -1   4   13.68    0.71
  -6  -1   4   11.90    0.77
  -6   1  -5   48.52    1.91
  -6  -1   5   47.27    1.20
  -6  -1   5   47.91    1.62
  -6   1  -6   15.69    1.13
  -6  -1   6   14.82    0.95
  -6   1  -7   34.58    1.72
  -6  -1   7   33.86    1.48
  -6  -1   8    3.87    0.56
  -6   1  -8    4.29    0.65
  -6  -1   9   13.78    1.04
  -6   1  -9   14.70    1.18
  -6  -1  10    0.64    0.30
  -6   1 -10   -0.22    0.26
  -6  -1  11   41.85    1.95
  -6   1 -11   41.85    2.07
  -6  -1  12    1.35    0.40
  -6   1 -12    1.70    0.46
   6   1  12    1.34    0.23
  -6  -1  13   44.37    2.13
  -6  -1  13   44.41    1.04
  -6   1 -13   43.60    2.16
   6   1  13   46.59    1.19
  -6  -1  14    0.98    0.41
  -6  -1  14    0.99    0.18
   6   1  14    1.12    0.23
  -6  -1  15    0.91    0.20
   6   1  15    0.73    0.20
  -6  -1  16    9.66    0.54
   6   1  16   10.31    0.61
  -6  -1  17    8.17    0.50
   6   1  17    8.42    0.56
  -6  -1  18    2.71    0.30
   6   1  18    2.80    0.34
  -6  -1  19    5.48    0.40
   6   1  19    7.07    0.48
  -6  -1  20    1.16    0.19
   6   1  20    1.41    0.24
  -6  -1  21    2.68    0.25
   6   1  21    2.51    0.27
  -6  -1  22    0.00    0.10
  -6  -1  22   -0.06    0.10
  -6  -1  23    0.75    0.13
  -6   2  23    5.15    0.29
  -6   2  22    1.13    0.18
  -6   2  21    6.25    0.41
  -6   2  20    1.81    0.26
   6  -2  20    2.06    0.23
  -6   2  19    1.86    0.28
   6  -2  19    1.80    0.25
  -6   2  18    0.59    0.21
   6  -2  18    0.43    0.17
  -6   2  17   17.64    0.77
   6  -2  17   17.04    0.73
  -6   2  16    1.94    0.29
   6  -2  16    1.84    0.26
  -6   2  15   15.48    0.71
   6  -2  15   14.75    0.69
  -6   2  14    1.09    0.23
   6  -2  14    0.81    0.20
  -6  -2 -13   25.05    1.64
  -6   2  13   23.75    0.83
   6  -2  13   24.81    0.85
  -6  -2 -12   11.35    1.11
  -6   2  12   11.08    0.56
   6  -2  12   11.42    0.56
   6  -2  11    1.26    0.26
  -6  -2 -11    2.13    0.52
  -6  -2 -10   16.37    1.26
   6  -2  10   17.85    0.95
   6  -2   9   46.51    1.51
   6  -2   8    1.90    0.32
   6  -2   7   60.57    1.67
  -6   2   6   14.96    0.79
  -6   2   5   29.58    1.16
  -6   2   4    2.41    0.37
  -6   2   3   67.45    1.89
  -6  -2  -2   43.02    0.94
  -6   2   2   44.56    1.58
  -6  -2  -1  129.98    1.84
  -6   2   1  143.50    2.92
  -6  -2   0    0.14    0.11
  -6   2   0    0.56    0.28
  -6  -2   1  141.51    2.52
  -6   2  -1  137.94    2.99
  -6  -2   1  142.15    2.22
  -6  -2   2   44.66    1.37
  -6   2  -2   43.36    1.73
  -6  -2   2   46.26    1.34
  -6   2  -3   68.76    2.22
  -6  -2   3   69.92    1.64
  -6  -2   3   68.03    1.72
  -6  -2   4    3.20    0.36
  -6   2  -4    2.76    0.51
  -6  -2   4    3.16    0.42
  -6   2  -5   29.44    1.55
  -6  -2   5   27.59    1.22
  -6   2  -6   15.67    1.17
  -6  -2   6   18.54    1.05
  -6   2  -7   64.05    2.38
  -6  -2   7   63.93    2.01
  -6   2  -8    1.42    0.45
  -6  -2   8    2.42    0.43
  -6   2  -9   48.31    2.16
  -6  -2   9   50.00    1.95
  -6   2 -10   18.32    1.37
  -6  -2  10   18.31    1.24
   6   2  11    2.40    0.27
  -6   2 -11    1.84    0.51
  -6  -2  11    2.44    0.49
  -6  -2  12   11.33    1.06
   6   2  12   10.57    0.54
   6   2  12   11.19    0.58
  -6   2 -12   10.39    1.07
  -6  -2  13   21.62    1.49
   6   2  13   22.96    0.84
   6   2  13   25.18    0.89
  -6   2 -13   24.62    1.63
  -6  -2  14    0.91    0.42
   6   2  14    0.69    0.21
   6   2  14    1.02    0.22
   6   2  15   12.27    0.66
   6   2  16    2.23    0.32
   6   2  17   19.31    0.83
   6   2  18    0.98    0.23
   6   2  19    1.01    0.21
   6   2  20    1.34    0.23
   6   2  21    8.33    0.46
  -6  -2  22    1.42    0.20
  -6  -2  23    8.99    0.39
  -6   3  23    0.64    0.13
  -6   3  22    0.27    0.12
  -6   3  21   12.51    0.56
  -6   3  20    0.83    0.21
  -6   3  19   11.56    0.60
  -6   3  18    3.67    0.37
   6  -3  18    3.56    0.32
  -6   3  17   15.88    0.74
   6  -3  17   15.08    0.66
  -6   3  16    2.39    0.32
   6  -3  16    2.84    0.32
  -6   3  15    6.55    0.49
   6  -3  15    6.38    0.45
  -6  -3 -14   10.82    1.09
  -6   3  14   11.47    0.62
   6  -3  14   11.65    0.59
  -6   3  13   22.12    0.83
   6  -3  13   20.57    0.77
  -6  -3 -13   19.44    1.42
  -6   3  12    2.12    0.28
   6  -3  12    2.94    0.44
   6  -3  12    2.54    0.28
   6  -3  11   36.33    1.48
   6  -3  11   35.22    0.94
   6  -3  10    0.26    0.17
   6  -3   9   21.85    1.13
   6  -3   8    0.49    0.21
  -6   3   7    1.33    0.26
   6  -3   7    1.12    0.30
  -6   3   6    6.70    0.58
  -6   3   5  134.43    2.66
  -6   3   4    3.86    0.49
  -6   3   3   60.65    1.90
  -6  -3  -2    0.16    0.10
  -6   3   2    0.25    0.21
  -6   3   1   24.78    1.27
  -6  -3  -1   25.88    0.83
  -6  -3   0    0.69    0.19
  -6   3   0    0.77    0.31
  -6   3  -1   23.14    1.29
  -6  -3   1   23.28    0.92
  -6   3  -2    0.27    0.28
  -6  -3   3   50.81    1.40
  -6   3  -3   52.44    2.02
  -6  -3   4    3.97    0.38
  -6   3  -4    3.67    0.61
  -6   3  -5  122.06    3.23
  -6  -3   5  123.19    2.58
  -6   3  -6    5.88    0.75
  -6  -3   6    6.53    0.65
  -6  -3   7    0.46    0.24
  -6   3  -7    0.71    0.33
  -6  -3   8    0.78    0.30
  -6   3  -8    0.30    0.32
  -6   3  -9   22.56    1.52
  -6  -3   9   22.70    1.32
  -6  -3  10    1.65    0.42
  -6   3 -10    1.47    0.47
   6   3  11   35.38    0.99
  -6   3 -11   34.90    1.95
  -6  -3  11   34.35    1.76
  -6   3 -12    1.28    0.46
  -6  -3  12    2.04    0.47
   6   3  12    1.58    0.24
   6   3  12    2.49    0.30
   6   3  13   23.69    0.82
   6   3  13   25.91    0.92
  -6  -3  13   25.00    1.62
  -6  -3  14   10.73    1.10
   6   3  14    9.69    0.56
   6   3  14   10.96    0.62
   6   3  15    6.82    0.51
   6   3  15    6.22    0.40
   6   3  16    1.94    0.31
   6   3  17   16.22    0.78
   6   3  18    4.07    0.41
   6   3  19   13.59    0.66
   6   3  20    1.03    0.22
  -6  -3  21   13.05    0.60
  -6  -3  22    0.59    0.15
  -6  -3  23    0.40    0.11
  -6   4  23   10.39    0.38
  -6   4  22    0.08    0.11
  -6   4  21   10.36    0.50
  -6   4  20    2.88    0.31
  -6   4  19    0.23    0.17
  -6   4  18    6.30    0.47
  -6   4  17   14.72    0.72
  -6   4  16    7.08    0.51
   6  -4  16    7.32    0.45
  -6   4  15    9.74    0.59
   6  -4  15    9.41    0.52
  -6  -4 -14   16.87    1.38
  -6   4  14   18.74    0.79
   6  -4  14   17.52    0.71
  -6  -4 -13   10.53    1.08
   6  -4  13   10.07    0.84
  -6   4  13   12.23    0.64
   6  -4  13   12.73    0.60
   6  -4  12    0.54    0.18
   6  -4  12   -0.04    0.14
   6  -4  11   21.81    1.24
   6  -4  11   21.70    0.75
   6  -4  10   53.98    1.91
   6  -4   9   70.71    2.16
   6  -4   8   16.23    1.03
   6  -4   7   28.99    1.34
  -6   4   7   29.72    1.27
   6  -4   6    3.14    0.45
  -6   4   6    3.10    0.46
  -6   4   5   42.89    1.62
  -6   4   4   25.96    1.30
  -6   4   3    8.39    0.76
  -6   4   2    9.67    0.84
  -6   4   1   57.41    2.04
  -6   4   0    0.24    0.27
  -6   4  -1   48.07    1.94
  -6   4  -2   10.91    0.97
  -6   4  -3    5.44    0.71
  -6   4  -4   23.81    1.46
  -6   4  -5   46.14    2.05
  -6   4  -6    4.72    0.71
  -6   4  -7   32.37    1.79
  -6   4  -8   13.60    1.20
  -6  -4   8   14.83    1.06
  -6   4  -9   68.92    2.69
  -6  -4   9   66.31    2.31
   6   4  10   59.34    1.25
  -6   4 -10   61.76    2.56
  -6  -4  10   60.11    2.27
   6   4  11   20.26    0.83
   6   4  11   19.81    0.76
  -6   4 -11   22.36    1.55
  -6  -4  11   21.78    1.41
  -6   4 -12    0.01    0.24
  -6  -4  12    0.65    0.20
   6   4  12    0.75    0.21
   6   4  12    0.62    0.19
   6   4  13   11.58    0.63
  -6  -4  13   10.13    1.03
   6   4  14   19.68    0.83
   6   4  15    4.41    0.42
   6   4  15    4.28    0.36
   6   4  16    7.00    0.52
   6   4  16    6.95    0.43
   6   4  17   15.83    0.76
   6   4  17   14.65    0.59
   6   4  18    6.34    0.48
   6   4  19   -0.22    0.18
   6   4  20    3.35    0.33
  -6  -4  20    3.35    0.34
  -6  -4  21   11.07    0.54
  -6  -4  22    0.03    0.10
  -6  -4  23    8.99    0.37
  -6   5  23    0.02    0.07
  -6   5  22    1.03    0.15
  -6   5  21    9.18    0.45
  -6   5  20    0.57    0.17
  -6   5  19   16.97    0.71
  -6   5  18    3.61    0.36
  -6   5  17   20.95    0.85
  -6   5  16    1.07    0.23
  -6   5  15    9.82    0.60
  -6   5  14    0.95    0.24
   6  -5  14    0.38    0.14
   6  -5  13   15.19    1.10
  -6   5  13   18.10    0.78
   6  -5  13   16.09    0.66
   6  -5  12    4.51    0.59
   6  -5  12    4.63    0.36
   6  -5  11   26.48    0.82
   6  -5  11   27.60    1.47
   6  -5  10    7.39    0.75
   6  -5  10    7.47    0.45
   6  -5   9   20.60    1.24
   6  -5   8    4.89    0.59
   6  -5   7    7.12    0.73
  -6   5   6    1.88    0.36
   6  -5   6    2.14    0.42
  -6   5   5   55.78    1.98
  -6   5   4    8.86    0.83
  -6   5   3   80.94    2.47
  -6   5   2    6.29    0.74
  -6   5   1    9.20    0.88
  -6   5   0   28.44    1.54
  -6   5  -1    5.89    0.73
  -6   5  -2    6.57    0.79
  -6   5  -3   95.92    2.95
  -6   5  -4    8.64    0.93
  -6   5  -5   62.54    2.46
  -6   5  -6    1.71    0.48
  -6   5  -7    6.84    0.86
  -6   5  -8    5.02    0.72
  -6   5  -9   18.53    1.43
   6   5  10    8.51    0.52
   6   5  10    9.64    0.52
  -6  -5  10    8.91    0.92
  -6   5 -10   10.90    1.09
   6   5  11   20.01    0.83
   6   5  11   21.45    0.80
  -6  -5  11   20.81    1.41
  -6   5 -11   20.88    1.50
   6   5  12    3.70    0.41
  -6  -5  12    4.41    0.67
   6   5  12    4.22    0.39
   6   5  13   14.02    0.69
   6   5  13   11.95    0.72
  -6  -5  13   12.56    1.17
   6   5  14    1.48    0.23
   6   5  14    1.41    0.26
   6   5  15    8.48    0.57
   6   5  15    7.83    0.48
   6   5  16    0.81    0.19
   6   5  16    0.57    0.20
   6   5  17   22.30    0.89
   6   5  17   20.31    0.72
   6   5  18    3.84    0.38
   6   5  18    3.07    0.27
  -6  -5  19   18.81    0.79
   6   5  19   17.21    0.56
  -6  -5  20    0.57    0.18
  -6  -5  21   10.87    0.52
  -6  -5  22    1.21    0.17
  -6  -5  23    0.03    0.07
  -6   6  22    1.13    0.15
  -6   6  21    1.26    0.18
  -6   6  20    3.93    0.31
  -6   6  19    0.46    0.16
  -6   6  18    1.75    0.26
  -6   6  17   17.96    0.77
  -6   6  16    1.14    0.26
  -6   6  15   13.07    0.68
  -6   6  14    0.59    0.19
  -6   6  13   16.01    0.76
  -6   6  12   12.13    0.57
   6  -6  12   13.02    1.03
  -6   6  12   13.49    0.68
  -6   6  11    8.75    0.48
   6  -6  11    8.42    0.86
   6  -6  11    8.12    0.46
  -6   6  10   35.64    0.92
   6  -6  10   36.86    1.76
   6  -6  10   34.92    0.93
  -6   6   9   46.73    1.04
   6  -6   9   47.83    1.99
   6  -6   9   44.78    1.04
   6  -6   8    1.86    0.41
   6  -6   7   41.47    1.82
  -6   6   6    5.12    0.64
   6  -6   6    6.07    0.70
   6  -6   5   24.14    1.35
  -6   6   5   22.55    1.35
  -6   6   4   22.11    1.36
  -6   6   3   14.32    1.12
  -6   6   2   11.85    1.03
  -6   6   1   39.83    1.90
  -6   6   0    6.83    0.80
  -6   6  -1   42.69    2.00
  -6   6  -2    7.70    0.90
  -6   6  -3   17.94    1.35
  -6   6  -4   17.42    1.35
  -6   6  -5   21.50    1.52
  -6   6  -6    8.34    0.97
  -6   6  -7   40.75    2.11
  -6   6  -8    2.36    0.54
  -6   6  -9   52.90    2.42
   6   6   9   49.06    1.00
   6   6   9   51.51    1.16
  -6   6 -10   39.55    2.08
   6   6  10   36.01    1.05
   6   6  10   38.14    1.04
   6   6  11    8.14    0.54
   6   6  11    8.62    0.53
  -6  -6  11    8.21    0.92
  -6   6 -11    8.95    0.98
   6   6  12   10.50    0.64
   6   6  12   11.35    0.62
  -6  -6  12   11.90    1.11
   6   6  13   15.60    0.81
   6   6  13   16.67    0.76
   6   6  14    0.85    0.26
   6   6  14    0.91    0.21
   6   6  14    0.75    0.21
   6   6  15   15.33    0.74
   6   6  15   15.13    0.67
   6   6  16    1.08    0.21
   6   6  16    1.32    0.26
   6   6  17   21.03    0.84
  -6  -6  17   21.35    0.88
   6   6  17   21.18    0.73
  -6  -6  18    1.52    0.27
   6   6  18    1.28    0.19
  -6  -6  19    0.40    0.18
   6   6  19    0.45    0.12
  -6  -6  20    3.77    0.33
   6   6  20    2.61    0.20
  -6  -6  21    1.31    0.20
  -6  -6  22    1.26    0.16
  -6   7  21    5.55    0.30
  -6   7  20    1.35    0.19
  -6   7  19   10.55    0.50
  -6   7  18    1.50    0.23
  -6   7  17    8.82    0.53
  -6   7  16    1.54    0.26
  -6   7  15    7.91    0.50
  -6   7  15    7.57    0.52
  -6   7  14    3.61    0.34
  -6   7  14    4.40    0.41
  -6   7  13    9.19    0.53
  -6   7  13    9.11    0.57
  -6   7  12    5.60    0.42
  -6   7  12    5.53    0.45
   6  -7  11   21.26    1.38
  -6   7  11   20.28    0.76
  -6   7  10   15.11    0.64
   6  -7  10   13.20    1.09
  -6   7   9   14.05    0.61
   6  -7   9   13.54    0.58
  -6   7   8   12.39    0.56
   6  -7   8   13.31    1.09
   6  -7   8   12.00    0.55
  -6   7   7    3.17    0.29
   6  -7   7    1.39    0.38
   6  -7   6    0.46    0.27
  -6   7   6    0.90    0.19
  -6   7   5   41.82    1.94
   6  -7   5   41.34    1.86
   6  -7   4    0.96    0.35
  -6   7   4    0.45    0.30
  -6   7   3   25.70    1.56
  -6   7   2    1.43    0.42
  -6   7   1    1.10    0.34
  -6   7   0    0.92    0.39
  -6   7  -1    3.02    0.58
  -6   7  -2    0.95    0.41
  -6   7  -3   29.18    1.80
  -6   7  -4    0.73    0.37
  -6   7  -5   42.74    2.20
  -6   7  -6    0.78    0.39
   6   7   6    1.15    0.18
  -6   7  -7    3.52    0.66
   6   7   7    2.08    0.23
   6   7   8   13.99    0.57
  -6   7  -8   15.33    1.34
   6   7   8   14.10    0.59
   6   7   9   11.04    0.50
  -6   7  -9   12.19    1.21
   6   7   9   11.49    0.56
  -6   7 -10   18.06    1.39
   6   7  10   17.14    0.71
   6   7  11   16.68    0.77
   6   7  11   17.30    0.74
   6   7  12    4.54    0.44
   6   7  12    5.15    0.44
   6   7  13   10.68    0.66
   6   7  13   11.38    0.63
   6   7  13   11.91    0.62
   6   7  14    5.43    0.50
   6   7  14    5.31    0.45
   6   7  14    5.35    0.42
   6   7  15    7.24    0.51
  -6  -7  15    6.71    0.51
   6   7  15    7.36    0.48
   6   7  16    1.32    0.25
  -6  -7  16    1.18    0.25
   6   7  16    1.02    0.21
  -6  -7  17   10.17    0.59
   6   7  17    9.48    0.50
  -6  -7  18    1.34    0.24
   6   7  18    1.37    0.20
  -6  -7  19   11.45    0.56
   6   7  19   10.57    0.43
  -6  -7  20    1.31    0.20
   6   7  20    1.10    0.13
  -6  -7  21    6.10    0.33
  -6   8  20    3.41    0.24
  -6   8  19    0.17    0.11
  -6   8  18    3.10    0.29
  -6   8  17   13.71    0.60
  -6   8  16    0.49    0.16
  -6   8  16    0.59    0.17
  -6   8  15   19.51    0.78
  -6   8  15   17.47    0.73
  -6   8  14    5.68    0.44
  -6   8  14    6.27    0.45
  -6   8  13   10.69    0.58
  -6   8  13   10.22    0.59
  -6   8  12   13.29    0.65
  -6   8  12   12.81    0.66
  -6   8  11    9.96    0.56
  -6   8  11    8.89    0.55
  -6   8  10    2.07    0.27
  -6   8   9   11.46    0.58
   6  -8   9    9.03    0.92
  -6   8   8   14.87    0.65
   6  -8   8   14.81    1.19
   6   8  -7   30.30    0.84
   6  -8   7   29.16    1.66
  -6   8   7   32.75    0.95
   6   8  -6   16.20    0.63
   6  -8   6   14.79    1.20
  -6   8   6   18.12    0.71
   6   8  -5    7.12    0.42
   6  -8   5    7.69    0.86
  -6   8   4   29.11    1.73
   6  -8   4   28.95    1.62
   6   8  -4   28.97    0.86
   6  -8   3    6.05    0.76
   6   8  -3    6.48    0.42
  -6   8   3    7.12    0.85
   6   8  -2   10.13    0.51
  -6   8   2    8.77    0.98
   6   8  -1   21.98    0.75
  -6   8   1   21.06    1.53
   6   8   0    9.90    0.51
  -6   8   0    7.88    0.97
  -6   8  -1   18.90    1.49
   6   8   1   20.15    0.72
   6   8   2   10.01    0.52
  -6   8  -2   10.73    1.12
  -6   8  -3    7.56    0.95
   6   8   3    7.63    0.45
   6   8   4   25.76    0.82
  -6   8  -4   24.95    1.73
   6   8   5    6.08    0.41
  -6   8  -5    5.63    0.81
  -6   8  -6   16.83    1.44
   6   8   6   15.56    0.63
   6   8   7   28.55    0.85
  -6   8  -7   27.30    1.77
   6   8   8   13.90    0.59
  -6   8  -8   13.21    1.23
   6   8   9    7.75    0.44
   6   8   9    8.47    0.46
   6   8   9    7.25    0.45
   6   8  10    3.08    0.32
   6   8  11    6.83    0.50
   6   8  11    7.35    0.49
  -6  -8  11    7.86    0.51
   6   8  12    8.86    0.58
   6   8  12    8.92    0.55
  -6  -8  12    9.81    0.58
   6   8  12   10.19    0.58
   6   8  13    8.03    0.57
   6   8  13    8.46    0.54
  -6  -8  13    8.69    0.56
   6   8  13    8.58    0.54
   6   8  14    5.33    0.47
  -6  -8  14    5.98    0.47
   6   8  14    6.35    0.46
  -6  -8  15   18.26    0.79
   6   8  15   17.05    0.71
  -6  -8  16    0.33    0.15
   6   8  16    0.55    0.17
  -6  -8  17   13.28    0.63
   6   8  17   12.87    0.56
  -6  -8  18    4.55    0.37
   6   8  18    4.11    0.30
  -6  -8  19    0.35    0.15
   6   8  19    0.16    0.09
  -6  -8  20    3.43    0.26
   6   8  20    2.96    0.19
  -6  -8  21    3.17    0.21
  -6   9  19    5.95    0.29
  -6   9  18    3.43    0.26
  -6   9  17    4.44    0.32
  -6   9  17    5.03    0.34
  -6   9  16    6.42    0.40
  -6   9  16    5.79    0.40
  -6   9  15    1.27    0.22
  -6   9  15    1.46    0.22
  -6   9  14    1.06    0.23
  -6   9  14    0.78    0.19
  -6   9  13   13.00    0.64
  -6   9  13   12.68    0.63
  -6   9  12    0.16    0.14
  -6   9  12    0.30    0.16
  -6   9  11   22.19    0.84
  -6   9  11   25.25    0.89
  -6   9  10   11.16    0.60
  -6   9   9   12.27    0.62
  -6   9   8    8.72    0.53
  -6   9   7   13.66    0.66
   6  -9   7   11.78    1.09
   6   9  -6   12.72    0.59
   6  -9   6   13.52    1.16
  -6   9   6   13.03    0.64
   6   9  -5    8.13    0.49
   6  -9   5    8.89    0.95
   6   9  -4    1.01    0.20
   6  -9   4    1.62    0.48
   6   9  -3   45.06    1.14
   6  -9   3   47.70    2.15
  -6   9   2   12.76    1.25
   6  -9   2   12.36    1.08
   6   9  -2   11.86    0.59
   6   9  -1    8.56    0.51
  -6   9   1    8.13    0.98
   6   9   0   14.33    0.65
  -6   9   0   13.87    1.29
  -6   9  -1    6.40    0.87
   6   9   1    6.49    0.45
   6   9   2   12.94    0.62
  -6   9  -2   12.94    1.25
   6   9   3   47.75    1.18
  -6   9  -3   46.23    2.39
   6   9   4    0.64    0.18
  -6   9  -4    0.83    0.39
   6   9   5   13.03    0.62
  -6   9  -5   14.02    1.31
   6   9   6   12.06    0.59
  -6   9  -6   12.36    1.22
   6   9   7   11.30    0.56
   6   9   7   12.22    0.59
  -6   9  -7   11.25    1.17
   6   9   8    6.97    0.44
   6   9   8    7.20    0.45
   6   9   9   12.18    0.57
   6   9   9   12.83    0.57
   6   9  10    9.03    0.48
   6   9  11   24.32    0.88
   6   9  12   -0.09    0.15
  -6  -9  12    0.17    0.14
   6   9  12   -0.02    0.16
   6   9  13   13.79    0.70
  -6  -9  13   13.94    0.66
   6   9  13   14.73    0.68
   6   9  14    1.84    0.28
  -6  -9  14    1.71    0.26
   6   9  14    1.84    0.26
  -6  -9  15    1.33    0.23
   6   9  15    1.31    0.22
  -6  -9  16    6.06    0.42
   6   9  16    5.62    0.39
  -6  -9  17    4.09    0.34
   6   9  17    3.72    0.30
  -6  -9  18    3.41    0.29
   6   9  18    2.78    0.24
  -6  -9  19    5.07    0.30
   6   9  19    5.06    0.26
  -6  10  18    2.05    0.16
  -6  10  17    3.85    0.27
  -6  10  17    3.92    0.25
  -6  10  16    1.24    0.19
  -6  10  16    1.37    0.18
  -6  10  15   20.75    0.73
  -6  10  15   21.83    0.67
  -6  10  14    4.97    0.39
  -6  10  14    4.49    0.33
  -6  10  13    0.11    0.14
  -6  10  13    0.30    0.14
  -6  10  12   14.27    0.62
  -6  10  12   14.48    0.67
  -6  10  11    0.12    0.15
  -6  10  11    0.33    0.16
  -6  10  10    3.88    0.35
  -6  10  10    4.02    0.38
  -6  10   9   18.58    0.78
  -6  10   8    0.71    0.20
  -6  10   7    9.06    0.55
  -6  10   6   13.14    0.66
   6  10  -5    7.18    0.48
  -6  10   5    7.86    0.52
   6  10  -4   11.62    0.61
   6  10  -3    2.97    0.33
   6 -10   3    3.94    0.65
   6  10  -2   16.70    0.74
   6 -10   2   17.03    1.32
   6  10  -1   27.01    0.93
   6 -10   1   27.09    1.62
  -6  10   0   13.32    1.28
   6 -10   0   13.75    1.16
   6  10   0   13.99    0.68
  -6  10  -1   27.69    1.87
   6 -10  -1   27.68    1.63
   6  10   1   29.43    0.98
   6  10   2   15.88    0.72
  -6  10  -2   16.04    1.43
   6  10   3    4.45    0.40
  -6  10  -3    4.54    0.79
   6  10   4   16.11    0.72
   6  10   5    4.57    0.40
   6  10   5    4.60    0.39
   6  10   6   16.14    0.70
   6  10   6   16.59    0.71
   6  10   7    7.63    0.48
   6  10   7    8.38    0.50
   6  10   8    0.83    0.20
   6  10   8    0.68    0.17
   6  10   9   21.92    0.75
   6  10   9   22.59    0.84
   6  10   9   22.38    0.79
   6  10  10    4.44    0.38
   6  10  10    3.88    0.32
   6  10  11    0.15    0.16
   6  10  12   13.29    0.64
   6  10  13    0.38    0.15
  -6 -10  14    6.11    0.40
   6  10  14    6.16    0.42
  -6 -10  15   20.97    0.71
   6  10  15   22.47    0.74
  -6 -10  16    1.21    0.18
   6  10  16    1.63    0.22
  -6 -10  17    3.90    0.28
   6  10  17    3.82    0.28
  -6 -10  18    1.87    0.18
   6  10  18    2.27    0.19
  -6  11  16    4.29    0.29
  -6  11  15    0.88    0.17
  -6  11  15    0.90    0.13
  -6  11  14    4.86    0.36
  -6  11  14    4.15    0.27
  -6  11  13   12.40    0.58
  -6  11  13   11.24    0.46
  -6  11  12    0.93    0.20
  -6  11  12    0.91    0.17
  -6  11  11   10.56    0.49
  -6  11  11   11.94    0.60
  -6  11  10    8.82    0.46
  -6  11  10   10.60    0.58
  -6  11   9    4.62    0.40
  -6  11   9    4.39    0.34
  -6  11   8    9.40    0.57
  -6  11   8    8.31    0.46
   6  11  -7    5.24    0.37
  -6  11   7    5.40    0.44
   6  11  -6    0.70    0.17
  -6  11   6    0.90    0.22
   6  11  -5    0.88    0.19
  -6  11   5    0.78    0.22
   6  11  -4    5.34    0.41
  -6  11   4    4.50    0.41
   6  11  -3   22.18    0.83
   6  11  -2   11.33    0.60
   6  11  -2   11.05    0.62
   6  11  -1   14.62    0.69
   6  11  -1   15.28    0.73
   6  11   0   20.72    0.82
   6  11   0   20.45    0.85
   6  11   1   12.31    0.64
   6  11   1   11.98    0.65
   6  11   2   13.69    0.68
   6  11   2   12.97    0.67
   6  11   3   17.66    0.76
   6  11   3   17.89    0.78
   6  11   4    4.82    0.41
   6  11   4    5.01    0.42
   6  11   5    0.43    0.19
   6  11   5    0.34    0.18
   6  11   6    0.42    0.15
   6  11   6    0.62    0.19
   6  11   6    0.48    0.17
   6  11   7    4.02    0.36
   6  11   7    4.21    0.36
   6  11   7    4.18    0.38
   6  11   8    5.67    0.40
   6  11   8    6.13    0.43
   6  11   8    6.13    0.43
   6  11   9    3.44    0.34
   6  11   9    3.21    0.31
   6  11  10    8.20    0.49
   6  11  10    6.48    0.40
   6  11  11    9.93    0.53
   6  11  11    8.87    0.43
   6  11  12    0.67    0.19
   6  11  13   11.98    0.55
   6  11  14    5.15    0.36
   6  11  15    1.08    0.18
   6  11  16    6.37    0.34
   6  11  17    4.26    0.25
  -6  12  15    7.57    0.35
  -6  12  14    3.84    0.29
  -6  12  13    2.14    0.24
  -6  12  12   11.17    0.53
  -6  12  11   -0.06    0.14
  -6  12  10    6.72    0.45
  -6  12   9    3.70    0.35
  -6  12   8    0.76    0.20
  -6  12   7    9.24    0.55
   6  12  -7    8.15    0.44
   6  12  -6    9.68    0.51
  -6  12   6   10.57    0.59
   6  12  -5    2.63    0.29
  -6  12   5    2.55    0.33
   6  12  -4   11.53    0.59
  -6  12   4   11.52    0.63
   6  12  -3    1.98    0.27
  -6  12   3    2.33    0.31
   6  12  -2   26.56    0.92
   6  12  -1   19.34    0.79
   6  12   0    0.90    0.23
   6  12   1   19.64    0.81
   6  12   2   29.91    1.00
   6  12   3    1.95    0.29
   6  12   4    9.43    0.57
   6  12   4    8.98    0.46
   6  12   5    2.61    0.28
   6  12   5    2.42    0.31
   6  12   6    8.23    0.46
   6  12   6    9.26    0.54
   6  12   7   10.76    0.53
   6  12   7   10.60    0.56
   6  12   8    0.81    0.18
   6  12   8    0.80    0.18
   6  12   9    4.34    0.34
   6  12   9    4.71    0.35
   6  12  10    5.10    0.37
   6  12  10    5.23    0.33
   6  12  11   -0.20    0.09
   6  12  11   -0.13    0.13
   6  12  12   10.50    0.49
   6  12  13    1.68    0.21
   6  12  14    3.64    0.27
   6  12  15    6.44    0.32
   6  12  16    0.30    0.09
  -6  13  14    2.60    0.20
  -6  13  13    1.58    0.18
  -6  13  12    0.23    0.11
  -6  13  11    8.41    0.44
  -6  13  10    4.20    0.33
  -6  13   9    2.49    0.28
  -6  13   8    8.58    0.49
  -6  13   7    0.94    0.21
  -6  13   6    5.42    0.42
   6  13  -6    5.45    0.35
  -6  13   5   21.23    0.80
   6  13  -5   20.12    0.70
   6  13  -4    0.16    0.13
  -6  13   4    0.11    0.16
  -6  13   3    9.58    0.56
   6  13  -3    9.29    0.52
  -6  13   2    7.97    0.53
   6  13  -2    6.92    0.47
   6  13  -1    8.18    0.51
   6  13   0    9.44    0.55
   6  13   1    7.27    0.49
   6  13   2    9.18    0.55
   6  13   3    9.40    0.55
   6  13   4    0.21    0.15
   6  13   5   21.87    0.79
   6  13   6    4.67    0.31
   6  13   6    5.00    0.38
   6  13   7    0.66    0.16
   6  13   7    0.77    0.15
   6  13   8    8.57    0.42
   6  13   8    9.25    0.47
   6  13   9    1.98    0.22
   6  13   9    2.17    0.23
   6  13  10    3.97    0.29
   6  13  10    3.65    0.25
   6  13  11    7.95    0.38
   6  13  12    0.14    0.10
   6  13  13    1.19    0.15
   6  13  14    2.24    0.18
  -6  14  12    2.93    0.21
  -6  14  11   -0.07    0.09
  -6  14  10    3.65    0.27
  -6  14   9    7.48    0.40
  -6  14   8    0.51    0.14
  -6  14   7    5.08    0.36
  -6  14   6    6.64    0.41
   6  14  -6    5.73    0.31
  -6  14   5    1.92    0.25
   6  14  -5    1.86    0.21
  -6  14   4    5.79    0.40
   6  14  -4    5.09    0.34
   6  14  -3    0.51    0.15
  -6  14   3    0.43    0.17
  -6  14   2    2.46    0.29
   6  14  -2    3.07    0.30
   6  14  -1    1.68    0.23
  -6  14   1    1.72    0.25
  -6  14   0    5.28    0.40
   6  14   0    5.36    0.39
  -6  14  -1    2.58    0.29
   6  14   1    2.56    0.28
   6  14   2    1.40    0.24
   6  14   3    1.45    0.23
   6  14   4    4.28    0.35
   6  14   5    1.55    0.22
   6  14   6    8.72    0.45
   6  14   7    5.29    0.34
   6  14   8    0.34    0.11
   6  14   9    5.89    0.27
   6  14   9    6.97    0.33
   6  14  10    3.02    0.20
   6  14  10    3.31    0.20
   6  14  11    0.12    0.07
  -6  15   9    1.05    0.13
  -6  15   8    6.84    0.33
  -6  15   7    0.55    0.13
  -6  15   6    4.89    0.31
  -6  15   5    3.98    0.29
   6  15  -5    3.38    0.21
   6  15  -4    1.28    0.15
  -6  15   4    1.13    0.17
  -6  15   3    2.57    0.25
   6  15  -3    2.58    0.22
  -6  15   2    2.76    0.26
   6  15  -2    2.90    0.25
  -6  15   1    1.99    0.22
   6  15  -1    1.90    0.21
  -6  15   0    4.75    0.33
   6  15   0    5.23    0.34
  -6  15  -1    2.99    0.27
   6  15   1    2.51    0.24
  -6  15  -2    2.09    0.23
   6  15   2    2.06    0.23
  -6  15  -3    4.53    0.32
   6  15   3    4.45    0.31
   6  15   4    1.02    0.16
  -6  15  -4    1.27    0.18
  -6  15  -5    5.31    0.31
   6  15   5    4.79    0.30
  -6  15  -6    4.55    0.28
   6  15   6    5.00    0.29
   6  15   7    0.28    0.09
  -6  15  -7    0.32    0.10
  -6  15  -8    5.68    0.27
   6  15   8    7.69    0.30
  -6  16   5    3.99    0.22
  -6  16   4    9.82    0.35
  -6  16   3    0.78    0.12
  -6  16   2    5.70    0.28
   6  16  -2    6.00    0.26
  -6  16   1    2.42    0.19
   6  16  -1    2.48    0.18
   6  16   0    0.72    0.11
  -6  16   0    0.80    0.13
  -6  16  -1    2.74    0.20
   6  16   1    2.80    0.20
  -6  16  -2    5.31    0.26
   6  16   2    5.30    0.27
  -6  16  -3    0.96    0.12
   6  16   3    1.12    0.14
  -6  16  -4    6.97    0.28
   6  16   4    8.95    0.33
   6  16   5    4.00    0.21
  -7   0   0    0.04    0.18
  -7   0  -1    6.35    0.70
  -7   0   1    4.35    0.54
  -7   0  -2    4.62    0.62
  -7   0   2    4.35    0.53
  -7   0  -3   29.72    1.51
  -7   0   3   30.45    1.28
  -7   0   4    3.67    0.50
  -7   0   4    3.01    0.39
  -7   0  -4    4.04    0.62
  -7   0   5  149.58    3.14
  -7   0  -5  142.71    3.47
  -7   0   5  145.51    2.46
  -7   0   6   28.84    1.46
  -7   0  -6   28.95    1.61
  -7   0   7    2.17    0.46
  -7   0  -7    1.77    0.48
  -7   0   8   12.68    1.05
  -7   0  -8   13.95    1.18
  -7   0   9    2.70    0.53
  -7   0  -9    3.33    0.64
  -7   0  10    3.98    0.63
  -7   0 -10    5.05    0.80
  -7   0  11   13.42    0.57
  -7   0 -11   12.79    1.21
   7   0  11   12.72    0.61
   7   0  12    1.89    0.27
  -7   0 -12    1.38    0.53
  -7   0  12    1.77    0.23
  -7   0  13   44.65    1.11
   7   0  13   45.53    1.22
  -7   0  14    0.55    0.16
   7   0  14    0.35    0.19
  -7   0  15    0.71    0.18
   7   0  15    0.85    0.22
  -7   0  16   -0.10    0.14
   7   0  16    0.23    0.18
  -7   0  17    2.75    0.31
   7   0  17    3.28    0.37
  -7   0  18    1.63    0.23
   7   0  18    1.43    0.24
  -7   0  19    1.80    0.25
   7   0  19    2.19    0.27
  -7   0  20    0.04    0.11
   7   0  20   -0.08    0.13
  -7   0  21    2.31    0.23
   7   0  21    2.31    0.24
  -7   0  22   -0.01    0.07
  -7   0  23    0.16    0.07
  -7   1  22   -0.03    0.10
  -7   1  21   10.46    0.47
   7  -1  21    9.20    0.41
  -7   1  20    0.90    0.17
   7  -1  20    1.13    0.19
  -7   1  19    1.06    0.20
   7  -1  19    1.23    0.22
  -7   1  18    1.57    0.25
   7  -1  18    1.47    0.25
  -7   1  17   20.88    0.81
   7  -1  17   20.82    0.83
  -7   1  16    1.29    0.23
   7  -1  16    1.81    0.28
  -7   1  15   12.42    0.63
   7  -1  15   12.56    0.66
  -7   1  14    0.29    0.16
   7  -1  14    0.20    0.16
  -7   1  13   46.33    1.16
  -7  -1 -13   43.30    2.28
   7  -1  13   45.17    1.20
   7  -1  12    1.19    0.23
  -7  -1 -12    0.87    0.40
  -7   1  12    1.25    0.21
  -7  -1 -11    5.53    0.85
   7  -1  11    6.31    0.44
  -7  -1 -10    4.43    0.76
   7  -1  10    4.42    0.36
  -7  -1  -9   69.91    2.70
  -7  -1  -8    4.96    0.73
   7  -1   8    5.35    0.47
  -7  -1  -7    0.08    0.23
   7  -1   7    0.12    0.11
  -7  -1  -6   18.60    1.29
  -7   1   5   75.35    1.87
  -7  -1  -5   79.23    2.56
  -7  -1  -4   18.60    1.21
  -7   1   4   16.41    0.93
  -7  -1  -3   88.67    2.54
  -7   1   3   90.79    2.29
  -7   1   2    1.24    0.31
  -7  -1  -2    1.98    0.42
  -7  -1  -1   95.77    2.49
  -7   1   1   95.81    2.50
  -7  -1   0   16.26    1.01
  -7   1   0   16.35    1.08
  -7  -1   1   94.30    2.02
  -7  -1   1   96.26    2.36
  -7   1  -1   95.29    2.62
  -7  -1   2    3.07    0.45
  -7   1  -2    3.05    0.54
  -7  -1   2    2.63    0.38
  -7  -1   3   85.45    2.14
  -7   1  -3   84.90    2.61
  -7  -1   3   86.80    2.10
  -7  -1   4   17.85    1.03
  -7   1  -4   17.55    1.24
  -7  -1   4   16.99    0.88
  -7  -1   5   74.81    2.19
  -7   1  -5   78.77    2.65
  -7  -1   6   16.62    1.09
  -7   1  -6   17.09    1.28
  -7  -1   7    1.99    0.42
  -7   1  -7    1.77    0.47
  -7  -1   8    4.90    0.66
  -7   1  -8    5.04    0.79
  -7  -1   9   67.98    2.45
  -7   1  -9   70.63    2.77
  -7  -1  10    4.56    0.69
  -7   1 -10    4.33    0.74
   7   1  10    4.39    0.35
  -7  -1  11    5.02    0.72
  -7   1 -11    6.64    0.93
   7   1  11    6.75    0.46
  -7  -1  12    1.23    0.41
  -7  -1  12    0.83    0.15
  -7   1 -12    1.78    0.52
   7   1  12    0.85    0.21
  -7  -1  13   43.18    2.19
  -7  -1  13   46.09    1.08
  -7   1 -13   42.12    2.24
   7   1  13   45.63    1.22
  -7  -1  14   -0.03    0.12
   7   1  14    0.00    0.16
  -7  -1  15   11.20    0.56
   7   1  15   11.64    0.65
  -7  -1  16    1.88    0.26
   7   1  16    2.33    0.32
  -7  -1  17   22.48    0.78
   7   1  17   23.04    0.90
  -7  -1  18    1.47    0.21
   7   1  18    1.56    0.27
  -7  -1  19    1.43    0.20
   7   1  19    1.24    0.23
  -7  -1  20    0.72    0.15
   7   1  20    1.15    0.21
   7   1  21   10.41    0.48
  -7  -1  22   -0.13    0.12
  -7  -1  23    3.79    0.23
  -7   2  23    0.33    0.09
  -7   2  22    0.00    0.09
  -7   2  21    9.27    0.45
   7  -2  21    7.59    0.34
  -7   2  20    0.09    0.13
   7  -2  20    0.26    0.13
  -7   2  19   11.59    0.58
   7  -2  19   10.69    0.52
  -7   2  18    3.00    0.33
   7  -2  18    3.42    0.33
  -7   2  17   11.25    0.61
   7  -2  17   11.74    0.61
  -7   2  16    2.94    0.34
   7  -2  16    2.80    0.32
  -7   2  15    5.07    0.42
   7  -2  15    4.71    0.41
  -7  -2 -14    6.88    0.93
  -7   2  14    7.64    0.51
   7  -2  14    7.21    0.50
  -7  -2 -13   28.59    1.85
  -7   2  13   30.96    0.98
   7  -2  13   29.04    0.96
  -7  -2 -12    3.37    0.67
  -7   2  12    3.97    0.36
   7  -2  12    3.60    0.34
  -7  -2 -11   19.35    1.48
   7  -2  11   18.97    0.74
  -7  -2 -10    5.57    0.82
   7  -2  10    5.07    0.38
   7  -2   9   16.18    0.91
  -7  -2  -9   18.74    1.41
   7  -2   8    6.09    0.57
  -7  -2  -8    6.12    0.81
   7  -2   7    8.06    0.65
  -7  -2  -7    8.50    0.91
  -7  -2  -6    3.29    0.58
  -7   2   5   87.28    2.14
  -7  -2  -5   93.73    2.78
  -7   2   4   27.35    1.26
  -7  -2  -4   27.62    1.47
  -7  -2  -3   32.64    1.54
  -7   2   3   30.25    1.38
  -7  -2  -2    0.84    0.32
  -7   2   2    0.81    0.33
  -7  -2  -1   57.45    1.34
  -7  -2  -1   58.22    1.93
  -7  -2   0    7.72    0.55
  -7  -2   0    7.28    0.69
  -7   2   0    7.63    0.75
  -7  -2   1   59.91    1.60
  -7  -2   1   56.81    1.78
  -7   2  -1   58.13    2.12
  -7  -2   2    0.80    0.24
  -7  -2   2    1.77    0.35
  -7   2  -2    1.66    0.45
  -7  -2   3   33.47    1.28
  -7   2  -3   36.07    1.76
  -7  -2   3   35.89    1.37
  -7  -2   4   27.46    1.11
  -7   2  -4   27.67    1.58
  -7  -2   4   27.85    1.26
  -7   2  -5   93.89    2.97
  -7  -2   5   94.60    2.44
  -7  -2   6    2.59    0.48
  -7   2  -6    3.26    0.61
  -7   2  -7    7.73    0.91
  -7  -2   7    8.42    0.80
  -7   2  -8    5.18    0.78
  -7  -2   8    5.43    0.68
  -7  -2   9   17.56    1.25
  -7   2  -9   17.69    1.42
  -7  -2  10    5.96    0.76
   7   2  10    5.89    0.41
  -7   2 -10    4.49    0.78
  -7  -2  11   19.92    1.40
   7   2  11   19.94    0.78
  -7   2 -11   18.35    1.47
  -7  -2  12    3.79    0.68
   7   2  12    4.61    0.41
  -7   2 -12    4.16    0.73
  -7  -2  13   28.53    1.79
   7   2  13   27.88    0.97
  -7   2 -13   27.62    1.77
   7   2  14    6.93    0.50
   7   2  15    6.17    0.50
   7   2  16    2.18    0.32
   7   2  17   10.48    0.62
   7   2  18    3.17    0.36
   7   2  19    9.91    0.56
   7   2  20    0.25    0.14
   7   2  21    9.00    0.45
  -7  -2  22    0.03    0.10
  -7  -2  23    0.42    0.10
  -7   3  23    3.23    0.20
  -7   3  22    0.10    0.09
  -7   3  21    8.66    0.43
  -7   3  20    1.11    0.20
  -7   3  19   -0.20    0.16
   7  -3  19    0.05    0.10
  -7   3  18    0.00    0.15
   7  -3  18    0.03    0.14
  -7   3  17   11.10    0.62
   7  -3  17    9.62    0.54
  -7   3  16    3.45    0.36
   7  -3  16    3.83    0.37
  -7   3  15    0.88    0.22
   7  -3  15    0.90    0.20
  -7   3  14    7.02    0.50
   7  -3  14    6.78    0.48
  -7  -3 -13   31.66    1.91
  -7   3  13   31.18    1.02
   7  -3  13   31.87    1.00
  -7  -3 -12    6.67    0.91
   7  -3  12    6.83    0.47
  -7  -3 -11   10.31    1.10
   7  -3  11    9.88    0.54
   7  -3  10    0.25    0.13
   7  -3  10   -0.01    0.13
   7  -3   9   63.30    1.96
   7  -3   8    0.67    0.24
   7  -3   7   19.84    1.09
  -7   3   6    2.98    0.43
  -7   3   5   53.27    1.79
  -7   3   4   10.87    0.85
  -7   3   3   31.40    1.47
  -7   3   2    1.54    0.39
  -7   3   1   48.63    1.92
  -7   3   0   20.30    1.28
  -7  -3   0   19.65    0.86
  -7  -3   1   47.32    1.64
  -7   3  -1   48.46    2.01
  -7  -3   1   48.93    1.44
  -7   3  -2    3.14    0.56
  -7  -3   2    1.87    0.34
  -7  -3   2    3.18    0.40
  -7  -3   3   29.12    1.18
  -7   3  -3   27.98    1.60
  -7  -3   3   31.65    1.29
  -7   3  -4   10.23    1.01
  -7  -3   4   10.18    0.77
  -7   3  -5   56.19    2.36
  -7  -3   5   53.29    1.82
  -7  -3   6    4.56    0.60
  -7   3  -6    4.83    0.73
  -7   3  -7   22.37    1.57
  -7  -3   7   22.17    1.29
  -7  -3   8    0.15    0.17
  -7   3  -8    0.35    0.33
  -7   3  -9   63.14    2.70
  -7  -3   9   65.90    2.39
  -7   3 -10   -0.25    0.28
  -7  -3  10    0.24    0.24
   7   3  10    0.33    0.13
   7   3  11    8.18    0.51
  -7   3 -11   10.79    1.12
  -7  -3  11    8.96    0.97
  -7  -3  12    7.91    0.93
  -7   3 -12    6.15    0.87
   7   3  12    8.58    0.54
  -7  -3  13   29.92    1.83
   7   3  13   31.69    1.04
  -7   3 -13   26.94    1.77
   7   3  14    6.35    0.49
   7   3  15    1.06    0.19
   7   3  15    1.11    0.25
   7   3  16    3.19    0.37
   7   3  17   11.12    0.65
   7   3  18   -0.07    0.17
   7   3  19    0.04    0.15
   7   3  20    1.18    0.21
  -7  -3  21    8.24    0.45
  -7  -3  22    0.21    0.11
  -7  -3  23    3.33    0.22
  -7   4  22    0.37    0.11
  -7   4  21    9.46    0.44
  -7   4  20    0.36    0.15
  -7   4  19   11.36    0.57
  -7   4  18    1.44    0.26
   7  -4  18    1.53    0.20
  -7   4  17   13.89    0.69
   7  -4  17   13.06    0.59
  -7   4  16    5.67    0.46
   7  -4  16    5.43    0.40
  -7   4  15    0.13    0.17
   7  -4  15    0.00    0.13
   7  -4  14    6.71    0.46
  -7   4  14    6.91    0.50
  -7  -4 -13   20.92    1.58
  -7   4  13   20.54    0.84
   7  -4  13   19.47    0.78
   7  -4  12    1.14    0.22
  -7  -4 -12    1.50    0.43
   7  -4  11   19.98    1.16
   7  -4  11   20.56    0.77
   7  -4  10    6.86    0.71
   7  -4  10    7.77    0.48
   7  -4   9   23.49    1.29
   7  -4   9   23.60    0.80
   7  -4   8   17.64    1.10
   7  -4   7    3.34    0.49
   7  -4   6    1.06    0.30
  -7   4   6    0.90    0.24
  -7   4   5   41.03    1.68
  -7   4   4    1.17    0.36
  -7   4   3   46.98    1.89
  -7   4   2   21.06    1.29
  -7   4   1    7.37    0.81
  -7  -4   0   30.68    1.10
  -7   4   0   31.12    1.64
  -7  -4   1   10.94    0.71
  -7   4  -1   10.76    1.00
  -7  -4   2   21.47    1.04
  -7   4  -2   20.84    1.41
  -7  -4   3   54.57    1.64
  -7   4  -3   55.08    2.30
  -7  -4   3   55.74    1.75
  -7  -4   4    2.56    0.42
  -7   4  -4    2.39    0.55
  -7   4  -5   44.58    2.17
  -7  -4   5   43.77    1.69
  -7  -4   6    0.61    0.25
  -7   4  -6    0.30    0.29
  -7  -4   7    3.30    0.54
  -7   4  -7    2.37    0.53
  -7   4  -8   16.88    1.42
  -7  -4   8   17.34    1.20
   7   4   9   23.33    0.79
  -7   4  -9   24.97    1.73
  -7  -4   9   21.46    1.38
   7   4  10    7.46    0.40
   7   4  10    8.50    0.50
  -7   4 -10    8.78    1.05
  -7  -4  10    9.56    0.97
   7   4  11   20.89    0.81
  -7   4 -11   20.18    1.56
  -7  -4  11   19.83    1.41
  -7  -4  12    1.04    0.36
   7   4  12    1.49    0.27
   7   4  13   22.01    0.87
   7   4  14    7.84    0.55
   7   4  15    0.36    0.13
   7   4  15    0.22    0.19
   7   4  16    4.55    0.43
   7   4  16    4.06    0.32
   7   4  17   15.12    0.73
   7   4  17   13.22    0.54
   7   4  18    1.39    0.26
   7   4  19   11.85    0.60
   7   4  20    0.88    0.19
  -7  -4  20    0.96    0.20
  -7  -4  21   11.01    0.50
  -7  -4  22    0.19    0.10
  -7   5  22    0.17    0.09
  -7   5  21    4.86    0.31
  -7   5  20    0.26    0.13
  -7   5  19    0.16    0.14
  -7   5  18    0.63    0.20
  -7   5  17   13.13    0.66
  -7   5  16    4.75    0.43
   7  -5  16    4.54    0.35
  -7   5  15   14.52    0.72
   7  -5  15   14.16    0.63
  -7   5  14    3.19    0.36
   7  -5  14    2.86    0.30
  -7   5  13    9.78    0.59
   7  -5  13    9.44    0.54
   7  -5  12    2.06    0.27
   7  -5  12    2.84    0.47
   7  -5  11   13.70    1.02
   7  -5  11   13.32    0.63
   7  -5  10    5.70    0.67
   7  -5  10    5.46    0.41
   7  -5   9   39.14    1.75
   7  -5   9   38.59    1.03
   7  -5   8    1.00    0.21
   7  -5   8    1.12    0.32
  -7   5   7   35.23    1.55
   7  -5   7   36.95    1.67
   7  -5   6    6.63    0.72
  -7   5   6    7.60    0.76
  -7   5   5   32.23    1.58
  -7   5   4    6.54    0.73
  -7   5   3    8.86    0.88
  -7   5   2   16.58    1.21
  -7   5   1   36.41    1.81
  -7   5   0    8.68    0.90
  -7   5  -1   38.14    1.92
  -7   5  -2   13.86    1.19
  -7   5  -3    6.43    0.86
  -7   5  -4    6.21    0.85
  -7   5  -5   34.67    1.96
  -7   5  -6    7.67    0.97
  -7  -5   7   38.24    1.75
  -7   5  -7   39.53    2.15
  -7  -5   8    0.30    0.26
   7   5   8    0.83    0.17
  -7   5  -8    0.63    0.36
   7   5   8    0.85    0.17
   7   5   9   39.77    0.94
   7   5   9   42.66    1.07
  -7  -5   9   43.24    1.99
  -7   5  -9   43.68    2.30
   7   5  10    6.02    0.37
  -7   5 -10    5.55    0.84
   7   5  10    7.02    0.47
  -7  -5  10    6.24    0.79
   7   5  11   14.09    0.67
  -7  -5  11   14.18    1.20
  -7   5 -11   12.60    1.21
  -7  -5  12    1.68    0.46
  -7   5 -12    2.87    0.60
   7   5  12    1.95    0.28
   7   5  13    8.41    0.55
   7   5  14    2.20    0.31
   7   5  15   14.38    0.72
   7   5  15   14.07    0.63
   7   5  16    4.30    0.41
   7   5  16    3.80    0.33
   7   5  17   15.57    0.73
   7   5  17   13.99    0.57
   7   5  18    0.90    0.16
   7   5  18    0.76    0.20
   7   5  19    0.34    0.17
  -7  -5  19    0.41    0.18
  -7  -5  20    0.56    0.16
  -7  -5  21    4.73    0.33
  -7  -5  22    0.03    0.08
  -7   6  21    4.99    0.29
  -7   6  20    0.48    0.14
  -7   6  19    9.39    0.48
  -7   6  18    0.31    0.16
  -7   6  17   11.15    0.60
  -7   6  16    4.99    0.43
  -7   6  15    2.17    0.31
  -7   6  14    5.78    0.47
   7  -6  14    4.88    0.37
  -7   6  13   11.81    0.67
   7  -6  13   11.02    0.55
   7  -6  12    6.32    0.44
   7  -6  11    6.85    0.75
   7  -6  11    6.45    0.44
   7  -6  10   12.51    1.04
   7  -6  10   12.06    0.59
   7  -6   9   18.24    1.25
   7  -6   9   18.08    0.72
   7  -6   8   13.88    1.07
   7  -6   8   13.21    0.61
   7  -6   7   15.82    1.16
   7  -6   6    5.81    0.70
  -7   6   6    5.22    0.65
   7  -6   5   13.96    1.09
  -7   6   5   15.84    1.18
  -7   6   4   16.00    1.21
  -7   6   3   38.66    1.90
  -7   6   2   10.64    1.03
  -7   6   1    8.57    0.94
  -7   6   0    6.59    0.87
  -7   6  -1    9.35    1.01
  -7   6  -2   10.11    1.06
  -7   6  -3   42.02    2.15
  -7   6  -4   14.21    1.29
  -7   6  -5   14.46    1.31
   7   6   6    6.13    0.39
  -7   6  -6    6.15    0.85
  -7   6  -7   15.16    1.38
   7   6   7   14.97    0.60
   7   6   8   11.10    0.52
   7   6   8   11.32    0.54
  -7   6  -9   16.70    1.44
   7   6   9   17.34    0.64
   7   6   9   16.55    0.68
  -7  -6   9   18.14    1.32
  -7   6 -10   11.41    1.20
   7   6  10   13.57    0.56
   7   6  10   13.38    0.63
  -7  -6  10   13.69    1.18
   7   6  11    7.10    0.48
  -7  -6  11    6.47    0.83
  -7   6 -11    6.90    0.90
   7   6  12    5.92    0.46
   7   6  13   12.90    0.67
   7   6  14    7.58    0.53
   7   6  14    7.21    0.47
   7   6  15    1.70    0.24
   7   6  15    1.67    0.29
   7   6  16    3.44    0.36
   7   6  16    3.09    0.30
   7   6  17   11.55    0.61
  -7  -6  17   12.02    0.64
   7   6  17   11.04    0.51
  -7  -6  18    0.42    0.19
   7   6  18    0.20    0.12
  -7  -6  19    8.82    0.49
   7   6  19    7.79    0.35
  -7  -6  20    0.64    0.15
  -7  -6  21    5.94    0.33
  -7   7  21    1.68    0.16
  -7   7  20    1.23    0.16
  -7   7  19    0.24    0.12
  -7   7  18    0.99    0.20
  -7   7  17    8.61    0.50
  -7   7  16    0.57    0.19
  -7   7  15    9.99    0.58
  -7   7  14    9.13    0.57
  -7   7  13   19.70    0.83
  -7   7  12    2.25    0.31
   7  -7  11    1.24    0.21
   7  -7  10    0.46    0.15
  -7   7  10    0.65    0.17
  -7   7   9   17.81    0.68
   7  -7   9   15.92    1.20
   7  -7   9   17.31    0.70
   7  -7   8    0.52    0.15
  -7   7   8    0.51    0.14
   7  -7   8    0.49    0.22
  -7   7   7   39.57    0.99
   7  -7   7   36.73    1.83
   7  -7   6   19.18    1.33
   7   7  -6   18.71    0.66
  -7   7   6   20.48    0.71
   7  -7   5   16.57    1.20
   7   7  -5   16.10    0.61
  -7   7   5   16.52    1.26
   7  -7   4   26.65    1.55
   7   7  -4   27.44    0.80
  -7   7   4   28.28    1.68
   7   7  -3    4.45    0.34
  -7   7   3    3.88    0.64
   7   7  -2   17.38    0.65
  -7   7   2   15.78    1.29
   7   7  -1   34.62    0.92
  -7   7   1   32.31    1.88
   7   7   0    3.94    0.33
  -7   7   0    3.79    0.68
  -7   7  -1   33.25    1.95
   7   7   1   34.68    0.93
   7   7   2   15.88    0.64
  -7   7  -2   15.47    1.37
  -7   7  -3    1.46    0.47
   7   7   3    1.75    0.23
   7   7   4   25.50    0.81
  -7   7  -4   27.33    1.79
   7   7   5   15.24    0.63
  -7   7  -5   15.90    1.41
   7   7   6   20.93    0.74
  -7   7  -6   20.82    1.58
  -7   7  -7   38.63    2.20
   7   7   7   38.74    1.00
  -7   7  -8    1.09    0.44
   7   7   8    0.32    0.13
   7   7   9   17.28    0.66
  -7   7  -9   19.23    1.54
   7   7   9   17.47    0.70
  -7  -7   9   18.55    1.35
  -7   7 -10    0.43    0.23
   7   7  10    0.51    0.15
   7   7  10    0.42    0.18
   7   7  11    0.85    0.21
   7   7  12    3.61    0.36
   7   7  13   17.64    0.77
   7   7  13   18.67    0.76
   7   7  14    7.94    0.52
   7   7  14    7.53    0.50
   7   7  15    8.83    0.55
  -7  -7  15    8.56    0.55
   7   7  15    9.03    0.51
   7   7  16    0.42    0.19
  -7  -7  16    0.61    0.20
   7   7  16    0.24    0.13
  -7  -7  17    8.67    0.51
   7   7  17    8.90    0.46
  -7  -7  18    1.26    0.21
   7   7  18    1.20    0.17
  -7  -7  19    0.38    0.15
   7   7  19    0.28    0.09
  -7  -7  20    1.40    0.18
  -7  -7  21    1.44    0.15
  -7   8  20   -0.07    0.08
  -7   8  19    3.09    0.24
  -7   8  18    1.74    0.21
  -7   8  17    4.62    0.35
  -7   8  16    2.69    0.29
  -7   8  15    0.67    0.18
  -7   8  14    1.48    0.26
  -7   8  13    9.46    0.52
  -7   8  13    9.79    0.58
  -7   8  12    1.97    0.26
  -7   8  12    1.75    0.28
  -7   8  11   21.49    0.78
  -7   8  10   18.61    0.73
  -7   8   9   11.46    0.58
   7  -8   9   10.20    0.53
  -7   8   8    8.52    0.50
   7  -8   8    7.82    0.48
   7   8  -7    6.63    0.41
   7  -8   7    6.85    0.82
  -7   8   7    7.41    0.47
   7   8  -6    4.34    0.34
  -7   8   6    5.06    0.38
   7  -8   6    4.89    0.69
   7   8  -5   34.79    0.96
   7  -8   5   32.79    1.78
  -7   8   4    9.07    1.02
   7  -8   4    9.10    0.92
   7   8  -4    8.39    0.48
   7  -8   3   45.42    2.08
   7   8  -3   45.07    1.11
  -7   8   3   43.78    2.18
   7   8  -2    6.06    0.42
  -7   8   2    5.48    0.81
   7   8  -1    9.47    0.52
  -7   8   1    9.53    1.05
  -7   8   0    2.12    0.55
   7   8   0    1.54    0.23
   7   8   1    7.59    0.47
  -7   8  -1    7.99    1.02
   7   8   2    6.22    0.43
  -7   8  -2    4.90    0.80
   7   8   3   48.20    1.17
  -7   8  -3   50.03    2.50
   7   8   4    8.14    0.50
  -7   8  -4    6.12    0.91
   7   8   5   36.46    1.02
  -7   8  -5   35.38    2.14
   7   8   6    4.70    0.38
  -7   8  -6    4.98    0.82
   7   8   7    6.60    0.44
  -7   8  -7    6.64    0.90
   7   8   8    8.84    0.49
  -7   8  -8    8.08    1.04
   7   8   9   11.63    0.54
   7   8   9   11.91    0.56
   7   8  10   17.85    0.66
   7   8  10   18.86    0.74
   7   8  11   21.47    0.80
   7   8  12    2.61    0.31
  -7  -8  12    2.90    0.33
   7   8  12    2.85    0.32
   7   8  13   11.55    0.61
  -7  -8  13   11.52    0.61
   7   8  13   11.75    0.60
  -7  -8  14    2.24    0.28
   7   8  14    2.47    0.30
  -7  -8  15    0.43    0.17
   7   8  15    0.90    0.19
  -7  -8  16    1.36    0.23
   7   8  16    1.58    0.22
  -7  -8  17    4.97    0.37
   7   8  17    4.08    0.31
  -7  -8  18    1.55    0.21
   7   8  18    1.36    0.17
  -7  -8  19    2.98    0.25
   7   8  19    2.83    0.20
  -7  -8  20    0.04    0.08
  -7   9  19    0.51    0.09
  -7   9  18    1.92    0.19
  -7   9  17    8.35    0.40
  -7   9  16    0.45    0.14
  -7   9  15   13.89    0.59
  -7   9  14    3.45    0.31
  -7   9  14    3.79    0.34
  -7   9  13    4.34    0.36
  -7   9  13    3.85    0.35
  -7   9  12    2.60    0.31
  -7   9  12    2.85    0.30
  -7   9  11    1.01    0.20
  -7   9  11    0.96    0.21
  -7   9  10    2.10    0.28
  -7   9   9   12.36    0.61
  -7   9   8    4.82    0.39
   7   9  -7    5.93    0.41
   7  -9   7    6.24    0.43
   7   9  -6   17.29    0.70
  -7   9   6   18.67    0.76
  -7   9   5    1.56    0.25
   7   9  -5    1.66    0.24
   7   9  -4    5.08    0.40
   7  -9   4    5.23    0.73
   7  -9   3    7.44    0.85
   7   9  -3    7.61    0.50
  -7   9   3    6.70    0.84
   7  -9   2   11.86    1.12
   7   9  -2   13.91    0.66
  -7   9   2   11.77    1.17
   7   9  -1   20.84    0.80
  -7   9   1   20.81    1.60
  -7   9   0    0.77    0.32
   7   9   0    0.44    0.18
   7   9   1   22.15    0.84
  -7   9  -1   20.41    1.62
   7   9   2    8.29    0.52
  -7   9  -2    9.28    1.09
   7   9   3    7.87    0.51
  -7   9  -3    6.74    0.94
   7   9   4    6.30    0.45
  -7   9  -4    7.77    0.99
   7   9   5    2.47    0.30
   7   9   6   14.98    0.68
   7   9   7    7.19    0.46
   7   9   8    4.29    0.36
   7   9   8    3.93    0.35
   7   9   9   12.90    0.58
   7   9   9   13.82    0.61
   7   9  10    1.42    0.21
   7   9  10    1.64    0.22
   7   9  11    0.61    0.20
   7   9  12    3.47    0.35
  -7  -9  13    4.19    0.35
   7   9  13    4.07    0.37
  -7  -9  14    4.06    0.34
   7   9  14    4.06    0.35
  -7  -9  15   13.94    0.60
   7   9  15   15.26    0.62
  -7  -9  16    0.14    0.13
   7   9  16    0.27    0.13
  -7  -9  17    6.40    0.36
   7   9  17    7.26    0.37
  -7  -9  18    1.34    0.17
   7   9  18    1.39    0.16
   7   9  19    0.49    0.09
  -7  10  17    5.49    0.27
  -7  10  16    5.00    0.29
  -7  10  15    3.76    0.28
  -7  10  15    3.67    0.28
  -7  10  14    2.74    0.27
  -7  10  14    3.14    0.28
  -7  10  13   10.56    0.52
  -7  10  13    9.65    0.50
  -7  10  12    1.74    0.25
  -7  10  12    1.70    0.24
  -7  10  11    5.43    0.40
  -7  10  11    6.14    0.43
  -7  10  10    7.48    0.48
  -7  10  10    7.15    0.47
  -7  10   9    9.68    0.55
  -7  10   8    8.61    0.53
  -7  10   7    0.76    0.18
  -7  10   6    7.79    0.51
   7  10  -5    7.42    0.49
  -7  10   5    8.08    0.52
   7  10  -4    2.22    0.29
   7  10  -3   15.17    0.71
   7  10  -2   17.63    0.77
   7  10  -1    7.63    0.52
   7  10   0   14.79    0.71
   7  10   1    6.22    0.47
   7  10   2   17.05    0.77
   7  10   3   12.09    0.64
   7  10   4    2.25    0.30
   7  10   5    4.11    0.37
   7  10   6    9.73    0.55
   7  10   6    9.89    0.56
   7  10   7    0.27    0.14
   7  10   7    0.29    0.13
   7  10   8    6.12    0.43
   7  10   8    5.60    0.40
   7  10   9    9.19    0.49
   7  10   9    9.64    0.51
   7  10  10    6.71    0.41
   7  10  10    6.75    0.46
   7  10  10    6.86    0.41
   7  10  11    8.95    0.53
   7  10  12    2.17    0.28
   7  10  13   10.75    0.54
   7  10  14    2.52    0.27
   7  10  15    3.79    0.30
   7  10  16    6.28    0.35
   7  10  17    4.83    0.27
   7  10  18    3.02    0.19
  -7  11  15    8.32    0.36
  -7  11  15    7.90    0.31
  -7  11  14    4.56    0.31
  -7  11  14    4.33    0.26
  -7  11  13    2.24    0.24
  -7  11  13    2.33    0.22
  -7  11  12    5.14    0.36
  -7  11  12    4.76    0.32
  -7  11  11    0.60    0.17
  -7  11  11    0.53    0.13
  -7  11  10    5.33    0.40
  -7  11  10    4.87    0.35
  -7  11   9    7.60    0.47
  -7  11   9    7.27    0.43
  -7  11   8    3.69    0.36
   7  11  -7    9.22    0.48
  -7  11   7    9.83    0.56
   7  11  -6    7.64    0.46
  -7  11   6    8.37    0.52
   7  11  -5    4.30    0.37
  -7  11   5    3.94    0.38
  -7  11   4   16.31    0.74
   7  11  -3    3.77    0.38
   7  11  -2    4.20    0.40
   7  11  -1   34.68    1.09
   7  11   0    0.05    0.16
   7  11   1   33.98    1.09
   7  11   2    4.36    0.40
   7  11   2    4.81    0.42
   7  11   3    3.89    0.38
   7  11   3    4.06    0.39
   7  11   4   19.71    0.80
   7  11   4   20.02    0.82
   7  11   5    3.98    0.37
   7  11   5    4.23    0.39
   7  11   6    6.77    0.47
   7  11   6    6.31    0.45
   7  11   7   10.21    0.55
   7  11   7   10.21    0.55
   7  11   7    9.74    0.53
   7  11   8    4.21    0.35
   7  11   8    4.07    0.35
   7  11   8    4.43    0.36
   7  11   9   10.30    0.50
   7  11   9    9.16    0.51
   7  11   9    9.57    0.49
   7  11  10    4.52    0.37
   7  11  10    4.47    0.32
   7  11  11    0.33    0.15
   7  11  12    5.12    0.37
   7  11  13    2.01    0.23
   7  11  14    4.94    0.32
   7  11  15    8.39    0.39
   7  11  16   -0.12    0.09
   7  11  17    2.63    0.17
  -7  12  14    3.11    0.22
  -7  12  13    2.43    0.22
  -7  12  12    0.79    0.16
  -7  12  11   11.73    0.52
  -7  12  10    7.66    0.44
  -7  12   9    2.59    0.28
  -7  12   8    3.25    0.32
   7  12  -7    0.28    0.12
  -7  12   7    0.29    0.15
   7  12  -6    1.55    0.22
  -7  12   6    1.27    0.23
   7  12  -5    7.09    0.44
  -7  12   5    8.56    0.52
   7  12  -4    0.85    0.20
  -7  12   4    1.23    0.24
   7  12  -3    5.03    0.40
  -7  12   3    6.16    0.46
   7  12  -2    8.83    0.53
   7  12  -1    3.97    0.38
   7  12   0    1.62    0.27
   7  12   1    3.16    0.35
   7  12   2   10.34    0.59
   7  12   2    9.98    0.59
   7  12   3    4.69    0.40
   7  12   3    4.63    0.40
   7  12   4    0.29    0.17
   7  12   4    0.19    0.11
   7  12   5    8.74    0.46
   7  12   5    9.79    0.55
   7  12   6    1.95    0.23
   7  12   6    2.27    0.28
   7  12   7   -0.04    0.14
   7  12   7    0.15    0.13
   7  12   8    3.46    0.31
   7  12   8    3.91    0.32
   7  12   9    2.90    0.28
   7  12   9    2.97    0.27
   7  12  10    8.19    0.43
   7  12  10    7.92    0.38
   7  12  11   11.85    0.50
   7  12  12    1.17    0.18
   7  12  13    2.49    0.22
   7  12  14    4.18    0.26
   7  12  15    0.05    0.07
  -7  13  12    5.51    0.29
  -7  13  11    2.04    0.21
  -7  13  10    5.29    0.33
  -7  13   9    4.74    0.33
  -7  13   8   -0.04    0.13
  -7  13   7    3.86    0.32
  -7  13   6    5.88    0.40
   7  13  -6    5.34    0.33
  -7  13   5    4.20    0.35
   7  13  -5    4.06    0.31
  -7  13   4    3.18    0.31
   7  13  -4    3.60    0.31
   7  13  -3    0.46    0.16
  -7  13   3    0.66    0.20
   7  13  -2    1.01    0.20
  -7  13   2    1.16    0.23
   7  13  -1    0.12    0.14
  -7  13   1    0.06    0.15
   7  13   0    0.04    0.13
   7  13   1    0.79    0.20
   7  13   2    2.05    0.28
   7  13   3    0.16    0.15
   7  13   4    2.43    0.29
   7  13   5    3.51    0.32
   7  13   6    6.10    0.34
   7  13   6    6.97    0.42
   7  13   7    3.43    0.26
   7  13   7    3.76    0.30
   7  13   8   -0.02    0.10
   7  13   8    0.10    0.09
   7  13   9    4.19    0.28
   7  13   9    4.53    0.29
   7  13  10    4.63    0.28
   7  13  10    4.40    0.25
   7  13  11    1.47    0.17
   7  13  12    6.25    0.29
   7  13  13    0.51    0.10
  -7  14  10    5.77    0.29
  -7  14   9    1.57    0.18
  -7  14   8    6.47    0.35
  -7  14   7    0.39    0.13
  -7  14   6    5.94    0.36
   7  14  -6    5.64    0.28
  -7  14   5    3.08    0.28
   7  14  -5    2.67    0.22
   7  14  -4    0.73    0.14
  -7  14   4    0.33    0.14
  -7  14   3    7.66    0.43
   7  14  -3    7.15    0.40
  -7  14   2   11.05    0.52
   7  14  -2    9.83    0.48
  -7  14   1    4.27    0.34
   7  14  -1    4.32    0.33
  -7  14   0    4.04    0.33
   7  14   0    4.01    0.33
  -7  14  -1    4.57    0.35
   7  14   1    4.34    0.34
   7  14   2    7.95    0.45
   7  14   3   10.24    0.50
   7  14   4    0.93    0.18
   7  14   5    5.01    0.34
   7  14   6    6.69    0.37
   7  14   7    0.36    0.11
   7  14   8    6.53    0.31
   7  14   9    1.12    0.13
  -7  15   7    2.97    0.20
  -7  15   6    4.86    0.27
  -7  15   5    2.54    0.21
  -7  15   4    5.85    0.31
   7  15  -4    5.19    0.25
   7  15  -3    0.28    0.09
  -7  15   3    0.23    0.10
  -7  15   2    4.49    0.29
   7  15  -2    4.99    0.29
   7  15  -1    0.86    0.14
  -7  15   1    0.74    0.14
   7  15   0    0.61    0.13
  -7  15   0    0.45    0.12
  -7  15  -1    1.19    0.17
   7  15   1    1.36    0.18
  -7  15  -2    4.53    0.29
   7  15   2    4.64    0.30
   7  15   3    0.31    0.11
  -7  15  -3    0.21    0.10
  -7  15  -4    5.18    0.30
   7  15   4    5.18    0.30
  -7  15  -5    2.15    0.19
   7  15   5    2.06    0.19
  -7  15  -6    4.07    0.24
   7  15   6    5.30    0.27
  -7  15  -7    2.51    0.18
   7  15   7    3.38    0.19
  -8   0   0    5.62    0.71
  -8   0  -1   53.00    2.09
  -8   0   1   55.13    2.01
  -8   0  -2    5.86    0.74
  -8   0   2    6.27    0.68
  -8   0  -3   54.17    2.22
  -8   0   3   52.32    1.83
  -8   0  -4   28.44    1.66
  -8   0   4   26.65    1.24
  -8   0  -5   20.99    1.47
  -8   0  -6    0.53    0.41
  -8   0  -7   14.39    1.28
  -8   0  -8    6.02    0.87
  -8   0  -9   55.98    2.62
   8   0   9   57.40    1.27
   8   0  10    0.83    0.21
  -8   0 -10    0.91    0.45
  -8   0  11   10.13    0.52
  -8   0 -11    8.22    1.07
   8   0  11    8.57    0.53
  -8   0  12   10.23    0.53
  -8   0 -12    9.40    1.10
   8   0  12    9.45    0.57
  -8   0  13   57.92    1.27
   8   0  13   58.68    1.43
  -8   0  14   27.91    0.90
   8   0  14   26.75    0.98
  -8   0  15    5.97    0.43
   8   0  15    5.75    0.47
  -8   0  16   -0.02    0.11
   8   0  16   -0.01    0.17
  -8   0  17   14.00    0.62
   8   0  17   13.09    0.67
  -8   0  18    0.03    0.13
   8   0  18   -0.05    0.15
  -8   0  19    8.40    0.44
   8   0  19    9.56    0.52
  -8   0  20    0.28    0.10
   8   0  20    0.44    0.14
   8   0  21   10.01    0.42
  -8   0  22    1.09    0.15
  -8   1  21   12.69    0.45
   8  -1  21   12.73    0.45
  -8   1  20    3.63    0.28
   8  -1  20    4.33    0.31
  -8   1  19    6.66    0.41
   8  -1  19    6.61    0.42
  -8   1  18    0.18    0.14
   8  -1  18    0.01    0.13
  -8   1  17   14.98    0.66
   8  -1  17   15.23    0.71
  -8   1  16    0.73    0.19
   8  -1  16    0.68    0.20
  -8   1  15    2.99    0.33
   8  -1  15    2.63    0.34
  -8   1  14    0.66    0.18
   8  -1  14    0.63    0.21
  -8   1  13   32.57    1.00
  -8  -1 -13   28.76    1.93
   8  -1  13   29.55    1.01
  -8   1  12   11.12    0.59
  -8  -1 -12   11.23    1.21
   8  -1  12   11.98    0.64
  -8  -1 -11   19.04    1.58
   8  -1  11   18.48    0.77
   8  -1  10    0.48    0.17
  -8  -1 -10    0.32    0.44
  -8  -1  -9   51.99    2.50
   8  -1   9   50.96    1.20
   8  -1   8    0.31    0.13
  -8  -1  -8    1.28    0.44
  -8  -1  -7    0.88    0.44
  -8  -1  -6    0.92    0.38
  -8  -1  -5  140.49    3.71
  -8  -1  -4    4.39    0.68
  -8   1   4    4.21    0.50
  -8  -1  -3    4.92    0.68
  -8   1   3    4.91    0.59
  -8   1   2    1.63    0.36
  -8  -1  -2    1.14    0.37
  -8  -1  -1   26.61    1.46
  -8   1   1   24.58    1.39
  -8  -1   0    0.99    0.34
  -8   1   0    1.01    0.33
  -8  -1   1   27.02    1.39
  -8   1  -1   28.33    1.57
  -8  -1   2    1.51    0.36
  -8   1  -2    1.80    0.46
  -8  -1   3    8.45    0.74
  -8   1  -3    8.99    0.94
  -8  -1   3    7.65    0.69
  -8  -1   4    5.91    0.66
  -8   1  -4    5.09    0.74
  -8  -1   5  147.74    3.31
  -8   1  -5  149.68    3.95
  -8  -1   6    0.97    0.33
  -8   1  -6    0.25    0.31
  -8  -1   7    2.38    0.48
  -8   1  -7    1.65    0.47
  -8   1  -8   -0.11    0.33
  -8  -1   8    0.13    0.23
  -8  -1   9   49.45    2.20
  -8   1  -9   50.69    2.50
   8   1   9   51.53    1.20
   8   1  10    0.30    0.15
  -8  -1  10    0.08    0.26
  -8  -1  11   19.41    1.46
  -8   1 -11   18.38    1.57
   8   1  11   21.03    0.83
  -8   1 -12   11.47    1.21
   8   1  12   11.80    0.64
   8   1  13   27.01    0.97
  -8   1 -13   26.72    1.85
   8   1  14    0.52    0.18
   8   1  15    3.50    0.38
   8   1  16    0.39    0.20
   8   1  17   14.94    0.72
   8   1  18    0.03    0.15
   8   1  19    6.30    0.44
   8   1  20    5.36    0.37
   8   1  21   12.60    0.48
  -8  -1  22    0.32    0.10
  -8   2  22    2.10    0.17
  -8   2  22    2.03    0.16
  -8   2  21    6.50    0.34
   8  -2  21    5.72    0.27
  -8   2  20    0.69    0.16
   8  -2  20    0.71    0.15
  -8   2  19    3.58    0.32
   8  -2  19    3.28    0.30
  -8   2  18    0.19    0.15
   8  -2  18    0.01    0.13
  -8   2  17   10.00    0.56
   8  -2  17    8.96    0.53
  -8   2  16    0.58    0.20
   8  -2  16    0.35    0.16
  -8   2  15   12.16    0.64
   8  -2  15   11.81    0.64
  -8   2  14    4.00    0.39
   8  -2  14    4.72    0.42
  -8   2  13   23.40    0.88
   8  -2  13   21.99    0.87
  -8  -2 -12    2.49    0.58
  -8   2  12    2.91    0.33
   8  -2  12    2.78    0.33
  -8  -2 -11    2.56    0.59
   8  -2  11    2.42    0.31
   8  -2  10    0.29    0.16
  -8  -2 -10    0.34    0.31
  -8  -2  -9   28.23    1.84
   8  -2   9   29.17    0.92
   8  -2   8    1.57    0.25
  -8  -2  -8    1.68    0.49
   8  -2   8    1.84    0.33
   8  -2   7   22.03    1.10
  -8  -2  -7   23.32    1.61
  -8  -2  -6   14.58    1.25
  -8   2   5   11.68    0.84
  -8  -2  -5   12.11    1.11
  -8   2   4    8.30    0.74
  -8  -2  -4    8.82    0.93
  -8  -2  -3    6.90    0.78
  -8   2   3    8.19    0.79
  -8  -2  -2    0.72    0.32
  -8   2   2    0.83    0.34
  -8  -2  -1   40.98    1.79
  -8   2   1   41.18    1.84
  -8   2   0    1.82    0.43
  -8  -2   0    1.51    0.38
  -8  -2   1   39.43    1.40
  -8  -2   1   38.45    1.63
  -8   2  -1   37.76    1.86
  -8  -2   2   -0.31    0.17
  -8  -2   2    0.31    0.21
  -8   2  -2   -0.59    0.35
  -8  -2   3    5.31    0.59
  -8  -2   3    5.54    0.58
  -8   2  -3    5.50    0.75
  -8  -2   4    8.42    0.76
  -8   2  -4    7.06    0.91
  -8  -2   5   10.65    0.90
  -8   2  -5   13.12    1.22
  -8  -2   6   17.25    1.17
  -8   2  -6   15.92    1.37
  -8  -2   7   24.43    1.46
  -8   2  -7   24.23    1.70
   8   2   8    1.53    0.22
  -8  -2   8    1.33    0.38
  -8   2  -8    1.54    0.49
  -8  -2   9   28.85    1.69
  -8   2  -9   27.14    1.86
   8   2   9   29.25    0.91
  -8  -2  10    0.78    0.33
  -8   2 -10    0.51    0.34
   8   2  10    0.62    0.17
  -8  -2  11    1.08    0.40
  -8   2 -11    2.23    0.56
   8   2  11    1.54    0.24
  -8  -2  12    3.12    0.59
   8   2  12    3.11    0.34
  -8   2 -12    2.82    0.60
   8   2  13   24.29    0.93
   8   2  14    3.84    0.40
   8   2  15   13.83    0.72
   8   2  16    0.93    0.23
   8   2  17   12.44    0.66
   8   2  18    0.20    0.17
   8   2  19    4.21    0.36
   8   2  20    0.33    0.13
   8   2  21    6.74    0.36
  -8  -2  22    1.81    0.18
  -8   3  22    0.12    0.07
  -8   3  21   13.04    0.47
  -8   3  20    2.66    0.26
   8  -3  20    2.21    0.19
  -8   3  19    9.02    0.48
   8  -3  19    8.34    0.42
  -8   3  18    1.38    0.23
   8  -3  18    1.45    0.22
  -8   3  17    6.70    0.47
   8  -3  17    6.41    0.43
  -8   3  16    0.47    0.19
   8  -3  16    0.43    0.18
  -8   3  15    0.27    0.15
   8  -3  15    0.38    0.15
  -8   3  14    0.07    0.15
   8  -3  14    0.07    0.14
  -8   3  13   33.82    1.07
   8  -3  13   30.82    1.01
  -8  -3 -12    5.49    0.86
   8  -3  12    4.97    0.43
  -8  -3 -11   14.24    1.36
   8  -3  11   13.07    0.65
  -8  -3 -10    4.03    0.77
   8  -3  10    3.06    0.34
   8  -3   9   44.29    1.66
  -8  -3  -9   46.88    2.38
   8  -3   9   41.65    1.12
   8  -3   8   12.82    0.90
  -8  -3  -8   13.76    1.28
   8  -3   8   13.56    0.63
   8  -3   7   23.76    1.23
  -8  -3  -7   25.15    1.67
   8  -3   7   24.51    0.82
  -8  -3  -6   18.16    1.39
  -8  -3  -5   62.21    2.47
  -8   3   5   59.75    2.02
  -8   3   4   17.04    1.13
  -8  -3  -4   18.16    1.32
  -8   3   3   33.93    1.62
  -8  -3  -3   35.45    1.76
  -8  -3  -2    3.59    0.58
  -8   3   2    3.61    0.55
  -8  -3  -1    9.86    0.89
  -8   3   1    9.82    0.93
  -8  -3   0    9.32    0.82
  -8   3   0    8.64    0.90
  -8  -3   1   11.18    0.76
  -8  -3   1   10.56    0.86
  -8   3  -1    9.98    1.00
  -8   3  -2    2.55    0.56
  -8  -3   2    3.16    0.44
  -8  -3   2    2.25    0.40
  -8   3  -3   37.42    1.98
  -8  -3   3   36.52    1.50
  -8   3  -4   20.22    1.50
  -8  -3   4   19.76    1.15
  -8   3  -5   59.56    2.61
  -8  -3   5   61.20    2.11
  -8   3  -6   17.88    1.47
  -8  -3   6   19.25    1.23
  -8   3  -7   24.09    1.72
  -8  -3   7   25.00    1.46
   8   3   8   12.82    0.56
   8   3   8   12.66    0.59
  -8   3  -8   14.88    1.37
  -8  -3   8   12.82    1.09
  -8  -3   9   39.77    1.97
   8   3   9   40.25    0.98
   8   3   9   43.00    1.11
  -8   3  -9   43.94    2.39
  -8   3 -10    1.87    0.52
   8   3  10    2.82    0.28
   8   3  10    2.60    0.30
  -8  -3  11   13.62    1.24
   8   3  11   14.20    0.58
   8   3  11   14.14    0.68
  -8   3 -11   12.46    1.30
  -8   3 -12    4.04    0.73
  -8  -3  12    3.58    0.66
   8   3  12    4.05    0.39
   8   3  13   34.17    1.10
   8   3  14    0.72    0.24
   8   3  15    0.37    0.13
   8   3  15    0.71    0.22
   8   3  16    0.24    0.18
   8   3  17    6.34    0.48
   8   3  18    1.48    0.26
   8   3  19    9.75    0.52
   8   3  20    2.48    0.26
  -8  -3  21   14.29    0.54
  -8  -3  22   -0.04    0.08
  -8   4  21    7.65    0.36
  -8   4  20    0.41    0.13
  -8   4  19    1.48    0.22
  -8   4  18    1.92    0.26
   8  -4  18    2.14    0.23
  -8   4  17   12.60    0.63
   8  -4  17   11.84    0.55
  -8   4  16    4.62    0.41
   8  -4  16    4.79    0.38
  -8   4  15   16.50    0.76
   8  -4  15   14.75    0.68
  -8   4  14    2.39    0.32
   8  -4  14    1.63    0.26
  -8   4  13   15.01    0.74
   8  -4  13   14.60    0.69
   8  -4  12    1.17    0.22
  -8  -4 -11   13.94    1.35
   8  -4  11   13.66    0.67
   8  -4  10    1.62    0.26
   8  -4  10    1.25    0.30
   8  -4   9   29.14    1.45
  -8  -4  -9   31.97    1.99
   8  -4   9   31.18    0.98
   8  -4   8   13.59    0.99
   8  -4   8   13.92    0.65
   8  -4   7   51.91    1.93
   8  -4   7   55.49    1.26
   8  -4   6    4.73    0.60
  -8   4   5   28.12    1.47
  -8   4   4   12.16    1.00
  -8   4   3   16.96    1.20
  -8   4   2    5.90    0.73
  -8   4   1   19.18    1.35
  -8  -4   0    8.80    0.82
  -8   4   0    6.64    0.84
  -8  -4   1   23.27    1.28
  -8   4  -1   23.46    1.55
  -8  -4   2    6.79    0.67
  -8   4  -2    7.63    0.92
  -8  -4   2    8.19    0.69
  -8   4  -3   16.81    1.38
  -8  -4   3   17.48    1.04
  -8   4  -4   10.70    1.13
  -8  -4   4    9.16    0.79
  -8   4  -5   34.26    2.02
  -8  -4   5   31.61    1.52
   8   4   6    6.68    0.41
  -8   4  -6    6.27    0.89
  -8  -4   6    5.47    0.69
   8   4   7   60.91    1.22
   8   4   7   58.02    1.19
  -8   4  -7   57.99    2.69
  -8  -4   7   61.43    2.29
   8   4   8   15.36    0.62
   8   4   8   15.25    0.65
  -8   4  -8   16.91    1.49
  -8  -4   8   16.13    1.22
   8   4   9   34.31    0.92
   8   4   9   34.27    0.99
  -8   4  -9   35.34    2.15
  -8  -4   9   36.05    1.88
  -8  -4  10    1.94    0.48
  -8   4 -10    1.31    0.47
   8   4  10    1.53    0.21
   8   4  10    1.45    0.25
  -8  -4  11   15.06    1.27
   8   4  11   15.74    0.61
   8   4  11   15.15    0.71
  -8   4 -11   14.55    1.36
   8   4  12    0.55    0.20
   8   4  13   15.19    0.74
   8   4  14    1.79    0.30
   8   4  15   18.29    0.81
   8   4  15   16.83    0.65
   8   4  16    5.84    0.47
   8   4  16    5.40    0.36
   8   4  17   11.28    0.62
   8   4  17    9.81    0.44
   8   4  18    2.34    0.29
   8   4  19    1.29    0.22
   8   4  20    0.39    0.14
  -8  -4  20    0.34    0.14
  -8  -4  21    8.09    0.39
  -8  -4  22    2.25    0.18
  -8   5  21   10.38    0.39
  -8   5  20    4.81    0.31
  -8   5  19    3.65    0.31
  -8   5  18    2.10    0.27
  -8   5  17    7.86    0.50
   8  -5  17    7.09    0.39
  -8   5  16    0.05    0.16
   8  -5  16   -0.08    0.12
  -8   5  15    2.74    0.35
   8  -5  15    2.52    0.29
  -8   5  14    3.00    0.35
   8  -5  14    2.85    0.30
  -8   5  13   20.09    0.86
   8  -5  13   18.89    0.77
   8  -5  12    0.42    0.17
   8  -5  11    7.82    0.50
  -8  -5 -10    4.55    0.80
   8  -5  10    3.62    0.53
   8  -5  10    4.63    0.40
   8  -5   9   31.35    1.57
   8  -5   9   31.11    0.98
   8  -5   8    4.57    0.61
   8  -5   8    5.70    0.43
   8  -5   7   17.70    1.19
   8  -5   7   17.95    0.74
   8  -5   6   16.52    1.16
  -8   5   6   15.48    1.11
  -8   5   5   12.15    1.02
  -8   5   4    0.10    0.22
  -8   5   3   46.15    2.07
  -8   5   2    0.88    0.32
  -8   5   1   32.88    1.81
  -8   5   0    0.40    0.29
  -8   5  -1   34.74    1.93
  -8  -5   2    1.25    0.32
  -8   5  -2    1.34    0.44
  -8  -5   3   46.81    1.73
  -8   5  -3   43.68    2.24
  -8  -5   4    0.05    0.21
   8   5   4    0.18    0.11
  -8   5  -4    0.12    0.21
   8   5   5   13.41    0.59
  -8  -5   5   12.92    0.98
  -8   5  -5   12.83    1.24
   8   5   6   16.19    0.65
  -8  -5   6   16.78    1.18
  -8   5  -6   16.09    1.43
   8   5   7   19.30    0.71
   8   5   7   18.79    0.68
  -8  -5   7   18.05    1.26
  -8   5  -7   19.11    1.57
  -8  -5   8    3.73    0.61
   8   5   8    3.15    0.30
  -8   5  -8    2.81    0.61
   8   5   8    3.48    0.33
   8   5   9   31.23    0.88
   8   5   9   28.28    0.91
  -8  -5   9   30.74    1.73
  -8   5  -9   30.47    1.99
  -8  -5  10    3.15    0.64
   8   5  10    3.32    0.30
   8   5  10    4.47    0.39
   8   5  11    9.78    0.49
   8   5  11    9.47    0.56
   8   5  12    0.46    0.17
   8   5  13   20.11    0.84
   8   5  14    3.03    0.35
   8   5  15    1.61    0.23
   8   5  15    1.95    0.29
   8   5  16   -0.02    0.10
   8   5  16    0.03    0.15
   8   5  17    7.65    0.50
   8   5  17    7.21    0.39
   8   5  18    1.18    0.15
   8   5  18    1.16    0.23
   8   5  19    4.42    0.34
  -8  -5  19    3.96    0.33
  -8  -5  20    6.22    0.37
  -8  -5  21   10.29    0.41
  -8   6  21    2.64    0.18
  -8   6  20    1.27    0.17
  -8   6  19    0.29    0.12
  -8   6  18    1.29    0.21
  -8   6  17    5.81    0.42
  -8   6  16    0.68    0.19
  -8   6  15    7.80    0.52
   8  -6  15    6.36    0.40
  -8   6  14    8.54    0.56
   8  -6  14    8.02    0.47
  -8   6  13    7.47    0.54
   8  -6  13    7.32    0.47
   8  -6  12    1.03    0.21
   8  -6  11    2.08    0.28
   8  -6  10    1.66    0.26
   8  -6   9   16.94    1.20
   8  -6   9   17.98    0.75
   8  -6   8    2.93    0.53
   8  -6   8    3.60    0.36
   8  -6   7   62.53    2.35
   8  -6   7   62.18    1.38
   8  -6   6   19.26    1.30
   8   6  -6   19.61    0.65
  -8   6   6   18.55    1.27
   8  -6   5    6.24    0.75
   8   6  -5    6.33    0.38
  -8   6   5    5.42    0.71
   8   6  -4    9.43    0.48
  -8   6   4    9.07    0.93
   8   6  -3    3.04    0.28
  -8   6   3    2.14    0.50
   8   6  -2    7.96    0.44
  -8   6   2    5.64    0.77
   8   6  -1   30.78    0.87
  -8   6   1   29.00    1.78
   8   6   0   19.62    0.71
  -8   6   0   18.99    1.46
  -8   6  -1   25.88    1.74
   8   6   1   26.09    0.82
  -8   6  -2    6.46    0.89
   8   6   2    7.05    0.44
  -8  -6   3    1.88    0.37
   8   6   3    2.34    0.26
  -8   6  -3    1.93    0.52
  -8   6  -4    9.28    1.08
   8   6   4    7.61    0.46
  -8  -6   4    7.70    0.74
   8   6   5    6.22    0.42
  -8   6  -5    5.80    0.88
  -8  -6   5    6.28    0.71
  -8   6  -6   19.09    1.58
   8   6   6   18.44    0.71
  -8  -6   6   20.04    1.32
  -8   6  -7   62.77    2.86
   8   6   7   62.53    1.29
  -8  -6   7   60.47    2.33
  -8  -6   8    2.28    0.48
   8   6   8    2.57    0.28
   8   6   8    3.03    0.31
  -8   6  -8    2.30    0.58
  -8   6  -9   18.39    1.52
   8   6   9   16.18    0.66
   8   6   9   16.21    0.69
  -8  -6   9   17.77    1.33
   8   6  10    2.43    0.27
   8   6  10    2.47    0.30
   8   6  11    1.68    0.22
   8   6  11    1.63    0.25
   8   6  12    0.96    0.21
   8   6  13    6.06    0.47
   8   6  14    6.85    0.49
   8   6  14    6.46    0.44
   8   6  15    6.58    0.47
   8   6  15    6.30    0.42
   8   6  16    0.73    0.17
   8   6  16    0.45    0.18
   8   6  17    5.81    0.42
  -8  -6  17    5.65    0.42
   8   6  17    5.25    0.33
  -8  -6  18    0.78    0.18
   8   6  18    0.75    0.13
  -8  -6  19    0.16    0.11
  -8  -6  20    0.93    0.15
  -8  -6  21    2.53    0.19
  -8   7  20    0.74    0.12
  -8   7  19    2.23    0.21
  -8   7  18    1.82    0.22
  -8   7  17    5.46    0.38
  -8   7  16    2.70    0.30
  -8   7  15    0.82    0.20
  -8   7  14    8.10    0.52
  -8   7  13   32.64    1.06
   8  -7  13   30.65    0.88
   8  -7  12    1.98    0.25
  -8   7  12    1.65    0.29
   8  -7  11    8.56    0.51
   8  -7  10    5.11    0.41
   8  -7   9   27.87    0.92
   8  -7   8   11.27    0.60
   8  -7   7   28.36    1.62
   8  -7   7   27.96    0.94
   8  -7   6   16.25    1.24
   8   7  -6   16.28    0.63
   8  -7   5   21.50    1.40
   8   7  -5   22.70    0.76
  -8   7   5   21.49    1.43
  -8   7   4    0.18    0.24
   8  -7   4    0.63    0.29
   8   7  -4    0.30    0.13
   8   7  -3   30.79    0.91
  -8   7   3   28.78    1.79
  -8   7   2    1.81    0.47
   8   7  -2    2.23    0.27
   8   7  -1   25.92    0.84
  -8   7   1   23.09    1.64
  -8   7   0    3.69    0.64
   8   7   0    4.27    0.36
   8   7   1   27.88    0.89
  -8   7  -1   28.83    1.88
   8   7   2    2.80    0.30
  -8   7  -2    2.81    0.59
   8   7   3   31.80    0.96
  -8   7  -3   34.47    2.10
  -8   7  -4    0.46    0.27
   8   7   4    0.09    0.13
  -8  -7   4    0.53    0.20
   8   7   5   24.11    0.84
  -8   7  -5   22.40    1.71
  -8  -7   5   24.60    1.42
   8   7   6   13.72    0.63
  -8   7  -6   14.84    1.40
  -8  -7   6   11.80    1.03
   8   7   7   31.25    0.95
  -8   7  -7   31.24    2.05
  -8  -7   7   33.28    1.71
   8   7   8   14.91    0.65
   8   7   9   28.09    0.87
   8   7   9   27.21    0.87
   8   7  10    7.20    0.44
   8   7  10    6.65    0.46
   8   7  11    8.65    0.46
   8   7  11    8.52    0.52
   8   7  12    2.23    0.29
   8   7  13   31.78    0.99
   8   7  14    7.64    0.50
   8   7  14    7.95    0.48
  -8  -7  15    0.69    0.20
   8   7  15    0.82    0.19
   8   7  15    0.52    0.18
   8   7  16    2.67    0.30
  -8  -7  16    2.64    0.29
   8   7  16    2.42    0.26
  -8  -7  17    5.09    0.37
   8   7  17    5.15    0.33
  -8  -7  18    1.18    0.19
   8   7  18    1.38    0.16
  -8  -7  19    2.57    0.23
   8   7  19    2.35    0.16
  -8  -7  20    0.49    0.10
  -8   8  19    1.24    0.14
  -8   8  18    2.35    0.22
  -8   8  17    8.70    0.43
  -8   8  16    3.06    0.30
  -8   8  15   11.44    0.56
  -8   8  14    3.47    0.35
  -8   8  13   11.75    0.62
  -8   8  12    2.82    0.34
   8  -8  11    2.22    0.26
   8  -8  10    7.17    0.46
  -8   8   9   10.78    0.54
   8  -8   9   10.16    0.55
  -8   8   8    6.15    0.42
   8  -8   8    7.16    0.48
   8   8  -7   15.72    0.63
   8  -8   7   15.17    0.69
   8   8  -6   11.17    0.55
  -8   8   6   12.35    0.59
  -8   8   5    0.81    0.19
   8   8  -5    0.86    0.20
   8  -8   5    1.31    0.43
   8  -8   4   13.26    1.17
   8   8  -4   15.25    0.66
  -8   8   4   12.55    1.18
   8  -8   3    5.95    0.77
   8   8  -3    6.46    0.44
  -8   8   3    6.55    0.90
   8   8  -2    5.82    0.43
  -8   8   2    3.70    0.69
   8   8  -1   27.05    0.91
  -8   8   1   24.86    1.73
  -8   8   0    2.58    0.58
   8   8   0    2.67    0.32
   8   8   1   25.88    0.89
  -8   8  -1   25.53    1.78
   8   8   2    4.44    0.39
  -8   8  -2    4.35    0.83
   8   8   3    7.77    0.50
  -8   8  -3    7.50    1.00
   8   8   4   11.20    0.60
  -8   8  -4   12.07    1.26
   8   8   5    1.59    0.25
  -8   8  -5    2.09    0.55
   8   8   6   10.35    0.57
   8   8   7   16.20    0.70
   8   8   8    8.10    0.49
   8   8   9    8.74    0.47
   8   8   9    8.60    0.49
   8   8  10    7.66    0.45
   8   8  10    7.26    0.45
   8   8  11    2.63    0.26
   8   8  11    2.50    0.28
   8   8  12    2.27    0.28
   8   8  13   10.80    0.56
  -8  -8  13    9.67    0.53
   8   8  13   10.93    0.58
  -8  -8  14    2.48    0.28
   8   8  14    3.05    0.31
  -8  -8  15   10.41    0.52
   8   8  15   11.82    0.54
  -8  -8  16    2.33    0.25
   8   8  16    2.11    0.23
  -8  -8  17    6.83    0.38
   8   8  17    7.05    0.36
  -8  -8  18    1.48    0.17
   8   8  18    1.59    0.16
  -8   9  18    3.22    0.20
  -8   9  17    3.51    0.24
  -8   9  16    3.47    0.27
  -8   9  15    2.35    0.24
  -8   9  14    5.76    0.40
  -8   9  13    8.88    0.50
  -8   9  12    0.96    0.22
  -8   9  11    4.68    0.35
  -8   9  11    5.77    0.44
  -8   9  10    4.98    0.37
  -8   9   9   22.34    0.78
   8  -9   9   20.18    0.73
  -8   9   8    3.38    0.32
   8  -9   8    3.10    0.31
   8  -9   7    1.22    0.23
   8   9  -7    1.54    0.23
  -8   9   7    1.59    0.23
   8   9  -6    4.41    0.37
  -8   9   6    3.85    0.36
   8   9  -5   30.92    0.96
  -8   9   5   33.15    0.99
   8   9  -4    4.08    0.37
   8   9  -3    5.72    0.44
   8   9  -2    6.82    0.48
   8   9  -1   14.47    0.69
   8   9   0    7.91    0.52
   8   9   1   14.17    0.69
   8   9   2    6.82    0.49
   8   9   3    4.67    0.41
   8   9   4    4.08    0.38
   8   9   5   29.45    0.97
   8   9   6    3.38    0.34
   8   9   7    1.07    0.21
   8   9   8    3.41    0.32
   8   9   8    3.59    0.34
   8   9   9   20.12    0.71
   8   9   9   20.31    0.74
   8   9  10    5.05    0.37
   8   9  11    6.30    0.45
   8   9  12    1.82    0.26
   8   9  13    9.80    0.52
   8   9  14    5.40    0.38
   8   9  15    2.62    0.26
   8   9  16    3.99    0.29
   8   9  17    2.95    0.22
   8   9  18    2.76    0.18
  -8  10  16    0.51    0.11
  -8  10  15    5.51    0.31
  -8  10  14   11.23    0.47
  -8  10  13    3.83    0.31
  -8  10  12    3.29    0.29
  -8  10  12    3.29    0.30
  -8  10  11    0.12    0.11
  -8  10  11    0.30    0.16
  -8  10  10    3.28    0.30
  -8  10  10    3.25    0.32
  -8  10   9   10.37    0.53
  -8  10   8    4.69    0.38
  -8  10   7   23.67    0.83
   8 -10   7   21.55    0.75
  -8  10   6   11.52    0.59
   8 -10   6    9.57    0.52
  -8  10   5    1.86    0.26
   8  10  -5    1.53    0.25
   8  10  -4    7.30    0.49
  -8  10   4    7.81    0.51
   8  10  -3    2.50    0.31
   8  10  -2    2.70    0.32
   8  10  -1   41.25    1.18
   8  10   0    0.11    0.15
   8  10   1   39.55    1.17
   8  10   2    3.52    0.37
   8  10   3    2.28    0.32
   8  10   4   10.73    0.61
   8  10   5    3.18    0.34
   8  10   6   10.37    0.56
   8  10   6    9.95    0.57
   8  10   7   23.35    0.81
   8  10   7   23.56    0.84
   8  10   8    5.44    0.39
   8  10   8    5.25    0.40
   8  10   9   11.46    0.54
   8  10   9   10.84    0.52
   8  10  10    3.81    0.30
   8  10  10    2.82    0.31
   8  10  10    3.69    0.29
   8  10  11   -0.03    0.15
   8  10  12    2.78    0.29
   8  10  13    4.45    0.34
   8  10  14   11.84    0.51
   8  10  15    5.77    0.33
   8  10  16    1.11    0.15
   8  10  17    3.28    0.20
  -8  11  14    3.49    0.22
  -8  11  13    5.80    0.31
  -8  11  13    6.21    0.32
  -8  11  12    1.88    0.20
  -8  11  12    1.94    0.20
  -8  11  11    5.59    0.36
  -8  11  11    4.42    0.31
  -8  11  10    7.44    0.43
  -8  11  10    6.11    0.37
  -8  11   9    8.55    0.47
  -8  11   9    7.87    0.44
  -8  11   8    5.63    0.39
   8  11  -7    3.00    0.28
  -8  11   7    3.21    0.32
   8  11  -6    3.98    0.33
  -8  11   6    3.74    0.34
  -8  11   5   22.20    0.82
   8 -11   5   20.16    0.72
  -8  11   4    0.51    0.17
  -8  11   3    1.80    0.27
   8  11  -3    1.71    0.26
   8  11  -2    6.43    0.48
   8  11  -1   14.07    0.70
   8  11   0    1.96    0.29
   8  11   1   14.49    0.72
   8  11   2    9.26    0.57
   8  11   3    0.60    0.19
   8  11   3    0.44    0.18
   8  11   4    0.08    0.15
   8  11   4    0.21    0.18
   8  11   5   20.41    0.78
   8  11   5   20.22    0.80
   8  11   6    2.76    0.31
   8  11   6    3.10    0.33
   8  11   7    3.10    0.31
   8  11   7    3.04    0.31
   8  11   7    2.77    0.29
   8  11   8    5.30    0.38
   8  11   8    4.62    0.36
   8  11   8    4.90    0.36
   8  11   9    9.98    0.48
   8  11   9    9.06    0.49
   8  11   9   10.02    0.47
   8  11  10    6.34    0.41
   8  11  10    6.11    0.34
   8  11  11    6.15    0.39
   8  11  12    2.02    0.23
   8  11  13    5.49    0.34
   8  11  14    3.51    0.25
   8  11  15    1.05    0.14
   8  11  16    5.63    0.25
  -8  12  12    2.05    0.18
  -8  12  11    1.83    0.20
  -8  12  10    3.49    0.28
  -8  12   9    8.12    0.43
  -8  12   9    5.52    0.30
  -8  12   8    1.51    0.21
  -8  12   8    1.14    0.16
  -8  12   7    8.21    0.46
   8  12  -7    8.62    0.42
   8  12  -6    9.43    0.47
  -8  12   6   10.03    0.51
   8  12  -5    3.32    0.30
  -8  12   5    3.74    0.33
   8  12  -4    2.52    0.28
  -8  12   4    2.16    0.29
   8  12  -3    2.42    0.29
  -8  12   3    2.07    0.29
   8  12  -2    4.34    0.37
  -8  12   2    4.44    0.38
   8  12  -1    4.90    0.40
   8  12   0    1.08    0.23
   8  12   1    3.17    0.33
   8  12   1    3.22    0.34
   8  12   2    5.80    0.44
   8  12   2    5.72    0.44
   8  12   3    2.32    0.29
   8  12   3    2.10    0.28
   8  12   4    2.42    0.30
   8  12   4    2.61    0.29
   8  12   4    1.69    0.20
   8  12   5    3.53    0.34
   8  12   5    3.46    0.33
   8  12   5    3.29    0.28
   8  12   6    9.81    0.47
   8  12   6   10.75    0.54
   8  12   7    8.09    0.43
   8  12   7    8.59    0.46
   8  12   8    2.49    0.25
   8  12   8    2.58    0.25
   8  12   9    7.41    0.40
   8  12   9    7.38    0.37
   8  12  10    3.88    0.29
   8  12  10    3.89    0.24
   8  12  11    2.02    0.21
   8  12  12    2.12    0.20
   8  12  13    2.27    0.19
   8  12  14    3.75    0.21
  -8  13  11    1.46    0.14
  -8  13  10    3.21    0.22
  -8  13   9    4.15    0.28
  -8  13   8    5.99    0.34
  -8  13   7    1.50    0.20
  -8  13   6    4.65    0.33
   8  13  -6    4.18    0.28
  -8  13   5    4.89    0.34
   8  13  -5    4.64    0.31
   8  13  -4    0.12    0.11
  -8  13   4    0.00    0.12
  -8  13   3    4.65    0.35
   8  13  -3    4.51    0.35
  -8  13   2    5.81    0.40
   8  13  -2    5.77    0.40
  -8  13   1    3.55    0.32
   8  13  -1    3.72    0.33
  -8  13   0    4.81    0.37
   8  13   0    5.08    0.39
   8  13   1    3.61    0.34
   8  13   2    4.97    0.38
   8  13   3    6.08    0.41
   8  13   4    0.23    0.13
   8  13   5    5.30    0.36
   8  13   6    3.56    0.24
   8  13   6    4.42    0.32
   8  13   7    1.47    0.17
   8  13   7    1.51    0.19
   8  13   8    6.85    0.33
   8  13   8    7.01    0.35
   8  13   9    3.26    0.23
   8  13   9    3.38    0.22
   8  13  10    3.61    0.23
   8  13  11    1.33    0.14
  -8  14   8    1.72    0.16
  -8  14   7    5.34    0.29
  -8  14   6    8.85    0.38
  -8  14   5    1.87    0.20
   8  14  -5    1.59    0.16
  -8  14   4    4.28    0.29
   8  14  -4    4.34    0.27
  -8  14   3    1.05    0.16
   8  14  -3    1.36    0.18
  -8  14   2    4.50    0.31
   8  14  -2    5.29    0.33
  -8  14   1    4.16    0.30
   8  14  -1    4.41    0.31
   8  14   0    0.87    0.16
  -8  14   0    0.81    0.17
  -8  14  -1    4.44    0.32
   8  14   1    4.14    0.31
  -8  14  -2    5.50    0.35
   8  14   2    4.93    0.33
   8  14   3    1.17    0.17
  -8  14  -3    1.30    0.19
   8  14   4    2.84    0.25
   8  14   5    2.00    0.20
   8  14   6    9.12    0.38
   8  14   7    5.41    0.28
   8  14   8    1.45    0.13
  -8  15   5    1.21    0.13
  -8  15   4    0.15    0.07
  -8  15   3    2.27    0.18
   8  15  -3    1.84    0.15
  -8  15   2    2.17    0.18
   8  15  -2    2.01    0.17
  -8  15   1    3.80    0.24
   8  15  -1    3.63    0.23
  -8  15   0    2.40    0.20
   8  15   0    2.50    0.20
  -8  15  -1    3.75    0.24
   8  15   1    4.46    0.26
  -8  15  -2    1.73    0.17
   8  15   2    2.27    0.19
  -8  15  -3    2.14    0.18
   8  15   3    2.12    0.18
   8  15   4    0.10    0.07
  -8  15  -4    0.01    0.07
  -8  15  -5    1.02    0.12
   8  15   5    1.06    0.12
  -9   0   0    0.17    0.22
  -9   0  -1   11.56    1.07
  -9   0   1    8.54    0.86
  -9   0  -2   59.10    2.45
  -9   0   2   56.62    2.14
  -9   0  -3   14.80    1.27
  -9   0   3   10.49    0.88
  -9   0  -4    9.31    1.03
  -9   0  -5   75.55    2.98
   9   0   6    0.77    0.18
  -9   0  -6    0.30    0.31
  -9   0  -7    2.53    0.60
   9   0   7    2.64    0.29
  -9   0  -8    6.09    0.94
   9   0   8    6.83    0.47
  -9   0  -9    2.88    0.66
   9   0   9    4.62    0.40
   9   0  10    1.36    0.26
  -9   0 -10    0.03    0.33
  -9   0  11   77.53    1.44
  -9   0 -11   69.66    3.11
   9   0  11   72.30    1.58
  -9   0  12   31.17    0.93
   9   0  12   31.40    1.07
  -9   0  13    0.24    0.14
   9   0  13    0.37    0.19
  -9   0  14    7.35    0.46
   9   0  14    6.89    0.52
  -9   0  15    5.83    0.41
   9   0  15    5.54    0.47
  -9   0  16    0.02    0.10
   9   0  16    0.06    0.17
  -9   0  17    1.97    0.24
   9   0  17    2.29    0.30
  -9   0  18    2.58    0.24
   9   0  18    2.74    0.30
   9   0  19    4.47    0.34
   9   0  20    3.63    0.28
   9   0  21    4.47    0.26
   9  -1  21    1.87    0.17
  -9   1  20    1.52    0.16
   9  -1  20    1.50    0.19
  -9   1  19    0.17    0.10
   9  -1  19    0.15    0.12
  -9   1  18    0.98    0.18
   9  -1  18    0.70    0.17
  -9   1  17   22.90    0.77
   9  -1  17   21.82    0.82
  -9   1  16    9.12    0.52
   9  -1  16    8.50    0.54
  -9   1  15   12.09    0.61
   9  -1  15   12.16    0.67
  -9   1  14    6.13    0.44
   9  -1  14    6.19    0.49
  -9   1  13   31.13    0.98
   9  -1  13   30.17    1.05
   9  -1  12    0.61    0.21
  -9   1  12    0.38    0.17
  -9  -1 -11    2.63    0.65
   9  -1  11    2.66    0.33
  -9  -1 -10   16.45    1.53
   9  -1  10   16.38    0.75
  -9  -1  -9   17.54    1.55
   9  -1   9   16.40    0.73
  -9  -1  -8    9.90    1.13
   9  -1   8    8.12    0.51
  -9  -1  -7   18.23    1.51
   9  -1   7   17.03    0.71
  -9  -1  -6   10.66    1.17
   9  -1   6   10.75    0.56
  -9  -1  -5   16.68    1.39
  -9  -1  -4   10.36    1.09
  -9  -1  -3   25.33    1.62
  -9   1   3   25.45    1.41
  -9  -1  -2   35.20    1.87
  -9   1   2   37.79    1.78
  -9  -1  -1   25.64    1.57
  -9   1   1   25.47    1.51
  -9  -1   0    6.34    0.78
  -9   1   0    4.04    0.65
  -9  -1   1   26.28    1.48
  -9   1  -1   24.79    1.59
  -9  -1   2   34.67    1.65
  -9   1  -2   36.31    1.97
  -9   1  -3   25.55    1.68
  -9   1  -4    9.58    1.07
  -9   1  -5   15.84    1.39
  -9   1  -6   10.77    1.20
   9   1   6   11.89    0.57
  -9   1  -7   15.64    1.47
   9   1   7   15.55    0.67
   9   1   8    6.01    0.44
  -9   1  -8    4.39    0.77
  -9   1  -9   16.61    1.55
   9   1   9   18.59    0.77
  -9   1 -10   15.46    1.45
   9   1  10   16.55    0.75
   9   1  11    3.01    0.34
  -9   1 -11    2.43    0.65
   9   1  12    0.19    0.17
   9   1  13   28.61    1.03
   9   1  14    5.25    0.46
   9   1  15   11.28    0.65
   9   1  16    7.75    0.53
   9   1  17   23.42    0.87
   9   1  18    0.97    0.21
   9   1  19    0.22    0.14
   9   1  20    1.70    0.21
   9   1  21    2.69    0.21
  -9   2  21    5.07    0.24
  -9   2  20    4.41    0.27
   9  -2  20    4.04    0.26
  -9   2  19    8.88    0.43
   9  -2  19    8.54    0.43
  -9   2  18    6.42    0.40
   9  -2  18    5.99    0.40
  -9   2  17    5.68    0.40
   9  -2  17    6.45    0.44
  -9   2  16    0.43    0.17
   9  -2  16    0.48    0.18
  -9   2  15    7.43    0.49
   9  -2  15    7.12    0.50
  -9   2  14    1.17    0.23
   9  -2  14    1.01    0.24
  -9   2  13   12.02    0.64
   9  -2  13   10.75    0.63
  -9   2  12    7.92    0.52
   9  -2  12    7.64    0.53
   9  -2  11   33.92    1.08
  -9  -2 -10    6.52    0.98
   9  -2  10    5.41    0.45
  -9  -2  -9   13.82    1.38
   9  -2   9   12.48    0.65
   9  -2   8    1.07    0.22
  -9  -2  -8    1.56    0.51
  -9  -2  -7    8.94    1.07
   9  -2   7    9.41    0.55
  -9  -2  -6    5.78    0.85
   9  -2   6    6.55    0.45
  -9  -2  -5   24.58    1.68
   9  -2   5   25.93    0.86
  -9   2   4    6.47    0.70
  -9  -2  -4    5.32    0.78
  -9  -2  -3   28.53    1.71
  -9   2   3   26.40    1.48
  -9  -2  -2   17.36    1.31
  -9   2   2   15.97    1.19
  -9   2   1    4.79    0.68
  -9  -2  -1    3.17    0.57
  -9   2   0    0.69    0.39
  -9  -2   0    1.48    0.43
  -9   2  -1    3.63    0.67
  -9  -2   1    3.25    0.54
  -9  -2   2   15.32    1.08
  -9   2  -2   15.01    1.29
  -9   2  -3   25.03    1.69
  -9  -2   4    5.59    0.67
  -9   2  -4    3.39    0.66
  -9  -2   5   27.24    1.50
  -9   2  -5   23.25    1.70
  -9  -2   6    5.54    0.71
   9   2   6    6.01    0.40
  -9   2  -6    5.74    0.87
  -9  -2   7    9.21    0.94
   9   2   7    8.42    0.49
  -9   2  -7    7.07    1.01
   9   2   8    0.76    0.19
  -9  -2   8    1.09    0.37
  -9   2  -8    0.94    0.41
  -9  -2   9   13.34    1.19
  -9   2  -9   12.80    1.34
   9   2   9   13.30    0.66
  -9  -2  10    5.84    0.82
   9   2  10    5.03    0.43
  -9   2 -10    3.74    0.74
   9   2  11   37.05    0.99
   9   2  11   37.59    1.14
  -9   2 -11   37.81    2.32
   9   2  12    6.24    0.41
   9   2  12    7.20    0.52
   9   2  13   11.76    0.66
   9   2  14    0.67    0.23
   9   2  15    7.13    0.53
   9   2  16    0.14    0.16
   9   2  17    5.88    0.46
   9   2  18    5.52    0.42
   9   2  19    8.68    0.47
   9   2  20    5.02    0.32
  -9  -2  21    6.29    0.33
  -9   3  21    2.40    0.18
  -9   3  20    0.41    0.11
   9  -3  20    0.87    0.12
  -9   3  19    0.08    0.10
   9  -3  19    0.13    0.10
  -9   3  18    8.04    0.46
   9  -3  18    7.48    0.42
  -9   3  17    8.35    0.49
   9  -3  17    7.45    0.45
  -9   3  16   10.46    0.57
   9  -3  16   10.73    0.57
  -9   3  15    4.19    0.39
   9  -3  15    3.73    0.38
  -9   3  14    1.64    0.28
   9  -3  14    1.53    0.26
  -9   3  13    6.56    0.49
   9  -3  13    7.14    0.51
   9  -3  12    0.06    0.15
   9  -3  11    3.33    0.36
  -9  -3 -10   26.76    1.93
   9  -3  10   27.44    0.97
  -9  -3  -9   41.43    2.37
   9  -3   9   37.91    1.12
  -9  -3  -8    7.80    1.04
   9  -3   8    8.14    0.52
   9  -3   7   14.73    1.01
  -9  -3  -7   14.77    1.39
   9  -3   7   14.16    0.67
  -9  -3  -6   10.00    1.13
   9  -3   6    7.97    0.51
  -9  -3  -5   41.73    2.18
  -9   3   4    5.11    0.66
  -9  -3  -4    5.49    0.80
  -9   3   3   23.27    1.42
  -9  -3  -3   23.09    1.54
  -9   3   2   16.46    1.24
  -9  -3  -2   13.66    1.17
  -9  -3  -1   21.20    1.40
  -9   3   1   22.15    1.48
  -9  -3   0    4.53    0.66
  -9   3   0    6.29    0.78
  -9  -3   1   22.27    1.34
  -9   3  -1   22.89    1.59
  -9  -3   2   14.65    1.06
  -9   3  -2   15.85    1.34
  -9  -3   3   23.67    1.28
  -9   3  -3   23.11    1.65
  -9  -3   4    5.75    0.66
  -9   3  -4    5.56    0.86
  -9  -3   5   43.38    1.90
  -9   3  -5   38.82    2.23
  -9  -3   6    7.19    0.80
   9   3   6    8.68    0.49
   9   3   6    7.48    0.45
  -9   3  -6    8.45    1.11
  -9  -3   7   15.51    1.20
   9   3   7   15.94    0.67
   9   3   7   16.03    0.67
  -9   3  -7   17.13    1.54
  -9  -3   8    7.81    0.88
  -9   3  -8    7.44    1.07
   9   3   8    7.03    0.45
   9   3   8    7.18    0.47
  -9  -3   9   39.42    2.04
   9   3   9   39.69    1.05
   9   3   9   39.96    1.11
  -9   3  -9   37.66    2.29
  -9  -3  10   25.12    1.68
   9   3  10   24.26    0.81
   9   3  10   26.12    0.93
  -9   3 -10   25.07    1.89
   9   3  11    3.32    0.31
   9   3  11    3.36    0.36
   9   3  12    0.31    0.12
   9   3  12    0.26    0.15
   9   3  13    7.59    0.54
   9   3  14    1.98    0.30
   9   3  15    5.76    0.46
   9   3  15    4.41    0.32
   9   3  16   12.61    0.66
   9   3  17    7.31    0.49
   9   3  18    6.96    0.45
   9   3  19   -0.13    0.15
   9   3  20    0.64    0.14
  -9  -3  21    2.56    0.21
  -9   4  21    4.69    0.23
  -9   4  20    5.28    0.30
  -9   4  19    7.31    0.39
   9  -4  19    6.49    0.30
  -9   4  18    3.60    0.31
   9  -4  18    2.87    0.25
  -9   4  17    7.54    0.47
   9  -4  17    6.16    0.39
  -9   4  16    1.31    0.24
   9  -4  16    0.83    0.19
  -9   4  15    0.22    0.15
   9  -4  15    0.25    0.14
  -9   4  14    8.01    0.54
   9  -4  14    7.45    0.50
  -9   4  13   12.03    0.66
   9  -4  13   10.42    0.60
   9  -4  12    3.00    0.34
   9  -4  11   13.56    0.69
   9  -4  10    6.79    0.50
  -9  -4  -9    2.67    0.64
   9  -4   9    3.02    0.35
  -9  -4  -8    2.17    0.55
   9  -4   8    3.42    0.51
   9  -4   8    3.35    0.36
  -9  -4  -7    4.77    0.85
   9  -4   7    4.35    0.58
   9  -4   7    3.43    0.36
   9  -4   6   10.62    0.89
  -9  -4  -6   11.02    1.16
   9  -4   6   11.42    0.61
  -9  -4  -5   11.65    1.19
   9   4  -4   23.88    0.72
  -9  -4  -4   25.47    1.69
  -9   4   4   23.94    1.43
  -9   4   3   48.00    2.12
   9   4  -3   50.35    1.06
  -9  -4  -3   50.41    2.28
  -9   4   2    6.64    0.83
   9   4  -2    7.76    0.43
  -9  -4  -2    6.86    0.87
  -9  -4  -1    2.77    0.58
   9   4  -1    3.48    0.30
  -9   4   1    2.91    0.57
  -9  -4   0    1.80    0.43
   9   4   0    2.29    0.25
  -9   4   0    2.77    0.56
  -9  -4   1    4.23    0.61
   9   4   1    4.94    0.36
  -9   4  -1    5.30    0.82
   9   4   2    6.78    0.43
  -9   4  -2    6.15    0.85
   9   4   3   50.85    1.17
  -9   4  -3   48.53    2.43
  -9  -4   4   25.33    1.38
   9   4   4   25.21    0.83
  -9   4  -4   25.57    1.80
  -9  -4   5   11.14    0.98
   9   4   5   11.02    0.56
  -9   4  -5   12.22    1.28
  -9  -4   6   11.66    1.01
   9   4   6   11.70    0.58
   9   4   6   11.34    0.54
  -9   4  -6   10.93    1.21
  -9  -4   7    5.67    0.75
   9   4   7    4.80    0.38
  -9   4  -7    4.61    0.84
   9   4   7    5.05    0.39
  -9  -4   8    3.20    0.58
   9   4   8    2.18    0.27
  -9   4  -8    2.94    0.69
   9   4   8    2.41    0.29
  -9  -4   9    0.81    0.34
  -9   4  -9    0.60    0.35
   9   4   9    1.92    0.25
   9   4   9    1.83    0.27
   9   4  10    5.04    0.37
   9   4  10    5.78    0.45
   9   4  11   12.00    0.56
   9   4  11   12.07    0.65
   9   4  12    1.57    0.21
   9   4  12    1.64    0.27
   9   4  13    8.34    0.55
   9   4  14    7.14    0.51
   9   4  15   -0.05    0.11
   9   4  15    0.02    0.17
   9   4  16    0.58    0.14
   9   4  16    0.39    0.17
   9   4  17    7.04    0.47
   9   4  18    2.84    0.30
   9   4  19    7.45    0.41
  -9  -4  20    5.78    0.33
  -9  -4  21    5.04    0.27
  -9   5  20    1.12    0.15
  -9   5  19    0.17    0.10
  -9   5  18    4.39    0.33
  -9   5  17   13.90    0.61
   9  -5  17   12.12    0.49
  -9   5  16    3.62    0.34
   9  -5  16    3.44    0.30
  -9   5  15    1.04    0.24
   9  -5  15    0.88    0.19
  -9   5  14    7.70    0.53
   9  -5  14    6.73    0.46
  -9   5  13    7.13    0.51
   9  -5  13    6.34    0.46
   9  -5  12    8.25    0.53
   9  -5  11   13.72    0.68
   9  -5  10    6.47    0.49
   9  -5   9   56.47    2.10
   9  -5   9   58.37    1.40
  -9  -5  -8    4.80    0.81
   9  -5   8    3.58    0.55
   9  -5   8    5.04    0.43
   9  -5   7   14.40    1.07
   9  -5   7   15.55    0.72
  -9  -5  -6    6.35    0.91
   9  -5   6    5.97    0.71
   9   5  -5   37.82    0.92
  -9  -5  -5   40.00    2.18
  -9  -5  -4    2.35    0.56
   9   5  -4    2.67    0.26
  -9   5   4    2.47    0.47
   9   5  -3   16.61    0.64
  -9   5   3   17.03    1.32
  -9  -5  -2   19.16    1.41
   9   5  -2   21.33    0.73
  -9   5   2   19.87    1.45
  -9   5   1   22.44    1.57
  -9  -5  -1   22.16    1.47
   9   5  -1   23.31    0.78
  -9   5   0   19.05    1.47
   9   5   0   20.48    0.74
  -9  -5   0   20.15    1.35
  -9   5  -1   19.64    1.52
   9   5   1   22.11    0.77
  -9   5  -2   19.04    1.52
   9   5   2   19.93    0.75
  -9   5  -3   13.16    1.32
   9   5   3   14.86    0.65
   9   5   4    3.72    0.34
  -9   5  -4    4.12    0.74
   9   5   5   35.71    1.01
  -9   5  -5   37.24    2.22
  -9  -5   5   36.61    1.74
  -9  -5   6    4.74    0.65
   9   5   6    5.07    0.40
  -9   5  -6    4.75    0.82
   9   5   7   14.04    0.65
   9   5   7   14.04    0.61
  -9   5  -7   13.95    1.38
  -9  -5   7   13.45    1.12
  -9  -5   8    2.83    0.53
   9   5   8    2.81    0.30
   9   5   8    2.96    0.31
  -9   5  -8    2.28    0.57
   9   5   9   60.34    1.30
   9   5   9   59.96    1.35
   9   5  10    5.65    0.40
   9   5  10    5.36    0.43
   9   5  11   15.50    0.63
   9   5  11   14.79    0.70
   9   5  12    8.63    0.46
   9   5  12    8.29    0.54
   9   5  13    6.95    0.50
   9   5  14    6.91    0.49
   9   5  15    1.99    0.24
   9   5  15    1.88    0.28
   9   5  16    2.76    0.32
   9   5  16    2.92    0.26
   9   5  17   11.90    0.57
   9   5  17   12.14    0.45
   9   5  18    3.93    0.32
  -9  -5  18    4.89    0.36
  -9  -5  19    0.23    0.13
  -9  -5  20    1.06    0.15
  -9   6  20    2.07    0.16
  -9   6  19    3.04    0.23
  -9   6  18    6.13    0.36
  -9   6  17    7.01    0.42
  -9   6  16    1.76    0.26
   9  -6  16    2.12    0.22
  -9   6  15    2.47    0.31
   9  -6  15    2.61    0.26
  -9   6  14   20.98    0.84
   9  -6  14   20.11    0.72
  -9   6  13   14.13    0.71
   9  -6  13   13.15    0.62
   9  -6  12    4.42    0.38
   9  -6  11   10.37    0.58
   9  -6  10   10.20    0.59
   9  -6   9    6.85    0.49
   9  -6   8    0.46    0.20
   9  -6   7   14.12    1.13
   9  -6   7   15.17    0.73
   9  -6   6    8.56    0.87
   9   6  -6    7.86    0.43
   9  -6   5   10.71    1.02
   9   6  -5   12.08    0.55
  -9   6   5    9.30    0.93
   9   6  -4    2.78    0.28
  -9   6   4    3.47    0.58
   9   6  -3   39.18    1.02
  -9   6   3   35.55    1.95
   9   6  -2   10.56    0.54
  -9   6   2   10.66    1.12
   9   6  -1    6.10    0.42
  -9   6   1    5.71    0.85
  -9  -6   0   -0.16    0.18
  -9   6   0    0.38    0.24
   9   6   0    0.33    0.14
  -9   6  -1    6.65    0.89
   9   6   1    7.16    0.47
  -9   6  -2   10.57    1.18
   9   6   2   11.04    0.57
  -9   6  -3   37.78    2.23
   9   6   3   39.81    1.09
   9   6   4    3.09    0.32
  -9   6  -4    2.34    0.63
  -9   6  -5    9.87    1.16
   9   6   5   11.61    0.60
  -9  -6   6    6.33    0.75
   9   6   6    7.03    0.47
  -9   6  -6    7.37    1.02
  -9   6  -7   18.50    1.57
   9   6   7   17.15    0.72
  -9  -6   7   17.11    1.22
   9   6   8    0.84    0.19
   9   6   8    0.65    0.17
   9   6   9    7.95    0.48
   9   6   9    7.23    0.47
   9   6  10   12.14    0.58
   9   6  10   11.81    0.60
   9   6  11   12.55    0.56
   9   6  11   13.19    0.64
   9   6  12    5.11    0.35
   9   6  12    5.45    0.43
   9   6  13   11.47    0.61
   9   6  14   17.96    0.74
   9   6  14   17.27    0.68
   9   6  15    2.42    0.29
   9   6  15    2.11    0.25
   9   6  16    1.87    0.25
   9   6  16    2.04    0.22
   9   6  17    7.71    0.44
  -9  -6  17    7.77    0.45
   9   6  17    7.68    0.36
  -9  -6  18    5.59    0.35
   9   6  18    5.12    0.25
  -9  -6  19    2.63    0.22
  -9   7  19    0.56    0.11
  -9   7  18    4.48    0.29
  -9   7  17   10.00    0.47
  -9   7  16    8.53    0.47
  -9   7  15    2.44    0.29
  -9   7  14    3.78    0.37
   9  -7  14    3.53    0.29
  -9   7  13    6.88    0.49
   9  -7  13    7.05    0.43
  -9   7  12    4.26    0.41
   9  -7  12    4.04    0.34
   9  -7  11    0.79    0.20
   9  -7  10   15.64    0.70
   9  -7   9   18.52    0.78
   9  -7   8    4.03    0.39
   9  -7   7    1.69    0.28
   9   7  -6    2.50    0.26
   9   7  -5   16.39    0.66
   9  -7   4    2.11    0.45
   9   7  -4    2.19    0.27
  -9   7   4    1.45    0.40
   9   7  -3   17.98    0.72
  -9   7   3   18.56    1.41
  -9   7   2    6.08    0.83
   9   7  -2    7.38    0.48
   9   7  -1   16.19    0.70
  -9   7   1   15.08    1.35
   9   7   0    7.03    0.48
  -9   7   0    6.42    0.92
   9   7   1   17.36    0.74
  -9   7  -1   14.29    1.35
   9   7   2    6.97    0.48
  -9   7  -2    5.91    0.89
   9   7   3   20.22    0.80
  -9   7  -3   20.80    1.64
  -9   7  -4    0.87    0.34
   9   7   4    1.17    0.22
   9   7   5   15.81    0.71
   9   7   6    3.01    0.33
   9   7   7    3.28    0.34
   9   7   8    6.08    0.44
   9   7   9   17.51    0.71
   9   7  10   15.29    0.65
   9   7  10   15.49    0.66
   9   7  11    1.62    0.22
   9   7  11    1.42    0.25
   9   7  12    4.01    0.35
   9   7  13    6.42    0.44
   9   7  14    2.93    0.30
  -9  -7  14    2.94    0.30
   9   7  14    2.98    0.30
   9   7  15    1.95    0.25
  -9  -7  15    1.96    0.25
   9   7  15    2.15    0.24
  -9  -7  16    8.25    0.44
   9   7  16    7.46    0.39
  -9  -7  17    8.41    0.41
   9   7  17    8.21    0.36
  -9  -7  18    3.09    0.23
   9   7  18    3.24    0.20
  -9   8  18    2.83    0.20
  -9   8  17    1.96    0.20
  -9   8  16    2.10    0.23
  -9   8  15    3.85    0.32
  -9   8  14    4.05    0.34
  -9   8  13   11.58    0.60
   9  -8  12    1.55    0.21
  -9   8  12    1.65    0.29
   9  -8  11    9.19    0.49
   9  -8  10   10.69    0.56
   9  -8   9    3.01    0.32
   9  -8   8    0.67    0.18
   9   8  -7    5.31    0.37
   9  -8   7    4.78    0.41
   9   8  -6    9.50    0.51
   9   8  -5   19.05    0.74
  -9   8   5   18.73    0.70
   9   8  -4    0.85    0.20
   9   8  -3   17.72    0.74
   9   8  -2   15.76    0.71
   9   8  -1    2.70    0.32
   9   8   0    0.48    0.17
   9   8   1    3.78    0.37
   9   8   2   15.05    0.71
   9   8   3   15.73    0.72
   9   8   4    0.90    0.21
   9   8   5   16.04    0.72
   9   8   6    9.58    0.56
   9   8   7    5.12    0.41
   9   8   8    1.11    0.21
   9   8   9    3.79    0.31
   9   8   9    4.20    0.36
   9   8  10   11.73    0.55
   9   8  11    9.46    0.47
   9   8  12    2.78    0.28
   9   8  13   12.33    0.58
   9   8  14    4.30    0.34
  -9  -8  15    4.29    0.30
   9   8  15    4.73    0.33
  -9  -8  16    1.79    0.19
   9   8  16    1.80    0.19
  -9  -8  17    1.84    0.17
   9   8  17    1.89    0.17
  -9   9  17   13.56    0.40
  -9   9  16    7.11    0.34
  -9   9  15    1.68    0.20
  -9   9  14    2.89    0.27
  -9   9  13   12.40    0.56
  -9   9  12    2.71    0.30
  -9   9  11    1.00    0.23
   9  -9  10    4.87    0.35
   9  -9   9   15.76    0.65
   9  -9   8    4.93    0.39
   9   9  -7    3.35    0.30
  -9   9   7    3.72    0.32
   9  -9   7    2.76    0.31
   9   9  -6   10.79    0.55
  -9   9   6   11.02    0.55
   9  -9   6   10.94    0.59
   9   9  -5   10.07    0.55
  -9   9   5   10.93    0.55
   9   9  -4    4.35    0.38
  -9   9   4    4.31    0.36
   9   9  -3   19.68    0.80
   9   9  -2    4.48    0.40
   9   9  -1   15.14    0.71
   9   9   0    3.47    0.36
   9   9   1   12.59    0.67
   9   9   2    4.18    0.40
   9   9   3   19.44    0.81
   9   9   4    6.54    0.48
   9   9   5   10.04    0.59
   9   9   6   12.42    0.63
   9   9   7    4.45    0.38
   9   9   8    6.00    0.41
   9   9   8    6.13    0.43
   9   9   9   15.42    0.60
   9   9   9   16.70    0.67
   9   9  10    5.35    0.37
   9   9  11    1.10    0.17
   9   9  11    1.04    0.21
   9   9  12    1.81    0.25
   9   9  13   12.17    0.55
   9   9  14    2.85    0.27
   9   9  15    2.11    0.21
   9   9  16    6.70    0.32
   9   9  17   13.88    0.38
  -9  10  15    3.96    0.23
  -9  10  14    5.74    0.31
  -9  10  13    0.36    0.13
  -9  10  12    5.17    0.34
  -9  10  11   10.41    0.51
  -9  10  10    8.05    0.47
  -9  10   9    5.80    0.37
  -9  10   8    4.19    0.32
   9 -10   8    4.34    0.34
  -9  10   7    2.92    0.29
   9 -10   7    3.57    0.33
  -9  10   6    8.20    0.47
   9 -10   6    7.72    0.48
   9  10  -5   22.73    0.81
  -9  10   5   23.47    0.80
   9 -10   5   22.02    0.81
  -9  10   4    0.30    0.15
   9  10  -4    0.21    0.14
   9  10  -3    2.78    0.32
  -9  10   3    3.30    0.33
   9  10  -2   24.07    0.89
   9  10  -1   14.10    0.70
   9  10   0    1.34    0.26
   9  10   1   13.49    0.69
   9  10   2   26.56    0.95
   9  10   3    4.61    0.41
   9  10   4    0.78    0.21
   9  10   5   22.12    0.84
   9  10   6    7.53    0.47
   9  10   6    7.46    0.49
   9  10   7    3.16    0.30
   9  10   7    3.36    0.33
   9  10   8    3.99    0.32
   9  10   8    3.74    0.33
   9  10   9    5.91    0.39
   9  10   9    5.97    0.37
   9  10  10    7.75    0.41
   9  10  10    7.91    0.47
   9  10  11   11.33    0.53
   9  10  12    6.46    0.40
   9  10  13    0.05    0.11
   9  10  14    4.55    0.29
   9  10  15    4.47    0.26
   9  10  16    4.25    0.22
  -9  11  13    4.53    0.24
  -9  11  12    1.14    0.15
  -9  11  11    0.83    0.14
  -9  11  10    3.67    0.26
  -9  11  10    3.75    0.28
  -9  11   9    8.18    0.40
  -9  11   9    8.07    0.42
   9  11  -8    1.22    0.16
  -9  11   8    0.89    0.17
  -9  11   8    0.80    0.15
   9  11  -7    4.78    0.33
  -9  11   7    4.71    0.34
   9  11  -6    5.10    0.36
  -9  11   6    4.80    0.35
   9 -11   6    4.86    0.35
  -9  11   5    6.50    0.42
   9 -11   5    6.80    0.42
  -9  11   4    4.47    0.36
   9  11  -3    4.81    0.39
  -9  11   3    5.49    0.41
   9  11  -2    5.06    0.42
  -9  11   2    4.04    0.36
   9  11  -1   10.07    0.58
   9  11   0    3.34    0.35
   9  11   1    6.98    0.50
   9  11   2    4.49    0.40
   9  11   3    6.76    0.46
   9  11   3    6.18    0.46
   9  11   4    5.10    0.40
   9  11   4    5.27    0.42
   9  11   5    5.99    0.42
   9  11   5    6.17    0.43
   9  11   6    4.67    0.37
   9  11   6    4.17    0.35
   9  11   7    5.34    0.38
   9  11   7    5.22    0.37
   9  11   7    4.89    0.36
   9  11   8    1.39    0.20
   9  11   8    1.37    0.20
   9  11   8    1.29    0.20
   9  11   9    9.77    0.45
   9  11   9    9.12    0.47
   9  11   9    9.51    0.42
   9  11  10    3.87    0.30
   9  11  11    0.60    0.14
   9  11  12    0.71    0.14
   9  11  13    5.74    0.30
   9  11  14    2.42    0.18
  -9  12  10    5.65    0.28
  -9  12  10    4.76    0.24
  -9  12   9    5.00    0.29
  -9  12   9    3.74    0.23
  -9  12   8    2.38    0.22
  -9  12   8    2.02    0.19
  -9  12   7    2.78    0.25
   9  12  -7    3.08    0.24
   9  12  -6    5.10    0.32
  -9  12   6    4.89    0.33
   9  12  -5    8.64    0.44
  -9  12   5    8.11    0.43
   9  12  -4    1.24    0.20
   9 -12   4    0.95    0.17
  -9  12   4    0.95    0.18
   9  12  -3    6.08    0.41
  -9  12   3    5.22    0.37
   9 -12   3    5.64    0.37
   9  12  -2   15.22    0.64
  -9  12   2   15.14    0.62
   9  12  -1    2.44    0.29
  -9  12   1    2.41    0.28
   9  12   0    2.96    0.32
   9  12   1    3.26    0.33
   9  12   1    3.45    0.34
   9  12   2   16.78    0.68
   9  12   2   16.12    0.69
   9  12   3    6.69    0.44
   9  12   3    5.68    0.42
   9  12   4    1.05    0.20
   9  12   4    1.28    0.21
   9  12   4    1.17    0.17
   9  12   5    8.32    0.47
   9  12   5    7.87    0.46
   9  12   5    7.21    0.38
   9  12   6    5.04    0.33
   9  12   6    5.82    0.38
   9  12   7    3.03    0.25
   9  12   7    3.16    0.26
   9  12   8    2.80    0.24
   9  12   8    2.86    0.23
   9  12   9    4.73    0.30
   9  12   9    4.58    0.26
   9  12  10    5.42    0.30
   9  12  11    4.29    0.26
   9  12  12    2.66    0.19
  -9  13   8    3.28    0.21
  -9  13   7    2.15    0.19
  -9  13   6    4.95    0.29
   9  13  -6    5.12    0.27
  -9  13   5    5.02    0.31
   9  13  -5    5.21    0.30
  -9  13   4    6.30    0.36
   9  13  -4    7.39    0.38
  -9  13   3    5.96    0.35
   9  13  -3    6.79    0.38
  -9  13   2    7.72    0.41
   9  13  -2    7.80    0.43
  -9  13   1    6.41    0.38
   9  13  -1    6.94    0.41
   9  13   0    0.60    0.16
  -9  13   0    0.68    0.17
  -9  13  -1    6.69    0.39
   9  13   1    5.74    0.38
   9  13   2    8.40    0.45
   9  13   3    7.20    0.41
   9  13   4    7.29    0.40
   9  13   5    5.60    0.34
   9  13   6    4.74    0.25
   9  13   6    5.44    0.32
   9  13   7    1.72    0.15
   9  13   7    2.25    0.20
   9  13   8    2.73    0.19
   9  13   8    3.31    0.21
   9  13   9    7.02    0.28
  -9  14   5    3.03    0.20
  -9  14   4    2.51    0.19
   9  14  -4    2.75    0.19
  -9  14   3    4.60    0.26
   9  14  -3    5.15    0.27
  -9  14   2    5.26    0.29
   9  14  -2    4.92    0.28
  -9  14   1    4.41    0.27
   9  14  -1    4.45    0.28
  -9  14   0    2.20    0.20
   9  14   0    2.46    0.22
  -9  14  -1    3.92    0.26
   9  14   1    4.63    0.29
  -9  14  -2    4.51    0.28
   9  14   2    5.30    0.30
  -9  14  -3    4.75    0.28
   9  14   3    5.36    0.30
  -9  14  -4    2.63    0.21
   9  14   4    3.04    0.22
  -9  14  -5    2.17    0.19
   9  14   5    2.71    0.20
  -9  14  -6    3.02    0.21
   9  14   6    3.59    0.21
  -9  14  -7    1.69    0.15
 -10   0   0    0.97    0.37
 -10   0  -1    0.45    0.32
 -10   0   1    0.10    0.13
 -10   0  -2   31.04    1.89
 -10   0   2   31.65    1.68
  10   0   2   32.38    0.92
 -10   0  -3   11.16    1.19
  10   0   3   11.16    0.56
  10   0   4    1.61    0.24
 -10   0  -4    1.83    0.52
 -10   0  -5    3.65    0.69
  10   0   5    4.25    0.38
 -10   0  -6   39.13    2.31
  10   0   6   41.74    1.13
 -10   0  -7   36.75    2.29
  10   0   7   35.86    1.07
  10   0   8    0.38    0.17
 -10   0  -8    0.58    0.32
 -10   0  -9    3.51    0.74
  10   0   9    3.87    0.39
  10   0  10   44.63    1.26
  10   0  11    0.15    0.17
 -10   0  11   -0.08    0.11
 -10   0  12    0.62    0.15
  10   0  12    0.78    0.24
 -10   0  13    2.62    0.28
  10   0  13    3.11    0.36
 -10   0  14    1.77    0.23
  10   0  14    2.04    0.31
  10   0  15   25.26    0.92
  10   0  16    5.03    0.42
  10   0  17   13.44    0.62
  10   0  18    1.94    0.24
  10   0  19    0.34    0.13
  10   0  20    3.36    0.23
  10  -1  20    4.68    0.26
  10  -1  19    2.82    0.25
 -10   1  18    3.50    0.26
  10  -1  18    4.07    0.32
 -10   1  17    1.19    0.18
  10  -1  17    1.28    0.22
 -10   1  16    0.61    0.17
  10  -1  16    0.63    0.20
 -10   1  15    0.79    0.18
  10  -1  15    0.81    0.21
 -10   1  14    9.18    0.52
  10  -1  14    9.17    0.58
 -10   1  13   10.65    0.56
  10  -1  13   10.53    0.63
 -10   1  12   25.54    0.88
  10  -1  12   24.96    0.96
 -10   1  11   10.68    0.58
  10  -1  11    9.99    0.61
  10  -1  10    2.68    0.35
 -10  -1  -9    9.88    1.23
  10  -1   9    9.01    0.57
 -10  -1  -8    4.72    0.86
  10  -1   8    3.77    0.39
  10  -1   7    0.56    0.19
 -10  -1  -7    0.93    0.46
 -10  -1  -6   23.52    1.78
  10  -1   6   25.81    0.91
 -10  -1  -5    9.27    1.11
  10  -1   5    9.74    0.56
 -10  -1  -4   14.63    1.37
  10  -1   4   14.70    0.67
 -10  -1  -3    1.56    0.55
  10  -1   3    2.48    0.29
 -10  -1  -2   40.44    2.14
 -10   1   2   35.92    1.83
 -10  -1  -1   18.07    1.41
 -10   1   1   17.88    1.32
 -10   1   0    3.87    0.66
 -10  -1   0    2.89    0.57
 -10  -1   1   14.81    1.19
 -10   1  -1   16.17    1.36
 -10   1  -2   41.87    2.23
  10   1   2   39.29    0.98
  10   1   3    3.19    0.31
 -10   1  -3    2.64    0.60
 -10   1  -4   16.15    1.46
  10   1   4   16.12    0.66
 -10   1  -5    8.31    1.09
  10   1   5    9.71    0.54
 -10   1  -6   27.97    1.97
  10   1   6   28.39    0.92
  10   1   7    0.51    0.18
 -10   1  -7    1.11    0.50
  10   1   8    3.37    0.35
 -10   1  -8    1.72    0.49
  10   1   9   11.85    0.65
 -10   1  -9   10.39    1.24
  10   1  10    1.46    0.27
  10   1  11   10.83    0.63
  10   1  12   23.17    0.79
  10   1  12   24.36    0.95
  10   1  13    8.46    0.46
  10   1  13    9.83    0.61
  10   1  14    8.36    0.56
  10   1  15    0.91    0.24
  10   1  16    0.44    0.17
  10   1  17    2.11    0.28
  10   1  18    4.41    0.35
  10   1  19    3.48    0.28
  10   1  20    4.34    0.27
 -10  -1  21    6.83    0.29
  10  -2  20    2.46    0.18
 -10   2  19    1.18    0.15
  10  -2  19    1.33    0.17
 -10   2  18   13.57    0.51
  10  -2  18   13.63    0.54
 -10   2  17    4.87    0.35
  10  -2  17    4.40    0.35
 -10   2  16   10.87    0.54
  10  -2  16   11.03    0.58
 -10   2  15   12.05    0.59
  10  -2  15   11.71    0.62
 -10   2  14    3.33    0.34
  10  -2  14    3.12    0.36
 -10   2  13    1.11    0.23
  10  -2  13    1.03    0.24
 -10   2  12    2.79    0.32
  10  -2  12    2.17    0.32
  10  -2  11    2.04    0.31
  10  -2  10   29.70    1.04
  10  -2   9    3.62    0.38
 -10  -2  -8    8.77    1.12
  10  -2   8    9.24    0.58
 -10  -2  -7   31.01    2.07
  10  -2   7   32.27    1.05
 -10  -2  -6   15.58    1.44
  10  -2   6   14.63    0.70
  10  -2   5    1.97    0.28
 -10  -2  -5    0.99    0.40
  10  -2   4    0.89    0.20
  10   2  -4    1.02    0.18
 -10  -2  -4    1.03    0.44
  10   2  -3    2.24    0.26
 -10  -2  -3    2.47    0.55
  10   2  -2   45.43    1.05
 -10  -2  -2   44.14    2.22
 -10   2   2   43.68    2.04
  10   2  -1   18.52    0.69
 -10  -2  -1   17.54    1.35
 -10   2   1   16.36    1.31
 -10   2   0    1.90    0.49
 -10  -2   0    1.52    0.41
 -10  -2   1   15.55    1.22
 -10   2  -1   15.79    1.36
 -10   2  -2   36.79    2.11
  10   2   3    1.45    0.21
 -10   2  -3    2.24    0.55
 -10   2  -4    0.43    0.34
  10   2   4    0.73    0.16
 -10   2  -5    1.16    0.47
  10   2   5    1.46    0.23
 -10   2  -6   12.40    1.34
  10   2   6   13.70    0.64
  10   2   7   29.83    0.96
 -10   2  -7   30.23    2.08
  10   2   8    8.92    0.55
 -10   2  -8    9.81    1.17
  10   2   9    2.12    0.29
  10   2  10   26.79    0.90
  10   2  10   27.65    0.98
  10   2  11    0.80    0.18
  10   2  11    1.25    0.26
  10   2  12    2.85    0.30
  10   2  12    2.88    0.35
  10   2  13    0.45    0.14
  10   2  13    0.24    0.18
  10   2  14    3.72    0.39
  10   2  15   10.75    0.62
  10   2  16   13.36    0.65
  10   2  17    3.63    0.34
  10   2  18   15.23    0.60
  10   2  19    1.72    0.21
  10   2  20    2.42    0.21
 -10   3  19    7.34    0.34
  10  -3  19    6.46    0.30
 -10   3  18    3.21    0.26
  10  -3  18    3.08    0.25
 -10   3  17    9.24    0.47
  10  -3  17    8.53    0.45
 -10   3  16    0.93    0.19
  10  -3  16    1.08    0.21
 -10   3  15    1.42    0.25
  10  -3  15    1.48    0.25
 -10   3  14   11.51    0.62
  10  -3  14   11.20    0.62
 -10   3  13   22.21    0.86
  10  -3  13   18.78    0.80
 -10   3  12    9.02    0.57
  10  -3  12    8.70    0.57
  10  -3  11    2.14    0.31
  10  -3  10    9.80    0.60
  10  -3   9    5.58    0.46
  10  -3   8    1.24    0.25
 -10  -3  -8    1.59    0.51
 -10  -3  -7    2.39    0.62
  10  -3   7    3.39    0.37
 -10  -3  -6   10.98    1.20
  10  -3   6   12.99    0.67
 -10  -3  -5    5.92    0.90
  10  -3   5    7.03    0.51
  10   3  -4    7.55    0.42
 -10  -3  -4    6.24    0.89
 -10   3   3   11.14    1.01
  10   3  -3   13.21    0.57
 -10  -3  -3   12.53    1.22
 -10   3   2   11.55    1.12
  10   3  -2   12.53    0.57
 -10  -3  -2   12.34    1.19
  10   3  -1   14.88    0.63
 -10  -3  -1   14.40    1.26
 -10   3   1   14.94    1.29
  10   3   0    0.08    0.12
 -10  -3   0    0.27    0.24
 -10   3   0    0.53    0.31
  10   3   1   16.05    0.68
 -10   3  -1   15.32    1.34
  10   3   2   14.97    0.66
 -10   3  -2   15.71    1.43
  10   3   3   13.17    0.63
 -10   3  -3   12.75    1.31
  10   3   4    8.50    0.51
 -10   3  -4    8.09    1.04
  10   3   5    2.12    0.26
 -10   3  -5    2.02    0.61
  10   3   5    2.44    0.29
 -10  -3   6   12.83    1.10
  10   3   6   13.35    0.65
  10   3   6   12.70    0.61
 -10   3  -6   12.99    1.39
 -10   3  -7    3.90    0.76
 -10  -3   7    3.54    0.59
  10   3   7    3.39    0.34
  10   3   7    3.66    0.35
 -10   3  -8    1.54    0.51
 -10  -3   8    1.59    0.40
  10   3   8    0.89    0.21
  10   3   8    1.26    0.24
  10   3   9    4.36    0.38
  10   3   9    4.76    0.42
  10   3  10    7.77    0.49
  10   3  10    8.50    0.55
  10   3  11    0.79    0.16
  10   3  11    1.11    0.24
  10   3  12    5.94    0.40
  10   3  12    6.86    0.51
  10   3  13   17.07    0.62
  10   3  13   18.21    0.81
  10   3  14   11.72    0.64
  10   3  15    0.85    0.23
  10   3  16    1.05    0.23
  10   3  17    8.06    0.47
  10   3  18    3.54    0.30
  10   3  19    6.92    0.36
  10   3  20    8.87    0.36
 -10  -3  20    8.45    0.36
 -10   4  19    1.44    0.16
 -10   4  18    9.09    0.42
  10  -4  18    8.33    0.36
 -10   4  17    2.25    0.25
  10  -4  17    2.13    0.23
 -10   4  16    5.46    0.39
  10  -4  16    4.72    0.35
 -10   4  15    9.41    0.54
  10  -4  15    8.47    0.50
 -10   4  14   12.30    0.63
  10  -4  14   11.84    0.61
  10  -4  13    1.56    0.26
 -10   4  13    2.10    0.30
 -10   4  12    3.35    0.37
  10  -4  12    3.57    0.37
  10  -4  11   15.74    0.75
  10  -4  10   10.50    0.62
  10  -4   9    9.92    0.61
  10  -4   8    0.27    0.19
  10  -4   7   11.82    0.93
 -10  -4  -7   12.27    1.29
  10  -4   7   13.09    0.69
  10  -4   6   16.50    1.12
 -10  -4  -6   16.70    1.51
  10  -4   6   16.00    0.76
  10  -4   5    0.28    0.18
 -10  -4  -5    0.33    0.25
  10   4  -5    0.28    0.12
 -10  -4  -4    1.10    0.40
  10   4  -4    0.25    0.13
 -10   4   3    3.50    0.59
 -10  -4  -3    3.47    0.66
  10   4  -3    2.76    0.29
 -10   4   2   37.36    1.97
  10   4  -2   40.65    1.03
 -10  -4  -2   39.78    2.10
 -10   4   1   11.40    1.12
  10   4  -1   13.31    0.61
 -10  -4  -1   11.22    1.09
  10   4   0    1.91    0.26
 -10  -4   0    1.57    0.40
 -10   4   0    1.90    0.51
 -10   4  -1   11.01    1.13
  10   4   1   12.42    0.61
  10   4   2   38.56    1.07
 -10   4  -2   37.11    2.17
  10   4   3    2.00    0.27
 -10   4  -3    3.32    0.68
  10   4   4    0.31    0.14
 -10   4  -4    0.83    0.36
  10   4   5    0.06    0.13
 -10   4  -5   -1.38    0.48
 -10  -4   6   15.47    1.18
  10   4   6   16.80    0.73
  10   4   6   17.86    0.70
 -10   4  -6   17.41    1.54
 -10  -4   7   12.20    1.08
  10   4   7   12.52    0.63
  10   4   7   12.52    0.61
 -10   4  -7   10.92    1.24
  10   4   8    0.46    0.18
  10   4   8    0.33    0.15
  10   4   9    8.31    0.51
  10   4   9    9.42    0.56
  10   4  10   10.92    0.56
  10   4  10   10.45    0.59
  10   4  11   15.94    0.66
  10   4  11   14.69    0.71
  10   4  12    3.28    0.30
  10   4  12    3.16    0.34
  10   4  13    2.03    0.28
  10   4  14   12.42    0.64
  10   4  15    9.36    0.55
  10   4  15    9.05    0.43
  10   4  16    4.88    0.39
  10   4  16    4.49    0.28
  10   4  17    1.92    0.25
  10   4  18    7.92    0.42
 -10  -4  19    1.43    0.18
  10   4  19    1.18    0.17
 -10  -4  20    1.65    0.15
 -10   5  19    1.98    0.18
 -10   5  18    4.63    0.29
 -10   5  17    3.93    0.31
  10  -5  17    3.28    0.24
 -10   5  16    2.09    0.25
  10  -5  16    2.10    0.23
 -10   5  15    0.60    0.18
  10  -5  15    0.82    0.17
 -10   5  14   17.36    0.74
  10  -5  14   16.68    0.69
 -10   5  13   17.02    0.76
  10  -5  13   16.43    0.71
 -10   5  12   10.94    0.63
  10  -5  12   10.52    0.59
  10  -5  11    0.05    0.16
  10  -5  10   15.08    0.73
  10  -5   9    7.22    0.52
  10  -5   8    1.26    0.27
  10  -5   7    0.32    0.20
  10  -5   6    8.90    0.85
  10  -5   6    8.82    0.58
  10  -5   5    9.44    0.90
  10   5  -5   11.45    0.52
 -10  -5  -5    9.37    1.11
  10   5  -4   20.15    0.72
 -10  -5  -4   20.94    1.59
 -10  -5  -3    4.85    0.76
  10   5  -3    5.57    0.40
 -10   5   3    5.77    0.77
  10   5  -2   17.27    0.70
 -10  -5  -2   17.93    1.42
 -10   5   2   19.30    1.44
 -10   5   1   11.75    1.17
  10   5  -1   13.02    0.62
 -10  -5  -1   11.73    1.10
 -10   5   0    4.58    0.74
  10   5   0    5.77    0.42
 -10   5  -1   15.22    1.37
  10   5   1   15.87    0.70
 -10   5  -2   17.73    1.48
  10   5   2   19.25    0.77
  10   5   3    7.78    0.50
 -10   5  -3    6.00    0.91
 -10   5  -4   18.96    1.59
  10   5   4   20.69    0.81
  10   5   5   10.73    0.59
 -10   5  -5    8.96    1.12
  10   5   6    8.59    0.53
  10   5   7    0.25    0.17
  10   5   8    1.79    0.26
  10   5   8    1.74    0.24
  10   5   9    7.49    0.48
  10   5   9    7.66    0.49
  10   5  10   16.36    0.68
  10   5  10   16.63    0.73
  10   5  11    1.03    0.19
  10   5  11    0.94    0.21
  10   5  12   10.69    0.50
  10   5  12   11.33    0.61
  10   5  13   16.12    0.71
  10   5  14   16.19    0.70
  10   5  15    0.97    0.16
  10   5  15    0.73    0.18
  10   5  16    2.16    0.26
  10   5  16    1.93    0.20
  10   5  17    3.82    0.31
  10   5  18    4.22    0.29
 -10  -5  18    4.17    0.29
 -10  -5  19    1.67    0.17
 -10   6  19    0.18    0.08
 -10   6  18    4.38    0.27
 -10   6  17    2.31    0.24
 -10   6  16   13.23    0.56
  10  -6  16   12.64    0.45
 -10   6  15    7.62    0.46
  10  -6  15    7.08    0.39
 -10   6  14    8.89    0.53
  10  -6  14    8.32    0.46
  10  -6  13    1.86    0.25
 -10   6  13    1.40    0.27
  10  -6  12    0.99    0.21
 -10   6  12    1.18    0.25
  10  -6  11    3.01    0.33
  10  -6  10    7.15    0.50
  10  -6   9    5.68    0.46
  10  -6   8    4.87    0.45
  10  -6   7    3.81    0.40
  10  -6   6    8.33    0.57
  10   6  -5    3.06    0.29
  10   6  -4    1.42    0.22
 -10   6   3    6.57    0.82
 -10  -6  -3    5.72    0.77
  10   6  -3    8.27    0.49
 -10  -6  -2    6.89    0.86
  10   6  -2    8.02    0.50
 -10   6   2    7.37    0.90
  10   6  -1   27.35    0.91
 -10   6   1   25.29    1.72
  10   6   0   14.61    0.68
 -10   6   0   15.62    1.37
  10   6   1   25.33    0.90
 -10   6  -1   25.37    1.80
 -10   6  -2    9.03    1.09
  10   6   2    8.70    0.54
  10   6   3    6.65    0.48
  10   6   4    1.98    0.28
  10   6   5    3.62    0.37
  10   6   6   11.04    0.61
  10   6   7    3.59    0.36
  10   6   8    6.38    0.45
  10   6   9    5.09    0.40
  10   6   9    4.77    0.37
  10   6  10    8.62    0.49
  10   6  10    7.94    0.49
  10   6  11    2.69    0.29
  10   6  11    2.97    0.31
  10   6  12    0.69    0.14
  10   6  12    0.68    0.18
  10   6  13    1.08    0.22
  10   6  14    7.74    0.46
  10   6  14    8.46    0.45
  10   6  15    6.01    0.40
  10   6  15    6.27    0.36
  10   6  16   13.20    0.54
 -10  -6  16   13.89    0.55
  10   6  16   12.95    0.46
 -10  -6  17    1.77    0.20
  10   6  17    1.60    0.15
 -10  -6  18    3.84    0.24
 -10   7  18    3.70    0.22
 -10   7  17    2.85    0.23
 -10   7  16    1.95    0.22
 -10   7  15    0.28    0.15
 -10   7  14    6.66    0.43
  10  -7  14    6.37    0.36
 -10   7  13   15.74    0.69
  10  -7  13   14.71    0.58
  10  -7  12    1.53    0.23
 -10   7  12    1.47    0.28
  10  -7  11    0.48    0.16
  10  -7  10    7.39    0.49
  10  -7   9    6.06    0.46
  10  -7   8    0.76    0.22
  10  -7   7    6.63    0.50
  10   7  -6   10.34    0.52
  10  -7   6   10.01    0.61
  10   7  -5    7.95    0.47
  10   7  -4    7.68    0.47
  10   7  -3   10.66    0.57
  10   7  -2    7.76    0.50
  10   7  -1   14.02    0.67
  10   7   0    0.57    0.18
  10   7   1   12.24    0.64
  10   7   2    9.81    0.58
[truncated: 77,230 more chars]
