# Supplementary material for: Homochiral D4-symmetric metal–organic cages from stereogenic Ru(II) metalloligands for effective enantioseparation of atropisomeric molecules
Source: Nat Commun. 2016 Feb 3;7:10487. doi: 10.1038/ncomms10487 (PMC4742817; doi:10.1038/ncomms10487)
Supplement: Supplementary Data 1 — Crystallographic Information Files [file ncomms10487-s2.zip › CIFs/CIF3.cif]

 
data_lambda-2
 
_audit_creation_method            'SHELXL-2014/7'
_shelx_SHELXL_version_number      '2014/7'
_chemical_name_systematic         ?
_chemical_name_common             ?
_chemical_melting_point           ?
_chemical_formula_moiety          ?
_chemical_formula_sum
 'C40 H18 Cl2 N8 O15 Ru' 
_chemical_formula_weight          1022.59

loop_
 _atom_type_symbol
 _atom_type_description
 _atom_type_scat_dispersion_real
 _atom_type_scat_dispersion_imag
 _atom_type_scat_source
 'C'  'C'   0.0181   0.0091
 'International Tables Vol C Tables 4.2.6.8 and 6.1.1.4'
 'H'  'H'   0.0000   0.0000
 'International Tables Vol C Tables 4.2.6.8 and 6.1.1.4'
 'Cl'  'Cl'   0.3639   0.7018
 'International Tables Vol C Tables 4.2.6.8 and 6.1.1.4'
 'N'  'N'   0.0311   0.0180
 'International Tables Vol C Tables 4.2.6.8 and 6.1.1.4'
 'O'  'O'   0.0492   0.0322
 'International Tables Vol C Tables 4.2.6.8 and 6.1.1.4'
 'Ru'  'Ru'   0.0552   3.2960
 'International Tables Vol C Tables 4.2.6.8 and 6.1.1.4'
 
_space_group_crystal_system       orthorhombic
_space_group_IT_number            19
_space_group_name_H-M_alt         'P 21 21 21'
_space_group_name_Hall            'P 2ac 2ab'
 
_shelx_space_group_comment
;
The symmetry employed for this shelxl refinement is uniquely defined
by the following loop, which should always be used as a source of
symmetry information in preference to the above space-group names.
They are only intended as comments.
;
 
loop_
 _space_group_symop_operation_xyz
 'x, y, z'
 '-x+1/2, -y, z+1/2'
 'x+1/2, -y+1/2, -z'
 '-x, y+1/2, -z+1/2'
 
_cell_length_a                    13.7734(2)
_cell_length_b                    14.0148(2)
_cell_length_c                    20.7100(3)
_cell_angle_alpha                 90
_cell_angle_beta                  90
_cell_angle_gamma                 90
_cell_volume                      3997.68(10)
_cell_formula_units_Z             4
_cell_measurement_temperature     150(2)
_cell_measurement_reflns_used     19227
_cell_measurement_theta_min       3.7980
_cell_measurement_theta_max       73.8700
 
_exptl_crystal_description        needle
_exptl_crystal_colour             black
_exptl_crystal_density_method     ?
_exptl_crystal_density_diffrn     1.699          
_exptl_crystal_F_000              2048
_exptl_transmission_factor_min    ?
_exptl_transmission_factor_max    ?
_exptl_crystal_size_max           0.10
_exptl_crystal_size_mid           0.05
_exptl_crystal_size_min           0.05
_exptl_absorpt_coefficient_mu     5.156
_shelx_estimated_absorpt_T_min    0.627
_shelx_estimated_absorpt_T_max    0.783
_exptl_absorpt_correction_type    multi-scan
_exptl_absorpt_correction_T_min   0.74822
_exptl_absorpt_correction_T_max   1.00000
_exptl_absorpt_process_details
;
CrysAlisPro, Agilent Technologies,
Version 1.171.36.32 (release 02-08-2013 CrysAlis171 .NET)
(compiled Aug  2 2013,16:46:58)
Empirical absorption correction using spherical harmonics,
 implemented in SCALE3 ABSPACK scaling algorithm.
;
_exptl_absorpt_special_details    ?
_diffrn_ambient_temperature       150(2)
_diffrn_radiation_wavelength      1.54184
_diffrn_radiation_type            CuK\a
_diffrn_source                    'SuperNova (Cu) X-ray Source'
_diffrn_measurement_device_type   'SuperNova, Dual, Cu at zero, Atlas'
_diffrn_measurement_method        '\w scans'
_diffrn_detector_area_resol_mean  10.6525
_diffrn_reflns_number             29842
_diffrn_reflns_av_unetI/netI      0.0266
_diffrn_reflns_av_R_equivalents   0.0316
_diffrn_reflns_limit_h_min        -16
_diffrn_reflns_limit_h_max        14
_diffrn_reflns_limit_k_min        -17
_diffrn_reflns_limit_k_max        17
_diffrn_reflns_limit_l_min        -25
_diffrn_reflns_limit_l_max        25
_diffrn_reflns_theta_min          3.808
_diffrn_reflns_theta_max          74.036
_diffrn_reflns_theta_full         67.684
_diffrn_measured_fraction_theta_max   0.988
_diffrn_measured_fraction_theta_full  1.000
_diffrn_reflns_Laue_measured_fraction_max    0.988
_diffrn_reflns_Laue_measured_fraction_full   1.000
_diffrn_reflns_point_group_measured_fraction_max   0.982
_diffrn_reflns_point_group_measured_fraction_full  1.000
_reflns_number_total              7980
_reflns_number_gt                 7737
_reflns_threshold_expression      'I > 2\s(I)'
_reflns_Friedel_coverage          0.788
_reflns_Friedel_fraction_max      0.974
_reflns_Friedel_fraction_full     1.000
 
_reflns_special_details
;
 Reflections were merged by SHELXL according to the crystal
 class for the calculation of statistics and refinement.
 
 _reflns_Friedel_fraction is defined as the number of unique
 Friedel pairs measured divided by the number that would be
 possible theoretically, ignoring centric projections and
 systematic absences.
;
 
_computing_cell_refinement
;
CrysAlisPro, Agilent Technologies,
Version 1.171.36.32 (release 02-08-2013 CrysAlis171 .NET)
(compiled Aug  2 2013,16:46:58)
;
_computing_data_collection
;
CrysAlisPro, Agilent Technologies,
Version 1.171.36.32 (release 02-08-2013 CrysAlis171 .NET)
(compiled Aug  2 2013,16:46:58)
;
_computing_data_reduction
;
CrysAlisPro, Agilent Technologies,
Version 1.171.36.32 (release 02-08-2013 CrysAlis171 .NET)
(compiled Aug  2 2013,16:46:58)
;
_computing_structure_solution     ?
_computing_structure_refinement 'SHELXL-2014/7 (Sheldrick, 2014)'
_computing_molecular_graphics     ?
_computing_publication_material   ?
_refine_special_details           

;
Only tiny crystals could be grown for this complex, which results in 
weak diffactions although Cu radiation was applied. Therefore, 
all MeCN, water solvent molecules and oxygen 
atoms of perchlorate anions were refined isotropically to give
moderate data/parameter ratio (8.62).
 H atoms of MeCN and water molecules were not calculated.
One water molecule is disordered over two positions and treated as half 
occupancy. Three long SP2 C-C bond distances 
were restrained by DFIX to give realistic bond lengths. O3 atom shows
a little unusual ellipsoid shape thereof was refined with ISOR. 
Total 9 restaints were introduced.
In the crystal lattice, there are some intermolecular O..C and N...C
contacts, which are owing to pi...pi, anion...pi and MeCN...Pi interactions.
Two level B alerts of short interactions between O2w...O3 and O2w...O9
appear because the H atoms of O2w were not added.
; 

_refine_ls_structure_factor_coef  Fsqd
_refine_ls_matrix_type            full
_refine_ls_weighting_scheme       calc
_refine_ls_weighting_details
'w=1/[\s^2^(Fo^2^)+(0.0607P)^2^+8.0952P] where P=(Fo^2^+2Fc^2^)/3'
_atom_sites_solution_primary      ?
_atom_sites_solution_secondary    ?
_atom_sites_solution_hydrogens    geom
_refine_ls_hydrogen_treatment     constr
_refine_ls_extinction_method      none
_refine_ls_extinction_coef        .
_refine_ls_abs_structure_details
;
 Flack x determined using 3295 quotients [(I+)-(I-)]/[(I+)+(I-)]
 (Parsons, Flack and Wagner, Acta Cryst. B69 (2013) 249-259).
;
_refine_ls_abs_structure_Flack    -0.011(3)
_chemical_absolute_configuration  ?
_refine_ls_number_reflns          7980
_refine_ls_number_parameters      524
_refine_ls_number_restraints      9
_refine_ls_R_factor_all           0.0424
_refine_ls_R_factor_gt            0.0409
_refine_ls_wR_factor_ref          0.1084
_refine_ls_wR_factor_gt           0.1069
_refine_ls_goodness_of_fit_ref    1.032
_refine_ls_restrained_S_all       1.052
_refine_ls_shift/su_max           0.001
_refine_ls_shift/su_mean          0.000
 
loop_
 _atom_site_label
 _atom_site_type_symbol
 _atom_site_fract_x
 _atom_site_fract_y
 _atom_site_fract_z
 _atom_site_U_iso_or_equiv
 _atom_site_adp_type
 _atom_site_occupancy
 _atom_site_site_symmetry_order  
 _atom_site_calc_flag
 _atom_site_refinement_flags_posn
 _atom_site_refinement_flags_adp
 _atom_site_refinement_flags_occupancy
 _atom_site_disorder_assembly
 _atom_site_disorder_group
Ru1 Ru 0.21163(3) 0.51008(3) 0.56425(2) 0.01901(11) Uani 1 1 d . . . . .
N1 N 0.1827(3) 0.5986(3) 0.6424(2) 0.0208(10) Uani 1 1 d . . . . .
N2 N 0.1792(3) 0.4116(3) 0.6351(2) 0.0197(9) Uani 1 1 d . . . . .
N3 N 0.0705(3) 0.5400(3) 0.5364(2) 0.0217(9) Uani 1 1 d . . . . .
N4 N 0.2350(4) 0.6146(3) 0.4949(2) 0.0221(10) Uani 1 1 d . . . . .
N5 N 0.2366(4) 0.4102(3) 0.4931(2) 0.0216(10) Uani 1 1 d . . . . .
N6 N 0.3574(3) 0.4824(3) 0.5790(2) 0.0222(9) Uani 1 1 d . . . . .
O1 O 0.0277(4) 0.5874(4) 0.8483(2) 0.0365(11) Uani 1 1 d . . . . .
O2 O 0.0279(4) 0.3935(4) 0.8415(2) 0.0355(11) Uani 1 1 d . . . . .
O3 O -0.1064(5) 0.7394(7) 0.3930(4) 0.093(3) Uani 1 1 d . U . . .
O4 O 0.0631(4) 0.7947(4) 0.3369(2) 0.0435(12) Uani 1 1 d . . . . .
O5 O 0.4855(4) 0.2080(3) 0.4120(2) 0.0382(11) Uani 1 1 d . . . . .
O6 O 0.6179(4) 0.3111(4) 0.4823(2) 0.0413(11) Uani 1 1 d . . . . .
C1 C 0.1884(4) 0.6948(4) 0.6439(3) 0.0232(12) Uani 1 1 d . . . . .
H1A H 0.2168 0.7272 0.6083 0.028 Uiso 1 1 calc R U . . .
C2 C 0.1543(5) 0.7479(4) 0.6957(3) 0.0290(13) Uani 1 1 d . . . . .
H2A H 0.1599 0.8155 0.6955 0.035 Uiso 1 1 calc R U . . .
C3 C 0.1119(4) 0.7019(4) 0.7477(3) 0.0256(12) Uani 1 1 d . . . . .
H3A H 0.0867 0.7372 0.7831 0.031 Uiso 1 1 calc R U . . .
C4 C 0.1070(4) 0.6027(4) 0.7468(3) 0.0239(11) Uani 1 1 d . . . . .
C5 C 0.0633(5) 0.5476(4) 0.8012(3) 0.0275(13) Uani 1 1 d D . . . .
C6 C 0.0655(5) 0.4405(5) 0.7986(3) 0.0296(13) Uani 1 1 d D . . . .
C7 C 0.1104(4) 0.3933(4) 0.7412(3) 0.0239(11) Uani 1 1 d . . . . .
C8 C 0.1211(4) 0.2943(4) 0.7376(3) 0.0265(12) Uani 1 1 d . . . . .
H8A H 0.0996 0.2541 0.7717 0.032 Uiso 1 1 calc R U . . .
C9 C 0.1642(5) 0.2565(4) 0.6825(3) 0.0271(12) Uani 1 1 d . . . . .
H9A H 0.1757 0.1898 0.6794 0.032 Uiso 1 1 calc R U . . .
C10 C 0.1900(4) 0.3162(4) 0.6326(3) 0.0242(12) Uani 1 1 d . . . . .
H10A H 0.2167 0.2887 0.5946 0.029 Uiso 1 1 calc R U . . .
C11 C 0.1423(4) 0.4490(4) 0.6909(3) 0.0209(11) Uani 1 1 d . . . . .
C12 C 0.1425(4) 0.5537(4) 0.6939(3) 0.0219(11) Uani 1 1 d . . . . .
C13 C -0.0113(4) 0.5031(4) 0.5608(3) 0.0266(10) Uani 1 1 d . . . . .
H13A H -0.0065 0.4579 0.5948 0.032 Uiso 1 1 calc R U . . .
C14 C -0.1024(5) 0.5281(5) 0.5385(3) 0.0354(14) Uani 1 1 d . . . . .
H14A H -0.1588 0.5001 0.5568 0.042 Uiso 1 1 calc R U . . .
C15 C -0.1104(5) 0.5936(5) 0.4896(3) 0.0380(15) Uani 1 1 d . . . . .
H15A H -0.1723 0.6123 0.4738 0.046 Uiso 1 1 calc R U . . .
C16 C -0.0257(5) 0.6322(5) 0.4637(3) 0.0336(14) Uani 1 1 d . . . . .
C17 C -0.0281(5) 0.7076(7) 0.4122(4) 0.049(2) Uani 1 1 d D . . . .
C18 C 0.0638(5) 0.7415(5) 0.3835(3) 0.0351(14) Uani 1 1 d D . . . .
C19 C 0.1575(5) 0.7109(5) 0.4145(3) 0.0288(13) Uani 1 1 d . . . . .
C20 C 0.2465(5) 0.7465(5) 0.3944(3) 0.0338(15) Uani 1 1 d . . . . .
H20A H 0.2505 0.7914 0.3601 0.041 Uiso 1 1 calc R U . . .
C21 C 0.3288(5) 0.7152(4) 0.4254(3) 0.0326(14) Uani 1 1 d . . . . .
H21A H 0.3907 0.7388 0.4130 0.039 Uiso 1 1 calc R U . . .
C22 C 0.3209(5) 0.6489(5) 0.4750(3) 0.0284(13) Uani 1 1 d . . . . .
H22A H 0.3784 0.6271 0.4956 0.034 Uiso 1 1 calc R U . . .
C23 C 0.1542(5) 0.6448(4) 0.4640(3) 0.0250(12) Uani 1 1 d . . . . .
C24 C 0.0628(4) 0.6054(4) 0.4881(3) 0.0245(11) Uani 1 1 d . . . . .
C25 C 0.1705(5) 0.3751(4) 0.4509(3) 0.0273(13) Uani 1 1 d . . . . .
H25A H 0.1060 0.3989 0.4519 0.033 Uiso 1 1 calc R U . . .
C26 C 0.1947(5) 0.3049(5) 0.4060(3) 0.0320(14) Uani 1 1 d . . . . .
H26A H 0.1474 0.2822 0.3763 0.038 Uiso 1 1 calc R U . . .
C27 C 0.2872(6) 0.2688(4) 0.4051(3) 0.0306(13) Uani 1 1 d . . . . .
H27A H 0.3039 0.2188 0.3762 0.037 Uiso 1 1 calc R U . . .
C28 C 0.3556(5) 0.3061(4) 0.4465(3) 0.0278(13) Uani 1 1 d . . . . .
C29 C 0.4591(4) 0.2732(4) 0.4470(3) 0.0294(13) Uani 1 1 d D . . . .
C30 C 0.5304(5) 0.3246(5) 0.4890(3) 0.0328(14) Uani 1 1 d D . . . .
C31 C 0.4939(5) 0.3934(4) 0.5384(3) 0.0276(12) Uani 1 1 d . . . . .
C32 C 0.5535(5) 0.4332(5) 0.5851(3) 0.0334(14) Uani 1 1 d . . . . .
H32A H 0.6205 0.4176 0.5870 0.040 Uiso 1 1 calc R U . . .
C33 C 0.5131(4) 0.4964(5) 0.6291(3) 0.0313(12) Uani 1 1 d . . . . .
H33A H 0.5521 0.5240 0.6620 0.038 Uiso 1 1 calc R U . . .
C34 C 0.4154(4) 0.5190(4) 0.6246(3) 0.0269(11) Uani 1 1 d . . . . .
H34A H 0.3884 0.5623 0.6551 0.032 Uiso 1 1 calc R U . . .
C35 C 0.3956(4) 0.4182(4) 0.5371(3) 0.0236(11) Uani 1 1 d . . . . .
C36 C 0.3283(5) 0.3769(4) 0.4898(3) 0.0244(12) Uani 1 1 d . . . . .
Cl1 Cl 0.82575(11) 0.50468(12) 0.70979(7) 0.0368(3) Uani 1 1 d . . . . .
Cl2 Cl 0.15532(10) 0.51477(11) 0.30232(6) 0.0318(3) Uani 1 1 d . . . . .
O7 O 0.8924(6) 0.4285(6) 0.7036(4) 0.082(2) Uiso 1 1 d . . . . .
O8 O 0.7494(6) 0.4852(7) 0.6669(4) 0.091(2) Uiso 1 1 d . . . . .
O9 O 0.7913(6) 0.5031(7) 0.7756(4) 0.100(3) Uiso 1 1 d . . . . .
O10 O 0.8749(6) 0.5904(6) 0.6898(4) 0.083(2) Uiso 1 1 d . . . . .
O11 O 0.1473(4) 0.4235(4) 0.2705(2) 0.0385(11) Uiso 1 1 d . . . . .
O12 O 0.1549(4) 0.5899(4) 0.2547(3) 0.0416(12) Uiso 1 1 d . . . . .
O13 O 0.0747(4) 0.5268(4) 0.3460(2) 0.0432(12) Uiso 1 1 d . . . . .
O14 O 0.2450(3) 0.5175(3) 0.3390(2) 0.0353(9) Uiso 1 1 d . . . . .
N7 N 0.0747(5) 0.8183(5) 0.0724(4) 0.0528(16) Uiso 1 1 d . . . . .
C37 C 0.0829(6) 0.8306(5) 0.1267(4) 0.0417(16) Uiso 1 1 d . . . . .
C38 C 0.0907(8) 0.8450(8) 0.1965(5) 0.066(2) Uiso 1 1 d . . . . .
N8 N 0.5633(5) 0.6505(5) 0.4899(3) 0.0482(16) Uiso 1 1 d . . . . .
C39 C 0.6041(6) 0.5964(5) 0.4608(4) 0.0422(16) Uiso 1 1 d . . . . .
C40 C 0.6554(6) 0.5239(6) 0.4222(4) 0.0508(18) Uiso 1 1 d . . . . .
O1W O -0.1042(16) 0.6863(16) 0.2367(10) 0.110(6) Uiso 0.5 1 d . . P A 1
O2W O -0.135(3) 0.596(3) 0.3127(18) 0.202(14) Uiso 0.5 1 d . . P B 2
 
loop_
 _atom_site_aniso_label
 _atom_site_aniso_U_11
 _atom_site_aniso_U_22
 _atom_site_aniso_U_33
 _atom_site_aniso_U_23
 _atom_site_aniso_U_13
 _atom_site_aniso_U_12
Ru1 0.01976(19) 0.01712(17) 0.02013(18) -0.00015(14) -0.00008(14) 0.00020(14)
N1 0.019(2) 0.021(2) 0.022(2) -0.0031(18) 0.0009(17) 0.0017(17)
N2 0.019(2) 0.016(2) 0.024(2) -0.0019(18) -0.0037(18) -0.0001(16)
N3 0.025(2) 0.017(2) 0.022(2) -0.0015(17) -0.0006(18) 0.0007(18)
N4 0.021(3) 0.020(2) 0.025(2) 0.0005(18) 0.0009(19) 0.0001(18)
N5 0.024(3) 0.016(2) 0.025(2) 0.0000(17) 0.0006(19) 0.0015(18)
N6 0.020(2) 0.021(2) 0.025(2) -0.0002(18) -0.0013(16) 0.0011(19)
O1 0.040(3) 0.039(3) 0.030(2) -0.006(2) 0.009(2) -0.002(2)
O2 0.035(3) 0.042(3) 0.029(2) 0.005(2) 0.008(2) -0.003(2)
O3 0.043(4) 0.148(8) 0.087(5) 0.074(5) 0.008(3) 0.037(4)
O4 0.057(3) 0.041(3) 0.033(2) 0.011(2) 0.000(2) 0.012(2)
O5 0.043(3) 0.026(2) 0.046(3) -0.0053(19) 0.012(2) 0.005(2)
O6 0.032(3) 0.051(3) 0.041(3) -0.002(2) 0.007(2) 0.013(2)
C1 0.023(3) 0.020(3) 0.027(3) -0.002(2) 0.001(2) -0.002(2)
C2 0.029(3) 0.019(3) 0.039(3) -0.005(2) 0.003(3) 0.002(2)
C3 0.023(3) 0.022(3) 0.031(3) -0.007(2) -0.001(2) 0.003(2)
C4 0.021(3) 0.023(3) 0.027(3) -0.001(2) -0.002(2) 0.002(2)
C5 0.024(3) 0.033(3) 0.025(3) -0.003(2) 0.003(2) -0.003(2)
C6 0.025(3) 0.035(3) 0.029(3) 0.000(3) -0.002(3) -0.004(2)
C7 0.020(3) 0.026(3) 0.026(3) 0.002(2) -0.004(2) -0.002(2)
C8 0.024(3) 0.028(3) 0.027(3) 0.007(2) -0.002(2) -0.004(2)
C9 0.030(3) 0.019(3) 0.033(3) -0.002(2) -0.008(3) -0.002(2)
C10 0.029(3) 0.017(2) 0.027(3) 0.000(2) -0.005(2) -0.001(2)
C11 0.017(2) 0.022(3) 0.023(3) -0.001(2) -0.002(2) -0.0012(19)
C12 0.020(3) 0.019(2) 0.026(3) 0.003(2) -0.003(2) -0.0008(19)
C13 0.020(2) 0.027(3) 0.033(3) 0.000(3) 0.001(2) -0.003(2)
C14 0.028(3) 0.039(4) 0.039(3) -0.002(3) -0.001(3) 0.000(3)
C15 0.027(3) 0.045(4) 0.042(4) -0.001(3) -0.007(3) 0.007(3)
C16 0.028(3) 0.043(4) 0.030(3) 0.008(3) -0.001(3) 0.008(3)
C17 0.038(4) 0.068(5) 0.042(4) 0.018(4) 0.000(3) 0.019(4)
C18 0.043(4) 0.036(3) 0.026(3) 0.006(3) 0.001(3) 0.012(3)
C19 0.035(3) 0.029(3) 0.022(3) -0.001(2) 0.003(3) 0.007(3)
C20 0.049(4) 0.025(3) 0.028(3) 0.006(2) 0.007(3) -0.002(3)
C21 0.035(3) 0.029(3) 0.035(4) -0.001(3) 0.008(3) -0.008(2)
C22 0.026(3) 0.030(3) 0.030(3) -0.001(2) 0.002(2) -0.004(2)
C23 0.028(3) 0.022(3) 0.025(3) -0.002(2) 0.002(2) 0.000(2)
C24 0.022(3) 0.026(3) 0.026(3) -0.002(2) 0.000(2) 0.004(2)
C25 0.027(3) 0.027(3) 0.027(3) -0.004(2) -0.004(2) -0.003(2)
C26 0.041(4) 0.029(3) 0.025(3) -0.006(2) 0.001(3) -0.005(3)
C27 0.042(3) 0.023(3) 0.027(3) -0.002(2) 0.008(3) -0.002(3)
C28 0.035(3) 0.021(3) 0.027(3) 0.003(2) 0.008(3) 0.003(2)
C29 0.032(3) 0.025(3) 0.032(3) 0.002(2) 0.011(2) 0.004(2)
C30 0.032(3) 0.034(3) 0.032(3) 0.006(3) 0.007(3) 0.012(3)
C31 0.029(3) 0.027(3) 0.027(3) 0.005(2) 0.003(2) 0.003(2)
C32 0.029(3) 0.035(3) 0.036(3) 0.006(3) 0.003(3) 0.007(3)
C33 0.028(3) 0.039(3) 0.027(3) 0.001(3) -0.004(2) -0.001(3)
C34 0.029(3) 0.027(3) 0.025(2) 0.001(2) 0.001(2) -0.001(2)
C35 0.024(3) 0.024(3) 0.023(3) 0.005(2) 0.006(2) 0.005(2)
C36 0.031(3) 0.018(3) 0.024(3) 0.002(2) 0.003(2) 0.002(2)
Cl1 0.0386(7) 0.0356(8) 0.0360(7) -0.0069(7) -0.0060(5) 0.0102(6)
Cl2 0.0309(6) 0.0361(7) 0.0285(6) -0.0024(6) 0.0031(5) -0.0040(6)
 
_geom_special_details
;
 All esds (except the esd in the dihedral angle between two l.s. planes)
 are estimated using the full covariance matrix.  The cell esds are taken
 into account individually in the estimation of esds in distances, angles
 and torsion angles; correlations between esds in cell parameters are only
 used when they are defined by crystal symmetry.  An approximate (isotropic)
 treatment of cell esds is used for estimating esds involving l.s. planes.
;
 
loop_
 _geom_bond_atom_site_label_1
 _geom_bond_atom_site_label_2
 _geom_bond_distance
 _geom_bond_site_symmetry_2
 _geom_bond_publ_flag
Ru1 N5 2.061(5) . ?
Ru1 N2 2.063(5) . ?
Ru1 N6 2.067(4) . ?
Ru1 N3 2.070(5) . ?
Ru1 N4 2.077(5) . ?
Ru1 N1 2.078(5) . ?
N1 C1 1.351(8) . ?
N1 C12 1.356(8) . ?
N2 C10 1.347(7) . ?
N2 C11 1.367(8) . ?
N3 C13 1.338(7) . ?
N3 C24 1.361(8) . ?
N4 C22 1.341(8) . ?
N4 C23 1.352(8) . ?
N5 C36 1.348(8) . ?
N5 C25 1.355(8) . ?
N6 C34 1.340(7) . ?
N6 C35 1.356(7) . ?
O1 C5 1.226(8) . ?
O2 C6 1.221(8) . ?
O3 C17 1.233(9) . ?
O4 C18 1.219(8) . ?
O5 C29 1.222(8) . ?
O6 C30 1.228(8) . ?
C1 C2 1.388(8) . ?
C1 H1A 0.9500 . ?
C2 C3 1.384(9) . ?
C2 H2A 0.9500 . ?
C3 C4 1.393(8) . ?
C3 H3A 0.9500 . ?
C4 C12 1.383(8) . ?
C4 C5 1.493(9) . ?
C5 C6 1.503(7) . ?
C6 C7 1.494(9) . ?
C7 C11 1.374(8) . ?
C7 C8 1.398(9) . ?
C8 C9 1.390(9) . ?
C8 H8A 0.9500 . ?
C9 C10 1.377(9) . ?
C9 H9A 0.9500 . ?
C10 H10A 0.9500 . ?
C11 C12 1.468(7) . ?
C13 C14 1.382(8) . ?
C13 H13A 0.9500 . ?
C14 C15 1.372(10) . ?
C14 H14A 0.9500 . ?
C15 C16 1.394(10) . ?
C15 H15A 0.9500 . ?
C16 C24 1.373(9) . ?
C16 C17 1.501(10) . ?
C17 C18 1.477(9) . ?
C18 C19 1.504(9) . ?
C19 C23 1.383(9) . ?
C19 C20 1.387(10) . ?
C20 C21 1.374(10) . ?
C20 H20A 0.9500 . ?
C21 C22 1.389(9) . ?
C21 H21A 0.9500 . ?
C22 H22A 0.9500 . ?
C23 C24 1.462(8) . ?
C25 C26 1.394(9) . ?
C25 H25A 0.9500 . ?
C26 C27 1.371(10) . ?
C26 H26A 0.9500 . ?
C27 C28 1.377(10) . ?
C27 H27A 0.9500 . ?
C28 C36 1.390(8) . ?
C28 C29 1.498(9) . ?
C29 C30 1.497(8) . ?
C30 C31 1.492(9) . ?
C31 C32 1.387(9) . ?
C31 C35 1.398(9) . ?
C32 C33 1.387(9) . ?
C32 H32A 0.9500 . ?
C33 C34 1.386(8) . ?
C33 H33A 0.9500 . ?
C34 H34A 0.9500 . ?
C35 C36 1.466(9) . ?
Cl1 O8 1.404(9) . ?
Cl1 O7 1.414(9) . ?
Cl1 O10 1.440(9) . ?
Cl1 O9 1.444(9) . ?
Cl2 O13 1.442(5) . ?
Cl2 O12 1.443(5) . ?
Cl2 O11 1.443(5) . ?
Cl2 O14 1.450(5) . ?
N7 C37 1.142(10) . ?
C37 C38 1.464(13) . ?
N8 C39 1.120(10) . ?
C39 C40 1.474(11) . ?
 
loop_
 _geom_angle_atom_site_label_1
 _geom_angle_atom_site_label_2
 _geom_angle_atom_site_label_3
 _geom_angle
 _geom_angle_site_symmetry_1
 _geom_angle_site_symmetry_3
 _geom_angle_publ_flag
N5 Ru1 N2 95.19(19) . . ?
N5 Ru1 N6 79.39(18) . . ?
N2 Ru1 N6 88.80(18) . . ?
N5 Ru1 N3 95.48(19) . . ?
N2 Ru1 N3 97.49(19) . . ?
N6 Ru1 N3 172.26(18) . . ?
N5 Ru1 N4 87.60(17) . . ?
N2 Ru1 N4 175.79(19) . . ?
N6 Ru1 N4 94.82(18) . . ?
N3 Ru1 N4 79.08(19) . . ?
N5 Ru1 N1 173.86(19) . . ?
N2 Ru1 N1 78.68(18) . . ?
N6 Ru1 N1 100.54(18) . . ?
N3 Ru1 N1 85.18(18) . . ?
N4 Ru1 N1 98.51(19) . . ?
C1 N1 C12 118.0(5) . . ?
C1 N1 Ru1 127.0(4) . . ?
C12 N1 Ru1 114.4(4) . . ?
C10 N2 C11 117.0(5) . . ?
C10 N2 Ru1 127.8(4) . . ?
C11 N2 Ru1 115.2(4) . . ?
C13 N3 C24 118.2(5) . . ?
C13 N3 Ru1 127.4(4) . . ?
C24 N3 Ru1 114.4(4) . . ?
C22 N4 C23 117.9(5) . . ?
C22 N4 Ru1 127.1(4) . . ?
C23 N4 Ru1 114.9(4) . . ?
C36 N5 C25 118.1(5) . . ?
C36 N5 Ru1 115.3(4) . . ?
C25 N5 Ru1 126.6(4) . . ?
C34 N6 C35 118.3(5) . . ?
C34 N6 Ru1 127.7(4) . . ?
C35 N6 Ru1 114.0(4) . . ?
N1 C1 C2 122.2(6) . . ?
N1 C1 H1A 118.9 . . ?
C2 C1 H1A 118.9 . . ?
C3 C2 C1 119.6(6) . . ?
C3 C2 H2A 120.2 . . ?
C1 C2 H2A 120.2 . . ?
C2 C3 C4 118.4(6) . . ?
C2 C3 H3A 120.8 . . ?
C4 C3 H3A 120.8 . . ?
C12 C4 C3 119.4(6) . . ?
C12 C4 C5 118.9(5) . . ?
C3 C4 C5 121.7(6) . . ?
O1 C5 C4 121.8(6) . . ?
O1 C5 C6 119.4(6) . . ?
C4 C5 C6 118.8(6) . . ?
O2 C6 C7 121.0(6) . . ?
O2 C6 C5 120.3(7) . . ?
C7 C6 C5 118.6(6) . . ?
C11 C7 C8 119.3(6) . . ?
C11 C7 C6 119.0(5) . . ?
C8 C7 C6 121.7(6) . . ?
C9 C8 C7 117.9(6) . . ?
C9 C8 H8A 121.1 . . ?
C7 C8 H8A 121.1 . . ?
C10 C9 C8 119.7(5) . . ?
C10 C9 H9A 120.2 . . ?
C8 C9 H9A 120.2 . . ?
N2 C10 C9 123.1(6) . . ?
N2 C10 H10A 118.5 . . ?
C9 C10 H10A 118.5 . . ?
N2 C11 C7 122.9(5) . . ?
N2 C11 C12 114.7(5) . . ?
C7 C11 C12 122.4(6) . . ?
N1 C12 C4 122.4(5) . . ?
N1 C12 C11 115.5(6) . . ?
C4 C12 C11 122.0(6) . . ?
N3 C13 C14 122.7(6) . . ?
N3 C13 H13A 118.7 . . ?
C14 C13 H13A 118.7 . . ?
C15 C14 C13 119.3(6) . . ?
C15 C14 H14A 120.3 . . ?
C13 C14 H14A 120.3 . . ?
C14 C15 C16 118.5(6) . . ?
C14 C15 H15A 120.7 . . ?
C16 C15 H15A 120.7 . . ?
C24 C16 C15 119.7(6) . . ?
C24 C16 C17 118.3(6) . . ?
C15 C16 C17 121.9(6) . . ?
O3 C17 C18 120.3(7) . . ?
O3 C17 C16 120.2(7) . . ?
C18 C17 C16 119.6(6) . . ?
O4 C18 C17 120.6(6) . . ?
O4 C18 C19 121.3(6) . . ?
C17 C18 C19 118.1(5) . . ?
C23 C19 C20 119.5(6) . . ?
C23 C19 C18 118.6(6) . . ?
C20 C19 C18 121.8(6) . . ?
C21 C20 C19 118.2(6) . . ?
C21 C20 H20A 120.9 . . ?
C19 C20 H20A 120.9 . . ?
C20 C21 C22 119.6(6) . . ?
C20 C21 H21A 120.2 . . ?
C22 C21 H21A 120.2 . . ?
N4 C22 C21 122.4(6) . . ?
N4 C22 H22A 118.8 . . ?
C21 C22 H22A 118.8 . . ?
N4 C23 C19 122.2(6) . . ?
N4 C23 C24 115.4(5) . . ?
C19 C23 C24 122.4(6) . . ?
N3 C24 C16 121.6(6) . . ?
N3 C24 C23 116.0(5) . . ?
C16 C24 C23 122.3(6) . . ?
N5 C25 C26 121.8(6) . . ?
N5 C25 H25A 119.1 . . ?
C26 C25 H25A 119.1 . . ?
C27 C26 C25 119.4(6) . . ?
C27 C26 H26A 120.3 . . ?
C25 C26 H26A 120.3 . . ?
C26 C27 C28 119.2(6) . . ?
C26 C27 H27A 120.4 . . ?
C28 C27 H27A 120.4 . . ?
C27 C28 C36 119.2(6) . . ?
C27 C28 C29 122.5(6) . . ?
C36 C28 C29 118.2(6) . . ?
O5 C29 C30 120.6(6) . . ?
O5 C29 C28 120.7(6) . . ?
C30 C29 C28 118.7(5) . . ?
O6 C30 C31 120.5(6) . . ?
O6 C30 C29 120.2(6) . . ?
C31 C30 C29 119.2(5) . . ?
C32 C31 C35 119.1(6) . . ?
C32 C31 C30 122.6(6) . . ?
C35 C31 C30 118.3(6) . . ?
C33 C32 C31 118.6(6) . . ?
C33 C32 H32A 120.7 . . ?
C31 C32 H32A 120.7 . . ?
C34 C33 C32 119.5(6) . . ?
C34 C33 H33A 120.3 . . ?
C32 C33 H33A 120.3 . . ?
N6 C34 C33 122.6(5) . . ?
N6 C34 H34A 118.7 . . ?
C33 C34 H34A 118.7 . . ?
N6 C35 C31 121.9(6) . . ?
N6 C35 C36 116.3(5) . . ?
C31 C35 C36 121.8(5) . . ?
N5 C36 C28 122.2(6) . . ?
N5 C36 C35 115.0(5) . . ?
C28 C36 C35 122.8(6) . . ?
O8 Cl1 O7 106.4(5) . . ?
O8 Cl1 O10 109.4(5) . . ?
O7 Cl1 O10 107.4(5) . . ?
O8 Cl1 O9 110.4(5) . . ?
O7 Cl1 O9 106.7(5) . . ?
O10 Cl1 O9 116.0(5) . . ?
O13 Cl2 O12 109.9(3) . . ?
O13 Cl2 O11 109.3(3) . . ?
O12 Cl2 O11 109.6(3) . . ?
O13 Cl2 O14 108.9(3) . . ?
O12 Cl2 O14 110.0(3) . . ?
O11 Cl2 O14 109.1(3) . . ?
N7 C37 C38 178.4(9) . . ?
N8 C39 C40 178.5(9) . . ?
 
_refine_diff_density_max    1.107
_refine_diff_density_min   -1.020
_refine_diff_density_rms    0.095

_shelx_res_file
;

    shelx.res created by SHELXL-2014/7


TITL lambda-dione-ClO4-150K in P2(1)2(1)2(1)
REM P2(1)2(1)2(1) (#19 in standard setting)
CELL 1.54184 13.7734 14.0148 20.7100 90.000 90.000 90.000
ZERR 4.0000 0.0002 0.0002 0.0003 0.000 0.000 0.000
LATT -1
SYMM 0.5-X, -Y, 0.5+Z
SYMM 0.5+X, 0.5-Y, -Z
SYMM -X, 0.5+Y, 0.5-Z
SFAC C H CL N O RU
UNIT 160 72 8 32 60 4
MERG 2
FMAP 2
GRID
PLAN 10
TEMP -123
SIZE 0.10 0.05 0.05
BOND $H
L.S. 20
ACTA
DFIX 1.39 0.01 c5 c6 c17 c18 c29 c30
ISOR 0.05 0.05 O3
WGHT    0.060700    8.095201
FVAR       2.41785
RU1   6    0.211625    0.510082    0.564247    11.00000    0.01976    0.01712 =
         0.02013   -0.00015   -0.00008    0.00020
N1    4    0.182738    0.598577    0.642430    11.00000    0.01888    0.02105 =
         0.02237   -0.00309    0.00090    0.00167
N2    4    0.179245    0.411624    0.635093    11.00000    0.01910    0.01641 =
         0.02355   -0.00190   -0.00366   -0.00010
N3    4    0.070483    0.540012    0.536444    11.00000    0.02540    0.01726 =
         0.02246   -0.00154   -0.00062    0.00067
N4    4    0.235036    0.614558    0.494873    11.00000    0.02089    0.02047 =
         0.02508    0.00054    0.00085    0.00014
N5    4    0.236604    0.410248    0.493109    11.00000    0.02383    0.01618 =
         0.02467   -0.00002    0.00062    0.00152
N6    4    0.357367    0.482356    0.578997    11.00000    0.02034    0.02101 =
         0.02522   -0.00019   -0.00125    0.00115
O1    5    0.027652    0.587443    0.848337    11.00000    0.03986    0.03928 =
         0.03027   -0.00555    0.00878   -0.00201
O2    5    0.027912    0.393474    0.841516    11.00000    0.03488    0.04231 =
         0.02945    0.00505    0.00807   -0.00281
O3    5   -0.106379    0.739357    0.392990    11.00000    0.04271    0.14784 =
         0.08702    0.07378    0.00772    0.03719
O4    5    0.063141    0.794667    0.336862    11.00000    0.05719    0.04060 =
         0.03263    0.01108   -0.00043    0.01176
O5    5    0.485549    0.208008    0.412028    11.00000    0.04266    0.02571 =
         0.04628   -0.00533    0.01192    0.00511
O6    5    0.617887    0.311125    0.482286    11.00000    0.03250    0.05070 =
         0.04062   -0.00168    0.00682    0.01317
C1    1    0.188441    0.694807    0.643906    11.00000    0.02284    0.02016 =
         0.02662   -0.00196    0.00085   -0.00219
AFIX  43
H1A   2    0.216798    0.727192    0.608294    11.00000   -1.20000
AFIX   0
C2    1    0.154251    0.747944    0.695719    11.00000    0.02894    0.01886 =
         0.03914   -0.00455    0.00275    0.00184
AFIX  43
H2A   2    0.159920    0.815500    0.695489    11.00000   -1.20000
AFIX   0
C3    1    0.111863    0.701945    0.747707    11.00000    0.02340    0.02244 =
         0.03108   -0.00711   -0.00113    0.00319
AFIX  43
H3A   2    0.086708    0.737204    0.783133    11.00000   -1.20000
AFIX   0
C4    1    0.106998    0.602709    0.746803    11.00000    0.02124    0.02294 =
         0.02737   -0.00135   -0.00235    0.00228
C5    1    0.063290    0.547623    0.801239    11.00000    0.02353    0.03349 =
         0.02541   -0.00289    0.00310   -0.00278
C6    1    0.065513    0.440466    0.798650    11.00000    0.02549    0.03451 =
         0.02873    0.00041   -0.00166   -0.00378
C7    1    0.110408    0.393323    0.741237    11.00000    0.01977    0.02578 =
         0.02606    0.00183   -0.00388   -0.00204
C8    1    0.121090    0.294281    0.737599    11.00000    0.02387    0.02840 =
         0.02720    0.00716   -0.00228   -0.00437
AFIX  43
H8A   2    0.099592    0.254088    0.771657    11.00000   -1.20000
AFIX   0
C9    1    0.164182    0.256472    0.682546    11.00000    0.02962    0.01878 =
         0.03279   -0.00171   -0.00786   -0.00204
AFIX  43
H9A   2    0.175734    0.189806    0.679400    11.00000   -1.20000
AFIX   0
C10   1    0.190038    0.316175    0.632587    11.00000    0.02862    0.01653 =
         0.02736   -0.00032   -0.00467   -0.00129
AFIX  43
H10A  2    0.216734    0.288743    0.594582    11.00000   -1.20000
AFIX   0
C11   1    0.142344    0.449000    0.690908    11.00000    0.01724    0.02237 =
         0.02306   -0.00097   -0.00181   -0.00123
C12   1    0.142522    0.553652    0.693910    11.00000    0.02036    0.01897 =
         0.02626    0.00324   -0.00289   -0.00083
C13   1   -0.011293    0.503076    0.560820    11.00000    0.02044    0.02678 =
         0.03259    0.00021    0.00141   -0.00339
AFIX  43
H13A  2   -0.006540    0.457851    0.594842    11.00000   -1.20000
AFIX   0
C14   1   -0.102367    0.528072    0.538494    11.00000    0.02839    0.03858 =
         0.03916   -0.00160   -0.00063   -0.00039
AFIX  43
H14A  2   -0.158849    0.500146    0.556824    11.00000   -1.20000
AFIX   0
C15   1   -0.110366    0.593624    0.489592    11.00000    0.02715    0.04461 =
         0.04215   -0.00067   -0.00693    0.00730
AFIX  43
H15A  2   -0.172251    0.612277    0.473751    11.00000   -1.20000
AFIX   0
C16   1   -0.025660    0.632239    0.463674    11.00000    0.02793    0.04256 =
         0.03025    0.00753   -0.00070    0.00802
C17   1   -0.028059    0.707603    0.412184    11.00000    0.03815    0.06771 =
         0.04217    0.01848    0.00022    0.01912
C18   1    0.063819    0.741537    0.383482    11.00000    0.04319    0.03572 =
         0.02631    0.00627    0.00064    0.01210
C19   1    0.157531    0.710905    0.414487    11.00000    0.03489    0.02910 =
         0.02244   -0.00123    0.00299    0.00669
C20   1    0.246512    0.746545    0.394392    11.00000    0.04859    0.02451 =
         0.02821    0.00643    0.00681   -0.00246
AFIX  43
H20A  2    0.250480    0.791395    0.360098    11.00000   -1.20000
AFIX   0
C21   1    0.328752    0.715243    0.425413    11.00000    0.03455    0.02853 =
         0.03484   -0.00120    0.00758   -0.00841
AFIX  43
H21A  2    0.390674    0.738826    0.413022    11.00000   -1.20000
AFIX   0
C22   1    0.320855    0.648943    0.474978    11.00000    0.02567    0.02956 =
         0.02991   -0.00099    0.00193   -0.00446
AFIX  43
H22A  2    0.378368    0.627137    0.495555    11.00000   -1.20000
AFIX   0
C23   1    0.154194    0.644820    0.464019    11.00000    0.02806    0.02219 =
         0.02476   -0.00154    0.00199   -0.00047
C24   1    0.062843    0.605389    0.488134    11.00000    0.02194    0.02584 =
         0.02574   -0.00157   -0.00013    0.00410
C25   1    0.170515    0.375065    0.450864    11.00000    0.02746    0.02734 =
         0.02710   -0.00373   -0.00434   -0.00258
AFIX  43
H25A  2    0.105966    0.398906    0.451872    11.00000   -1.20000
AFIX   0
C26   1    0.194674    0.304866    0.405986    11.00000    0.04144    0.02909 =
         0.02535   -0.00560    0.00108   -0.00533
AFIX  43
H26A  2    0.147444    0.282192    0.376285    11.00000   -1.20000
AFIX   0
C27   1    0.287182    0.268829    0.405080    11.00000    0.04176    0.02279 =
         0.02735   -0.00179    0.00769   -0.00215
AFIX  43
H27A  2    0.303914    0.218759    0.376231    11.00000   -1.20000
AFIX   0
C28   1    0.355569    0.306117    0.446517    11.00000    0.03513    0.02083 =
         0.02742    0.00289    0.00756    0.00309
C29   1    0.459069    0.273197    0.446999    11.00000    0.03175    0.02479 =
         0.03165    0.00155    0.01145    0.00413
C30   1    0.530352    0.324612    0.489047    11.00000    0.03161    0.03445 =
         0.03245    0.00628    0.00652    0.01236
C31   1    0.493864    0.393392    0.538359    11.00000    0.02902    0.02713 =
         0.02679    0.00484    0.00265    0.00304
C32   1    0.553468    0.433233    0.585147    11.00000    0.02892    0.03479 =
         0.03641    0.00590    0.00268    0.00733
AFIX  43
H32A  2    0.620511    0.417552    0.587036    11.00000   -1.20000
AFIX   0
C33   1    0.513065    0.496437    0.629095    11.00000    0.02804    0.03858 =
         0.02715    0.00071   -0.00393   -0.00143
AFIX  43
H33A  2    0.552059    0.524014    0.662010    11.00000   -1.20000
AFIX   0
C34   1    0.415367    0.519050    0.624620    11.00000    0.02858    0.02726 =
         0.02496    0.00110    0.00055   -0.00071
AFIX  43
H34A  2    0.388449    0.562263    0.655092    11.00000   -1.20000
AFIX   0
C35   1    0.395589    0.418209    0.537051    11.00000    0.02395    0.02386 =
         0.02299    0.00481    0.00639    0.00493
C36   1    0.328296    0.376930    0.489836    11.00000    0.03057    0.01840 =
         0.02427    0.00245    0.00312    0.00203
CL1   3    0.825754    0.504681    0.709787    11.00000    0.03863    0.03564 =
         0.03598   -0.00692   -0.00598    0.01025
CL2   3    0.155320    0.514769    0.302319    11.00000    0.03095    0.03608 =
         0.02851   -0.00240    0.00308   -0.00405
O7    5    0.892439    0.428526    0.703628    11.00000    0.08217
O8    5    0.749369    0.485207    0.666860    11.00000    0.09126
O9    5    0.791286    0.503072    0.775645    11.00000    0.10038
O10   5    0.874909    0.590430    0.689810    11.00000    0.08329
O11   5    0.147348    0.423492    0.270545    11.00000    0.03851
O12   5    0.154918    0.589942    0.254740    11.00000    0.04163
O13   5    0.074683    0.526753    0.346011    11.00000    0.04320
O14   5    0.244988    0.517543    0.338984    11.00000    0.03531
N7    4    0.074743    0.818273    0.072427    11.00000    0.05284
C37   1    0.082909    0.830596    0.126676    11.00000    0.04170
C38   1    0.090697    0.845019    0.196517    11.00000    0.06609
N8    4    0.563320    0.650541    0.489927    11.00000    0.04823
C39   1    0.604109    0.596446    0.460804    11.00000    0.04216
C40   1    0.655386    0.523864    0.422229    11.00000    0.05079
part 1
O1W   5   -0.104178    0.686282    0.236714    10.50000    0.11025
part 2
O2W   5   -0.135265    0.595566    0.312723    10.50000    0.20156
part 0
HKLF 4

REM  lambda-dione-ClO4-150K in P2(1)2(1)2(1)
REM R1 =  0.0409 for    7737 Fo > 4sig(Fo)  and  0.0424 for all    7980 data
REM    524 parameters refined using      9 restraints

END

WGHT      0.0609      8.1857

REM Highest difference peak  1.107,  deepest hole -1.020,  1-sigma level  0.095
Q1    1   0.7403  0.5351  0.6797  11.00000  0.05    1.11
Q2    1   0.8479  0.5210  0.7753  11.00000  0.05    0.77
Q3    1   0.9129  0.4498  0.7228  11.00000  0.05    0.76
Q4    1  -0.1242  0.6218  0.2960  11.00000  0.05    0.74
Q5    1   0.8627  0.4144  0.6828  11.00000  0.05    0.73
Q6    1   0.7472  0.4393  0.6785  11.00000  0.05    0.73
Q7    1  -0.1578  0.5703  0.3428  11.00000  0.05    0.68
Q8    1   0.1160  0.8864  0.1981  11.00000  0.05    0.67
Q9    1   0.8271  0.5903  0.7066  11.00000  0.05    0.64
Q10   1   0.0768  0.8040  0.2000  11.00000  0.05    0.58
;
_shelx_res_checksum   38622

_shelx_hkl_file
;
   0   0   2 74745.3 634.430   2
   0   0  -2 74737.2 956.944   1
   0   0  -3 129.109 121.043   1
   0   0   3-14.9876 60.7420   2
   0   0   4 65682.4 866.570   2
   0   0  -4 67354.9 1316.92   1
   0   0  -5 179.492 179.856   1
   0   0   5-26.2915 86.3945   2
   0   0   6 9320.96 416.931   2
   0   0  -6 9367.66 665.014   1
   0   0   7 123.791 100.758   2
   0   0  -7 156.919 208.896   1
   0   0  -8 126078. 2556.10   5
   0   0   8 113437. 1592.35   2
   0   0  -9 83.4152 195.430   5
   0   0   9 65.6054 167.695   6
   0   0  10 3958.82 512.581   6
   0   0 -10 4669.20 598.487   5
   0   0  11 146.597 163.991   6
   0   0 -11-120.089 275.482   5
   0   0 -12 1851.29 428.705   5
   0   0  12 2237.65 409.530   6
   0   0 -13-2.43994 213.179   5
   0   0  13 63.5499 194.542   6
   0   0 -14 64229.7 2575.70   5
   0   0  14 62285.0 2290.59   6
   0   0 -15 32.4062 119.378  18
   0   0  15-222.381 337.808   3
   0   0 -15-12.4759 113.925  19
   0   0 -15 292.058 270.094   5
   0   0 -16 36633.8 927.469  19
   0   0  16 35278.5 2312.02   3
   0   0 -16 36038.8 955.940  18
   0   0 -16 34581.7 2014.41   5
   0   0  16 33191.3 875.967  15
   0   0 -17 5.35924 120.987  19
   0   0 -17 199.387 151.241  18
   0   0  17 46.8214 121.230  15
   0   0  18 4973.62 366.846  15
   0   0 -18 4599.63 396.523  18
   0   0 -18 4524.22 359.120  19
   0   0 -19 68.0384 161.087  18
   0   0  19-8.94348 118.706  15
   0   0  20 14085.6 575.859  15
   0   0 -20 13561.3 659.610  18
   0   0  21 92.9380 134.090  11
   0   0 -21 55.0526 164.156  18
   0   0  22 20008.1 662.150  11
   0   0 -22 21586.2 783.478  18
   0   0  23-105.231 106.547  11
   0   0 -23-31.0404 148.596  18
   0   0 -24 878.240 181.737  18
   0   0  24 683.634 114.155  11
   0   0 -25-28.0591 104.574  18
   0  -1   0 64.9137 61.5493   3
   0  -1   1 1845.24 161.227   3
   0  -1  -1 2282.10 160.948   1
   0  -1  -2 108180. 834.644   5
   0  -1   2 107166. 1285.33   3
   0  -1  -2 107704. 1285.58   1
   0   1   3 8002.55 370.834   6
   0  -1   3 7738.82 423.321   3
   0   1   3 7913.42 344.349   2
   0  -1  -3 7869.94 431.466   1
   0   1   4 168635. 1872.27   6
   0   1   4 168734. 1657.82   2
   0  -1  -4 171221. 2195.03   1
   0   1   5 77.3031 115.241   2
   0  -1  -5 167.332 202.489   1
   0  -1  -5 43.3728 132.646   5
   0   1   5 119.579 135.299   6
   0  -1  -6 7277.82 492.001   5
   0   1   6 7230.63 496.468   6
   0   1   6 7272.89 414.129   2
   0  -1  -6 7405.80 597.007   1
   0  -1  -7 33148.3 1124.03   5
   0  -1  -7 33133.1 1326.39   1
   0   1   7 32881.5 916.271   2
   0   1   7 32729.7 1120.66   6
   0  -1  -8 26746.5 1305.81   1
   0  -1  -8 26676.9 1099.52   5
   0   1   8 25240.3 1058.49   6
   0   1   8 26214.1 866.322   2
   0  -1  -9 1064.83 286.406   5
   0   1   9 1339.15 293.098   6
   0  -1  -9 998.359 327.994   1
   0   1  -9 1094.59 330.238   5
   0   1   9 837.079 188.638   2
   0   1 -10 57798.7 2090.79   5
   0  -1 -10 57613.1 2176.00   1
   0  -1 -10 57152.0 1844.20   5
   0   1  10 57320.2 1792.24   6
   0   1 -11 3796.59 619.205   5
   0  -1 -11 3548.11 518.047   5
   0   1  11 3226.42 463.450   6
   0   1  12 98853.4 2618.90   6
   0   1 -12 102370. 3112.50   5
   0  -1  12 101742. 2747.02   6
   0  -1  12 104740. 3301.18   3
   0  -1 -12 98604.9 2730.14   5
   0   1 -13 86.5276 265.214   5
   0   1  13 230.645 220.135   6
   0  -1  13 94.5250 297.301   3
   0  -1  13 339.717 251.638   6
   0  -1 -13 125.142 239.879   5
   0  -1  14 93332.1 3453.92   3
   0  -1  14 93856.7 2870.47   6
   0  -1 -14 87273.4 2821.06   5
   0   1  14 90288.0 2703.04   6
   0   1 -14 89823.3 3205.45   5
   0  -1  15 846.641 379.104   3
   0  -1 -15 1186.92 336.000   5
   0   1 -15 778.542 165.056  19
   0  -1 -15 513.323 166.048  19
   0   1 -15 861.215 375.615   5
   0   1 -15 868.908 183.627  18
   0  -1 -15 586.753 157.293  18
   0   1  16 129.491 129.397  15
   0   1 -16 30.6853 126.392  18
   0  -1 -16 107.436 141.109  18
   0   1 -16 112.672 125.616  19
   0  -1 -16-51.1656 140.171  19
   0  -1  16 96.0450 336.959   3
   0   1 -16-216.318 282.283   5
   0   1 -17 2882.46 279.115  19
   0   1 -17 3102.58 647.876   5
   0   1 -17 3102.07 323.718  18
   0  -1 -17 2024.66 264.788  19
   0  -1 -17 1920.42 264.774  18
   0   1  17 2020.34 239.615  15
   0  -1  17 3360.26 845.305   3
   0   1  17 2138.66 636.781   3
   0   1 -18 18765.5 689.964  19
   0  -1  18 18250.6 700.823  15
   0   1  18 18665.1 663.748  15
   0   1 -18 19573.1 762.266  18
   0  -1 -18 20170.1 772.763  18
   0   1 -19 1452.79 245.212  18
   0  -1 -19 1456.39 253.946  18
   0   1 -19 1398.31 215.057  19
   0  -1  19 1417.66 230.458  15
   0   1  20 4372.91 368.067  11
   0   1 -20 4774.36 416.753  18
   0  -1 -20 4531.30 400.551  18
   0  -1  20 4494.80 355.913  15
   0   1  21 4239.63 341.423  11
   0  -1 -21 4227.35 385.251  18
   0   1 -21 4020.77 367.719  18
   0  -1  21 3967.56 311.873  15
   0   1  22 3479.87 295.244  11
   0   1 -22 3177.97 339.139  18
   0  -1  22 2548.04 263.995  11
   0  -1 -22 3215.59 332.845  18
   0  -1  23 1767.77 196.228  11
   0  -1 -23 2041.06 255.617  18
   0   1 -23 1760.29 247.836  18
   0   1  23 1674.81 197.046  11
   0  -1 -24-22.9034 130.036  18
   0   1  24-67.3370 87.2629  11
   0   1 -24-55.6695 131.730  18
   0  -1  24-34.9689 72.4539  11
   0  -1 -25 1168.76 162.282  18
   0   1 -25 1614.65 181.261  18
   0  -2   0 627443. 3840.30   3
   0  -2   1 1870.06 244.716   3
   0  -2  -1 1980.78 208.616   1
   0  -2   2 41178.1 1020.28   3
   0  -2  -2 42599.7 954.710   1
   0  -2  -3 5469.34 409.820   1
   0  -2   3 5723.96 437.224   3
   0  -2  -3 5465.47 200.470   5
   0  -2   4 65039.5 1483.40   3
   0  -2  -4 65348.4 903.075   5
   0  -2  -4 66834.4 1483.17   1
   0  -2  -5 17055.5 566.985   5
   0  -2  -5 17827.2 863.730   1
   0  -2   5 18080.6 862.656   3
   0   2   5 17310.1 695.470   2
   0  -2   6 13256.1 808.789   3
   0   2   6 12876.0 627.550   2
   0  -2  -6 13124.3 814.672   1
   0  -2  -6 13209.9 574.126   5
   0  -2  -7-1.18003 125.317   5
   0   2   7 132.143 140.536   2
   0  -2   7 161.004 202.548   3
   0  -2  -7 108.181 237.549   1
   0   2   8 309273. 3745.47   6
   0  -2   8 311047. 4447.48   3
   0  -2  -8 305782. 3352.83   5
   0  -2  -8 303179. 4450.86   1
   0   2   8 304528. 3305.27   2
   0   2   9 6417.19 513.208   2
   0  -2  -9 6339.46 538.945   5
   0  -2   9 5718.10 680.905   3
   0  -2  -9 6908.19 751.379   1
   0   2  -9 4828.05 627.583   5
   0  -2 -10 44728.9 1502.48   5
   0   2 -10 48521.3 2014.39   5
   0  -2 -10 47867.4 2051.94   1
   0   2  10 44049.6 1356.06   2
   0  -2  10 50523.9 2081.25   3
   0  -2 -11 6643.52 840.728   1
   0  -2 -11 7445.36 669.886   5
   0  -2  11 6364.81 815.828   3
   0   2 -11 5657.89 764.889   5
   0  -2  12 32048.9 1857.72   3
   0   2 -12 29555.3 1734.54   5
   0  -2 -12 29392.0 1373.94   5
   0   2 -13 16409.3 1381.95   5
   0  -2  13 15803.5 1404.40   3
   0   2 -14 112108. 3698.26   5
   0  -2  14 104956. 3154.27   6
   0  -2  14 110139. 3818.09   3
   0  -2  15 655.427 318.318   6
   0   2 -15 1037.09 172.763  19
   0  -2 -15 694.243 165.420  19
   0  -2  15 1152.53 492.018   3
   0  -2 -15 894.788 175.028  18
   0   2 -15 930.659 187.177  18
   0   2 -15 428.274 323.880   5
   0  -2  16 31442.2 2239.39   3
   0  -2 -16 32373.0 913.473  18
   0  -2 -16 31244.1 898.161  19
   0   2 -16 30782.9 895.838  18
   0   2 -16 32032.3 827.653  19
   0   2 -16 33018.0 2134.16   5
   0  -2 -17-82.3869 163.633  18
   0   2 -17 212.725 165.280  18
   0  -2  17-350.126 400.995   3
   0   2 -17 39.0850 114.483  19
   0   2 -18 1812.10 231.627  19
   0   2 -18 1929.42 273.071  18
   0  -2 -18 2118.64 280.796  18
   0   2 -19 3721.72 369.383  18
   0   2  19 3996.19 352.002  11
   0   2 -19 3156.60 283.659  19
   0  -2 -19 3677.86 364.394  18
   0  -2  19 3535.37 335.206  15
   0   2  20-26.2827 151.146  11
   0   2 -20 148.229 175.393  18
   0  -2  20 98.9826 140.075  15
   0  -2 -20 182.149 172.821  18
   0   2  21 5421.43 387.483  11
   0  -2  21 4899.37 362.654  15
   0   2 -21 5311.74 418.174  18
   0  -2 -21 5918.12 436.795  18
   0   2  22 30545.9 818.605  11
   0   2 -22 33770.1 949.645  18
   0  -2  22 31986.2 797.124  15
   0  -2 -22 32122.2 932.830  18
   0  -2 -23 4089.29 264.214  14
   0   2 -23 4348.51 341.092  18
   0   2  23 4435.24 292.381  11
   0  -2 -23 4593.79 344.077  18
   0  -2  23 4339.57 271.290  11
   0  -2 -24 3813.31 285.893  18
   0  -2 -24 3188.09 197.008  14
   0   2  24 3023.85 207.185  11
   0   2 -24 4033.09 293.429  18
   0   2 -25-80.2730 96.8719  18
   0  -2 -25-37.3393 95.2215  18
   0  -3   0 134.973 201.872   3
   0  -3   1 25379.0 953.298   3
   0  -3  -1 25331.4 808.958   1
   0  -3  -2 358760. 3193.76   1
   0  -3   2 365637. 3602.24   3
   0  -3   3 32129.7 1136.91   3
   0  -3  -3 30872.2 1024.97   1
   0  -3  -4 818819. 5617.89   1
   0  -3   4 819320. 5898.06   3
   0  -3   5 54875.7 1631.20   3
   0  -3  -5 52196.6 1548.22   1
   0  -3  -5 49172.2 746.225   5
   0  -3   6 273632. 3896.04   3
   0   3   6 272711. 3282.50   2
   0  -3  -6 267252. 2122.19   5
   0  -3  -6 270066. 3815.20   1
   0  -3  -7 408.268 113.391   5
   0  -3  -7 352.962 263.661   1
   0   3   7 274.122 168.880   2
   0  -3  -8 2670.64 287.218   5
   0   3   8 2432.61 357.708   2
   0  -3   8 2671.40 483.157   3
   0  -3  -8 2265.28 492.309   1
   0   3   9 18976.7 964.023   2
   0  -3   9 17514.6 1214.75   3
   0  -3  -9 19806.9 826.485   5
   0  -3  -9 19494.8 1278.01   1
   0   3  -9 17927.8 1233.68   5
   0  -3 -10 8762.65 925.773   1
   0  -3 -10 8563.12 590.767   5
   0   3  10 8597.65 680.510   2
   0  -3  10 8840.73 934.289   3
   0   3 -10 8297.43 902.218   5
   0  -3  11-116.756 288.937   3
   0   3 -11 141.376 249.919   5
   0  -3 -11 321.595 356.896   1
   0  -3 -12 9228.36 1069.13   1
   0   3 -12 7906.28 986.592   5
   0  -3  12 9111.01 1052.70   3
   0  -3  13-322.961 402.512   3
   0  -3 -13 1.59896 275.324   1
   0   3 -13 479.974 336.987   5
   0  -3  14 22499.6 1778.66   3
   0   3 -14 22651.5 1731.21   5
   0  -3 -14 21319.2 678.045  18
   0  -3 -14 19791.0 668.448  19
   0   3 -15 1434.15 209.670  18
   0  -3  15 2681.34 564.294   6
   0  -3 -15 2303.57 264.352  18
   0  -3  15 1902.95 626.028   3
   0   3 -15 1505.55 522.423   5
   0  -3  16 7913.84 1146.19   3
   0   3  16 8017.15 467.942  11
   0   3 -16 7602.39 463.202  18
   0  -3 -16 8185.05 475.520  18
   0   3 -16 7313.11 1041.54   5
   0   3 -17-62.0916 144.080  18
   0  -3 -17 187.146 157.287  18
   0   3 -17 285.745 296.602   5
   0   3  17 84.9529 135.722  11
   0  -3  18 29284.6 815.882  13
   0  -3 -18 30160.2 930.090  18
   0   3  18 28008.8 883.857  11
   0   3 -18 28780.4 930.724  18
   0   3  19 559.831 189.645  11
   0  -3 -19 361.546 179.797  18
   0   3 -19 761.384 207.785  18
   0   3  20 44488.8 1086.88  11
   0   3 -20 45560.6 1153.48  18
   0  -3 -20 43991.6 1133.74  18
   0  -3  20 44452.8 1111.05  15
   0   3 -21 127.194 154.174  18
   0   3  21 149.787 132.148  11
   0  -3  21 70.0114 127.684  15
   0  -3 -21 130.965 155.274  18
   0  -3 -22 9.74917 143.852  18
   0   3  22-72.1442 117.878  11
   0   3 -22 6.39933 153.307  18
   0  -3  22-43.0763 111.571  15
   0   3  23 1146.49 173.469  11
   0  -3  23 873.349 143.661  15
   0  -3 -23 1204.74 202.260  18
   0  -3  23 819.510 132.946  11
   0   3 -23 903.600 184.602  18
   0  -3 -23 932.397 146.004  14
   0   3 -24 942.127 154.071  18
   0   3  24 1013.92 123.844  11
   0  -3 -24 1043.22 159.755  18
   0  -3 -24 1120.45 132.357  14
   0  -3 -25 632.110 113.183  18
   0  -4   0 454471. 4748.27   3
   0  -4   1 15736.2 891.383   3
   0  -4  -1 14178.3 705.609   1
   0  -4  -2 30983.9 1077.16   1
   0  -4   2 26682.3 1167.26   3
   0  -4  -3 481.789 220.864   1
   0  -4   3 348.128 229.560   3
   0  -4   4 281505. 3908.15   3
   0  -4  -4 283067. 3642.54   1
   0  -4  -5 12186.3 813.128   1
   0  -4   5 13313.1 912.673   3
   0  -4   6 311850. 4545.96   3
   0  -4  -6 310950. 4331.04   1
   0   4   6 315785. 4029.98   2
   0  -4  -7 14228.2 1026.98   1
   0   4   7 15019.6 913.747   2
   0  -4   7 15297.8 1085.26   3
   0  -4  -8 437345. 5870.13   1
   0  -4   8 434766. 6009.61   3
   0   4   8 430454. 4942.24   2
   0  -4  -9 1298.84 455.861   1
   0  -4   9 953.438 381.724   3
   0   4   9 1146.98 310.354   2
   0   4  -9 964.789 367.464   5
   0  -4 -10 5534.41 778.435   1
   0   4  10 4619.20 576.172   2
   0   4 -10 4537.21 689.197   5
   0  -4  10 4852.80 746.357   3
   0   4 -11-104.459 326.215   5
   0   4  11 299.015 201.571   2
   0  -4  11-39.5921 267.076   3
   0  -4 -11 43.7980 280.474   1
   0  -4  12 5919.43 906.822   3
   0   4 -12 4562.36 775.343   5
   0  -4 -12 4281.91 793.584   1
   0   4 -13 6702.43 972.093   5
   0  -4 -13 7253.01 1025.37   1
   0  -4  13 7403.73 1021.05   3
   0  -4 -14 39953.7 939.124  18
   0   4 -14 38785.9 1020.43  17
   0  -4 -14 41754.3 2474.61   1
   0  -4  14 40519.8 2468.43   3
   0   4  14 39063.8 942.195  11
   0   4 -14 36852.7 897.160  18
   0   4 -14 39745.1 2349.05   5
   0   4 -15 285.965 134.324  18
   0  -4  15 582.308 338.067   3
   0   4  15 114.718 120.287  11
   0   4 -15 79.1747 305.409   5
   0  -4 -15 189.308 124.210  18
   0   4 -16 19945.2 726.465  18
   0   4  16 19987.0 732.951  11
   0  -4 -16 20398.5 730.413  18
   0   4 -16 19570.3 1743.16   5
   0  -4  16 20878.8 1901.17   3
   0   4  17 103.040 143.852  11
   0  -4 -17 119.710 138.578  18
   0   4 -17-21.4490 146.538  18
   0  -4 -18 6970.02 467.210  18
   0   4 -18 7984.74 491.048  18
   0  -4  18 8056.78 453.265  13
   0   4  18 7373.41 471.305  11
   0   4 -19 2314.54 295.700  18
   0  -4  19 2461.81 264.103  13
   0   4  19 3475.14 332.562  11
   0  -4 -19 3509.79 337.794  18
   0  -4  20 1370.50 206.666  13
   0   4  20 1664.06 239.586  11
   0  -4 -20 1983.37 274.779  18
   0   4 -20 1369.65 246.483  18
   0   4  21 1626.02 228.168  11
   0  -4  21 2087.14 257.148  15
   0  -4 -21 1827.70 251.048  18
   0  -4 -22 28347.6 754.705  14
   0  -4 -22 29893.7 813.290  18
   0  -4  22 27531.4 751.101  15
   0   4  22 28477.2 763.296  11
   0   4 -23 95.0961 114.641  18
   0  -4 -23 54.9822 96.8479  14
   0  -4 -23-40.0789 117.688  18
   0   4  23 174.535 98.2570  11
   0  -4  23 228.151 107.113  15
   0  -4 -24 8679.08 318.831  14
   0   4 -24 7941.06 329.374  18
   0   4  24 8248.66 303.034  11
   0  -4 -24 9052.41 367.217  18
   0  -5   0-42.2932 239.841   3
   0  -5  -1 35970.1 1240.68   1
   0   5   1 33566.9 675.824   5
   0  -5   1 35741.0 1502.78   3
   0  -5  -2 39041.9 1334.12   1
   0  -5   2 38757.8 1571.95   3
   0  -5   3 22045.5 1205.15   3
   0  -5  -3 23203.8 1086.16   1
   0  -5  -4 47205.0 1621.12   1
   0  -5   4 48272.9 1817.31   3
   0  -5   5 11412.5 935.044   3
   0  -5  -5 10610.2 825.074   1
   0  -5  -6 39458.1 1675.32   1
   0  -5   6 41409.7 1800.02   3
   0   5   7 14162.5 976.543   2
   0  -5   7 13814.3 1106.97   3
   0  -5  -7 14036.5 1059.44   1
   0   5   8 11943.7 946.625   2
   0  -5  -8 12449.0 1066.76   1
   0   5  -8 13429.6 1103.46   5
   0  -5   8 13639.9 1167.13   3
   0  -5  -9 3570.89 662.051   1
   0   5  -9 2603.90 557.028   5
   0  -5   9 3555.37 667.232   3
   0   5   9 3496.76 552.572   2
   0   5 -10 4214.22 717.867   5
   0   5  10 4101.50 569.014   2
   0  -5  10 3800.83 710.772   3
   0  -5 -10 4158.97 718.564   1
   0   5  11 301.133 195.303   2
   0  -5  11 196.343 281.708   3
   0  -5 -11 331.094 344.045   1
   0   5 -11 360.050 325.185   5
   0  -5  12 93696.1 3554.46   3
   0   5 -12 90705.5 3390.32   5
   0  -5 -12 91700.9 3451.00   1
   0   5 -13 2099.66 611.113   5
   0  -5  13 1768.62 561.185   3
   0   5 -13 2302.83 288.915  17
   0  -5 -13 2489.98 681.258   1
   0   5  13 2190.81 256.719  11
   0  -5 -14 960.650 494.236   1
   0   5 -14 1209.92 181.079  18
   0  -5 -14 1039.72 185.540  18
   0   5 -14 1241.00 221.890  20
   0  -5  14 1049.64 481.032   3
   0   5 -14 1329.52 233.413  17
   0   5  14 1116.75 208.944  11
   0   5 -14 1670.83 584.193   5
   0  -5  15 14290.3 1576.25   3
   0   5  15 13166.7 599.357  11
   0  -5 -15 14161.2 585.788  18
   0   5 -15 12071.8 540.090  18
   0   5 -15 12530.7 637.185  17
   0   5 -15 12229.8 1389.03   5
   0   5 -16 46.2144 126.788  18
   0   5  16 174.019 163.252  11
   0  -5  16 634.118 480.336   3
   0  -5 -16 313.008 164.580  18
   0   5 -16 411.286 313.400   5
   0   5  17 2581.13 298.505  11
   0  -5 -17 2813.11 295.025  18
   0   5 -18 17400.6 692.081  18
   0   5  18 18469.5 732.613  11
   0  -5 -18 19101.4 718.074  18
   0  -5  19 2087.63 252.524  13
   0   5  19 2193.28 278.615  11
   0   5 -19 2415.76 279.902  18
   0  -5 -19 2128.33 269.747  18
   0   5  20 49943.5 1128.51  11
   0   5 -20 48761.9 1097.30  18
   0  -5 -20 51156.1 1125.50  18
   0  -5  20 49890.6 1035.05  13
   0  -5  21 1950.71 215.047  13
   0   5 -21 1548.04 216.701  18
   0   5  21 2222.76 250.925  11
   0  -5  21 1814.96 239.222  15
   0  -5 -21 2354.24 259.498  14
   0  -5 -21 2425.21 269.811  18
   0  -5 -22 840.620 160.106  18
   0  -5 -22 974.421 174.362  14
   0   5  22 1139.96 173.962  11
   0   5 -22 1085.07 178.685  18
   0  -5  22 1332.20 186.763  15
   0  -5  23 5290.20 288.187  15
   0  -5 -23 5877.05 306.370  14
   0   5  23 5672.99 296.715  11
   0  -5 -23 6081.57 316.970  18
   0  -5 -24-8.83526 69.2591  14
   0  -5 -24-100.942 79.6435  18
   0  -6   0 39285.1 1425.75   1
   0  -6   0 38716.1 1723.55   3
   0   6   0 37668.1 968.099   5
   0   6   1 146.785 63.5799   5
   0  -6   1 129.502 258.182   3
   0  -6  -1 222.980 199.269   1
   0   6  -1 239.132 132.823   5
   0   6  -2 72008.2 1742.62   5
   0  -6  -2 68785.1 1969.21   1
   0  -6   2 70464.7 2334.31   3
   0  -6  -3 10906.1 827.547   1
   0  -6   3 11122.0 968.742   3
   0   6  -3 12394.7 797.098   5
   0  -6   4 850.113 368.911   3
   0  -6  -4 576.272 298.782   1
   0   6  -4 478.744 222.182   5
   0  -6  -5 60672.8 2064.53   1
   0   6  -5 60790.8 2013.61   5
   0  -6   5 59201.9 2286.15   3
   0  -6  -6 32839.8 1602.87   1
   0   6  -6 35888.6 1647.01   5
   0  -6   6 34680.2 1802.53   3
   0  -6  -7 47374.6 2029.56   1
   0   6   7 46599.3 1965.86   2
   0   6  -7 49157.5 2041.34   5
   0  -6   7 46100.7 2179.98   3
   0  -6   8 124851. 3647.50   3
   0  -6  -8 124779. 3437.53   1
   0   6  -8 123861. 3421.79   5
   0   6   8 119492. 3171.22   2
   0  -6  -9 46661.4 2251.41   1
   0  -6   9 52654.7 2474.90   3
   0   6  -9 50139.9 2292.48   5
   0   6   9 46972.0 2016.91   2
   0  -6 -10 13171.9 1255.62   1
   0  -6  10 15123.6 1387.96   3
   0   6 -10 14667.7 1309.39   5
   0   6  10 13628.6 1115.03   2
   0   6  11 394.754 308.746   2
   0  -6 -11 107.282 307.268   1
   0   6 -11 619.728 394.295   5
   0  -6  11 17.4898 300.511   3
   0   6 -12 6819.68 980.740   5
   0  -6  12 6970.94 1039.04   3
   0   6  12 6275.97 394.788  11
   0  -6 -12 5128.59 865.429   1
   0   6 -12 6968.43 452.099  17
   0   6 -12 7027.92 433.612  20
   0   6 -13 742.179 205.337  16
   0  -6 -13 670.053 420.266   1
   0   6 -13 919.406 208.470  20
   0   6 -13 968.810 456.171   5
   0   6 -13 773.425 200.508  17
   0  -6  13 501.366 298.913   3
   0   6  13 1206.71 214.642  11
   0  -6 -14 69222.8 1211.26  18
   0   6 -14 69135.9 1479.24  17
   0   6 -14 66776.9 1401.44  20
   0  -6  14 65922.8 3278.35   3
   0   6  14 68852.7 1349.53  11
   0  -6 -14 70269.4 3297.75   1
   0   6 -14 66328.7 3191.67   5
   0  -6 -15 1802.74 643.195   1
   0   6  15 2220.18 278.374  11
   0   6 -15 2861.42 322.905  20
   0  -6  15 1452.41 596.796   3
   0   6 -15 2440.40 656.500   5
   0  -6 -15 2541.87 267.669  18
   0   6 -15 2428.19 326.118  17
   0   6  16 20326.8 763.343  11
   0  -6 -16 20653.4 706.931  18
   0  -6 -17 366.467 153.968  18
   0   6  17 295.470 154.399  11
   0  -6 -18 5328.23 376.096  18
   0   6  18 5269.78 411.408  11
   0  -6  19 3320.84 308.101  13
   0   6  19 3900.99 350.229  11
   0  -6 -19 3871.22 318.343  18
   0  -6 -20 6766.83 432.106  14
   0  -6  20 6197.74 388.178  13
   0   6  20 6308.97 409.595  11
   0  -6 -20 6764.55 396.598  18
   0  -6  21 2445.51 224.394  13
   0   6  21 2593.87 253.644  11
   0  -6 -21 2542.96 237.631  18
   0  -6 -21 2711.38 264.614  14
   0  -6 -22 24266.1 660.346  14
   0   6  22 22924.8 634.582  11
   0  -6 -22 23137.2 588.302  18
   0  -6  22 24168.8 663.284  15
   0  -6  22 21999.0 542.416  13
   0  -6  23-39.0056 86.3586  15
   0  -6 -23-87.3285 93.4081  18
   0   6  23-44.7296 79.6285  11
   0  -6 -23 66.7339 83.7365  14
   0  -7   0 177.633 212.244   1
   0  -7   1 1997.41 397.099   1
   0  -7  -1 1861.30 380.901   1
   0  -7   1 2333.71 519.815   3
   0   7  -1 1602.93 271.362   5
   0  -7  -2 17915.9 1092.85   1
   0  -7   2 19153.3 1364.44   3
   0   7  -2 17036.0 895.114   5
   0  -7  -3 194.575 246.072   1
   0  -7   3-95.0610 328.871   3
   0   7  -3-39.6368 162.652   5
   0  -7   4 169976. 4083.10   3
   0  -7  -4 167075. 3516.46   1
   0   7  -4 157628. 3190.19   5
   0   7  -5 1072.77 336.609   5
   0  -7  -5 862.305 382.778   1
   0  -7   5 1046.33 385.303   3
   0   7   6 6559.94 819.782   2
   0  -7   6 6293.11 851.936   3
   0  -7  -6 6538.15 786.517   1
   0   7  -6 7053.96 778.864   5
   0  -7  -7 15051.4 1211.82   1
   0  -7   7 13177.3 1250.79   3
   0   7   7 14353.4 1184.96   2
   0   7  -7 14171.5 1159.79   5
   0   7   8 32079.6 1792.70   2
   0  -7  -8 30357.5 1809.58   1
   0  -7   8 33020.1 2019.88   3
   0   7  -8 29174.4 1734.74   5
   0  -7   9 54189.9 2655.93   3
   0   7  -9 51224.1 2413.72   5
   0   7   9 55786.7 2380.33   2
   0  -7  -9 56200.0 2540.38   1
   0   7 -10 27724.2 1844.06   5
   0   7  10 25877.4 1658.84   2
   0  -7 -10 27575.3 1860.02   1
   0  -7  10 27910.3 2001.64   3
   0   7  11 9538.47 488.572  11
   0   7 -11 10044.2 536.150  20
   0   7 -11 10011.0 1164.61   5
   0   7 -11 10815.0 579.573  16
   0   7 -11 9037.50 538.115  17
   0  -7 -11 9277.83 1125.24   1
   0   7  11 9453.18 1036.62   2
   0  -7  11 9825.12 1228.46   3
   0  -7 -12 75677.5 3278.56   1
   0  -7  12 79367.9 3517.32   3
   0   7 -12 74971.2 1484.02  20
   0   7 -12 72556.1 3220.92   5
   0   7 -12 73372.4 1548.27  16
   0   7 -12 74006.1 1530.86  17
   0   7  12 72593.7 1362.29  11
   0  -7  13-126.781 320.414   3
   0   7 -13 97.2120 166.134  17
   0   7 -13 207.018 180.873  16
   0  -7 -13 296.148 337.003   1
   0   7 -13 378.116 165.671  20
   0   7  13 9.46989 137.383  11
   0   7 -14 11602.6 640.226  17
   0  -7 -14 9273.52 1240.96   1
   0  -7  14 9718.81 1310.42   3
   0   7 -14 10474.5 603.387  20
   0   7 -14 8554.77 582.277  16
   0   7 -14 12046.5 1369.58   5
   0   7  14 9364.12 532.675  11
   0   7 -15 2391.01 319.105  20
   0   7  15 2987.76 316.934  11
   0   7 -15 2800.46 341.281  17
   0   7  16 795.046 210.667  11
   0   7 -16 378.656 176.551  20
   0   7 -16 426.554 174.434  17
   0   7 -17 318.451 165.089  20
   0   7  17-53.2614 140.790  11
   0   7  18 14224.2 641.004  11
   0  -7 -18 13781.5 538.268  18
   0  -7 -18 14262.4 631.963  14
   0  -7 -19 830.986 203.094  14
   0  -7 -19 477.520 151.355  18
   0   7  19 736.874 183.889  11
   0  -7  19 802.394 184.873  13
   0  -7 -20 42029.4 971.851  14
   0  -7  20 42198.5 928.060  13
   0   7  20 40616.4 967.528  11
   0  -7  21 267.331 117.257  13
   0   7  21 362.035 132.969  11
   0  -7 -21 413.544 141.212  14
   0  -7  22 511.804 133.677  15
   0  -7  22 398.075 94.9130  13
   0  -7 -22 365.171 112.821  14
   0   7  22 380.099 107.216  11
   0  -7  23 1170.63 127.767  15
   0  -7 -23 1736.33 153.606  14
   0  -8   0 111895. 2818.09   1
   0  -8   1 79.3892 202.182   1
   0  -8  -1 152.424 198.327   1
   0  -8   1 35.4010 261.295   3
   0  -8  -2 34158.9 1634.93   1
   0  -8   2 34581.2 1576.59   1
   0  -8   2 35923.0 2000.77   3
   0  -8   3 37695.9 2056.07   3
   0  -8  -3 39857.3 1814.02   1
   0   8  -3 34956.6 1431.19   5
   0  -8   4 1575.98 522.709   3
   0   8  -4 1244.91 335.075   5
   0  -8  -4 1559.41 397.685   1
   0  -8  -5 54222.2 2228.78   1
   0  -8   5 52231.2 2535.11   3
   0   8  -5 53160.5 2047.96   5
   0   8   6 9931.65 1072.54   2
   0  -8  -6 10743.4 1038.54   1
   0   8  -6 8917.39 910.651   5
   0  -8   6 8849.22 1063.68   3
   0   8  -7 1407.02 430.113   5
   0  -8   7 1024.69 493.064   3
   0   8   7 1730.21 470.566   2
   0  -8  -7 1161.48 448.180   1
   0   8  -8 53977.1 2431.33   5
   0   8   8 53897.0 2489.75   2
   0  -8  -8 53845.0 2494.57   1
   0  -8   8 52628.8 2700.09   3
   0  -8  -9 1255.64 453.377   1
   0   8  -9 1006.53 399.801   5
   0   8   9 1081.60 196.804  11
   0   8   9 1044.76 411.563   2
   0   8  -9 887.778 199.001  16
   0  -8  -9 1303.00 192.202  14
   0  -8   9 908.605 491.130   3
   0   8  -9 951.587 209.616  20
   0   8 -10 2277.85 296.877  20
   0   8 -10 2093.25 627.009   5
   0   8  10 2185.58 602.948   2
   0   8 -10 2099.41 300.115  16
   0   8  10 2329.73 282.908  11
   0  -8 -10 1765.65 511.826   1
   0  -8  10 2142.88 612.433   3
   0   8 -11 708.067 229.030  16
   0   8 -11 464.195 348.061   5
   0   8  11 986.535 387.814   2
   0  -8 -11 264.235 323.132   1
   0   8 -11 567.663 202.342  20
   0  -8  11 1301.49 570.651   3
   0   8  11 789.428 187.475  11
   0   8 -12 3849.06 388.206  20
   0   8 -12 4382.90 419.493  17
   0  -8  12 4385.08 960.284   3
   0  -8 -12 4465.26 847.318   1
   0   8  12 4103.41 371.570  11
   0   8 -12 4684.78 448.586  16
   0   8 -12 3377.23 744.825   5
   0  -8  12 5030.72 333.993   9
   0  -8 -13 6218.03 1002.10   1
   0  -8  13 4604.21 968.399   3
   0   8 -13 6962.19 514.426  17
   0   8 -13 6018.46 986.335   5
   0   8 -13 6199.66 487.235  20
   0   8 -13 6744.81 532.117  16
   0   8  13 7191.86 474.542  11
   0   8 -14 15688.4 761.854  20
   0   8  14 16294.4 711.142  11
   0   8 -14 13948.1 769.735  16
   0   8 -14 15491.4 771.928  17
   0   8 -15 4068.38 412.457  20
   0   8 -15 3081.00 358.776  17
   0   8  15 3981.76 370.806  11
   0  -8 -15 3641.89 346.052  14
   0   8  16 19621.9 770.166  11
   0   8 -16 19287.1 830.780  17
   0  -8 -16 19373.1 742.634  14
   0   8 -16 20501.5 850.298  20
   0   8  17 3864.41 355.449  11
   0  -8 -17 3764.22 343.557  14
   0   8 -17 3075.99 355.365  20
   0  -8 -18 17853.7 681.855  14
   0   8  18 17322.2 687.503  11
   0  -8  19 5091.86 355.340  13
   0  -8 -19 6196.36 397.622  14
   0   8  19 6395.28 403.285  11
   0   8  20-129.993 125.289  11
   0  -8  20-51.3707 117.584  13
   0   8 -20-34.9706 105.976  10
   0  -8 -20 65.6452 129.059  14
   0   8  21 180.044 111.732  11
   0  -8 -21 91.9284 100.256  14
   0  -8  21 283.163 108.813  13
   0  -8  22 12978.7 413.398  15
   0  -8  22 12160.5 349.312  13
   0   8  22 13316.5 402.796  11
   0  -9   0 28.2488 235.293   1
   0  -9   1 144965. 3412.74   1
   0  -9  -1 140650. 3435.28   1
   0  -9  -2 17363.3 1249.94   1
   0  -9   2 18267.2 1227.10   1
   0  -9  -3 3380.33 574.544   1
   0  -9   3 4486.92 620.174   1
   0  -9   3 5337.17 870.882   3
   0  -9   4 22717.5 1740.13   3
   0  -9  -4 21263.2 1436.92   1
   0  -9   5-236.606 343.474   3
   0  -9  -5 30.7552 250.583   1
   0   9   5-73.4456 279.785   2
   0   9   6 12562.6 1304.35   2
   0   9  -6 14048.2 616.051  20
   0  -9   6 13970.9 1402.84   3
   0   9   6 13182.2 586.217  11
   0  -9  -6 13313.5 1231.64   1
   0   9  -6 12189.2 1066.18   5
   0   9  -6 13298.8 621.027  16
   0   9  -7 15253.1 663.635  20
   0   9  -7 14073.3 647.702  16
   0  -9  -7 14357.2 533.533  14
   0  -9   7 14234.2 1444.26   3
   0   9   7 14116.5 602.376   7
   0  -9  -7 15619.3 1354.51   1
   0   9   7 14319.2 625.494  11
   0   9  -7 13605.5 1199.97   5
   0   9   7 15682.9 1452.80   2
   0  -9   8 1497.38 544.956   3
   0   9   8 3048.54 287.614   7
   0  -9  -8 3212.92 671.804   1
   0  -9  -8 3188.33 275.862  14
   0   9  -8 2954.27 334.577  16
   0   9  -8 1853.22 508.990   5
   0   9  -8 3321.48 341.899  20
   0   9   8 3603.30 336.147  11
   0   9   8 3024.01 679.300   2
   0  -9  -9 646.009 165.223  14
   0   9   9 329.240 140.409   7
   0   9   9 618.864 151.257  11
   0   9   9 536.432 368.075   2
   0   9  -9 119.193 234.090   5
   0  -9   9 945.618 407.231   3
   0   9  -9 615.929 205.998  20
   0   9  -9 566.247 204.607  16
   0  -9  -9 565.612 383.133   1
   0  -9 -10 5223.76 371.847  14
   0  -9  10 3333.75 781.988   3
   0   9 -10 4389.03 413.045  20
   0   9  10 4992.20 399.780  11
   0   9 -10 3461.89 695.907   5
   0   9  10 3782.39 701.420   2
   0   9 -10 4206.27 414.093  16
   0  -9 -10 4862.71 857.648   1
   0  -9 -11 5510.57 924.609   1
   0   9 -11 5976.53 503.957  16
   0   9  11 6371.15 941.370   2
   0   9 -11 6489.00 964.291   5
   0  -9  11 5529.33 993.759   3
   0  -9  11 5742.08 382.978   9
   0   9  11 5856.36 441.245  11
   0   9 -11 5527.15 459.377  20
   0  -9 -11 5917.83 407.319  14
   0  -9 -12 46737.8 1116.30  14
   0   9 -12 47665.3 1341.23  20
   0   9 -12 47032.7 1386.73  16
   0  -9  12 48478.8 1041.67   9
   0   9  12 47082.6 1205.81  11
   0   9 -12 48886.5 1366.25  17
   0  -9  13 712.963 160.524   9
   0   9 -13 654.784 227.730  20
   0   9 -13 666.114 227.438  17
   0   9  13 242.401 180.810  11
   0  -9 -13 274.404 152.206  14
   0   9 -13 548.362 223.949  16
   0   9  14 10395.9 589.585  11
   0   9 -14 10685.0 646.632  17
   0   9 -14 11311.0 665.240  20
   0   9 -14 8775.79 615.246  16
   0  -9 -14 10189.1 540.557  14
   0   9 -15 5005.36 450.143  17
   0   9 -15 4718.72 445.210  20
   0   9  15 6683.70 465.052  11
   0  -9 -15 6846.31 446.344  14
   0   9 -16 909.593 241.664  17
   0  -9 -16 920.458 214.798  14
   0   9 -16 818.098 222.560  20
   0   9  16 1165.77 236.325  11
   0  -9 -17 682.818 194.386  14
   0   9  17 590.475 177.531  11
   0   9 -17 680.512 209.173  20
   0  -9 -18 11500.6 530.316  14
   0   9  18 11696.8 544.518  11
   0  -9  19 313.518 134.317  13
   0   9  19 7.91303 119.716  11
   0  -9 -19 254.272 135.387  14
   0   9  20 11403.1 456.991  11
   0  -9 -20 11482.6 452.561  14
   0  -9  20 11052.4 436.247  13
   0  -9 -21 918.695 135.135  14
   0  -9  21 791.709 134.314  15
   0   9  21 950.273 136.134  11
   0  -9  21 894.668 125.863  13
   0  -9 -22 71.6415 64.1140  14
   0  10   0 263301. 2865.91   7
   0 -10   0 290228. 5176.26   1
   0 -10   1 1057.51 372.075   1
   0  10   1 900.520 210.567  11
   0  10  -1 1882.92 278.876  16
   0  10  -1 1128.82 229.282   7
   0 -10  -1 866.262 361.413   1
   0  10   1 1161.15 240.150   7
   0  10  -2 5754.25 427.663  16
   0  10  -2 5853.40 380.983  20
   0  10   2 4559.58 382.735   7
   0 -10  -2 5164.50 738.214   1
   0  10   2 4590.95 384.099  11
   0  10  -3 11227.3 543.492  20
   0  10   3 11174.8 589.273   7
   0 -10  -3 11808.2 1120.20   1
   0  10  -3 10214.6 562.319  16
   0  10   3 10859.9 1246.30   2
   0  10   3 10881.6 571.088  11
   0  10  -4 402.409 136.434  20
   0  10   4 163.982 166.599   7
   0  10  -4 434.947 189.626  16
   0 -10  -4-122.824 246.724   1
   0  10   4 323.717 170.945  11
   0  10   4 745.543 426.808   2
   0 -10   4 271.744 300.439   3
   0  10   5 26298.1 1952.17   2
   0 -10  -5 24056.1 1636.54   1
   0  10   5 24062.6 847.826   7
   0 -10   5 24736.8 1921.63   3
   0  10   5 23565.5 835.703  11
   0  10  -5 23580.4 868.099  16
   0  10  -5 23666.1 834.604  20
   0  10   6 23807.6 1873.37   2
   0  10   6 23601.2 841.577   7
   0  10   6 24684.5 865.707  11
   0 -10   6 24167.3 1942.27   3
   0 -10  -6 22665.3 683.070  14
   0  10  -6 25227.3 888.004  20
   0 -10  -6 24720.4 1696.90   1
   0  10  -6 24783.9 904.133  16
   0 -10  -7 74.0777 236.599   1
   0 -10  -7 485.246 141.893  14
   0  10   7 398.290 362.018   2
   0  10  -7 853.381 228.150  20
   0  10   7 611.106 195.391  11
   0  10  -7 628.973 213.846  16
   0  10   7 706.812 191.124   7
   0  10   8 5776.48 429.732   7
   0  10  -8 5455.31 468.264  20
   0 -10  -8 5327.51 849.559   1
   0 -10   8 5769.27 980.936   3
   0  10   8 5874.97 446.842  11
   0  10  -8 5620.31 464.836  16
   0 -10  -8 6110.74 387.504  14
   0  10   8 6587.25 1040.05   2
   0  10   9-8.43775 161.554  11
   0 -10   9 703.267 460.933   3
   0  10   9-268.896 338.698   2
   0  10  -9 247.654 207.871  20
   0  10   9-129.652 158.778   7
   0 -10  -9-319.900 379.824   1
   0  10  -9-97.5653 206.340  16
   0 -10  -9-100.703 137.332  14
   0  10  10 36541.2 1027.32   7
   0  10  10 38264.1 1114.58  11
   0  10 -10 36948.9 1197.96  16
   0  10 -10 37015.7 1173.01  20
   0 -10 -10 37768.8 976.588  14
   0  10 -11 4311.31 427.141  20
   0 -10  11 4559.92 354.051   9
   0 -10 -11 5098.92 381.591  14
   0  10  11 5585.17 446.582  11
   0  10 -11 5112.34 470.386  16
   0 -10 -12 9766.01 524.688  14
   0  10 -12 8500.50 596.178  20
   0  10  12 10166.6 590.499  11
   0  10 -12 8377.54 615.892  16
   0  10 -12 9342.99 634.359  17
   0 -10  12 8557.80 463.158   9
   0  10 -13 17188.5 826.611  17
   0  10 -13 15980.4 849.667  16
   0 -10 -13 15496.8 654.589  14
   0 -10  13 15796.2 599.467   9
   0  10 -13 17017.9 833.134  20
   0  10  13 15456.9 715.206  11
   0  10 -14 51230.0 1379.34  17
   0  10 -14 55628.5 1456.08  20
   0  10  14 51151.4 1270.96  11
   0 -10 -14 52953.7 1176.39  14
   0  10 -15 9966.71 635.691  20
   0 -10 -15 9374.45 501.462  14
   0  10 -15 9479.58 589.298  17
   0  10  15 8840.50 527.673  11
   0 -10 -16 11171.9 524.216  14
   0  10  16 11349.5 572.106  11
   0  10 -16 13123.2 686.985  20
   0  10 -16 11387.8 608.455  17
   0 -10 -17 200.071 139.020  14
   0  10  17 148.449 146.958  11
   0  10  18 1683.81 225.340  11
   0 -10 -18 1609.38 210.338  14
   0 -10  19 2195.91 212.875  13
   0 -10 -19 2646.55 227.514  14
   0  10  19 2564.65 235.911  11
   0  10 -19 1990.12 213.739  10
   0 -10 -20 572.629 120.876  14
   0 -10  20 354.312 98.0663  13
   0  10  20 366.436 109.456  11
   0  10 -20 300.739 102.995  10
   0 -10 -21 747.107 104.121  14
   0 -10  21 558.688 96.2399  15
   0  11   0-153.848 171.218   7
   0  11   0 257.426 160.260  16
   0  11   0-411.113 354.884   2
   0  11  -1 34469.5 934.465  20
   0  11  -1 36402.2 1090.45  16
   0  11   1 31211.9 1075.43   7
   0  11   1 31387.0 2168.80   2
   0  11  -1 33769.5 2204.38   2
   0  11   2 38257.5 1178.61   7
   0  11   2 39556.9 2462.14   2
   0  11  -2 38158.8 1018.63  20
   0  11   2 37656.2 1116.15  11
   0  11  -2 39437.0 2343.74   2
   0  11  -2 39911.4 1156.29  16
   0  11  -3 7042.66 469.093  20
   0  11   3 7837.41 548.725   7
   0  11   3 7872.93 1125.96   2
   0  11  -3 6639.19 499.253  16
   0  11  -3 6386.64 933.316   2
   0  11   3 7518.31 509.834  11
   0  11   4 33148.7 1043.76  11
   0  11   4 32558.5 1077.45   7
   0  11  -4 29116.3 1925.84   2
   0  11  -4 34424.5 1097.25  16
   0  11  -4 34573.1 1030.06  20
   0  11   4 32515.1 2259.69   2
   0  11  -5 1902.94 310.414  16
   0  11   5 1200.62 236.649  11
   0  11   5 1351.66 269.267   7
   0  11   5 744.596 405.801   2
   0  11  -5 1469.51 257.992  20
   0  11  -6 6924.73 512.603  20
   0 -11  -6 6182.30 371.651  14
   0  11   6 5749.34 467.341   7
   0  11   6 6113.44 473.010  11
   0  11   6 6668.51 1052.84   2
   0  11  -6 6494.09 510.169  16
   0 -11   6 8529.11 1174.69   3
   0 -11  -7 5785.23 367.979  14
   0  11   7 5727.86 455.607  11
   0  11   7 5351.32 450.927   7
   0  11  -7 5649.60 479.298  16
   0  11  -7 5645.83 471.290  20
   0 -11   7 4067.49 845.128   3
   0  11   8 1510.42 270.261  11
   0  11  -8 1413.20 295.277  16
   0  11   8 1548.13 259.294   7
   0 -11  -8 1122.18 192.031  14
   0  11  -8 1666.13 300.484  20
   0  11   9 19898.4 812.466   7
   0 -11  -9 20044.6 706.085  14
   0  11   9 21040.1 849.482  11
   0  11  -9 21841.7 917.116  20
   0  11  -9 20877.0 921.191  16
   0  11 -10 2550.40 359.257  20
   0 -11 -10 2801.41 284.855  14
   0 -11  10 2147.21 259.902   9
   0  11  10 2978.71 358.193  11
   0  11 -10 2246.80 340.539  16
   0  11  10 2210.69 300.761   7
   0  11 -11 573.621 230.630  20
   0  11  11 394.338 166.812   7
   0 -11 -11 309.359 137.597  14
   0  11 -11 390.269 213.948  16
   0  11 -11 356.447 217.004  17
   0 -11  11 400.286 153.933   9
   0  11  11 562.189 204.560  11
   0  11  12 34079.2 1061.98  11
   0 -11 -12 33890.2 928.610  14
   0  11 -12 33428.7 1153.30  17
   0  11 -12 35989.2 1190.85  20
   0 -11  12 32647.9 886.356   9
   0  11 -12 33181.8 1173.85  16
   0  11 -13 5473.62 507.367  16
   0  11  13 7729.46 516.513  11
   0 -11  13 6032.91 376.093   9
   0 -11 -13 7855.53 455.095  14
   0  11 -13 6381.91 511.940  17
   0  11 -13 6681.55 526.046  20
   0  11  14 16440.4 706.902  11
   0  11 -14 16258.6 797.777  20
   0  11 -14 16987.1 775.630  17
   0 -11 -14 16621.0 640.888  14
   0 -11  14 15974.8 549.152   9
   0  11 -14 14787.7 776.813  16
   0  11 -15 20015.4 792.028  17
   0 -11 -15 21570.4 696.744  14
   0  11 -15 20369.2 848.265  20
   0  11  15 20655.7 761.496  11
   0  11 -16 1654.40 270.573  20
   0 -11 -16 1775.67 215.506  14
   0  11  16 1484.99 227.486  11
   0 -11 -17 978.127 160.018  14
   0  11  17 1176.94 193.257  11
   0  11  18 1923.85 204.849  11
   0 -11  18 2069.54 203.372  13
   0 -11 -18 2026.09 191.585  14
   0  11  19 327.603 99.2689  11
   0 -11 -19 331.667 99.7841  14
   0 -11  19 408.879 104.073  13
   0  11 -19 199.580 95.0992  10
   0  12   0 58302.5 1434.26  16
   0  12  -1 1414.40 275.457  16
   0  12  -1 1442.56 232.748  20
   0  12   1 1757.83 287.916  16
   0  12  -2 160.606 161.082  20
   0  12   2 207.459 192.103   7
   0  12  -2 274.718 181.578  16
   0  12   2 191.284 166.860  16
   0  12  -3 28967.5 1041.48  16
   0  12  -3 28561.2 942.350  20
   0  12   3 26449.1 1031.44   7
   0  12   4 136.493 212.898   7
   0  12  -4 396.306 218.082  16
   0  12  -4 246.999 176.053  20
   0  12   4 142.128 194.241  11
   0  12  -5 19840.3 838.725  20
   0  12  -5 20458.2 899.025  16
   0  12   5 18467.4 814.051  11
   0  12   5 17533.2 836.565   7
   0  12  -6 2993.96 359.678  20
   0  12   6 2834.36 352.681  11
   0  12   6 2669.42 344.848   7
   0  12  -6 3296.05 399.633  16
   0  12  -7 2354.20 323.403  20
   0  12   7 1833.05 291.618  11
   0  12   7 1329.66 266.296   7
   0  12  -7 2059.67 323.879  16
   0  12   8 8328.01 559.766   7
   0  12   8 9858.49 603.303  11
   0 -12  -8 9424.11 473.168  14
   0  12  -8 9493.16 635.129  16
   0  12  -8 10217.5 647.655  20
   0  12   9 202.421 175.991   7
   0  12  -9 14.5704 196.321  16
   0  12  -9 76.2765 196.021  20
   0 -12  -9 395.575 158.101  14
   0 -12   9 65.2393 143.565   9
   0  12   9 385.988 190.157  11
   0 -12 -10 245.611 124.814  14
   0  12  10-12.3923 176.958   7
   0 -12  10 353.098 140.309   9
   0  12 -10 559.105 240.154  16
   0  12 -10 415.097 235.085  20
   0  12  10 284.154 186.465  11
   0  12 -11 4897.12 465.643  17
   0 -12  11 5098.85 369.690   9
   0  12  11 6326.13 474.810  11
   0  12 -11 5750.72 502.574  20
   0  12 -11 4724.45 476.016  16
   0 -12 -11 6267.50 393.541  14
   0  12 -12 6383.12 510.159  17
   0  12 -12 5655.65 498.079  16
   0  12  12 5559.24 442.409  11
   0 -12  12 5777.23 372.008   9
   0  12 -12 5718.76 494.874  20
   0 -12 -12 5927.67 383.072  14
   0 -12 -13 7044.81 400.050  14
   0  12 -13 7129.70 534.142  20
   0  12 -13 7345.43 505.700  17
   0 -12  13 7318.18 387.797   9
   0  12 -13 6853.85 525.594  16
   0  12  13 7142.94 467.206  11
   0  12  14 17289.4 685.873  11
   0 -12 -14 17370.2 599.308  14
   0  12 -14 16679.9 711.597  17
   0 -12  14 15480.8 504.543   9
   0  12 -14 18253.4 800.683  20
   0  12  15 337.339 160.422  11
   0  12 -15 321.379 188.255  20
   0 -12 -15 308.076 131.313  14
   0  12 -15 340.280 155.629  17
   0 -12 -16 14270.2 479.115  14
   0  12  16 13831.5 539.863  11
   0  12  17 2233.37 211.597  11
   0 -12 -17 2275.89 185.181  14
   0  12 -18 2267.56 193.598  10
   0  12  18 2611.07 195.131  11
   0 -12  18 3343.32 205.348  13
   0 -12 -18 3044.59 186.921  14
   0  13   0 21.8374 196.489  16
   0  13  -1 17474.1 811.575  16
   0  13   1 17819.6 810.604  16
   0  13   2 9204.77 588.492  16
   0  13  -2 8055.59 497.695  20
   0  13  -2 8633.49 597.454  16
   0  13  -3 905.710 265.954  16
   0  13   3 1207.00 250.984  16
   0  13  -3 1243.31 245.682  20
   0  13   4 11468.2 645.407  16
   0  13  -4 11807.5 690.175  16
   0  13  -4 11648.9 634.685  20
   0  13   5 74.3640 175.193  16
   0  13  -5-51.3572 167.954  20
   0  13  -5-27.3758 185.078  16
   0  13  -6 12950.0 691.807  20
   0  13  -6 12680.3 713.493  16
   0  13   6 10783.8 631.072  11
   0  13   6 11203.7 625.479  16
   0  13   7 26650.9 962.770  11
   0  13  -7 27252.2 1003.50  20
   0  13  -7 26692.3 1037.31  16
   0  13  -8 1707.30 317.354  16
   0  13   8 1964.11 306.244  11
   0  13  -8 1634.82 298.462  20
   0 -13   8 1686.15 256.538   9
   0 -13  -9 4559.58 311.764  14
   0  13   9 4776.01 421.290  11
   0  13  -9 5250.12 470.986  20
   0 -13   9 5861.13 401.524   9
   0  13  -9 4991.75 461.784  16
   0  13  10 11958.2 628.820  11
   0  13 -10 12627.9 696.863  16
   0 -13 -10 11582.6 485.389  14
   0  13 -10 12482.3 696.695  20
   0 -13  10 12296.3 546.270   9
   0  13 -10 11529.5 666.269  17
   0  13 -11 152.917 191.503  20
   0 -13  11 38.3271 120.148   9
   0  13  11-128.109 169.461  11
   0  13 -11 165.216 208.438  16
   0 -13 -11 159.745 110.288  14
   0  13 -11 256.465 208.520  17
   0  13 -12 7721.21 538.658  20
   0 -13 -12 7493.74 377.379  14
   0  13 -12 7315.70 521.348  16
   0  13  12 7651.66 469.151  11
   0  13  12 6663.80 373.739  16
   0  13 -12 8081.53 512.630  17
   0 -13  12 7453.85 384.167   9
   0 -13 -13 171.450 105.224  14
   0  13 -13-14.1369 182.267  16
   0  13 -13 179.593 162.316  17
   0 -13  13 8.66796 92.4090   9
   0  13  13 38.5405 135.931  11
   0  13 -13-83.8247 181.265  20
   0 -13 -14 3732.72 247.497  14
   0 -13  14 3732.98 219.051   9
   0  13  14 3854.49 306.674  11
   0  13 -14 4327.18 368.492  20
   0  13 -14 4667.24 344.184  17
   0  13  15 10606.6 448.414  11
   0 -13 -15 10596.1 367.375  14
   0 -13  16 2815.53 200.067  13
   0  13  16 2408.59 206.515  11
   0 -13 -16 2480.37 170.639  14
   0  13 -17 2471.33 185.369  10
   0 -13  17 3580.39 188.267  13
   0  14   0 11912.8 661.803  16
   0  14  -1 113.944 184.463  16
   0  14   1 340.684 201.550  16
   0  14   2 819.618 237.107  16
   0  14  -2 1081.81 209.380  20
   0  14  -2 663.738 228.923  16
   0  14  -3 10168.5 634.316  16
   0  14   3 10221.0 601.994  16
   0  14  -3 9636.27 529.348  20
   0  14  -4-71.6049 204.362  16
   0  14   4-88.3708 163.914  16
   0  14  -4 120.742 145.820  20
   0  14  -5 9193.60 539.714  20
   0  14   5 8632.04 527.959  16
   0  14  -5 10123.4 627.467  16
   0  14  -6 22588.3 915.251  16
   0 -14   6 21874.9 751.065   9
   0  14  -6 20090.4 809.404  20
   0  14   6 20676.8 781.717  16
   0  14  -7 185.763 205.689  16
   0 -14   7 233.165 152.884   9
   0  14   7 402.179 169.874  16
   0  14  -7 17.1006 174.645  20
   0  14   8 25212.1 810.078  16
   0  14  -8 27382.2 933.211  20
   0 -14   8 25937.0 782.800   9
   0  14  -8 26230.8 955.213  16
   0  14  -9 4113.75 392.934  17
   0  14  -9 4192.74 381.406  20
   0 -14   9 4294.68 319.129   9
   0  14  -9 4191.80 411.103  16
   0  14   9 4906.11 351.939  16
   0  14 -10 743.775 219.184  20
   0 -14  10 698.505 159.729   9
   0  14 -10 766.308 213.168  17
   0  14  10 514.756 150.467  16
   0  14 -10 568.253 211.987  16
   0  14 -11 9127.63 502.554  17
   0  14  11 8911.78 401.528  16
   0  14 -11 8561.74 520.852  16
   0  14 -11 9210.85 537.951  20
   0 -14  11 8504.41 392.462   9
   0  14 -12 260.490 143.117  17
   0 -14  12 146.882 95.0474   9
   0  14 -12 221.440 145.245  16
   0  14 -12 207.325 143.464  20
   0  14 -13 9731.51 434.809  17
   0 -14  13 9355.35 325.296   9
   0 -14  14 9662.09 331.918  13
   0 -14  15 64.6624 59.3610  13
   0  15   0-155.904 184.102  16
   0 -15   0-9.72720 114.883   9
   0 -15  -1 22061.1 646.429   9
   0  15   1 22374.3 828.471  16
   0 -15   1 23564.8 710.487   9
   0  15  -1 23349.6 863.304  16
   0 -15   2 10446.9 483.286   9
   0  15  -2 10377.9 583.734  16
   0  15   2 10633.6 568.665  16
   0 -15  -2 9633.66 414.869   9
   0  15   3 493.942 184.653  16
   0 -15   3 843.245 171.499   9
   0 -15  -3 402.104 118.274   9
   0  15  -3 493.324 156.248  20
   0  15  -3 768.392 226.078  16
   0  15  -4 2603.53 270.036  20
   0  15  -4 3415.53 356.671  16
   0 -15   4 3404.54 296.426   9
   0  15   4 3212.81 326.887  16
   0 -15   5-50.8441 133.356   9
   0  15   5-61.0776 147.459  16
   0  15  -5 82.8068 170.102  16
   0  15  -5 154.549 128.734  20
   0  15   6 1107.34 207.898  16
   0  15  -6 1020.05 204.191  20
   0 -15   6 1034.03 187.357   9
   0  15  -6 1134.24 242.426  16
   0  15  -7 20756.4 790.423  16
   0  15  -7 20180.3 712.631  20
   0 -15   7 20713.8 645.447   9
   0  15   7 19850.8 659.884  16
   0  15   8 1344.85 196.020  16
   0  15  -8 1648.09 269.920  16
   0  15  -8 1467.08 228.581  20
   0 -15   8 1467.02 196.438   9
   0  15  -8 1255.38 232.665  17
   0  15  -9 14682.9 600.175  17
   0  15  -9 14719.1 634.348  16
   0  15   9 12283.3 460.079  16
   0 -15   9 14179.7 487.259   9
   0  15  -9 12830.5 563.173  20
   0 -15  10 3015.37 223.715   9
   0  15 -10 3123.48 306.269  16
   0  15  10 2901.20 209.839  16
   0  15 -10 3461.75 291.229  17
   0  15 -10 2926.53 283.735  20
   0 -15  11 344.553 91.8857   9
   0  15 -11 441.889 147.459  16
   0  15 -11 405.325 125.151  17
   0  15 -12 7807.16 331.015  17
   0 -15  12 7993.50 268.914   9
   0  16   0 7308.39 434.793  16
   0 -16   0 7287.27 339.029   9
   0 -16   1 547.029 123.292   9
   0  16  -1 498.076 171.494  16
   0  16   1 808.219 183.355  16
   0 -16  -1 831.423 125.113   9
   0  16   2 48.9780 133.824  16
   0 -16  -2 92.4097 75.9147   9
   0  16  -2 108.990 143.357  16
   0 -16   2 30.1803 97.9392   9
   0  16  -3 3894.09 330.848  16
   0  16   3 4178.68 316.311  16
   0 -16   3 4291.51 276.888   9
   0  16   4 47.3411 116.597  16
   0  16  -4-173.910 149.111  16
   0 -16   4-51.7624 107.363   9
   0 -16   5 4557.15 278.750   9
   0  16   5 3669.35 275.086  16
   0  16  -5 4380.59 334.939  16
   0  16  -6 2720.16 276.501  16
   0 -16   6 2677.62 219.594   9
   0  16   6 2598.45 229.962  16
   0  16   7 175.400 99.2615  16
   0  16  -7 632.697 156.917  17
   0 -16   7 376.773 102.528   9
   0  16  -7 309.911 145.803  16
   0 -16   8 11340.8 378.376   9
   0  16  -8 10707.3 469.818  16
   0  16  -8 11520.3 446.824  17
   0 -16   9 69.5874 71.3759   9
   0  16  -9 92.2285 84.4567  17
   0  16  -9 213.400 118.847  16
   0  17   0 39.5612 102.454  16
   0 -17   1 4830.31 209.002   9
   0  17  -1 4809.76 289.008  16
   0  17   1 4497.97 272.451  16
   0  17   2 1203.78 159.125  16
   0 -17   2 1223.46 123.053   9
   0  17  -2 1283.82 171.303  16
   0  17   3 646.561 120.579  16
   0  17  -3 386.341 119.287  16
   0 -17   3 463.987 91.5493   9
   0 -17   4 1352.30 126.765   9
   0  17  -4 1184.65 161.142  16
   0  17   4 1004.85 130.782  16
   0  17  -4 1190.62 159.143  17
   0 -17   5 231.395 75.9860   9
   0  17  -5 153.387 99.0987  16
   0  17  -5 175.602 87.8015  17
  -1   0   1 53978.4 876.756   2
  -1   0  -1 53776.9 771.265   4
  -1   0  -2 15032.5 429.266   1
  -1   0  -2 14569.6 472.153   4
  -1   0   2 14394.8 487.551   2
  -1   0  -3 41757.4 880.875   1
  -1   0   3 41306.6 911.536   2
  -1   0   4 201556. 2148.55   2
  -1   0  -4 205308. 2253.26   5
  -1   0  -4 201631. 2251.82   1
  -1   0  -5 58526.5 1375.47   5
  -1   0  -5 58558.0 1400.92   1
  -1   0   5 58291.3 1266.98   2
  -1   0  -6 5406.58 500.772   1
  -1   0  -6 5671.88 497.294   5
  -1   0   6 5269.49 419.119   2
  -1   0  -7 63401.3 1754.80   1
  -1   0   7 64443.6 1498.10   2
  -1   0  -7 65542.1 1724.23   5
  -1   0  -8 5132.42 579.748   1
  -1   0  -8 5212.64 541.177   5
  -1   0   8 4825.24 445.215   2
  -1   0   9 838.470 305.504   6
  -1   0  -9 690.466 303.794   1
  -1   0  -9 959.346 322.528   5
   1   0   9 825.506 235.034   6
  -1   0  10 18259.6 1101.98   6
   1   0  10 19004.2 969.512   6
  -1   0 -10 17694.8 1107.67   5
   1   0 -11 7698.47 793.541   5
  -1   0 -11 7932.63 802.840   5
   1   0  11 8198.04 688.675   6
  -1   0  11 7372.23 749.380   6
  -1   0  12 110590. 2969.38   6
   1   0  12 106502. 2526.11   6
  -1   0 -12 113206. 3118.01   5
   1   0 -12 112945. 3127.80   5
  -1   0  13 6891.56 804.209   6
   1   0 -13 6865.54 841.787   5
  -1   0 -13 8151.98 892.297   5
  -1   0 -14 35731.8 1928.43   5
  -1   0  14 42124.8 2366.20   3
  -1   0  14 38717.2 1931.86   6
   1   0 -14 39597.8 2027.18   5
   1   0 -15 359.977 303.199   5
  -1   0 -15 121.648 251.810   5
   1   0 -15 118.280 129.469  18
   1   0 -15 131.634 113.343  19
  -1   0  15 614.741 289.967   6
   1   0  15-47.5556 306.265   3
  -1   0 -15 217.669 143.419  18
  -1   0  15 683.166 455.625   3
   1   0 -16 628.835 322.050   5
  -1   0  16 1286.50 207.310  15
  -1   0  16 755.225 335.805   6
  -1   0  16 1223.76 577.914   3
   1   0 -16 1532.91 238.253  19
  -1   0 -16 1404.02 213.294  19
   1   0 -16 1306.01 221.165  18
  -1   0 -16 1500.02 232.589  18
  -1   0 -16 1032.61 402.292   5
   1   0  16 1412.92 578.890   3
  -1   0  17 2345.83 676.702   3
  -1   0  17 3577.21 329.529  15
   1   0  17 3759.00 817.167   3
   1   0 -17 3371.24 341.806  18
   1   0 -17 3354.25 326.057  19
  -1   0 -17 3276.76 334.284  18
   1   0 -18 76738.9 1514.18  18
  -1   0 -18 78813.8 1516.95  18
  -1   0  18 79091.9 1455.33  15
   1   0 -18 78174.5 1469.51  19
   1   0 -19 15.8685 137.025  19
  -1   0  19 103.253 129.496  15
  -1   0 -19 40.8237 157.177  18
   1   0 -19 54.0849 165.498  18
   1   0 -20 460.668 189.639  18
  -1   0 -20 735.752 204.679  18
  -1   0  20 751.828 189.202  15
  -1   0 -21 12766.6 624.836  18
   1   0  21 12286.0 527.614  11
  -1   0  21 11325.1 520.710  15
   1   0 -21 11724.8 619.639  18
   1   0  22 1952.60 213.800  11
  -1   0  22 2040.48 214.501  15
  -1   0  22 2210.27 255.298  11
  -1   0 -22 2294.92 291.914  18
   1   0 -22 2243.79 293.853  18
   1   0 -23 2602.48 284.837  18
  -1   0  23 2034.05 221.542  11
  -1   0 -23 2821.65 289.837  18
  -1   0 -24 754.810 174.058  18
   1   0 -24 965.122 185.478  18
  -1   0  24 935.370 142.597  11
  -1   0 -25 13.1572 97.9987  18
   1   0 -25-19.0899 96.7826  18
  -1  -1 -25 966.903 157.710  18
   1   1 -25 881.862 144.126  18
   1   1 -24 15993.6 561.472  18
  -1  -1 -24 15036.3 549.162  18
  -1   1  24 14249.5 467.046  11
   1   1 -23 6424.18 408.467  18
  -1  -1 -23 6538.72 408.442  18
  -1   1  23 7226.43 387.631  11
  -1   1  22 9956.52 496.357  11
  -1  -1 -22 9816.16 528.395  18
   1   1 -22 10490.2 553.656  18
  -1   1  21 2293.05 251.650  15
  -1   1  21 2569.06 287.616  11
  -1  -1 -21 2246.73 305.373  18
   1   1 -21 2345.60 314.752  18
  -1   1  20 2730.30 281.569  15
   1   1 -20 2656.32 319.082  18
   1   1 -20 2557.02 284.135  19
  -1  -1 -20 2913.25 337.730  18
   1   1 -19 799.291 199.292  19
  -1   1  19 677.381 160.461  15
  -1  -1 -19 448.963 166.950  18
   1   1 -19 968.564 218.591  18
   1  -1  18 650.712 158.515  15
   1   1 -18 773.045 196.362  19
   1   1 -18 682.272 210.018  18
  -1  -1 -18 459.630 175.525  18
  -1   1  18 514.382 183.011  15
  -1  -1 -17 2324.77 294.279  18
   1   1 -17 3017.48 301.348  19
   1   1 -17 3249.23 686.400   5
  -1   1  17 1816.45 626.492   3
   1   1 -17 3175.18 327.474  18
   1  -1  17 2424.22 719.443   3
  -1   1  17 2569.30 289.064  15
  -1  -1 -16 81825.4 1445.99  18
   1   1 -16 83391.5 1460.67  18
  -1   1  16 84831.2 3618.66   3
  -1   1  16 79854.5 1368.38  15
   1   1 -16 82492.3 1411.43  19
   1  -1  16 84222.1 3504.34   3
   1   1 -16 80211.0 3223.18   5
  -1   1  15 6104.06 380.350  15
   1  -1  15 7417.20 1044.19   3
  -1  -1 -15 6075.71 395.346  18
  -1  -1 -15 6681.44 817.902   5
  -1  -1 -15 6364.24 382.829  19
   1   1 -15 7897.59 998.537   5
   1   1 -15 6899.38 418.343  18
   1   1 -15 6789.43 396.814  19
  -1   1  14 31767.8 1731.90   6
   1  -1  14 34140.0 2065.55   3
  -1  -1 -14 33768.6 1755.51   5
   1   1 -14 32971.6 1952.90   5
   1   1 -13 4237.96 706.170   5
  -1   1  13 4141.21 628.555   6
   1  -1  13 3494.87 544.933   6
  -1  -1 -13 5255.27 686.344   5
   1  -1  13 4066.91 723.076   3
  -1  -1 -12 17669.9 1175.89   5
   1  -1  12 17626.9 1351.04   3
   1   1 -12 15964.2 1259.60   5
  -1   1  12 16116.0 1157.76   6
   1  -1  12 16657.9 1046.65   6
  -1   1  11 3052.19 491.803   6
  -1  -1 -11 3981.99 553.256   5
  -1  -1 -11 3344.81 608.486   1
  -1  -1 -10 74024.5 2112.07   5
  -1   1  10 71626.3 1845.86   2
  -1   1  10 73996.4 2179.81   6
  -1  -1 -10 74001.2 2466.36   1
  -1   1   9 1007.68 264.248   2
  -1   1   9 1322.78 332.078   6
  -1  -1  -9 1334.25 312.923   5
  -1  -1  -9 1201.96 364.504   1
  -1   1   8 20386.1 1035.69   6
  -1   1   8 19576.6 883.653   2
  -1  -1  -8 20688.2 1132.72   1
  -1  -1  -8 19572.5 951.865   5
  -1   1   7 82162.9 1915.88   6
  -1  -1  -7 84441.7 2104.81   1
  -1   1   7 82114.6 1708.55   2
  -1  -1  -7 81710.7 1791.36   5
  -1  -1  -6 33664.4 1226.75   1
  -1   1   6 33695.3 1139.38   6
  -1  -1  -6 34077.6 1053.48   5
  -1   1   6 32322.9 1011.61   2
  -1   1   5 50601.4 1302.36   6
  -1  -1  -5 49424.9 1348.86   1
  -1   1   5 51098.6 1183.61   2
  -1  -1  -5 47799.2 1139.00   5
  -1  -1  -4 7172.52 406.345   5
  -1   1   4 6972.95 429.869   2
  -1   1   4 6890.85 460.026   6
  -1  -1  -4 6948.02 470.531   1
  -1   1   3 8412.56 429.352   2
  -1  -1  -3 7621.66 360.337   5
  -1  -1  -3 7715.93 433.596   1
   1  -1   2 151491. 1367.27   3
  -1  -1  -2 151936. 1660.10   1
  -1   1   2 154373. 1630.28   2
  -1  -1  -2 155149. 1393.39   5
  -1  -1  -1 19741.3 441.035   4
  -1   1   1 19512.6 536.724   2
   1  -1   1 20245.7 391.377   3
  -1  -1  -1 20143.7 544.362   1
  -1  -1   0 694597. 3352.00   3
  -1   1   0 702298. 2857.70   2
  -1  -1   1 22924.0 624.551   3
  -1   1  -1 22338.8 542.690   4
  -1   1  -1 22605.7 460.053   2
   1  -1  -1 22009.2 438.219   1
   1  -1  -2 132547. 1422.40   1
  -1   1  -2 134347. 953.081   2
  -1  -1   2 137339. 1658.56   3
  -1   1  -2 132908. 1548.18   4
   1  -1  -3 7809.90 426.977   1
  -1  -1   3 7622.69 452.126   3
  -1  -1   4 8763.69 546.993   3
   1  -1  -4 8179.97 511.649   1
   1   1   4 8307.39 360.819   6
   1   1   5 50619.3 999.514   6
  -1  -1   5 52548.2 1420.26   3
   1  -1  -5 51624.3 1377.52   1
   1   1   6 25691.3 797.700   6
   1   1   6 25086.3 644.861   2
   1  -1  -6 24307.4 1050.48   1
  -1   1  -6 25133.7 1071.96   5
   1   1   7 80649.7 1201.08   2
   1   1   7 82861.9 1577.81   6
  -1   1  -7 83522.3 2094.78   5
  -1   1  -8 24287.5 1211.10   5
   1   1   8 22969.1 905.415   6
   1  -1  -8 22521.0 1209.57   1
   1   1   8 22046.4 645.280   2
  -1  -1   9 753.432 350.953   3
   1   1   9 941.857 238.209   6
  -1   1  -9 1116.37 361.174   5
   1   1  10 76410.4 1890.83   6
  -1  -1  10 80573.9 2604.18   3
   1  -1 -10 77384.2 2177.51   5
  -1   1 -10 73340.3 2367.53   5
   1  -1 -11 4443.33 584.544   5
   1   1  11 4252.38 497.483   6
  -1   1 -11 3703.35 615.586   5
  -1  -1  11 3942.83 646.998   3
  -1   1 -12 16196.1 1257.52   5
   1  -1 -12 15504.5 1102.13   5
  -1  -1  12 15821.7 1160.86   6
  -1  -1  12 16880.0 1368.79   3
   1   1  12 14774.7 924.756   6
  -1  -1  13 4107.40 674.725   6
   1  -1 -13 5034.72 668.090   5
  -1  -1  13 4744.82 798.664   3
  -1   1 -13 4185.84 719.391   5
   1  -1 -14 26482.6 1564.58   5
  -1   1 -14 28657.3 1814.31   5
  -1  -1  14 27998.5 1938.49   3
  -1  -1  14 28877.6 1693.24   6
  -1  -1  15 5608.55 936.600   3
  -1   1 -15 7141.00 947.625   5
   1  -1 -15 6597.74 411.119  18
   1  -1 -15 6884.56 418.629  19
  -1  -1  15 7316.97 904.822   6
  -1   1 -15 7154.55 423.070  18
  -1  -1  16 78892.5 2951.53   6
  -1   1 -16 81403.2 1300.32  19
  -1  -1  16 86611.1 3705.52   3
  -1   1 -16 86742.3 3348.89   5
   1  -1 -16 83710.8 1456.97  19
   1  -1 -16 83634.6 1481.35  18
  -1   1 -16 81971.7 1461.65  18
  -1  -1  17 2295.04 686.985   3
  -1   1 -17 2927.40 641.702   5
  -1   1 -17 3405.35 338.293  18
   1  -1 -17 2986.84 322.926  18
  -1   1 -17 3068.49 275.660  19
   1   1  17 2667.15 663.621   3
   1  -1 -17 2401.38 288.869  19
  -1   1 -18-78.9045 159.944  18
   1  -1 -18 26.8512 154.273  18
  -1  -1  18-20.5098 139.844  15
   1  -1 -18 42.5171 138.965  19
  -1  -1  19 1502.81 244.147  15
  -1   1 -19 1279.22 231.961  18
   1   1  19 1044.51 204.147  11
   1  -1 -19 1019.84 238.175  18
  -1   1 -20 2914.30 330.245  18
   1  -1 -20 2869.35 344.538  18
  -1  -1  20 3001.43 308.739  15
   1   1  20 2751.27 287.110  11
  -1  -1  21 2368.17 268.609  15
  -1   1 -21 2728.89 314.866  18
   1   1  21 2881.21 270.069  11
   1  -1 -22 12785.7 604.884  18
  -1  -1  22 12630.1 519.607  15
  -1   1 -22 12656.6 602.187  18
  -1  -1  23 7558.00 387.331  11
  -1   1 -23 8183.28 455.592  18
  -1  -1  23 7302.23 355.370  15
   1  -1 -23 8748.99 468.139  18
  -1  -1  24 16519.2 488.372  11
   1  -1 -24 17614.5 601.390  18
  -1   1 -24 17816.1 602.525  18
   1  -1 -25 763.423 138.958  18
  -1   1 -25 967.388 151.658  18
  -1  -2 -25 1123.51 151.050  18
   1   2 -25 1066.41 144.021  18
  -1   2  24-113.729 109.047  11
  -1  -2 -24-122.545 131.288  18
   1   2 -24 110.312 127.274  18
   1   2 -23 4027.14 327.166  18
  -1  -2 -23 4010.07 247.921  14
  -1   2  23 4133.36 297.189  11
  -1  -2 -23 4451.28 336.152  18
  -1   2  22 882.729 185.974  11
   1   2 -22 1209.96 228.397  18
  -1  -2 -22 767.885 209.477  18
  -1  -2 -22 1010.49 165.559  14
   1   2 -21 2430.78 300.780  18
  -1   2  21 2778.81 291.100  11
   1   2 -20 11437.8 598.692  18
  -1   2  20 11720.5 522.416  15
  -1  -2 -20 11893.4 602.034  18
   1  -2  20 10895.7 520.043  15
   1   2 -20 10853.6 515.721  19
  -1   2  20 12380.9 599.179  11
   1   2 -19 1240.52 238.308  18
  -1   2  19 1612.82 263.573  11
  -1  -2 -19 1998.76 284.593  18
  -1   2  19 1494.63 210.952  15
   1  -2  19 1626.94 232.770  15
   1   2 -19 1317.10 221.221  19
   1   2 -18 30838.6 886.658  19
   1   2 -18 30559.9 952.461  18
  -1   2  18 30636.0 866.392  15
  -1  -2 -18 31919.1 959.596  18
   1   2 -17 3131.64 691.544   5
   1   2 -17 4447.62 353.579  19
  -1   2  17 3621.77 792.202   3
   1  -2  17 3005.73 785.099   3
  -1  -2 -17 3824.75 351.165  18
   1   2 -17 4545.08 382.015  18
  -1   2  17 4209.78 333.184  15
   1   2 -16 2258.54 252.106  19
  -1   2  16 1847.23 220.225  15
  -1  -2 -16 2058.22 257.292  18
   1  -2  16 1377.90 461.502   3
   1   2 -16 2137.64 266.474  18
   1   2 -15 1936.14 546.753   5
  -1   2  15 1700.36 212.391  15
   1   2 -15 1250.30 196.480  19
   1  -2  15 1316.13 559.329   3
  -1  -2 -15 2184.03 255.179  18
   1   2 -15 1289.92 207.422  18
   1   2 -14 7195.90 975.261   5
   1  -2  14 7352.87 1006.62   3
   1  -2  13 11430.9 1181.45   3
   1   2 -13 10268.2 1120.66   5
  -1  -2 -13 11407.0 915.535   5
  -1  -2 -12 79344.4 2942.80   1
   1   2 -12 77141.3 2849.59   5
  -1  -2 -12 76029.6 2241.29   5
   1  -2  12 79410.9 2865.10   3
   1  -2  11 2010.29 517.871   3
  -1   2  11 1277.13 372.355   6
  -1  -2 -11 1816.68 363.819   5
  -1  -2 -11 1606.98 457.490   1
   1  -2  10 67049.8 2329.89   3
  -1   2  10 61987.0 2048.66   6
  -1   2  10 63544.2 1835.10   2
  -1  -2 -10 62999.1 2355.50   1
  -1  -2 -10 64501.5 1847.38   5
  -1  -2  -9 21758.1 1307.03   1
  -1   2   9 22008.1 1043.84   2
  -1  -2  -9 22072.0 1010.16   5
   1  -2   9 22559.9 1276.41   3
  -1   2   9 21657.4 1151.03   6
  -1  -2  -8 14242.6 755.492   5
   1  -2   8 12934.3 900.376   3
  -1   2   8 12953.7 780.764   2
  -1  -2  -8 14756.8 1014.07   1
  -1   2   8 13747.0 867.851   6
   1  -2   7 3660.04 474.301   3
  -1   2   7 3079.47 385.453   2
  -1  -2  -7 3744.53 512.218   1
  -1   2   7 3336.73 431.699   6
  -1  -2  -7 3482.81 350.706   5
  -1  -2  -6 4521.24 371.211   5
  -1   2   6 4477.05 461.851   6
  -1  -2  -6 4057.76 485.466   1
   1  -2   6 5057.38 500.257   3
  -1   2   6 4555.69 439.942   2
  -1   2   5 3990.33 386.283   2
  -1  -2  -5 3460.76 302.932   5
  -1  -2  -5 3472.17 423.606   1
   1  -2   5 4220.64 412.631   3
  -1   2   4 984497. 5371.74   2
   1  -2   4 976374. 5384.13   3
  -1  -2  -4 997386. 5868.91   1
  -1  -2  -4 999999. 4199.57   5
  -1  -2  -3 9149.51 545.275   1
  -1  -2  -3 9300.82 374.874   5
  -1   2   3 9172.49 508.945   2
   1  -2   3 9441.49 487.927   3
  -1  -2  -2 106873. 1024.92   4
  -1   2   2 109282. 1620.35   2
  -1  -2  -2 106063. 1654.62   1
  -1   2   1 18672.5 645.910   2
  -1   2   1 18396.5 426.438   4
  -1  -2  -1 19200.9 775.759   3
   1  -2   1 17958.3 578.615   3
  -1   2   1 18352.6 382.716   5
  -1  -2  -1 18928.9 418.134   4
  -1   2   0 49152.8 751.580   4
   1  -2   0 47295.5 935.208   3
  -1   2   0 49839.5 748.632   5
  -1  -2   0 48514.1 1185.43   3
   1  -2   0 47471.0 698.689   1
  -1   2  -1 16211.6 515.043   5
   1  -2  -1 16331.4 474.447   1
  -1   2  -1 15582.8 506.961   4
  -1  -2   1 17052.0 719.548   3
  -1  -2   2 93002.5 1679.76   3
   1  -2  -2 92283.5 1315.68   1
  -1  -2   3 7175.17 514.633   3
   1  -2  -3 7469.73 450.182   1
  -1  -2   4 956089. 5989.81   3
   1  -2  -4 948513. 5489.74   1
   1  -2  -5 3899.80 434.431   1
  -1  -2   5 4349.02 477.058   3
  -1  -2   6 2184.33 386.144   3
  -1   2  -6 3019.56 429.163   5
   1  -2  -6 2427.01 388.312   1
  -1  -2   7 4210.89 544.334   3
  -1   2  -7 5317.69 593.522   5
   1  -2  -7 4328.41 527.432   1
   1   2   7 4793.48 387.561   2
   1   2   8 13111.5 630.841   2
   1  -2  -8 12781.5 711.692   5
   1  -2  -8 13330.7 968.809   1
  -1   2  -8 15042.4 1007.34   5
  -1  -2   8 12972.4 972.968   3
  -1  -2   9 21640.2 1309.32   3
   1   2   9 19759.3 785.445   2
   1  -2  -9 20486.3 1264.88   1
   1  -2  -9 20360.4 953.277   5
  -1   2  -9 19881.0 1251.75   5
   1  -2 -10 62694.0 2335.27   1
  -1   2 -10 61308.9 2276.55   5
  -1  -2  10 64376.7 2395.46   3
   1  -2 -10 59775.2 1758.03   5
  -1  -2  11 701.833 379.156   3
  -1   2 -11 240.254 316.101   5
   1  -2 -11 857.772 267.491   5
   1  -2 -12 72693.5 2180.20   5
  -1  -2  12 81665.2 3025.13   3
  -1   2 -12 82493.0 2924.97   5
  -1   2 -13 11300.0 1170.43   5
  -1  -2  13 12464.1 1280.07   3
  -1   2 -14 5115.58 832.909   5
  -1  -2  14 5344.53 768.172   6
  -1  -2  14 4688.54 855.957   3
  -1   2 -15 1527.87 225.992  18
  -1  -2  15 1781.56 600.914   3
   1  -2 -15 2482.89 275.832  18
   1  -2 -15 2567.06 277.524  19
  -1   2 -15 1954.72 499.557   5
  -1  -2  15 2231.45 570.350   6
  -1  -2  16 1871.10 586.390   3
  -1   2 -16 1840.42 245.548  18
  -1  -2  16 1983.24 231.634  13
   1  -2 -16 1967.73 252.946  19
  -1  -2  16 2396.39 557.688   6
   1  -2 -16 1677.39 237.544  18
  -1   2 -16 2612.81 626.135   5
  -1   2 -17 4280.99 814.827   5
  -1   2 -17 4658.51 386.589  18
   1  -2 -17 4223.93 369.325  19
   1  -2 -17 3958.57 363.229  18
  -1  -2  17 4973.89 347.656  13
  -1  -2  17 4226.53 893.475   3
  -1  -2  18 35062.0 883.009  13
   1   2  18 36035.7 960.602  11
  -1   2 -18 34882.4 1022.78  18
   1  -2 -18 36978.6 1046.58  18
   1   2  19 846.719 183.474  11
   1  -2 -19 1068.86 230.699  18
  -1   2 -19 910.365 228.808  18
  -1  -2  19 631.102 188.212  15
  -1   2 -20 8669.77 530.372  18
   1  -2 -20 9332.55 556.088  18
  -1  -2  20 9127.65 518.068  15
   1   2  20 9162.46 485.610  11
   1  -2 -21 2812.01 321.240  18
   1   2  21 2568.65 265.468  11
  -1  -2  21 2506.09 282.016  15
  -1   2 -21 2048.98 281.790  18
  -1   2 -22 1041.17 213.751  18
   1  -2 -22 1024.22 227.881  18
   1   2  22 951.814 160.576  11
  -1  -2  22 1536.98 213.190  15
  -1   2 -23 3746.48 323.161  18
  -1  -2  23 3730.63 276.335  11
  -1  -2  23 3727.66 268.956  15
   1  -2 -23 4306.15 339.573  18
  -1  -2  24 119.284 91.4436  11
  -1   2 -24 101.996 126.141  18
   1  -2 -24 149.225 80.8735  14
   1  -2 -24 65.9832 122.398  18
  -1  -2  24 33.6432 86.9960  15
  -1   2 -25 958.252 144.679  18
   1  -2 -25 931.359 146.524  18
  -1  -3 -25 1275.65 137.672  18
   1   3 -24 14726.7 484.632  18
  -1  -3 -24 17043.4 531.031  18
  -1   3  24 16199.1 477.143  11
  -1  -3 -24 13923.5 367.606  14
  -1  -3 -23 5704.28 356.332  18
  -1   3  23 5786.35 340.305  11
   1   3 -23 5286.02 352.206  18
  -1  -3 -23 5100.89 283.914  14
  -1   3  22 25381.5 762.392  11
  -1  -3 -22 24717.3 682.044  14
   1   3 -22 25400.9 784.293  18
  -1  -3 -22 25908.4 790.124  18
  -1  -3 -21 1184.39 226.627  18
   1  -3  21 1048.27 184.353  15
   1   3 -21 1026.82 215.488  18
  -1   3  21 1030.72 206.728  11
   1   3 -20 1152.64 230.726  18
  -1  -3 -20 1049.07 223.692  18
   1  -3  20 1043.13 205.732  15
  -1   3  20 1100.27 222.661  11
   1   3 -20 959.127 175.953  19
   1   3 -19 20817.8 698.250  19
  -1   3  19 22924.9 816.473  11
   1   3 -19 20685.5 788.935  18
  -1  -3 -19 22447.7 813.505  18
  -1  -3 -18 4629.13 380.973  18
   1   3 -18 4408.92 343.346  19
  -1   3  18 4919.64 348.830  15
  -1   3  18 4929.77 400.822  11
   1   3 -18 5023.10 406.556  18
   1   3 -17 242.456 158.100  18
   1  -3  17 1052.59 559.120   3
  -1   3  17 524.323 140.538  15
   1   3 -17 575.826 154.120  19
  -1  -3 -17 572.354 198.164  18
   1   3 -17 1170.06 414.771   5
  -1   3  17 760.324 193.356  11
   1   3 -16 69985.0 1343.90  18
   1   3 -16 73321.0 3299.56   5
  -1  -3 -16 74750.9 1382.51  18
   1  -3  16 72462.0 3349.74   3
   1   3 -16 70942.3 1264.09  19
  -1   3  16 71216.6 1255.41  15
  -1   3  15 3284.31 282.430  15
   1  -3  15 2695.38 703.951   3
   1   3 -15 2943.81 709.091   5
   1   3 -15 2931.34 265.297  19
  -1  -3 -15 3092.07 287.395  18
   1   3 -15 2621.44 270.393  18
   1  -3  14 16822.4 1518.32   3
  -1  -3 -14 16776.5 604.417  18
   1   3 -14 14477.2 1409.61   5
  -1  -3 -14 16949.8 1569.24   1
   1  -3  13 744.723 349.568   3
   1   3 -13 735.603 288.421   5
  -1  -3 -13 870.828 388.845   1
  -1  -3 -12 1379.27 489.686   1
   1   3 -12 1402.84 465.694   5
   1  -3  12 1398.38 408.279   3
   1  -3  11 3772.17 654.916   3
  -1   3  11 3198.62 499.125   2
  -1  -3 -11 3380.61 639.899   1
  -1  -3 -10 6294.01 809.706   1
  -1  -3 -10 6335.84 542.863   5
  -1   3  10 5862.24 623.808   2
   1  -3  10 7445.91 824.646   3
   1  -3   9 26005.7 1408.56   3
  -1  -3  -9 28055.6 1549.85   1
  -1   3   9 27754.0 1264.29   2
  -1  -3  -9 27651.4 1037.83   5
   1  -3   8 166325. 3336.55   3
  -1  -3  -8 160028. 2299.35   5
  -1   3   8 163425. 2932.87   2
  -1  -3  -8 160763. 3468.62   1
  -1  -3  -7 1253.32 356.396   1
  -1   3   7 962.560 270.104   2
  -1  -3  -7 1047.27 203.857   5
   1  -3   7 898.224 297.753   3
  -1  -3  -6 19118.3 664.316   5
  -1  -3  -6 18612.0 1045.70   1
   1  -3   6 19296.7 1005.13   3
  -1   3   6 20069.6 949.447   2
  -1   3   5 159291. 2548.90   2
  -1  -3  -5 164083. 2814.62   1
  -1  -3  -5 159071. 1706.82   5
  -1   3   4 99472.3 1942.17   2
   1  -3   4 98393.0 1937.36   3
  -1  -3  -4 97493.5 2044.81   1
   1  -3   3 52827.2 1350.19   3
  -1   3   3 51327.4 1357.15   2
  -1  -3  -3 53730.6 1449.66   1
   1  -3   2 89389.9 1680.90   3
  -1   3   2 86762.5 868.059   4
  -1  -3  -1 13093.4 763.959   3
  -1   3   1 12754.7 342.473   5
  -1   3   1 12637.9 346.571   4
  -1  -3  -1 12442.0 330.676   4
   1  -3   1 11412.5 606.406   3
  -1   3   0 9700.08 382.702   5
  -1   3   0 10206.4 373.868   4
  -1  -3   0 10546.8 684.111   3
   1  -3   0 9782.53 553.762   3
   1  -3   0 9477.54 427.369   1
  -1  -3   1 12383.9 734.675   3
  -1   3  -1 11561.5 495.609   5
   1  -3  -1 13280.6 533.482   1
  -1  -3   2 116118. 2195.99   3
   1  -3  -2 112582. 1679.16   1
  -1   3  -2 115810. 1745.98   5
  -1  -3   3 56563.1 1620.91   3
  -1   3  -3 57763.6 1398.00   5
   1  -3  -3 55889.0 1305.86   1
  -1  -3   4 94334.3 2140.65   3
   1  -3  -4 95427.3 1879.79   1
  -1   3  -4 96342.4 1971.11   5
  -1  -3   5 167835. 2997.54   3
  -1   3  -5 162292. 2784.96   5
   1  -3  -5 169006. 2735.82   1
  -1   3  -6 10239.0 773.384   5
   1  -3  -6 11054.1 778.486   1
  -1  -3   6 9522.72 790.348   3
   1  -3  -6 10361.3 416.771   5
  -1  -3   7 2909.11 502.261   3
  -1   3  -7 2553.25 448.522   5
  -1   3  -7 2225.25 154.548   2
   1  -3  -7 2776.84 450.786   1
   1  -3  -7 3163.10 275.700   5
  -1  -3   8 166498. 3584.62   3
   1   3   8 164934. 2627.25   2
   1  -3  -8 158144. 2112.56   5
  -1   3  -8 169462. 3519.70   5
   1  -3  -8 167468. 3414.31   1
  -1   3  -9 29131.6 1553.27   5
  -1  -3   9 29325.4 1598.68   3
   1   3   9 27816.5 1096.28   2
   1  -3  -9 27512.0 1508.37   1
   1  -3  -9 27038.2 958.226   5
   1   3  10 7722.17 592.963   2
  -1  -3  10 8759.69 956.688   3
  -1   3 -10 8494.46 907.958   5
   1  -3 -10 8619.85 926.569   1
  -1  -3  11 3490.20 639.372   3
   1  -3 -11 4022.13 705.485   1
  -1   3 -11 3867.18 696.777   5
  -1  -3  12 2069.59 559.629   3
  -1   3 -12 2454.80 605.267   5
  -1   3 -13 911.947 403.700   5
  -1  -3  13 455.586 416.968   3
  -1   3 -14 15872.8 1464.85   5
  -1   3 -14 17513.6 621.127  18
  -1  -3  14 19358.6 1682.31   3
   1  -3 -14 16652.1 619.960  19
   1  -3 -15 1779.79 242.028  19
  -1  -3  15 1694.55 473.852   6
  -1   3 -15 2158.06 253.423  18
  -1  -3  15 1487.26 550.437   3
   1   3  15 2272.58 250.756  11
  -1   3 -15 2264.46 601.743   5
   1  -3 -15 2114.80 258.855  18
   1  -3 -16 64640.1 1323.24  19
   1   3  16 65570.7 1250.67  11
  -1  -3  16 66677.0 3334.48   3
   1  -3 -16 67050.6 1336.05  18
  -1   3 -16 62720.2 3038.30   5
  -1  -3  16 63717.0 2803.03   6
  -1   3 -16 62806.4 1293.74  18
   1  -3 -17 278.913 162.862  18
  -1  -3  17 312.328 131.250  13
   1   3  17 522.920 149.321  11
  -1   3 -17 601.111 186.521  18
  -1   3 -17 701.311 405.142   5
  -1  -3  18 3546.13 303.289  13
   1  -3 -18 3219.40 337.694  18
  -1   3 -18 3453.96 340.650  18
   1   3  18 3215.14 310.019  11
   1  -3 -19 25306.1 868.847  18
  -1  -3  19 22560.5 730.097  13
   1   3  19 24847.8 804.189  11
  -1   3 -19 23272.2 843.264  18
   1  -3 -20 1505.07 245.866  18
  -1  -3  20 1314.13 223.653  15
  -1   3 -20 1513.86 262.212  18
  -1  -3  20 1820.95 221.428  13
   1   3  20 1675.02 238.688  11
   1  -3 -21 497.785 178.337  18
  -1   3 -21 921.204 213.095  18
  -1  -3  21 672.907 185.437  15
   1   3  21 940.252 178.126  11
   1  -3 -22 29120.7 851.720  18
  -1  -3  22 27151.3 784.015  15
  -1   3 -22 27573.5 845.773  18
  -1  -3  23 5971.69 329.972  15
  -1   3 -23 5554.26 364.573  18
   1  -3 -23 6509.12 390.129  18
  -1  -3  24 15160.2 423.481  11
  -1   3 -24 16789.4 539.947  18
   1  -3 -24 15763.8 450.663  14
   1  -3 -24 16507.9 536.816  18
  -1  -3  24 15319.8 427.393  15
   1  -3 -25 1012.49 135.320  18
  -1   4  24 69.3142 77.5617  11
   1   4 -24 292.047 92.9075  18
  -1  -4 -24 147.916 93.5134  18
  -1  -4 -24 205.490 81.1151  14
   1   4 -23 1310.72 180.582  18
  -1  -4 -23 1804.64 206.711  18
  -1  -4 -23 1925.21 185.016  14
  -1   4  23 1608.21 193.347  11
   1   4 -22 4590.90 327.654  18
   1  -4  22 4437.71 300.962  15
  -1  -4 -22 4603.99 333.614  18
  -1   4  22 4647.92 332.278  11
  -1  -4 -22 4173.13 299.600  14
   1   4 -21 24.0144 131.588  18
  -1   4  21 45.6071 127.337  11
   1  -4  21-97.4003 136.145  15
  -1  -4 -21 0.56960 123.051  14
  -1  -4 -21 119.795 147.550  18
  -1   4  20 13931.1 629.472  11
   1   4 -20 12788.7 599.651  18
  -1  -4 -20 13377.9 609.931  18
   1  -4  19 3108.84 284.351  13
  -1   4  19 2953.57 316.866  11
   1   4 -19 2532.71 293.583  18
  -1  -4 -19 2839.02 309.791  18
  -1   4  18 61317.0 1334.18  11
   1   4 -18 58383.6 1276.87  18
  -1  -4 -18 61896.8 1312.36  18
   1   4 -17 1991.85 267.697  18
  -1   4  17 1882.35 272.240  11
  -1  -4 -17 2091.59 273.595  18
  -1  -4 -16 609.528 167.239  18
   1   4 -16 774.190 191.009  18
  -1   4  16 694.683 191.966  11
   1  -4  16 1399.22 539.467   3
   1   4 -16 1194.16 488.091   5
   1  -4  15 1918.05 623.213   3
  -1  -4 -15 2418.91 259.916  18
  -1   4  15 2195.75 260.425  11
   1   4 -15 1739.20 215.461  18
   1   4 -15 2088.80 623.077   5
   1   4 -14 3045.43 271.344  18
  -1  -4 -14 3485.01 296.073  18
   1  -4  14 3085.93 700.206   3
  -1   4  14 3403.72 307.827  11
   1   4 -14 2946.86 316.998  17
   1   4 -14 2386.94 634.487   5
  -1  -4 -14 3093.35 747.684   1
   1   4 -13 8306.92 1060.99   5
   1  -4  13 8881.32 1113.76   3
  -1  -4 -13 7203.72 1006.66   1
   1   4 -12 37465.6 2121.09   5
  -1  -4 -12 42817.5 2331.31   1
   1  -4  12 39030.6 2147.80   3
   1  -4  11 308.292 270.935   3
  -1  -4 -11 290.108 341.524   1
  -1   4  11 55.7172 207.280   2
  -1  -4 -10 32234.3 1816.00   1
   1  -4  10 32766.6 1785.51   3
  -1   4  10 32012.8 1530.55   2
   1  -4   9 19349.8 1306.94   3
  -1  -4  -9 20916.7 1412.14   1
  -1   4   9 20837.6 1198.67   2
  -1  -4  -8 8786.79 890.294   1
  -1   4   8 7662.91 713.339   2
   1  -4   8 8641.25 837.099   3
  -1   4   7 31010.5 1348.32   2
  -1  -4  -7 32602.1 1543.62   1
   1  -4   7 30192.9 1458.94   3
   1  -4   6 67765.9 2037.30   3
  -1  -4  -6 66358.7 2083.31   1
  -1   4   6 66716.0 1909.27   2
  -1  -4  -5 264090. 3853.56   1
  -1   4   5 262491. 3658.50   2
  -1  -4  -4 235496. 3458.75   1
   1  -4   4 232940. 3367.11   3
  -1   4   4 235072. 3368.84   2
  -1  -4  -3 30408.9 1212.66   1
   1  -4   3 27391.0 1158.49   3
   1  -4   2 4578.08 492.848   3
  -1  -4  -2 5269.51 515.489   1
  -1   4   1 2609.79 178.801   5
  -1  -4  -1 2084.16 130.614   4
  -1  -4  -1 2032.01 414.138   3
   1  -4   1 2313.03 362.116   3
   1  -4   0 68923.4 1333.78   1
  -1   4   0 69230.7 1113.97   5
  -1  -4   0 71246.3 1985.56   3
   1  -4   0 70059.6 1713.91   3
  -1  -4   1 3015.07 478.490   3
   1  -4  -1 3351.09 334.814   1
  -1   4  -1 2833.25 295.053   5
  -1   4  -2 2092.22 288.935   5
  -1  -4   2 1574.40 368.700   3
   1  -4  -2 1647.76 269.420   1
  -1   4  -3 23822.0 969.610   5
   1  -4  -3 25113.0 968.763   1
  -1  -4   3 25195.6 1224.64   3
  -1  -4   4 253236. 3887.15   3
  -1   4  -4 254273. 3385.92   5
   1  -4  -4 246084. 3239.99   1
  -1  -4   5 251537. 4052.83   3
  -1   4  -5 250784. 3687.63   5
  -1   4  -6 68974.6 2057.59   5
  -1  -4   6 68059.8 2233.01   3
   1  -4  -6 64642.6 1972.63   1
  -1  -4   7 35730.8 1692.52   3
   1  -4  -7 36444.2 1567.19   1
  -1   4  -7 37862.7 1638.61   5
  -1   4  -8 9048.19 868.439   5
   1   4   8 9604.21 732.757   2
  -1  -4   8 8981.44 913.704   3
   1  -4  -8 10362.2 924.866   1
   1  -4  -9 20056.4 1344.00   1
  -1   4  -9 17701.8 1278.64   5
   1   4   9 18970.4 1040.27   2
  -1  -4   9 20459.0 1426.62   3
   1   4  10 25879.3 1218.72   2
  -1   4 -10 30872.0 1754.96   5
  -1  -4  10 28212.6 1759.88   3
   1  -4 -10 27668.9 1654.93   1
   1  -4 -11 337.242 318.356   1
  -1  -4  11 230.406 266.215   3
  -1   4 -11 699.297 358.320   5
   1  -4 -12 45869.3 2351.47   1
  -1   4 -12 45531.0 2342.57   5
  -1  -4  12 45772.6 2447.04   3
  -1   4 -13 10144.8 1147.10   5
  -1  -4  13 10024.9 1239.07   3
   1   4  14 3315.98 287.827  11
  -1  -4  14 3627.14 848.730   3
   1  -4 -14 3150.04 302.610  19
  -1   4 -14 3285.72 297.125  18
  -1   4 -14 3147.14 731.826   5
  -1  -4  15 3824.07 811.280   3
  -1   4 -15 3202.33 754.081   5
   1   4  15 3786.48 320.490  11
   1  -4 -15 3653.55 323.450  18
  -1   4 -15 3056.42 298.146  18
  -1  -4  16-11.6781 373.017   3
   1   4  16 538.280 160.850  11
  -1   4 -16 580.689 176.823  18
  -1  -4  16 662.367 216.668   6
  -1   4 -16 589.804 294.224   5
   1  -4 -16 463.281 174.004  18
   1  -4 -17 2521.05 303.667  18
  -1   4 -17 2107.44 275.772  18
   1   4  17 3028.47 307.166  11
  -1  -4  18 65691.8 1291.53  13
   1   4  18 65606.6 1315.01  11
  -1   4 -18 63375.9 1360.73  18
   1  -4 -18 66375.6 1370.21  18
  -1  -4  19 3928.88 332.849  13
   1  -4 -19 4412.89 375.469  18
  -1   4 -19 4397.65 388.127  18
   1   4  19 4228.42 353.301  11
   1   4  20 12549.5 562.801  11
  -1  -4  20 13193.2 549.751  13
  -1   4 -20 13689.4 634.122  18
   1  -4 -20 13760.2 624.477  18
   1  -4 -21-28.1603 148.520  18
  -1  -4  21 28.9609 147.454  15
  -1   4 -21-8.80444 145.742  18
  -1  -4  21-86.0341 103.044  13
   1   4  21 66.7747 120.168  11
   1   4  22 4400.98 301.061  11
  -1  -4  22 5017.59 346.285  15
  -1   4 -22 4706.13 351.991  18
   1  -4 -22 5234.38 364.251  18
   1   4  23 2300.67 190.674  11
   1  -4 -23 1980.31 222.462  18
  -1  -4  23 1694.03 197.268  15
   1  -4 -23 2548.04 223.654  14
  -1   4 -23 1947.51 219.362  18
  -1  -4  24 226.977 91.0691  15
   1  -4 -24 180.282 102.661  18
  -1   4 -24 432.165 116.691  18
   1  -4 -24 324.600 95.3646  14
  -1  -4  24 213.019 76.2795  11
  -1   5  24 11945.0 362.022  11
  -1  -5 -24 11628.3 326.630  14
   1  -5  23 1433.33 150.175  15
  -1   5  23 1280.15 164.452  11
  -1  -5 -23 1252.48 157.629  18
  -1  -5 -23 1267.00 152.142  14
  -1  -5 -22 10055.5 441.812  18
  -1   5  22 11008.5 485.607  11
   1  -5  22 9791.19 421.073  15
  -1  -5 -22 10956.0 459.184  14
   1   5 -22 9360.05 403.291  18
  -1   5  21 215.626 146.469  11
   1  -5  21 18.0344 127.525  15
   1   5 -21 131.556 117.852  18
  -1  -5 -21 295.317 139.280  18
  -1  -5 -21 218.967 137.299  14
   1  -5  20 743.656 163.483  13
  -1  -5 -20 552.180 191.402  14
   1   5 -20 402.621 147.665  18
  -1   5  20 505.774 169.141  11
  -1  -5 -20 666.532 177.725  18
  -1   5  19 5232.77 409.473  11
  -1  -5 -19 5663.56 396.559  18
   1  -5  19 3869.99 319.465  13
   1   5 -19 3578.76 321.788  18
  -1  -5 -18 252.760 141.025  18
  -1   5  18 275.417 173.059  11
   1   5 -18 413.466 165.426  18
   1   5 -17 9368.89 502.210  18
  -1  -5 -17 10145.5 522.129  18
  -1   5  17 10181.6 562.250  11
   1   5 -16 28644.9 832.629  18
   1   5 -16 28992.6 2175.06   5
   1  -5  16 28364.0 2142.33   3
  -1   5  16 29047.2 921.305  11
  -1  -5 -16 29917.7 860.160  18
   1   5 -15 773.206 199.215  17
   1   5 -15 1166.80 503.294   5
  -1  -5 -15 1394.04 540.223   1
  -1   5  15 1439.48 227.773  11
   1  -5  15 924.279 482.399   3
   1   5 -15 1138.97 231.760  20
   1   5 -15 881.992 183.411  18
  -1  -5 -15 1126.49 191.288  18
  -1   5  14 5867.72 408.321  11
   1   5 -14 5804.66 445.662  17
   1   5 -14 5407.83 939.902   5
  -1  -5 -14 5180.57 954.345   1
   1  -5  14 4948.10 926.611   3
  -1  -5 -14 5694.61 360.297  18
   1   5 -14 6181.74 434.264  20
   1   5 -13 1651.28 527.122   5
   1   5 -13 1306.54 238.446  16
  -1   5  13 1931.29 241.369  11
   1  -5  13 1294.83 513.618   3
  -1  -5 -13 2422.67 684.878   1
   1   5 -13 1500.64 254.844  17
  -1  -5 -12 1908.67 625.849   1
   1  -5  12 1417.33 458.192   3
   1   5 -12 862.234 291.280   5
   1   5 -11 668.195 371.472   5
  -1   5  11 757.477 334.168   2
  -1  -5 -11 770.272 376.144   1
   1  -5  11 386.529 333.522   3
  -1  -5 -10 11937.6 1181.67   1
   1  -5  10 13017.7 1199.81   3
  -1   5  10 11908.4 1012.00   2
  -1  -5  -9 15775.0 1268.37   1
  -1   5   9 15916.5 1138.19   2
   1  -5   9 16782.7 1289.12   3
   1  -5   8 227435. 4458.40   3
  -1   5   8 227827. 4097.19   2
  -1  -5  -8 231963. 4574.36   1
   1  -5   7 27740.2 1495.50   3
  -1  -5  -7 29386.2 1554.69   1
  -1   5   7 26592.6 1380.87   2
   1  -5   6 116047. 2880.72   3
  -1  -5  -6 114581. 2909.51   1
  -1   5   6 116479. 2771.68   2
   1  -5   5 39512.7 1652.05   3
  -1   5   5 41360.1 1615.94   2
  -1  -5  -5 41621.5 1681.58   1
  -1   5   4 119524. 2672.95   2
  -1  -5  -4 123413. 2725.15   1
   1  -5   4 115454. 2677.68   3
  -1  -5  -3 24631.0 1179.32   1
   1  -5   3 23663.4 1203.91   3
   1  -5   2 72831.4 2033.68   3
  -1  -5  -2 77556.0 2002.30   1
  -1   5   1 18589.1 489.496   5
  -1  -5  -1 21568.4 1046.51   1
  -1  -5  -1 20390.9 1222.05   3
   1  -5   1 20209.5 1072.95   3
  -1   5   0 25909.5 735.262   5
   1  -5   0 25748.1 1213.28   3
  -1  -5   0 27164.3 1391.33   3
   1  -5   0 25585.1 950.047   1
   1  -5  -1 20327.8 867.836   1
  -1   5  -1 20326.7 779.037   5
  -1  -5   1 21345.6 1229.58   3
  -1   5  -2 60235.1 1469.48   5
  -1  -5   2 64229.4 2122.25   3
   1  -5  -2 62022.3 1575.35   1
   1  -5  -3 22848.4 1017.79   1
  -1   5  -3 22641.5 1009.25   5
  -1  -5   3 22718.5 1286.31   3
  -1   5  -4 117902. 2448.26   5
   1  -5  -4 117070. 2419.16   1
  -1  -5   4 114664. 2934.00   3
   1  -5  -5 37449.5 1470.80   1
  -1  -5   5 37239.0 1725.73   3
  -1   5  -5 36354.8 1491.64   5
  -1  -5   6 103793. 2957.50   3
  -1   5  -6 105711. 2677.12   5
   1  -5  -6 103712. 2602.48   1
  -1   5  -7 27930.2 1490.65   5
   1  -5  -7 27269.2 1429.02   1
  -1  -5   7 26566.4 1581.29   3
  -1  -5   8 222538. 4714.45   3
  -1   5  -8 226546. 4436.93   5
   1  -5  -8 224422. 4340.92   1
   1   5   8 226095. 3914.20   2
  -1  -5   9 19147.7 1462.44   3
   1   5   9 16140.7 1066.38   2
  -1   5  -9 17688.9 1336.86   5
   1  -5  -9 16523.5 1257.43   1
  -1   5 -10 10412.5 1069.56   5
   1   5  10 10354.7 877.214   2
  -1  -5  10 10314.8 1141.96   3
   1  -5 -10 9552.32 1020.12   1
   1  -5 -11 1228.64 427.185   1
  -1  -5  11 880.700 436.553   3
  -1   5 -11 1042.25 443.316   5
   1  -5 -12 1346.34 547.066   1
  -1   5 -12 1257.42 408.749   5
  -1  -5  12 811.126 434.927   3
  -1  -5  13 1660.86 593.441   3
   1   5  13 2260.50 244.477  11
   1  -5 -13 1951.42 576.060   1
  -1   5 -13 2209.82 571.251   5
  -1   5 -14 6773.93 407.573  18
   1   5  14 6903.40 420.767  11
  -1   5 -14 7024.84 448.850  17
  -1   5 -14 7304.39 1067.35   5
  -1  -5  14 7622.57 1140.05   3
  -1  -5  15 256.734 397.259   3
  -1   5 -15 406.172 168.707  18
   1  -5 -15 587.087 175.650  18
   1   5  15 375.969 143.174  11
   1   5  16 31234.6 908.926  11
   1  -5 -16 30067.7 890.544  18
  -1   5 -16 29669.6 890.987  18
   1   5  17 7911.04 468.289  11
  -1   5 -17 8080.88 484.847  18
   1  -5 -17 8738.56 501.184  18
  -1   5 -18 268.447 169.477  18
  -1  -5  18 114.753 135.879  13
   1   5  18 51.1053 130.875  11
   1  -5 -18 42.0478 143.225  18
   1   5  19 5973.75 415.522  11
  -1   5 -19 4493.06 338.259  10
   1  -5 -19 6123.79 420.361  18
  -1   5 -19 4535.21 378.436  18
  -1  -5  19 4925.17 366.001  13
  -1  -5  20 1091.85 199.756  13
   1   5  20 1097.18 201.229  11
   1  -5 -20 945.542 198.484  18
  -1   5 -20 1073.09 217.506  18
   1   5  21 170.557 117.443  11
  -1   5 -21 180.523 133.001  18
  -1  -5  21 47.4100 140.383  15
   1  -5 -21 69.1396 133.113  18
  -1  -5  21 120.663 119.364  13
   1  -5 -22 13073.3 514.109  14
  -1  -5  22 11657.6 425.304  13
   1   5  22 12120.5 462.819  11
  -1  -5  22 12554.1 515.346  15
   1  -5 -22 13409.3 515.259  18
  -1   5 -22 11664.7 487.074  18
  -1  -5  23 1105.45 154.725  15
   1  -5 -23 1477.08 177.074  18
  -1   5 -23 886.636 143.422  18
   1  -5 -23 1429.10 174.494  14
   1  -5 -24 13127.6 382.370  14
  -1  -5  24 12331.2 350.250  15
  -1   6  23 3041.85 219.100  11
  -1  -6 -23 3376.68 218.168  14
   1  -6  23 2672.66 176.075  15
  -1  -6 -22 3994.68 274.458  14
   1  -6  22 3617.38 259.167  15
  -1  -6 -22 3444.40 233.938  18
  -1   6  22 4016.30 289.343  11
   1  -6  21 1612.25 186.532  13
  -1  -6 -21 2218.84 220.412  18
  -1   6  21 2387.94 261.452  11
  -1  -6 -21 2449.05 256.895  14
  -1   6  20 23193.1 774.021  11
  -1  -6 -20 21355.5 665.603  18
  -1  -6 -20 22707.5 741.479  14
   1  -6  20 21624.8 671.132  13
  -1  -6 -19 13633.7 557.208  18
  -1   6  19 14321.3 641.752  11
  -1  -6 -19 14693.6 630.592  14
  -1   6  18 46867.0 1170.72  11
  -1  -6 -18 48391.4 1062.67  18
  -1   6  17 1280.90 230.556  11
  -1  -6 -17 1475.99 215.480  18
  -1  -6 -16 365.099 148.818  18
  -1   6  16 225.693 165.539  11
   1   6 -16 420.601 189.978  20
   1   6 -15 9080.17 571.622  20
   1  -6  15 10201.6 1314.38   3
  -1  -6 -15 11122.7 495.507  18
  -1   6  15 10359.2 559.042  11
   1   6 -15 8928.48 1233.72   5
   1   6 -15 10237.7 620.285  17
  -1  -6 -15 9611.68 1347.00   1
   1  -6  14 16.9620 342.164   3
   1   6 -14 285.862 174.215  20
   1   6 -14-2.05593 344.037   5
  -1  -6 -14 184.997 378.564   1
   1   6 -14 453.297 197.648  17
  -1   6  14 161.868 143.558  11
   1   6 -13 2781.70 348.444  16
   1   6 -13 2690.95 323.336  20
   1   6 -13 2774.33 334.208  17
   1  -6  13 2490.35 647.382   3
  -1   6  13 3084.16 310.935  11
  -1  -6 -13 1849.25 599.214   1
   1   6 -13 2835.00 707.011   5
   1   6 -12 55905.9 1291.28  17
   1   6 -12 53099.3 1295.06  16
   1   6 -12 52508.4 2723.49   5
   1   6 -12 53862.1 1217.07  20
  -1  -6 -12 55927.1 2826.82   1
   1  -6  12 57425.2 2807.89   3
  -1   6  12 54471.5 1138.07  11
   1  -6  11 58.4463 312.970   3
  -1  -6 -11 85.1466 304.727   1
  -1   6  11 341.469 333.363   2
   1   6 -11 380.115 303.821   5
   1   6 -10 24471.5 1726.57   5
  -1   6  10 28492.7 1662.87   2
  -1  -6 -10 27027.2 1814.42   1
   1  -6  10 26969.3 1807.42   3
  -1  -6  -9 13588.3 1246.92   1
  -1   6   9 12353.3 1104.24   2
   1  -6   9 13127.1 1207.80   3
  -1   6   8 18707.3 1295.75   2
   1  -6   8 20304.9 1437.74   3
  -1  -6  -8 20742.5 1473.19   1
  -1  -6  -7 8460.15 923.097   1
  -1   6   7 9464.24 916.438   2
   1  -6   7 7448.84 845.286   3
  -1  -6  -6 2582.78 518.934   1
   1  -6   6 3690.66 608.001   3
  -1   6   6 2632.09 519.809   2
  -1   6   5 87509.1 2582.08   2
   1  -6   5 86997.6 2650.28   3
  -1  -6  -5 85908.1 2550.55   1
  -1  -6  -4 197946. 3729.24   1
  -1   6   4 198695. 3808.09   2
   1  -6   4 192889. 3823.20   3
   1  -6   3 14652.5 1045.43   3
  -1  -6  -3 12899.4 936.911   1
  -1  -6  -2 22108.5 1193.87   1
   1  -6   2 21922.3 1256.32   3
   1  -6   1 43232.5 1730.46   3
  -1  -6  -1 46134.0 1656.10   1
   1  -6   1 44547.4 1373.36   1
   1  -6   0 12067.8 730.077   1
  -1  -6   0 11581.5 1027.85   3
  -1   6   0 11678.1 521.798   5
  -1  -6   1 53635.3 2125.80   3
   1  -6  -1 51451.9 1541.13   1
  -1   6  -1 51072.8 1278.31   5
   1  -6  -2 19446.7 995.113   1
  -1   6  -2 18697.1 874.233   5
  -1  -6   2 18575.7 1278.94   3
  -1  -6   3 12701.5 1072.69   3
   1  -6  -3 12191.5 817.226   1
  -1   6  -3 13405.1 806.507   5
   1  -6  -4 188036. 3309.46   1
  -1   6  -4 194613. 3330.23   5
  -1  -6   4 193173. 4136.72   3
  -1   6  -5 86561.8 2401.53   5
   1  -6  -5 87918.2 2421.11   1
  -1  -6   5 91409.3 2923.91   3
  -1   6  -6 2912.73 524.874   5
  -1  -6   6 2509.70 542.193   3
   1  -6  -6 1950.41 405.407   1
  -1   6  -7 7833.38 831.995   5
  -1  -6   7 6521.95 878.203   3
   1  -6  -7 6991.98 792.007   1
   1  -6  -8 24028.2 1495.78   1
  -1   6  -8 23228.6 1492.49   5
   1   6   8 23586.6 1406.82   2
  -1  -6   8 23638.7 1649.56   3
  -1  -6   9 14995.4 1383.85   3
   1  -6  -9 14770.2 1244.93   1
   1   6   9 16461.5 1192.75   2
  -1   6  -9 15537.4 1296.91   5
   1  -6 -10 21586.7 1574.91   1
  -1   6 -10 20918.7 1552.08   5
  -1  -6  10 23979.0 1796.23   3
   1   6  10 21639.7 1386.84   2
  -1   6 -11 594.913 324.583   5
   1  -6 -11 518.621 312.645   1
  -1  -6  11 1210.33 537.074   3
  -1  -6  12 55334.1 2908.41   3
  -1   6 -12 49992.0 2586.80   5
  -1   6 -12 47853.9 1097.57  20
   1  -6 -12 51264.6 2602.28   1
   1   6  12 51310.3 1067.80  11
  -1   6 -13 1722.94 526.598   5
   1  -6 -13 1784.15 609.220   1
  -1  -6  13 569.800 441.973   3
   1   6  13 1960.82 242.454  11
  -1   6 -13 1492.55 245.992  17
  -1   6 -13 1175.11 203.406  20
  -1   6 -14 788.120 200.353  20
  -1   6 -14 723.947 197.287  17
   1   6  14 432.474 174.375  11
   1  -6 -14-82.3617 357.928   1
  -1  -6  14-333.775 369.950   3
  -1   6 -14 368.073 375.056   5
  -1   6 -15 8321.44 1162.95   5
  -1  -6  15 8059.37 1241.38   3
   1   6  15 9134.89 508.897  11
   1  -6 -15 9677.43 492.164  18
  -1   6 -15 8619.74 502.961  20
  -1   6 -15 8443.93 520.347  17
   1  -6 -16 234.922 126.797  18
   1   6  16 238.329 145.711  11
  -1   6 -16 234.856 147.454  18
  -1   6 -17 1487.80 222.915  18
   1  -6 -17 2141.13 259.345  18
   1   6  17 2093.68 274.599  11
   1  -6 -18 48582.4 1099.54  18
   1   6  18 47524.3 1126.75  11
   1  -6 -19 14552.2 591.540  18
  -1   6 -19 12615.2 568.729  18
  -1   6 -19 12515.7 561.528  10
   1   6  19 14726.9 619.860  11
  -1  -6  19 13832.5 599.485  13
   1   6  20 18898.6 661.212  11
  -1   6 -20 18083.6 613.581  10
  -1   6 -20 17969.0 632.742  18
  -1  -6  20 19725.1 671.614  13
   1  -6 -20 20789.7 673.376  18
  -1  -6  21 1584.52 198.920  13
   1  -6 -21 2175.91 229.246  18
   1  -6 -21 2260.16 247.545  14
  -1  -6  21 1587.14 232.134  15
   1   6  21 2099.79 222.953  11
   1  -6 -22 4221.90 293.699  14
   1  -6 -22 3752.62 251.646  18
  -1  -6  22 4054.04 252.205  13
   1   6  22 3719.01 252.828  11
  -1  -6  22 4633.20 307.830  15
  -1  -6  23 3504.24 230.674  15
   1  -6 -23 3326.73 202.890  18
  -1  -7 -23 2237.02 169.261  14
  -1   7  23 2182.77 170.658  11
  -1  -7 -22 13033.7 451.064  14
   1  -7  22 12121.0 421.919  15
  -1   7  22 13062.2 465.907  11
  -1  -7 -21 1327.95 187.731  14
  -1   7  21 1305.36 199.609  11
   1  -7  21 922.382 147.336  13
  -1   7  20 1818.69 241.772  11
  -1  -7 -20 1850.11 238.587  14
   1  -7  20 1505.86 201.729  13
  -1   7  19 12449.3 582.746  11
  -1  -7 -19 13443.3 587.466  14
  -1   7  18 7536.71 481.413  11
  -1  -7 -18 7523.55 467.715  14
  -1  -7 -17 918.371 212.842  14
  -1   7  17 1029.98 218.783  11
   1   7 -16 25253.2 945.776  20
  -1   7  16 24036.4 859.243  11
  -1  -7 -16 23570.7 818.403  14
   1   7 -16 23827.0 953.543  17
  -1   7  15 5602.83 432.181  11
   1   7 -15 5846.49 486.254  17
   1   7 -15 6241.63 486.177  20
   1   7 -14 4967.18 906.177   5
   1   7 -14 6054.92 480.917  20
   1  -7  14 4823.29 895.046   3
  -1   7  14 5810.04 425.154  11
   1   7 -14 6039.61 488.880  17
   1   7 -14 5035.31 481.679  16
  -1  -7 -14 5786.95 1000.65   1
  -1  -7 -13 2741.90 720.548   1
   1   7 -13 3188.34 364.289  20
  -1   7  13 3344.70 324.133  11
   1   7 -13 2665.95 350.414  16
   1   7 -13 2589.90 671.526   5
   1  -7  13 2610.34 680.182   3
   1   7 -13 3085.44 360.000  17
   1  -7  12 954.550 466.548   3
   1   7 -12 1070.86 254.967  16
   1   7 -12 970.889 224.171  20
   1   7 -12 884.839 412.128   5
   1   7 -12 802.453 235.126  17
  -1   7  12 1177.88 220.875  11
  -1  -7 -12 2007.43 586.352   1
   1   7 -11 20584.8 1690.95   5
   1  -7  11 20560.4 1711.68   3
   1   7 -11 20718.9 829.952  16
  -1   7  11 22550.9 748.238  11
   1   7 -11 21038.8 789.583  20
  -1  -7 -11 23027.7 1803.96   1
  -1   7  11 21987.6 1601.47   2
   1   7 -11 19397.3 793.619  17
   1  -7  10 12799.8 1316.58   3
  -1   7  10 12140.5 1196.29   2
   1   7 -10 13017.2 1298.78   5
  -1  -7 -10 14264.0 1376.77   1
   1  -7   9 42705.8 2293.17   3
  -1  -7  -9 45860.6 2365.07   1
  -1   7   9 42551.7 2147.61   2
   1   7  -9 39161.7 2152.18   5
  -1   7   8 74905.5 2770.44   2
  -1  -7  -8 74320.0 2869.17   1
   1  -7   8 74420.2 2932.72   3
   1   7  -8 84091.3 2984.56   5
  -1  -7  -7 21745.6 1511.72   1
  -1   7   7 19775.2 1416.44   2
   1  -7   7 20179.4 1473.97   3
  -1  -7  -6 240.299 262.204   1
  -1   7   6 591.562 323.627   2
   1  -7   6 6.49399 290.349   3
   1  -7   5 15719.7 1234.40   3
  -1   7   5 16640.1 1258.83   2
  -1  -7  -5 17110.3 1244.00   1
  -1   7   4 26880.0 1552.94   2
   1  -7   4 25189.1 1539.73   3
  -1  -7  -4 25981.7 1469.26   1
   1  -7   3 6749.61 813.426   3
  -1  -7  -3 8831.57 842.836   1
   1  -7   2 89214.9 2790.07   3
  -1  -7  -2 93000.6 2598.39   1
   1  -7   1 5055.53 527.246   1
  -1  -7  -1 5154.88 634.452   1
  -1  -7   0 3071.50 498.085   1
  -1  -7   0 3422.82 648.920   3
   1  -7   0 3338.27 439.460   1
   1  -7  -1 5821.76 584.184   1
  -1  -7   1 6623.83 843.417   3
  -1   7  -1 4976.27 418.123   5
  -1  -7   2 91634.8 3047.04   3
   1  -7  -2 87130.8 2256.32   1
  -1   7  -2 85866.4 1947.98   5
  -1   7  -3 8505.47 681.907   5
  -1  -7   3 8671.53 981.434   3
   1  -7  -3 9961.84 805.028   1
  -1  -7   4 22516.6 1566.46   3
  -1   7  -4 21547.8 1171.24   5
   1  -7  -4 23699.3 1281.51   1
   1  -7  -5 18181.2 1179.11   1
  -1   7  -5 18350.7 1155.70   5
  -1  -7   5 18147.3 1426.75   3
  -1   7  -6 997.817 339.433   5
   1  -7  -6 1395.30 413.011   1
  -1  -7   6 1015.40 422.454   3
  -1   7  -7 17208.4 1265.30   5
  -1  -7   7 15530.4 1391.96   3
   1  -7  -7 16687.6 1256.16   1
  -1  -7   8 82823.1 3328.13   3
  -1   7  -8 79527.7 2849.54   5
   1  -7  -8 81771.3 2852.64   1
   1   7   8 84548.0 2890.30   2
  -1  -7   9 43393.3 2462.62   3
   1  -7  -9 44692.8 2210.05   1
  -1   7  -9 44223.3 2223.48   5
   1   7   9 44103.3 2119.29   2
  -1   7 -10 11924.0 1231.73   5
   1   7  10 11776.1 1124.94   2
  -1  -7  10 13688.3 1456.07   3
   1  -7 -10 11652.0 1201.50   1
  -1  -7  11 24563.3 1989.22   3
  -1   7 -11 21797.4 790.833  17
  -1  -7  11 23513.8 658.095   9
   1   7  11 26659.5 793.946  11
  -1   7 -11 24483.7 821.269  20
  -1   7 -11 23981.0 816.146  16
  -1   7 -11 24073.9 1780.00   5
   1   7  11 24354.5 1589.57   2
   1  -7 -11 24045.8 1786.44   1
  -1  -7  12 1477.10 562.245   3
  -1   7 -12 1291.96 226.939  20
  -1   7 -12 1366.89 242.606  17
   1  -7 -12 1200.85 505.829   1
   1   7  12 1666.55 242.346  11
  -1   7 -12 436.421 346.329   5
  -1   7 -12 1126.87 223.767  16
  -1   7 -13 4445.60 419.629  16
  -1   7 -13 4341.59 382.748  17
   1  -7 -13 5819.01 966.829   1
  -1   7 -13 4127.83 803.696   5
   1   7  13 5090.28 392.472  11
  -1   7 -13 4361.23 387.190  20
  -1  -7  13 4242.77 959.657   3
  -1   7 -14 4191.81 871.313   5
  -1   7 -14 5895.03 446.934  20
   1   7  14 6027.93 425.256  11
  -1  -7  14 5201.85 1017.22   3
  -1   7 -14 5613.28 439.995  17
   1  -7 -14 5561.79 968.086   1
  -1   7 -14 4766.30 428.472  16
  -1   7 -15 7124.83 496.263  20
  -1   7 -15 6942.79 490.469  17
   1  -7 -15 7238.29 410.496  18
   1   7  15 6924.10 461.110  11
   1  -7 -16 25607.5 763.592  18
  -1   7 -16 25314.6 893.116  20
   1   7  16 24492.2 842.861  11
   1  -7 -17 712.943 155.368  18
   1   7  17 592.964 190.129  11
   1  -7 -18 8583.82 443.498  18
   1   7  18 8665.76 492.479  11
   1  -7 -19 14810.4 546.814  18
  -1  -7  19 14525.9 604.039  13
  -1   7 -19 13936.4 587.521  10
   1   7  19 15294.5 613.674  11
   1  -7 -20 1910.29 203.563  18
   1   7  20 1716.29 218.673  11
  -1  -7  20 1615.89 219.640  13
  -1   7 -20 1534.19 193.618  10
   1  -7 -20 1872.31 239.489  14
  -1  -7  21 519.201 160.983  15
   1  -7 -21 745.338 131.103  18
   1  -7 -21 840.888 172.636  14
   1   7  21 758.990 145.069  11
  -1  -7  21 923.753 163.957  13
   1  -7 -22 13641.7 463.270  14
  -1  -7  22 12606.3 406.027  13
   1   7  22 12346.2 401.704  11
  -1  -7  22 12890.5 469.790  15
   1  -7 -23 2273.43 174.548  14
  -1  -7  23 2140.53 169.143  15
   1  -8  22 1006.57 123.362  15
  -1   8  22 1001.95 137.927  11
  -1  -8 -22 1109.14 139.899  14
  -1  -8 -21 486.593 132.366  14
   1  -8  21 291.303 99.4082  13
  -1   8  21 611.833 139.078  11
   1   8 -20 3943.85 269.230  10
  -1  -8 -20 5028.20 330.625  14
  -1   8  20 4589.73 336.169  11
   1  -8  20 4978.39 311.829  13
  -1  -8 -19 5653.43 381.411  14
  -1   8  19 5786.06 397.319  11
  -1   8  18 18314.2 717.004  11
  -1  -8 -18 18962.8 707.926  14
  -1  -8 -17 5576.32 423.478  14
  -1   8  17 5472.23 420.384  11
  -1   8  16 3081.88 336.884  11
   1   8 -16 2941.91 366.881  17
   1   8 -16 3812.67 411.589  20
  -1  -8 -16 3077.54 318.269  14
  -1  -8 -15 4041.92 360.047  14
  -1   8  15 4212.87 389.462  11
   1   8 -15 3607.97 394.102  20
   1   8 -15 3032.49 384.269  17
   1   8 -14 2050.07 321.307  20
   1   8 -14 2236.45 353.131  16
  -1   8  14 2076.28 293.302  11
  -1  -8 -14 1860.96 267.191  14
   1   8 -14 2773.54 365.411  17
   1   8 -13 367.941 211.597  17
  -1  -8 -13 242.224 158.296  14
   1   8 -13 499.066 211.050  20
  -1   8  13 523.467 195.807  11
   1   8 -13 586.879 393.543   5
   1   8 -13 293.358 227.621  16
  -1  -8 -12 45567.3 2651.64   1
   1   8 -12 46770.3 2662.78   5
   1   8 -12 42494.7 1269.77  17
  -1  -8 -12 44494.8 1069.47  14
   1   8 -12 45241.4 1324.22  16
   1  -8  12 43259.6 2597.78   3
  -1   8  12 42116.5 1110.30  11
   1   8 -12 46576.7 1276.02  20
  -1  -8 -11 28829.4 843.320  14
   1   8 -11 27508.7 995.046  17
  -1   8  11 27864.3 1922.33   2
  -1   8  11 29357.2 909.619  11
   1   8 -11 30109.4 1001.44  20
   1  -8  11 29758.6 2111.43   3
  -1  -8 -11 28625.1 2060.49   1
   1   8 -11 31193.1 2074.92   5
   1   8 -11 29986.4 1050.49  16
  -1   8  10 47834.0 1020.06   7
   1   8 -10 48120.2 1256.98  16
  -1  -8 -10 47096.5 2561.59   1
   1  -8  10 49112.7 2657.08   3
  -1   8  10 48099.5 1130.38  11
  -1  -8 -10 46903.1 1034.44  14
   1   8 -10 46260.8 2494.78   5
  -1   8  10 45590.5 2436.37   2
   1   8 -10 47853.6 1227.47  20
  -1   8   9 12422.6 567.351  11
  -1   8   9 10887.2 1187.27   2
   1  -8   9 13438.7 1357.09   3
  -1  -8  -9 11609.1 509.724  14
  -1  -8  -9 11549.1 1249.19   1
   1   8  -9 12683.7 628.833  16
   1   8  -9 12799.0 1287.60   5
   1   8  -9 12405.9 615.652  20
   1  -8   8 21173.5 1655.22   3
  -1   8   8 22110.5 1645.11   2
  -1  -8  -8 22605.1 1676.05   1
   1   8  -8 19107.7 1496.09   5
  -1  -8  -7 6301.45 882.065   1
  -1   8   7 7207.76 936.686   2
   1  -8   7 5976.00 870.977   3
   1   8  -7 6545.68 835.969   5
  -1  -8  -6 7791.18 927.378   1
  -1   8   6 8502.56 999.467   2
   1   8  -6 9074.48 935.754   5
   1  -8   6 9024.35 1049.93   3
   1   8  -5 7940.24 828.982   5
  -1  -8  -5 7901.15 905.779   1
  -1   8   5 8063.88 962.069   2
   1  -8   5 7509.57 934.531   3
  -1   8   4 72184.5 2749.14   2
   1   8  -4 68853.5 2256.58   5
   1  -8   4 66955.8 2671.67   3
  -1  -8  -4 69228.5 2543.10   1
   1  -8   3 920.463 306.496   1
   1  -8   3 365.805 255.888   3
  -1  -8  -3 528.943 325.830   1
   1   8  -3 47.0009 165.712   5
  -1   8   3 748.343 355.307   2
   1  -8   2 3119.95 622.711   3
  -1  -8  -2 3478.75 578.324   1
   1  -8   2 2325.91 408.205   1
  -1  -8  -1 45289.7 1927.81   1
   1  -8   1 44932.7 1662.17   1
   1  -8   0 802.840 281.083   1
  -1  -8   0 865.850 356.416   1
  -1  -8   1 49574.5 1981.40   1
   1  -8  -1 48371.2 1784.35   1
  -1  -8   1 47395.8 2354.46   3
   1  -8  -2 5624.61 644.038   1
  -1  -8   2 5448.10 836.543   3
  -1  -8   3 243.490 404.508   3
  -1   8  -3 573.244 224.976   5
   1  -8  -3 569.557 304.448   1
   1  -8  -4 69004.8 2338.86   1
  -1   8  -4 69027.1 2145.84   5
  -1  -8   4 71733.1 2968.97   3
  -1  -8   5 11063.7 1234.83   3
  -1   8  -5 10367.3 901.744   5
   1  -8  -5 10925.8 977.045   1
  -1  -8   6 7412.17 1027.84   3
   1  -8  -6 7760.92 879.638   1
  -1   8  -6 8681.52 884.804   5
  -1   8  -7 3928.55 641.638   5
   1  -8  -7 5091.41 725.229   1
   1   8   7 4192.32 732.664   2
  -1  -8   7 4172.13 785.492   3
   1   8   8 23698.6 1689.99   2
  -1   8  -8 24039.9 1618.83   5
  -1  -8   8 22909.7 1880.23   3
   1  -8  -8 24963.8 1647.10   1
  -1   8  -9 10337.6 1115.39   5
   1   8   9 10675.9 516.118  11
  -1  -8   9 11365.0 1331.85   3
   1   8   9 10541.9 1149.04   2
  -1   8  -9 10815.6 561.338  16
  -1   8  -9 10669.6 550.526  20
   1  -8  -9 10456.0 1124.64   1
  -1   8 -10 45085.0 2390.02   5
   1   8  10 46552.6 2343.69   2
   1   8  10 46566.1 1087.47  11
  -1  -8  10 44657.4 2705.89   3
   1  -8 -10 43593.2 2347.87   1
  -1   8 -10 47528.7 1175.90  20
  -1   8 -10 45767.2 1164.14  16
  -1  -8  10 45840.4 973.725   9
  -1   8 -11 30797.0 980.115  20
  -1   8 -11 30994.8 995.208  16
   1   8  11 30381.7 902.410  11
  -1   8 -11 29024.0 1995.45   5
  -1  -8  11 29116.0 2235.38   3
   1   8  11 29115.1 1871.96   2
   1  -8 -11 29567.7 1990.76   1
  -1  -8  11 29580.1 794.333   9
  -1   8 -12 46223.3 2575.92   5
  -1  -8  12 44953.7 970.544   9
  -1   8 -12 45118.2 1241.28  16
  -1  -8  12 44703.1 2794.86   3
  -1   8 -12 47210.5 1234.01  20
  -1   8 -12 44614.0 1229.00  17
   1  -8 -12 41836.8 2419.31   1
   1   8  12 43010.8 1096.22  11
  -1   8 -13 918.901 227.731  17
   1   8  13 725.715 187.403  11
  -1   8 -13 565.637 208.661  16
   1  -8 -13 1001.00 459.937   1
  -1  -8  13 805.510 474.432   3
  -1   8 -13-78.2582 274.947   5
  -1   8 -13 1159.83 255.396  20
  -1   8 -14 1858.77 305.445  16
   1   8  14 2039.69 286.712  11
  -1   8 -14 1992.94 299.295  20
  -1   8 -14 2362.19 314.224  17
  -1   8 -15 1785.91 286.194  17
   1   8  15 2026.49 272.757  11
  -1   8 -15 2006.94 310.076  20
  -1   8 -16 2604.14 327.040  20
   1   8  16 2464.30 291.200  11
   1   8  17 6832.04 445.436  11
  -1   8 -17 6000.23 452.680  20
   1  -8 -17 7014.83 456.978  14
   1   8  18 17763.0 684.044  11
   1  -8 -18 18343.9 692.744  14
   1   8  19 5545.84 368.209  11
  -1  -8  19 5727.59 382.446  13
   1  -8 -19 5479.71 379.076  14
  -1   8 -19 5628.77 375.906  10
  -1  -8  20 5756.12 341.027  13
   1  -8 -20 4941.17 327.694  14
   1   8  20 4648.87 314.564  11
  -1   8 -20 4984.40 327.497  10
  -1  -8  21 418.946 118.908  13
   1   8  21 452.162 116.044  11
  -1   8 -21 274.971 105.670  10
   1  -8 -21 428.554 118.199  14
  -1  -8  21 265.027 111.623  15
  -1  -8  22 1346.85 134.368  13
   1  -8 -22 1227.10 145.472  14
  -1  -8  22 1407.96 159.081  15
   1  -9  21 305.282 91.6698  13
  -1   9  21 163.336 93.4843  11
  -1  -9 -21 43.6479 89.0359  14
  -1   9  20 1172.02 180.276  11
   1  -9  20 1021.02 153.348  13
  -1  -9 -20 1193.25 167.054  14
   1   9 -20 672.062 127.561  10
  -1   9  19 8444.07 443.465  11
  -1  -9 -19 9048.99 442.624  14
  -1   9  18 2770.58 296.839  11
  -1  -9 -18 2819.76 286.442  14
  -1  -9 -17 4771.81 375.395  14
  -1   9  17 4837.10 397.452  11
   1   9 -16 30000.5 1054.44  17
   1   9 -16 31302.5 1089.78  20
  -1  -9 -16 33694.1 949.634  14
  -1   9  16 33048.4 998.176  11
   1   9 -15 6114.13 508.047  20
   1   9 -15 6250.35 510.280  17
  -1   9  15 6935.83 480.036  11
  -1  -9 -15 6947.70 453.621  14
   1   9 -14 13768.0 749.102  17
   1   9 -14 11990.3 747.617  16
   1   9 -14 13471.9 752.198  20
  -1   9  14 14281.7 689.670  11
  -1  -9 -14 14628.5 645.610  14
   1   9 -13 8552.03 635.006  16
  -1  -9 -13 9481.37 523.630  14
   1   9 -13 9152.11 633.164  17
   1   9 -13 8660.12 603.304  20
  -1   9  13 9837.81 578.117  11
   1  -9  12 21096.1 685.682   9
  -1  -9 -12 23172.3 802.068  14
   1   9 -12 20999.7 926.284  17
  -1   9  12 22706.4 855.889  11
   1   9 -12 21723.6 922.404  20
   1   9 -12 21596.7 959.518  16
  -1   9  11 19991.7 715.165   7
   1   9 -11 16741.2 1569.36   5
   1   9 -11 18196.2 833.583  20
  -1   9  11 19775.5 1679.63   2
  -1   9  11 20318.4 792.551  11
   1   9 -11 18431.9 866.473  16
  -1  -9 -11 20034.3 726.664  14
  -1  -9 -11 18592.1 1703.59   1
   1   9 -11 16489.9 815.727  17
   1   9 -10 13217.2 1347.68   5
  -1   9  10 14282.8 662.845  11
   1  -9  10 14386.8 1472.60   3
   1   9 -10 14824.8 753.403  16
  -1  -9 -10 13484.2 1423.27   1
  -1  -9 -10 13319.5 586.289  14
   1   9 -10 14719.3 731.106  20
  -1   9  10 14548.0 618.862   7
  -1   9  10 12645.5 1334.84   2
  -1   9   9 4952.89 371.202   7
   1   9  -9 4477.89 411.364  20
  -1   9   9 4255.62 821.352   2
   1   9  -9 4904.72 436.128  16
   1   9  -9 4763.49 813.559   5
   1  -9   9 4509.99 852.052   3
  -1  -9  -9 5655.30 382.269  14
  -1  -9  -9 5533.51 911.183   1
  -1   9   9 5669.30 426.340  11
   1  -9   8 11045.1 1269.78   3
   1   9  -8 11058.3 1171.17   5
   1   9  -8 12432.4 637.951  20
  -1  -9  -8 11709.7 526.928  14
  -1   9   8 11592.2 544.779   7
  -1  -9  -8 12090.1 1280.56   1
  -1   9   8 11319.1 1260.12   2
  -1   9   8 11395.7 570.293  11
   1   9  -8 11960.7 647.208  16
   1  -9   7 11279.4 1251.25   3
   1   9  -7 11602.6 598.293  20
   1   9  -7 11244.1 596.762  16
  -1   9   7 11519.8 557.478  11
  -1  -9  -7 11180.3 1190.75   1
  -1   9   7 11657.9 542.386   7
  -1  -9  -7 11319.5 489.152  14
  -1   9   7 11539.4 1251.82   2
   1   9  -7 10533.4 1075.39   5
  -1   9   6 27267.1 832.534  11
  -1   9   6 26007.7 794.269   7
   1   9  -6 25273.2 851.112  16
   1   9  -6 24916.5 1558.92   5
   1  -9   6 26185.6 1869.43   3
  -1   9   6 27079.4 1867.19   2
   1   9  -6 26594.6 856.477  20
  -1  -9  -6 25439.5 1733.16   1
  -1   9   5 15685.6 1427.87   2
  -1  -9  -5 15347.0 1308.45   1
   1  -9   5 14853.4 1374.90   3
  -1  -9  -4 7396.96 913.517   1
  -1   9   4 6544.19 921.930   2
   1  -9   4 7342.94 967.509   3
  -1   9   3 16534.1 1413.52   2
   1  -9   3 16704.6 1404.22   3
  -1  -9  -3 17720.5 1347.97   1
  -1   9   2 51683.2 2454.44   2
  -1  -9  -2 51678.8 2255.30   1
  -1   9   1 4741.68 794.755   2
  -1  -9  -1 4237.46 658.617   1
   1  -9   1 5141.79 615.832   1
  -1  -9   0 107936. 3156.36   1
   1  -9   0 106760. 2788.35   1
  -1   9   0 107254. 3460.28   2
  -1  -9   1 7516.42 853.629   1
   1  -9  -1 6059.24 687.319   1
  -1  -9   2 53421.9 2668.96   3
   1  -9  -2 51463.3 2025.88   1
  -1  -9   2 54885.0 2224.91   1
   1  -9  -3 21741.0 1342.70   1
  -1  -9   3 19806.4 1654.40   3
  -1  -9   4 6279.35 1006.64   3
   1  -9  -4 7117.55 815.090   1
   1  -9  -5 16954.1 1279.50   1
  -1  -9   5 15945.2 1554.91   3
  -1   9  -5 16571.5 1248.21   2
   1  -9  -6 27273.6 1666.13   1
  -1  -9   6 23503.9 1876.29   3
   1   9   6 25934.2 813.073  11
  -1   9  -6 26685.0 838.907  20
  -1   9  -7 9735.33 552.010  16
   1   9   7 9970.06 513.863   7
   1   9   7 10440.4 535.342  11
   1  -9  -7 11232.7 1122.09   1
   1   9   7 9748.35 1157.93   2
   1  -9  -7 10261.9 440.996  14
  -1   9  -7 10507.7 555.276  20
  -1   9  -7 9772.43 998.481   5
  -1  -9   7 9107.88 1197.72   3
   1   9   8 9282.10 518.341  11
  -1   9  -8 9294.69 1034.78   5
  -1   9  -8 10180.2 575.269  16
   1  -9  -8 9347.62 440.220  14
   1   9   8 9842.24 517.806   7
  -1   9  -8 10020.4 567.232  20
   1  -9  -8 8463.49 1034.87   1
   1   9   8 9083.27 1115.36   2
  -1  -9   8 9569.33 1275.45   3
  -1  -9   9 3313.76 777.756   3
   1  -9  -9 4420.23 319.520  14
  -1   9  -9 4159.00 388.108  20
   1   9   9 4790.01 867.149   2
  -1   9  -9 3972.05 377.772  16
   1  -9  -9 4195.84 757.290   1
   1   9   9 4488.51 373.126  11
  -1   9  -9 2986.94 645.596   5
  -1  -9  10 14357.4 1596.42   3
   1  -9 -10 13758.2 1361.51   1
   1   9  10 13580.4 639.484  11
  -1   9 -10 15392.7 724.358  20
  -1   9 -10 14507.3 711.707  16
   1   9  10 11319.3 1260.22   2
   1  -9 -10 14635.1 590.472  14
  -1   9 -10 13153.3 1316.19   5
  -1  -9  10 15153.3 601.996   9
   1   9  11 16187.5 698.047  11
   1  -9 -11 14247.8 1406.82   1
  -1   9 -11 15237.3 731.293  20
  -1  -9  11 14061.8 1579.16   3
   1  -9 -11 16345.3 638.696  14
  -1   9 -11 14709.2 737.105  16
  -1  -9  11 14627.3 589.895   9
  -1   9 -11 17007.9 1492.44   5
  -1   9 -12 24069.9 932.345  20
  -1  -9  12 21991.2 716.049   9
  -1   9 -12 23367.6 921.671  17
  -1   9 -12 23316.5 941.674  16
   1   9  12 23898.7 858.256  11
   1  -9 -12 25808.5 823.790  14
  -1   9 -13 7607.33 538.903  17
  -1  -9  13 7430.40 421.269   9
  -1   9 -13 7797.81 560.939  20
  -1   9 -13 7236.62 544.263  16
   1   9  13 8347.92 522.529  11
   1  -9 -13 8967.93 499.431  14
   1   9  14 16561.2 713.957  11
  -1   9 -14 16072.5 750.365  17
  -1   9 -14 14442.9 751.093  16
   1  -9 -14 16499.6 680.175  14
  -1   9 -14 16149.9 772.140  20
  -1   9 -15 6340.14 467.613  17
  -1   9 -15 6349.12 499.194  20
   1   9  15 6576.38 462.989  11
   1  -9 -15 7479.48 462.812  14
   1   9  16 33635.7 980.912  11
   1  -9 -16 34643.8 953.985  14
  -1   9 -16 34708.7 1090.37  20
   1   9  17 4216.91 344.390  11
   1  -9 -17 4325.39 345.619  14
  -1   9 -17 3885.06 367.755  20
   1   9  18 3010.08 288.926  11
  -1  -9  18 3241.97 297.724  13
   1  -9 -18 2828.69 274.311  14
  -1  -9  19 8217.28 419.957  13
   1  -9 -19 9009.71 432.310  14
   1   9  19 8484.87 423.258  11
  -1  -9  20 742.369 149.341  13
   1  -9 -20 842.439 149.309  14
   1   9  20 796.146 142.972  11
  -1   9 -20 663.363 142.691  10
  -1  -9  21 430.381 102.207  13
   1   9  21 541.487 98.1776  11
   1  -9 -21 721.431 122.250  14
  -1   9 -21 487.589 106.207  10
  -1  -9  21 397.312 115.313  15
   1  -9 -22 3378.08 184.960  14
  -1 -10 -21 1710.39 139.754  14
   1 -10  20 2754.13 196.042  13
  -1  10  20 2481.55 207.040  11
  -1 -10 -20 2514.75 196.861  14
  -1  10  19 895.978 163.016  11
   1 -10  19 984.502 155.542  13
  -1 -10 -19 945.127 158.313  14
  -1  10  18 10700.0 501.402  11
  -1 -10 -18 10610.0 465.762  14
  -1 -10 -17 4250.36 327.546  14
  -1  10  17 4442.23 361.572  11
   1  10 -16 1382.88 266.534  17
  -1  10  16 847.944 211.199  11
  -1 -10 -16 1042.35 208.526  14
   1  10 -15 8973.39 595.576  17
  -1 -10 -15 10005.3 529.505  14
  -1  10  15 9767.10 565.391  11
   1  10 -15 8639.28 604.293  20
   1  10 -14 1767.79 307.732  20
   1  10 -14 1905.57 324.168  17
  -1 -10 -14 1298.85 223.232  14
   1  10 -14 1025.62 264.113  16
  -1  10  14 1608.22 274.996  11
   1  10 -13 4748.20 465.251  20
   1  10 -13 4059.59 469.040  16
   1  10 -13 4049.18 444.202  17
   1 -10  13 3618.85 292.675   9
  -1 -10 -13 4791.44 386.302  14
  -1  10  12 47385.4 1249.30  11
   1  10 -12 47988.5 1454.20  16
   1  10 -12 47598.9 1420.59  17
   1 -10  12 46300.9 1040.76   9
   1  10 -12 51688.9 1445.46  20
  -1 -10 -12 48257.2 1152.09  14
   1  10 -11 18354.8 882.432  16
   1  10 -11 16235.5 834.396  17
  -1 -10 -11 17470.2 699.597  14
   1  10 -11 18507.7 868.305  20
  -1  10  11 18781.4 731.439   7
  -1  10  11 18629.3 786.073  11
   1  10 -10 833.309 253.324  16
  -1  10  10 970.552 217.278   7
  -1  10  10 1119.75 245.748  11
  -1 -10 -10 1101.83 213.853  14
   1  10 -10 1013.48 265.617  20
  -1 -10  -9 7339.11 1018.80   1
   1  10  -9 7218.23 552.843  16
   1  10  -9 7232.76 549.034  20
  -1 -10  -9 7533.86 445.778  14
  -1  10   9 6816.40 1048.81   2
  -1  10   9 7381.08 502.834  11
  -1  10   9 8259.17 498.189   7
   1  10  -8 8434.88 585.975  16
  -1 -10  -8 7468.50 1028.34   1
  -1  10   8 8473.61 523.583  11
  -1  10   8 8150.06 505.974   7
  -1 -10  -8 8447.36 471.315  14
   1  10  -8 8627.22 572.358  20
  -1  10   8 7996.43 1122.35   2
  -1 -10  -7 10253.4 495.281  14
  -1  10   7 9978.48 1241.49   2
   1 -10   7 8353.46 1147.43   3
   1  10  -7 9604.02 592.115  20
  -1 -10  -7 10048.2 1183.62   1
  -1  10   7 9922.55 562.733  11
  -1  10   7 10268.2 562.857   7
   1  10  -7 9896.79 607.818  16
  -1  10   6 754.910 177.653  11
  -1 -10  -6 907.019 176.926  14
   1 -10   6-123.469 418.897   3
  -1  10   6 754.762 460.594   2
  -1  10   6 822.591 197.307   7
  -1 -10  -6 1212.10 491.979   1
   1  10  -6 640.603 191.433  16
   1  10  -6 423.087 189.159  20
  -1  10   5 2263.95 626.449   2
   1  10  -5 2308.17 290.584  20
  -1  10   5 2459.12 296.954  11
   1  10  -5 2203.44 304.706  16
   1 -10   5 3249.50 750.465   3
  -1 -10  -5 2250.21 233.474  14
  -1 -10  -5 2747.64 607.261   1
  -1  10   5 2616.70 304.672   7
   1  10  -4 80626.8 1567.45  16
   1  10  -4 78580.1 1478.78  20
  -1  10   4 75164.2 1481.91  11
  -1 -10  -4 76599.5 1213.30  14
  -1  10   4 79865.1 3329.74   2
  -1 -10  -4 80932.6 3051.44   1
  -1  10   4 81602.7 1530.35   7
   1  10  -3 2673.88 289.409  20
  -1 -10  -3 2962.01 578.698   1
   1  10  -3 2452.99 303.200  16
  -1  10   3 2498.64 295.717  11
  -1  10   3 3229.63 720.896   2
  -1  10   3 3203.48 327.026   7
  -1  10   2 8501.46 507.578  11
  -1  10   2 8944.20 526.452   7
  -1 -10  -2 8043.93 951.373   1
  -1  10   2 8592.94 1112.38   2
   1  10  -2 8039.74 497.950  16
   1  10  -2 8358.20 464.916  20
  -1  10   1 25867.3 1837.47   2
  -1  10   1 24464.8 853.783   7
  -1 -10  -1 26489.7 1680.83   1
   1  10  -1 26589.0 871.692  16
  -1  10   1 23122.5 818.384  11
  -1  10   0 13835.0 1345.25   2
  -1  10   0 12046.0 595.997  11
  -1 -10   0 11156.1 1092.16   1
   1  10   0 12741.4 605.854  16
  -1  10   0 12880.6 627.659   7
  -1  10  -1 23657.3 1714.15   2
  -1  10  -1 22243.2 832.797   7
  -1 -10   1 24135.6 1569.20   1
   1  10   1 22076.1 848.023   7
   1  10   1 23442.3 830.517  11
  -1 -10   2 7885.63 907.678   1
  -1  10  -2 7185.74 491.073   7
  -1  10  -2 7526.84 436.251  20
   1  10   2 7680.09 509.404   7
  -1  10  -2 5951.16 872.913   2
   1  10   2 7996.19 492.259  11
  -1  10  -2 7513.77 485.629  16
   1  10   3 2120.43 290.301   7
  -1  10  -3 2248.13 546.566   2
  -1  10  -3 1255.32 229.570   7
  -1  10  -3 2017.37 274.755  16
   1  10   3 2004.58 275.593  11
  -1  10  -3 2089.61 256.550  20
  -1 -10   3 1702.17 476.097   1
   1  10   4 78356.3 1561.19   7
  -1  10  -4 77034.5 1550.32  16
   1  10   4 78360.3 1500.34  11
  -1  10  -4 76293.8 2908.29   2
  -1 -10   4 77705.3 3479.32   3
  -1  10  -4 80353.6 1462.27  20
  -1  10  -5 3099.95 325.900  20
   1  10   5 1806.04 560.697   2
  -1 -10   5 2726.83 689.739   3
  -1  10  -5 2611.89 317.240  16
   1  10   5 3202.99 334.150  11
   1  10   5 2829.58 325.518   7
  -1  10  -5 2421.50 520.931   2
   1  10   6 1965.62 277.707   7
  -1 -10   6 2109.55 661.933   3
  -1  10  -6 1968.62 300.200  16
   1  10   6 1448.49 510.761   2
   1  10   6 2077.43 283.159  11
  -1  10  -6 1927.85 272.177  20
   1  10   7 5272.90 425.390   7
  -1  10  -7 5180.58 432.938  16
   1  10   7 6076.29 447.741  11
  -1 -10   7 6144.67 1063.38   3
   1  10   7 6191.72 1011.33   2
  -1  10  -7 5042.17 427.788  20
   1 -10  -7 5800.74 350.363  14
   1  10   8 8039.81 1115.32   2
   1  10   8 8403.97 524.557  11
   1  10   8 7575.72 495.092   7
   1 -10  -8 7675.07 416.064  14
  -1  10  -8 8223.40 547.834  20
  -1 -10   8 9231.76 1254.91   3
  -1  10  -8 8152.83 560.683  16
   1 -10  -9 10896.6 507.314  14
  -1 -10   9 9739.05 1321.05   3
  -1  10  -9 9918.43 608.009  16
  -1  10  -9 10975.7 634.081  20
   1  10   9 10897.8 584.122   7
   1  10   9 10867.4 599.080  11
   1  10   9 12751.6 1382.02   2
  -1  10 -10 1583.98 286.784  20
  -1  10 -10 1007.43 257.676  16
   1 -10 -10 1490.27 220.717  14
   1  10  10 1355.51 260.743  11
  -1 -10  10 998.758 197.770   9
   1 -10 -11 17515.5 666.858  14
   1  10  11 17801.3 759.178  11
  -1 -10  11 17730.6 676.315   9
  -1  10 -11 18144.4 831.178  20
  -1  10 -11 17418.7 825.719  16
  -1  10 -12 42791.9 1277.68  17
  -1  10 -12 43269.2 1300.83  16
  -1  10 -12 43258.8 1293.39  20
   1 -10 -12 43005.3 1048.89  14
  -1 -10  12 42770.7 1028.49   9
   1  10  12 42574.6 1169.20  11
  -1  10 -13 3637.86 391.096  17
   1 -10 -13 4859.77 377.094  14
  -1  10 -13 4163.03 436.517  16
  -1  10 -13 3926.70 413.895  20
  -1 -10  13 3847.08 317.812   9
   1  10  13 4358.59 395.762  11
   1 -10 -14 2066.15 257.141  14
   1  10  14 2011.66 283.823  11
  -1  10 -14 1729.73 296.741  16
  -1  10 -14 2185.15 332.758  20
  -1  10 -14 2038.27 304.805  17
  -1 -10  14 2262.40 232.843   9
  -1  10 -15 9161.33 551.928  17
   1  10  15 10788.5 571.866  11
  -1  10 -15 9445.71 591.431  20
   1 -10 -15 10864.2 533.611  14
  -1  10 -16 867.995 233.906  20
   1 -10 -16 613.480 168.085  14
   1  10  16 838.158 197.504  11
   1 -10 -17 5145.15 347.048  14
   1  10  17 5213.21 368.615  11
  -1  10 -17 5814.48 426.965  20
   1 -10 -18 11390.4 471.255  14
  -1 -10  18 11715.8 489.432  13
   1  10  18 11088.1 485.725  11
  -1  10 -19 843.313 161.344  10
   1  10  19 1005.52 154.708  11
   1 -10 -19 1001.90 155.319  14
  -1 -10  19 941.347 153.630  13
  -1  10 -20 1940.36 182.342  10
   1 -10 -20 2363.79 190.086  14
  -1 -10  20 2344.71 190.247  13
   1  10  20 1993.06 166.967  11
  -1 -10  21 1812.20 149.871  15
  -1 -11 -19 6227.10 285.696  14
   1 -11  19 5712.91 273.531  13
  -1  11  19 5759.10 296.568  11
  -1  11  18 1067.92 169.644  11
  -1 -11 -18 1207.12 164.922  14
  -1 -11 -17 1827.88 212.342  14
  -1  11  17 1691.39 221.870  11
  -1 -11 -16 21410.3 673.912  14
  -1  11  16 21245.5 731.012  11
  -1 -11 -15 15326.6 607.075  14
   1  11 -15 17333.5 770.179  17
  -1  11  15 15225.5 663.444  11
   1  11 -15 17190.2 796.578  20
   1  11 -14 11879.8 680.211  17
  -1 -11 -14 11592.5 545.574  14
  -1  11  14 10693.8 578.069  11
   1  11 -14 10166.0 673.733  16
   1  11 -14 11690.7 687.536  20
  -1  11  13 10533.6 595.153  11
  -1 -11 -13 10723.9 542.083  14
   1 -11  13 9808.29 464.449   9
   1  11 -13 9664.05 669.267  16
   1  11 -13 11052.2 668.211  17
   1  11 -13 11554.0 708.430  20
   1  11 -12 4916.87 487.910  17
   1  11 -12 5598.04 530.008  16
   1  11 -12 5755.85 526.028  20
  -1 -11 -12 6094.71 419.697  14
  -1  11  12 5557.50 415.133   7
   1 -11  12 5568.69 375.295   9
  -1  11  12 5614.69 455.936  11
  -1  11  11 11686.0 602.588   7
   1  11 -11 11089.7 702.004  17
   1  11 -11 11945.4 708.059  20
  -1 -11 -11 11593.2 566.195  14
   1  11 -11 11335.0 717.944  16
   1 -11  11 10586.1 518.613   9
  -1  11  11 12918.7 672.362  11
  -1 -11 -10 30097.9 893.008  14
  -1  11  10 30627.4 983.594   7
   1  11 -10 31874.5 1150.40  20
   1  11 -10 32021.8 1169.19  16
  -1  11  10 30558.0 1021.90  11
  -1  11   9 848.054 234.851  11
   1  11  -9 1646.73 307.701  16
   1  11  -9 1919.93 317.165  20
  -1  11   9 1181.05 241.340   7
  -1 -11  -9 1037.48 204.939  14
   1  11  -8 3884.71 416.534  20
  -1  11   8 3845.04 389.793  11
  -1 -11  -8 4019.58 339.934  14
   1  11  -8 4407.08 455.598  16
  -1  11   8 3905.10 378.838   7
  -1 -11  -7 8420.49 1066.33   1
   1  11  -7 9268.01 614.838  16
  -1  11   7 9028.05 565.880   7
   1  11  -7 9068.25 603.282  20
  -1 -11  -7 9772.91 498.586  14
  -1  11   7 9407.32 581.444  11
  -1  11   6 10238.3 597.745  11
  -1  11   6 8925.82 1214.91   2
   1  11  -6 10878.0 628.285  20
  -1 -11  -6 10702.1 507.924  14
  -1 -11  -6 8558.34 1071.96   1
   1  11  -6 10542.4 640.959  16
  -1  11   6 10305.9 599.436   7
  -1 -11  -5 10906.6 1171.09   1
   1  11  -5 13153.4 675.085  20
   1  11  -5 12324.2 681.208  16
  -1  11   5 12470.5 1433.78   2
  -1  11   5 11997.6 644.441  11
  -1 -11  -5 12796.3 537.148  14
  -1  11   5 12738.0 669.707   7
  -1  11   4 7895.27 539.897   7
  -1 -11  -4 7020.23 960.950   1
  -1  11   4 8684.31 1184.06   2
  -1 -11  -4 7599.99 412.437  14
   1  11  -4 6766.51 515.768  16
   1  11  -4 7832.32 512.515  20
  -1  11   4 7799.96 524.671  11
   1  11  -3 38374.6 1156.94  16
  -1  11   3 38620.6 2423.00   2
  -1  11   3 41520.9 1199.48   7
  -1 -11  -3 38476.2 2136.07   1
   1  11  -3 38876.4 1078.41  20
  -1  11   3 38161.4 1128.66  11
   1  11  -2 11090.6 624.408  16
  -1  11   2 10211.3 1259.54   2
  -1 -11  -2 9139.00 1023.50   1
   1  11  -2 9862.68 545.806  20
  -1  11   2 9375.19 586.460   7
  -1  11   2 8740.26 562.252  11
   1  11  -1 114.171 153.564  16
   1  11  -1 175.992 118.620  20
  -1 -11  -1 310.005 268.842   1
  -1  11   1 326.095 319.145   2
  -1  11   1 9.97170 185.409   7
  -1  11   0 11458.2 524.243  20
  -1  11   0 10488.8 1221.25   2
  -1  11   0 10449.7 628.046   7
  -1 -11   0 10078.9 1078.06   1
   1  11   0 10679.3 601.963  16
  -1  11  -1 448.799 187.798  16
   1  11   1 167.877 158.838  16
  -1  11  -1 558.799 220.950   7
  -1  11  -1 492.684 141.336  20
  -1 -11   1 805.164 373.569   1
  -1  11  -1 338.116 335.946   2
  -1  11  -2 7969.80 1059.96   2
  -1  11  -2 7392.27 531.971   7
  -1  11  -2 8838.57 503.470  20
  -1  11  -2 8551.65 556.793  16
   1  11   2 7976.66 523.190  16
  -1  11  -3 36134.4 1011.89  20
  -1  11  -3 36522.9 1114.46  16
   1  11   3 35457.3 1085.67  11
   1  11   3 33707.5 1113.20   7
  -1  11  -4 7749.55 545.034  16
  -1  11  -4 8271.43 513.791  20
   1  11   4 7822.20 552.380   7
   1  11   4 6548.39 1049.05   2
  -1  11  -4 7343.18 932.571   2
   1  11   4 8063.25 533.817  11
   1  11   5 12507.4 654.002  11
   1  11   5 11220.0 647.587   7
   1  11   5 11344.7 1395.70   2
  -1  11  -5 12759.5 680.784  16
  -1 -11   5 12903.3 1514.93   3
  -1  11  -5 13509.0 668.672  20
  -1  11  -6 11570.6 663.862  16
  -1 -11   6 9776.01 1352.80   3
   1  11   6 10380.6 622.662   7
  -1  11  -6 12008.8 648.936  20
   1  11   6 11145.1 1358.83   2
   1  11   6 11273.5 632.172  11
   1  11   7 8997.58 565.107  11
  -1  11  -7 8972.89 588.432  16
   1  11   7 8090.96 548.134   7
  -1  11  -7 8834.01 576.464  20
   1  11   8 1327.46 256.356   7
  -1  11  -8 1347.55 270.784  20
  -1  11  -8 1769.57 304.299  16
   1 -11  -8 1118.94 179.652  14
   1  11   8 1307.48 252.112  11
   1  11   9 1219.79 249.757  11
   1  11   9 964.247 212.317   7
  -1  11  -9 1582.80 289.892  16
  -1  11  -9 1852.54 323.681  20
   1 -11  -9 1180.48 189.325  14
  -1 -11   9 1738.41 254.877   9
  -1  11 -10 32347.0 1103.43  20
   1 -11 -10 30501.2 851.870  14
   1  11  10 30217.6 1013.68  11
  -1  11 -10 30969.3 1099.62  16
  -1 -11  10 29446.5 898.403   9
  -1 -11  11 9020.58 495.845   9
  -1  11 -11 8564.65 600.441  20
  -1  11 -11 7848.81 569.135  17
   1  11  11 10297.4 590.599  11
  -1  11 -11 9008.51 623.875  16
   1 -11 -11 10098.7 500.271  14
  -1  11 -12 5999.07 519.471  16
   1 -11 -12 6274.83 401.666  14
  -1 -11  12 5349.06 372.029   9
  -1  11 -12 5821.66 497.544  17
  -1  11 -12 5675.17 491.684  20
   1  11  12 6113.22 474.760  11
  -1  11 -13 8319.38 549.274  17
   1 -11 -13 9111.72 474.424  14
  -1  11 -13 8348.17 579.107  20
  -1  11 -13 8467.90 587.345  16
   1  11  13 8568.53 535.697  11
  -1 -11  13 8479.98 449.421   9
  -1  11 -14 11038.0 599.348  17
  -1 -11  14 9851.78 442.888   9
  -1  11 -14 9777.41 605.136  16
   1 -11 -14 9814.05 489.706  14
   1  11  14 10286.8 552.398  11
   1 -11 -15 15766.9 587.149  14
  -1  11 -15 17286.4 690.177  17
  -1  11 -15 17848.8 777.711  20
   1  11  15 15962.6 653.906  11
   1  11  16 19075.9 672.911  11
   1 -11 -16 18268.5 603.490  14
  -1 -11  17 2137.03 227.983  13
   1 -11 -17 2660.85 229.981  14
   1  11  17 2181.22 231.297  11
   1  11  18 689.441 136.874  11
  -1 -11  18 947.628 154.898  13
   1 -11 -18 656.679 134.218  14
  -1  11 -18 758.640 151.433  10
   1  11  19 6244.60 278.642  11
  -1 -11  19 6446.82 290.709  13
   1 -11 -19 6223.56 272.619  14
  -1  12  18 6395.10 298.383  11
  -1 -12 -18 6272.55 267.318  14
   1 -12  18 6609.14 279.773  13
  -1  12  17 5205.55 308.510  11
  -1 -12 -17 5478.28 280.800  14
  -1 -12 -16 1273.23 172.138  14
  -1  12  16 1203.92 191.317  11
  -1 -12 -15 11517.4 476.697  14
   1  12 -15 11162.1 573.812  17
  -1  12  15 11635.6 536.541  11
  -1 -12 -14 3604.68 300.734  14
   1  12 -14 3569.92 397.463  20
   1  12 -14 4373.38 404.800  17
  -1  12  14 3667.86 335.514  11
   1  12 -13 6653.63 529.839  20
   1  12 -13 6396.01 493.252  17
   1  12 -13 6224.90 530.228  16
  -1  12  13 7365.57 486.642  11
   1 -12  13 5893.16 344.743   9
  -1 -12 -13 7078.71 411.644  14
   1  12 -12 12942.9 747.747  16
   1 -12  12 13027.3 531.532   9
  -1 -12 -12 13462.9 575.799  14
   1  12 -12 13671.2 735.651  17
   1  12 -12 13970.5 758.733  20
  -1  12  12 11098.9 550.615   7
  -1  12  12 12308.7 629.670  11
   1  12 -11 2462.14 365.220  20
  -1  12  11 1794.01 270.199   7
   1 -12  11 2558.56 269.166   9
   1  12 -11 1991.59 326.047  17
  -1 -12 -11 1761.91 243.597  14
   1  12 -11 2096.21 352.359  16
  -1  12  11 1910.79 294.613  11
  -1  12  10 14306.5 684.310   7
  -1 -12 -10 14826.5 617.327  14
  -1  12  10 14844.2 717.775  11
   1  12 -10 16188.5 819.706  20
   1  12 -10 15028.9 808.077  16
   1  12  -9 11479.7 688.447  20
   1  12  -9 10859.8 683.962  16
  -1  12   9 10945.3 616.931   7
  -1 -12  -9 11272.0 538.801  14
  -1  12   9 11240.1 631.381  11
  -1 -12  -8 5497.04 382.689  14
   1  12  -8 5478.91 500.746  16
  -1  12   8 4556.63 422.398   7
   1  12  -8 5435.44 497.010  20
  -1  12   8 5659.37 470.950  11
  -1  12   7 6578.97 499.723  11
   1  12  -7 6335.73 514.353  20
  -1  12   7 6600.93 507.547   7
   1  12  -7 5990.88 520.525  16
  -1 -12  -7 6257.02 402.373  14
   1  12  -6 3451.17 408.401  16
  -1 -12  -6 2421.80 258.998  14
  -1  12   6 2540.81 333.591  11
  -1  12   6 2642.23 353.745   7
   1  12  -6 3330.35 392.387  20
   1  12  -5 1147.03 271.498  16
   1  12  -5 895.463 232.285  20
  -1  12   5 1229.37 258.728  11
  -1  12   5 1389.98 268.717   7
  -1 -12  -5 1808.70 227.784  14
   1  12  -4 58811.0 1405.16  20
   1  12  -4 59453.5 1503.46  16
  -1  12   4 56071.8 1461.33   7
  -1  12   4 56471.8 1414.49  11
   1  12  -3 943.489 219.035  20
   1  12  -3 1061.40 272.412  16
  -1  12   3 1054.38 271.161   7
  -1  12   3 971.067 253.173  11
  -1  12   2 10786.6 679.013   7
   1  12  -2 11332.5 582.752  20
   1  12  -2 10738.8 642.667  16
   1  12  -1 10531.8 625.819  16
  -1  12   1 9305.54 592.917  16
  -1  12   0 12391.4 686.715  16
  -1  12   0 10217.5 662.130   7
   1  12   0 11852.3 663.331  16
   1  12   1 10355.1 610.636  16
  -1  12  -1 10642.2 545.317  20
  -1  12  -1 10743.9 633.322  16
  -1  12  -2 10910.3 645.411  16
   1  12   2 10747.5 622.318  16
  -1  12  -2 11027.7 575.272  20
  -1  12  -3 171.742 160.667  20
  -1  12  -3 405.407 203.392  16
   1  12   3 230.342 168.835  16
  -1  12  -4 52651.0 1408.22  16
  -1  12  -4 52767.4 1304.29  20
   1  12   4 52172.0 1310.46  16
   1  12   4 51657.6 1352.73  11
   1  12   5 731.804 221.934  11
  -1  12  -5 643.070 234.882  16
   1  12   5 727.580 207.381  16
  -1  12  -5 443.176 195.926  20
  -1  12  -6 1619.90 302.093  16
   1  12   6 1421.50 282.460  11
  -1  12  -6 2101.68 321.101  20
  -1  12  -7 9700.73 632.679  16
  -1  12  -7 10662.7 641.437  20
   1  12   7 10413.6 620.085  11
  -1 -12   8 4436.57 374.687   9
   1  12   8 4251.65 408.730  11
  -1  12  -8 4447.47 458.088  16
  -1  12  -8 4813.87 453.064  20
  -1 -12   9 10053.8 530.867   9
  -1  12  -9 10138.1 642.597  16
  -1  12  -9 10143.3 630.995  20
   1  12   9 10301.3 605.786  11
  -1 -12  10 16929.7 664.523   9
  -1  12 -10 16190.9 808.617  16
  -1  12 -10 16603.6 808.949  20
   1 -12 -10 15584.8 589.787  14
   1  12  10 16668.5 756.071  11
   1 -12 -11 1524.81 205.741  14
   1  12  11 1330.06 251.769  11
  -1  12 -11 1851.09 312.447  20
  -1  12 -11 2050.95 311.310  17
  -1  12 -11 1656.33 295.139  16
  -1 -12  11 1995.11 250.258   9
  -1  12 -12 13879.7 692.849  17
  -1 -12  12 13687.8 557.350   9
  -1  12 -12 15547.4 763.467  20
  -1  12 -12 13402.5 728.327  16
   1 -12 -12 13335.3 538.716  14
   1  12  12 13443.2 648.229  11
   1 -12 -13 6830.65 387.649  14
  -1  12 -13 6254.65 454.907  17
   1  12  13 6661.74 446.487  11
  -1  12 -13 5901.35 478.396  16
  -1 -12  13 6387.26 365.492   9
  -1  12 -13 7043.30 514.749  20
  -1 -12  14 3943.11 264.519   9
  -1  12 -14 3989.63 342.078  17
   1 -12 -14 4044.13 286.802  14
   1  12  14 3692.59 333.759  11
  -1  12 -14 3974.37 392.141  20
  -1  12 -15 9539.20 539.844  20
  -1  12 -15 8425.82 442.063  17
   1 -12 -15 9907.42 414.697  14
   1  12  15 9407.15 473.570  11
  -1 -12  16 1394.33 181.921  13
   1  12  16 1594.43 200.048  11
   1 -12 -16 1505.30 174.974  14
  -1  12 -16 1371.38 226.814  20
   1 -12 -17 6471.55 289.472  14
   1  12  17 5596.19 303.227  11
  -1  12 -17 5984.73 339.368  10
  -1  12 -18 5908.91 292.705  10
   1 -12 -18 6697.73 251.283  14
   1  12  18 6251.61 269.330  11
   1 -13  17 1218.00 121.816  13
  -1 -13 -16 3905.02 216.560  14
  -1  13  16 3952.12 256.679  11
  -1 -13 -15 1693.69 171.219  14
  -1  13  15 1981.97 217.677  11
   1  13 -14 864.464 202.300  17
  -1 -13 -14 614.439 131.309  14
  -1  13  14 561.354 160.095  11
  -1  13  14 555.997 122.917  16
   1  13 -13 4711.62 416.524  20
  -1 -13 -13 4116.09 290.395  14
   1  13 -13 3914.13 363.085  17
  -1  13  13 4318.24 344.662  11
   1  13 -13 3516.50 373.862  16
   1 -13  13 4007.60 254.661   9
   1  13 -12 2761.58 355.987  16
  -1  13  12 2708.30 306.203  11
   1  13 -12 2754.38 334.312  17
   1 -13  12 2659.25 238.551   9
  -1 -13 -12 2561.16 245.507  14
   1  13 -12 2318.37 331.863  20
   1 -13  11 16785.1 591.678   9
   1  13 -11 16859.2 818.546  16
  -1 -13 -11 16969.2 599.352  14
   1  13 -11 18421.4 813.991  20
   1  13 -11 17339.1 788.301  17
  -1  13  11 17526.0 719.363  11
   1 -13  10 6356.19 403.376   9
   1  13 -10 6662.66 531.689  20
  -1 -13 -10 6202.70 375.844  14
   1  13 -10 6714.72 545.302  16
  -1  13  10 6546.86 472.684  11
   1  13 -10 6895.30 540.938  17
   1 -13   9 753.546 195.772   9
  -1  13   9 764.279 224.647  11
  -1  13   9 696.998 211.166   7
   1  13  -9 947.566 247.915  20
   1  13  -9 525.152 234.900  16
  -1 -13  -9 1025.95 188.248  14
  -1  13   8 11099.5 633.581   7
   1  13  -8 13652.8 745.019  16
  -1 -13  -8 13014.1 542.123  14
  -1  13   8 12837.1 667.423  11
   1  13  -8 13587.7 738.000  20
  -1  13   7 2498.02 324.857  11
  -1  13   7 2257.28 326.230   7
  -1 -13  -7 2575.66 261.328  14
   1  13  -7 3016.62 401.553  16
   1  13  -7 3253.50 382.129  20
   1  13  -6 12811.0 721.897  16
   1  13  -6 12883.3 688.138  20
  -1  13   6 12047.1 664.545  11
  -1  13   6 12011.1 690.054   7
  -1  13   5 14329.9 769.239   7
   1  13  -5 15028.6 738.729  20
   1  13  -5 16381.0 804.713  16
   1  13  -4 6738.98 532.881  16
  -1  13   4 6261.64 527.110   7
   1  13  -4 5873.94 465.636  20
  -1  13   4 7020.27 523.950  16
   1  13  -3 20099.4 882.471  16
   1  13  -3 19009.0 775.570  20
  -1  13   3 18136.9 870.161   7
  -1  13   3 19963.6 861.783  16
   1  13  -2 14054.1 742.731  16
   1  13  -2 13911.5 654.079  20
  -1  13   2 13965.8 733.972  16
   1  13  -1 750.917 237.108  16
  -1  13   1 442.231 221.161  16
  -1  13   0 4131.83 416.103  16
   1  13   0 4326.52 426.635  16
  -1  13  -1 1353.63 235.030  20
  -1  13  -1 1337.19 262.317  16
   1  13   1 670.203 215.127  16
   1  13   2 15696.4 757.868  16
  -1  13  -2 16601.9 695.274  20
  -1  13  -2 15393.1 777.546  16
   1  13   3 17935.8 787.813  16
  -1  13  -3 16521.5 720.659  20
  -1  13  -3 17786.0 828.936  16
   1  13   4 6971.87 499.543  16
  -1  13  -4 6192.47 524.574  16
  -1  13  -4 6300.22 468.831  20
  -1  13  -5 18625.2 850.547  16
  -1  13  -5 16909.7 766.604  20
   1  13   5 17593.9 751.975  16
  -1 -13   6 11031.7 561.766   9
  -1  13  -6 10958.7 657.365  16
   1  13   6 11280.2 599.462  16
  -1  13  -6 11002.5 629.677  20
   1  13   7 2364.82 307.700  16
  -1  13  -7 2359.33 331.342  20
   1  13   7 2248.52 312.114  11
  -1  13  -7 2801.98 369.286  16
  -1 -13   7 2796.60 304.544   9
   1  13   8 12852.9 600.839  16
  -1  13  -8 12469.0 704.458  16
  -1  13  -8 13756.3 712.425  20
   1  13   8 12616.3 657.681  11
  -1 -13   8 13262.7 600.202   9
  -1  13  -9 972.915 257.606  20
   1  13   9 912.789 232.286  11
  -1 -13   9 644.924 184.372   9
  -1  13  -9 636.213 227.517  16
   1  13   9 865.194 184.573  16
  -1  13 -10 7781.03 546.576  16
  -1  13 -10 7272.50 526.924  17
   1  13  10 6768.06 410.830  16
  -1 -13  10 7754.84 445.123   9
  -1  13 -10 7810.73 543.421  20
   1  13  10 6969.85 481.765  11
  -1  13 -11 16587.9 727.107  17
  -1  13 -11 16600.6 758.453  20
  -1 -13  11 16144.4 593.634   9
  -1  13 -11 16128.7 755.624  16
   1  13  11 16827.5 696.031  11
  -1 -13  12 2391.50 234.328   9
   1 -13 -12 2578.53 219.802  14
  -1  13 -12 2463.21 298.065  17
  -1  13 -12 2042.49 294.690  16
  -1  13 -12 2255.82 311.789  20
   1  13  12 2342.53 273.361  11
   1  13  13 4387.49 342.408  11
  -1  13 -13 4625.17 351.811  17
   1 -13 -13 4357.77 266.598  14
  -1  13 -13 4017.64 354.716  16
  -1 -13  13 4351.34 278.980   9
  -1  13 -13 5039.56 412.132  20
   1 -13 -14 738.521 127.928  14
  -1 -13  14 781.995 123.584   9
   1  13  14 797.207 171.041  11
  -1  13 -14 669.700 142.051  17
  -1  13 -14 636.164 185.157  20
   1 -13 -15 1244.27 136.699  14
   1  13  15 1361.79 176.452  11
  -1 -13  15 1382.27 161.287  13
  -1  13 -15 1524.08 222.701  20
  -1  13 -16 2395.89 215.130  10
  -1 -13  16 3299.64 207.168  13
  -1 -13  17 1498.26 126.898  13
  -1  13 -17 970.173 129.787  10
   1 -14  15 6010.99 236.237  13
  -1  14  13 1740.34 162.377  16
  -1 -14 -13 1651.53 155.008  14
   1 -14  13 1741.73 147.505   9
   1  14 -12 4160.90 366.659  16
   1  14 -12 5689.89 385.171  17
  -1 -14 -12 4662.28 257.699  14
   1 -14  12 5200.88 274.805   9
  -1  14  12 4485.68 277.096  16
   1  14 -11 1678.79 270.737  16
   1 -14  11 1778.56 190.036   9
  -1  14  11 1302.56 184.522  16
   1  14 -11 1818.89 264.793  17
  -1 -14 -11 1549.04 168.801  14
   1  14 -11 1507.55 256.955  20
   1 -14  10 6574.62 360.911   9
   1  14 -10 6508.29 484.825  16
   1  14 -10 6805.38 473.775  17
  -1 -14 -10 5668.59 311.806  14
  -1  14  10 5857.32 371.958  16
   1  14 -10 6524.63 471.307  20
  -1  14   9 14937.7 611.700  16
   1 -14   9 16647.6 595.586   9
   1  14  -9 16631.3 763.391  16
   1  14  -9 16038.0 736.505  17
   1  14  -9 15977.4 725.037  20
   1  14  -8 3985.93 413.052  16
  -1  14   8 3898.33 344.836  16
   1  14  -8 3931.18 393.986  20
   1 -14   8 4566.71 341.105   9
  -1  14   7 15034.2 667.404  16
   1  14  -7 13896.6 674.244  20
   1 -14   7 14580.6 604.118   9
   1  14  -7 15445.9 758.101  16
   1  14  -6 425.517 204.910  16
  -1  14   6 673.397 206.456  16
   1  14  -6 98.1593 160.476  20
   1  14  -5 2542.31 312.792  20
  -1  14   5 3685.11 376.466  16
   1  14  -5 3496.20 392.090  16
  -1  14   4 16426.0 752.303  16
   1  14  -4 17944.8 815.449  16
   1  14  -4 15386.8 687.426  20
  -1  14   3 1003.64 248.156  16
   1  14  -3 888.941 254.799  16
  -1 -14  -3 465.516 134.418   9
   1  14  -3 408.921 161.442  20
   1  14  -2-18.1048 193.029  16
  -1 -14  -2 52.4137 109.334   9
  -1  14   2 146.902 190.342  16
  -1 -14  -1 9153.52 456.838   9
  -1  14   1 9477.45 593.754  16
   1  14  -1 9909.65 608.577  16
  -1  14   0 8122.90 559.116  16
   1  14   0 7978.97 543.147  16
  -1 -14   0 7145.92 426.336   9
   1  14   1 10542.5 608.225  16
  -1 -14   1 10488.9 517.873   9
  -1  14  -1 10151.2 622.768  16
  -1 -14   2 280.754 143.738   9
  -1  14  -2 556.713 224.501  16
  -1  14  -2 572.069 178.095  20
   1  14   2 492.903 202.327  16
  -1 -14   3 620.719 182.386   9
   1  14   3 469.238 200.203  16
  -1  14  -3 651.471 224.161  16
  -1  14  -3 381.362 177.688  20
  -1 -14   4 17002.2 669.737   9
   1  14   4 17408.0 740.501  16
  -1  14  -4 16206.3 699.624  20
  -1  14  -4 17816.6 812.136  16
  -1  14  -5 3172.21 337.764  20
   1  14   5 3941.14 360.378  16
  -1 -14   5 3386.79 317.980   9
  -1  14  -5 3255.19 371.591  16
  -1 -14   6 915.399 190.854   9
  -1  14  -6 677.284 197.587  20
   1  14   6 959.355 211.414  16
  -1  14  -6 899.469 249.856  16
  -1  14  -7 13014.3 682.622  16
   1  14   7 12247.8 574.694  16
  -1 -14   7 13123.6 571.876   9
  -1  14  -7 12265.4 631.380  20
  -1  14  -8 4337.74 388.854  20
  -1 -14   8 4052.87 330.339   9
  -1  14  -8 4523.05 422.913  16
   1  14   8 3819.02 320.929  16
   1  14   9 12962.2 524.595  16
  -1  14  -9 13497.9 656.926  17
  -1  14  -9 14755.0 706.652  16
  -1 -14   9 15006.8 575.086   9
  -1  14  -9 14312.9 668.001  20
  -1  14 -10 6077.37 427.755  17
  -1 -14  10 5872.18 358.069   9
  -1  14 -10 6053.05 442.013  20
   1  14  10 4916.30 304.189  16
  -1  14 -10 5633.29 437.744  16
  -1  14 -11 2010.05 279.868  20
  -1 -14  11 2310.58 217.629   9
  -1  14 -11 2112.32 277.291  16
  -1  14 -11 2085.65 252.024  17
  -1  14 -12 6252.81 413.213  20
  -1 -14  12 5917.43 300.571   9
  -1  14 -12 6704.55 380.320  17
  -1  14 -12 5335.15 374.984  16
  -1 -14  13 2740.30 187.670   9
  -1  14 -13 2695.19 221.194  17
  -1 -14  13 2697.39 192.967  13
  -1  14 -13 2927.31 288.709  20
  -1 -14  14 1319.56 128.961  13
  -1  14 -15 3379.99 213.242  10
   1  15 -12 473.312 118.548  17
   1  15 -11 10281.2 444.824  17
  -1  15  11 9658.55 340.883  16
   1 -15  11 9601.57 331.572   9
   1 -15  10 4287.02 254.306   9
  -1  15  10 3899.27 256.885  16
   1  15 -10 3895.49 334.936  16
   1  15 -10 4873.34 346.568  17
  -1  15   9 901.240 159.599  16
   1  15  -9 663.728 176.550  17
   1 -15   9 597.968 128.029   9
   1  15  -9 788.371 211.953  16
  -1  15   8 7830.54 417.534  16
   1  15  -8 9123.84 521.789  16
   1  15  -8 7391.54 443.722  20
   1 -15   8 8784.76 409.515   9
   1  15  -8 8138.53 492.294  17
   1 -15   7 5739.10 344.115   9
  -1  15   7 5672.97 379.736  16
   1  15  -7 5518.31 444.191  16
   1  15  -7 4781.68 362.428  20
   1  15  -6 6112.97 464.395  16
   1 -15   6 6173.45 369.606   9
  -1  15   6 6117.22 404.696  16
   1 -15   5 6142.38 379.441   9
   1  15  -5 5780.47 449.157  16
  -1  15   5 5290.14 392.466  16
   1 -15   4 2572.47 264.218   9
   1  15  -4 2262.29 317.982  16
  -1  15   4 2316.77 291.246  16
   1  15  -3 12911.0 643.327  16
  -1  15   3 14037.6 643.139  16
  -1 -15  -2 8005.01 371.276   9
   1  15  -2 8479.13 541.077  16
  -1  15   2 8688.37 527.807  16
  -1 -15  -1 430.350 127.218   9
   1  15  -1 740.903 234.801  16
  -1  15   1 634.307 213.718  16
  -1 -15   0 3024.87 258.937   9
   1  15   0 3157.28 338.476  16
  -1  15   0 3206.79 355.568  16
   1  15   1 888.707 213.915  16
  -1 -15   1 1338.64 192.094   9
  -1  15  -1 1171.31 256.492  16
   1  15   2 7518.32 476.328  16
  -1  15  -2 7669.23 508.974  16
  -1 -15   2 7767.59 416.691   9
  -1  15  -3 13433.4 662.230  16
  -1 -15   3 13889.9 553.249   9
   1  15   3 13362.1 606.376  16
  -1  15  -4 1800.13 241.274  20
   1  15   4 1661.88 239.526  16
  -1 -15   4 1727.93 226.060   9
  -1  15  -4 1846.16 287.341  16
   1  15   5 4437.53 340.246  16
  -1  15  -5 5036.20 420.197  16
  -1 -15   5 5464.58 357.877   9
  -1  15  -5 4846.67 358.531  20
  -1  15  -6 4976.45 371.103  20
   1  15   6 5010.08 351.461  16
  -1 -15   6 5785.00 362.832   9
  -1  15  -6 5441.89 420.533  16
  -1  15  -7 3897.48 328.482  20
  -1 -15   7 4436.25 306.938   9
   1  15   7 4085.25 301.023  16
  -1  15  -7 3947.28 365.149  16
  -1 -15   8 9511.77 426.127   9
  -1  15  -8 8027.59 461.019  17
   1  15   8 8290.06 386.432  16
  -1  15  -8 8699.94 472.331  20
  -1  15  -8 8359.01 488.468  16
  -1  15  -9 798.357 185.247  20
   1  15   9 1124.34 155.850  16
  -1  15  -9 1285.48 230.946  16
  -1  15  -9 1300.46 203.322  17
  -1 -15   9 1025.01 161.447   9
  -1 -15  10 4032.00 251.480   9
  -1  15 -10 3989.21 319.376  20
  -1  15 -10 3837.44 284.787  17
  -1  15 -10 3666.49 317.172  16
  -1 -15  11 9915.17 348.388   9
  -1  15 -11 9666.54 385.880  17
  -1  15 -11 10092.1 453.891  20
  -1 -15  12 200.137 75.0867   9
   1 -16   9 13177.0 367.008   9
   1  16  -9 13322.0 450.222  17
   1  16  -8 3494.86 265.333  17
   1  16  -8 3086.49 267.626  16
   1 -16   8 3863.86 226.580   9
  -1  16   8 3143.68 216.390  16
   1  16  -7 11608.9 490.348  17
   1  16  -7 11028.8 501.776  16
  -1  16   7 12030.5 432.430  16
   1 -16   7 11862.0 406.343   9
   1  16  -6 1765.01 232.625  17
  -1  16   6 2045.70 211.513  16
   1 -16   6 1911.23 184.957   9
   1  16  -6 1918.19 241.475  16
   1  16  -5 1444.00 224.321  16
  -1  16   5 2129.95 227.462  16
   1 -16   5 1621.14 181.036   9
  -1  16   4 2817.20 268.530  16
   1 -16   4 2644.77 228.968   9
   1  16  -4 3057.18 298.366  16
   1 -16   3 339.541 114.416   9
  -1  16   3 106.364 129.064  16
   1  16  -3 199.597 147.629  16
   1 -16   2 1604.32 179.081   9
   1  16  -2 1727.11 247.751  16
  -1  16   2 1818.35 230.759  16
   1 -16   1 9336.90 393.633   9
  -1 -16  -1 7963.29 318.848   9
   1  16  -1 8971.75 476.057  16
  -1  16   1 8423.83 457.741  16
   1 -16   0 852.202 144.313   9
   1  16   0 795.157 181.600  16
  -1  16   0 984.646 212.343  16
  -1 -16   0 853.590 133.703   9
  -1  16  -1 8951.85 477.830  16
  -1 -16   1 8343.69 358.002   9
   1 -16  -1 7949.25 338.991   9
   1  16   1 8244.86 439.323  16
  -1  16  -2 2383.98 272.294  16
   1  16   2 2089.09 240.832  16
  -1 -16   2 2094.51 204.785   9
   1 -16  -2 1929.93 170.617   9
  -1  16  -3 935.130 204.647  16
  -1 -16   3 738.819 138.191   9
   1  16   3 547.603 161.408  16
  -1  16  -4 3742.48 315.788  16
  -1 -16   4 3447.88 250.500   9
   1  16   4 2900.58 250.222  16
  -1  16  -5 1047.63 145.073  20
  -1  16  -5 1484.79 224.519  16
  -1 -16   5 1516.80 170.573   9
   1  16   6 2029.17 191.134  16
  -1  16  -6 1409.30 167.278  20
  -1  16  -6 1982.47 235.648  16
  -1 -16   6 2058.06 192.317   9
  -1 -16   7 13292.2 428.447   9
  -1  16  -7 12590.9 482.826  17
  -1  16  -7 11228.5 426.838  20
   1  16   7 11455.3 375.686  16
  -1  16  -7 12647.4 509.615  16
  -1  16  -8 3385.44 240.668  17
  -1 -16   8 3278.78 212.804   9
  -1  16  -8 2828.15 225.308  20
  -1  16  -8 3289.47 258.681  16
  -1  16  -9 9951.71 395.296  16
  -1 -16   9 11753.7 353.187   9
   1  17  -5 11279.0 391.792  17
   1 -17   5 11731.1 326.891   9
  -1  17   4 1293.72 147.065  16
   1 -17   4 1282.96 124.701   9
   1  17  -4 1154.48 156.940  17
   1  17  -4 1069.04 158.943  16
   1 -17   3 10563.1 325.538   9
  -1  17   3 10633.3 386.628  16
   1  17  -3 9965.85 402.368  16
   1  17  -2 2502.19 218.108  16
  -1  17   2 2790.36 219.402  16
   1 -17   2 2524.64 166.153   9
   1  17  -1 170.643 105.482  16
   1 -17   1 82.3334 63.6262   9
   1  17   0 460.506 123.011  16
  -1  17   0 814.804 145.781  16
  -1  17  -1 123.313 104.448  16
   1  17   1 203.148 91.4663  16
  -1 -17   2 2337.81 152.275   9
  -1  17  -2 2212.94 211.761  16
   1  17   2 2380.65 192.525  16
  -1 -17   3 9457.54 294.106   9
  -1  17  -3 9158.12 383.770  16
   1  17   3 8348.73 319.380  16
  -1 -17   4 1375.42 124.510   9
  -1  17  -4 1158.55 145.390  17
  -1  17  -4 1475.43 168.205  16
  -1 -17   5 11326.9 314.960   9
  -1  17  -5 10335.5 381.706  16
  -2   0   0 97178.4 1530.98   2
  -2   0   0 95045.6 1423.55   4
  -2   0   0 92765.6 956.395   3
  -2   0   0 99083.2 1062.12   6
  -2   0   1 66137.6 1331.52   2
  -2   0  -1 67225.4 1207.82   4
  -2   0   1 67909.5 924.834   3
  -2   0  -1 66990.5 881.920   1
  -2   0   2 957.107 225.971   2
  -2   0   2 1135.43 172.303   3
  -2   0  -2 835.276 137.232   1
  -2   0  -2 1072.07 206.201   4
  -2   0  -3 5719.87 357.663   1
  -2   0  -3 6046.27 431.494   4
  -2   0   3 6357.23 478.209   2
  -2   0  -4 492.456 197.640   5
  -2   0  -4 602.912 184.157   1
  -2   0  -4 536.770 219.648   4
  -2   0   4 984.119 259.634   2
  -2   0  -5 10360.3 635.367   5
  -2   0   5 9718.29 647.100   2
  -2   0  -5 9832.54 588.812   1
  -2   0   6 34666.8 1266.47   2
  -2   0  -6 36838.0 1249.71   5
  -2   0  -6 35299.2 1206.97   1
  -2   0   7 653.127 245.385   2
  -2   0  -7 862.122 284.679   5
  -2   0  -7 578.067 254.122   1
  -2   0   8 52133.7 1752.50   6
  -2   0  -8 50378.3 1689.30   5
  -2   0  -8 48915.9 1680.71   1
  -2   0   8 47019.0 1591.64   2
   2   0   8 50505.5 1191.34   6
  -2   0   9 7703.13 743.285   6
   2   0   9 7556.09 519.644   6
  -2   0  -9 7498.51 731.323   5
  -2   0  -9 7164.62 716.688   1
   2   0  10 401.876 185.125   6
  -2   0 -10 395.433 263.854   1
  -2   0 -10 319.919 250.755   5
  -2   0  10 170.568 248.369   6
  -2   0  11 7374.75 793.710   6
  -2   0 -11 6512.83 746.446   5
  -2   0  12 2275.45 555.525   3
  -2   0 -12 2318.22 511.728   5
  -2   0  12 1406.69 436.194   6
  -2   0 -13 14824.8 1214.99   5
   2   0 -13 14068.6 1188.06   5
  -2   0  13 14382.5 1210.44   6
  -2   0  13 14786.4 1358.98   3
   2   0 -14 51613.7 2337.95   5
  -2   0  14 50327.8 2320.91   6
  -2   0  14 51014.5 2611.48   3
  -2   0 -14 49750.3 2316.34   5
   2   0 -15 375.740 143.225  19
  -2   0  15 575.696 402.115   3
  -2   0 -15 544.682 171.610  18
  -2   0 -15 564.567 321.336   5
   2   0  15-85.2401 307.534   3
  -2   0  15 178.811 146.217  15
  -2   0  15 775.426 435.055   6
   2   0 -15-40.0940 202.034   5
   2   0  16 37746.0 2311.90   3
   2   0 -16 40389.8 1040.82  18
  -2   0  16 37007.0 2104.64   6
   2   0 -16 41009.3 1032.98  19
   2   0 -16 41181.6 2198.52   5
  -2   0  16 39349.8 1032.46  15
  -2   0 -16 39345.5 1019.10  18
  -2   0 -16 38548.9 2154.25   5
  -2   0  16 39898.2 2502.77   3
  -2   0 -17 13469.2 623.849  18
   2   0 -17 12258.4 596.729  19
  -2   0  17 11919.0 1207.09   6
   2   0  17 11824.2 1358.53   3
   2   0 -17 12570.2 617.430  18
  -2   0  17 11547.6 1426.78   3
  -2   0  17 12942.5 616.088  15
   2   0 -18 9495.20 558.031  18
  -2   0  18 9165.25 527.055  15
  -2   0 -18 8898.74 532.031  18
   2   0 -18 9724.92 545.576  19
   2   0 -19 8507.74 533.329  18
  -2   0 -19 8246.96 521.066  18
  -2   0  19 8691.46 513.580  15
   2   0 -19 8093.77 501.917  19
   2   0 -20 314.482 172.587  19
  -2   0 -20 113.352 167.727  18
   2   0 -20 276.165 180.597  18
  -2   0  20 229.684 148.534  15
  -2   0 -21 8402.85 515.124  18
  -2   0  21 7968.34 460.694  15
   2   0 -21 8450.92 523.094  18
  -2   0  22 4789.36 368.477  11
   2   0 -22 4646.42 392.518  18
  -2   0  22 4839.42 335.398  15
  -2   0 -22 4776.66 386.158  18
  -2   0  23 11475.6 448.550  15
  -2   0  23 12462.6 511.368  11
   2   0 -23 12445.2 555.670  18
  -2   0 -23 13005.8 561.222  18
   2   0 -24 16313.6 569.773  18
  -2   0 -24 17081.1 582.740  18
  -2   0  24 16306.9 510.010  11
  -2   0  25 231.718 78.1307  11
  -2   0 -25 114.495 92.5120  18
   2   0 -25 193.031 100.705  18
  -2  -1 -25 1626.87 171.790  18
   2   1 -25 1599.58 168.870  18
  -2   1  25 1685.29 146.724  11
  -2  -1 -24 1519.97 199.884  18
   2   1 -24 1443.96 193.199  18
  -2   1  24 1310.45 171.265  11
   2   1 -23 3578.05 310.749  18
  -2  -1 -23 4202.32 333.303  18
  -2   1  23 4119.89 307.909  11
  -2   1  22 5954.87 393.862  11
  -2  -1 -22 5442.30 409.479  18
   2   1 -22 5360.16 409.294  18
  -2   1  22 5416.29 349.750  15
  -2   1  21 2695.04 277.635  15
  -2  -1 -21 2951.48 327.685  18
  -2   1  21 2868.44 314.339  11
   2   1 -21 2899.82 296.812  19
   2   1 -21 3149.30 338.017  18
   2   1 -20 34567.7 1030.29  18
  -2  -1 -20 36292.6 1042.78  18
  -2   1  20 35454.4 957.756  15
   2   1 -20 34035.3 963.346  19
   2   1 -19 6192.17 458.749  18
  -2  -1 -19 6652.60 472.529  18
  -2   1  19 6382.41 436.046  15
   2   1 -19 6521.13 446.867  19
   2   1 -18 5658.46 441.758  18
  -2   1  18 6036.03 426.530  15
  -2  -1 -18 5771.33 427.393  18
   2   1 -18 6073.02 430.379  19
   2   1 -17 12878.1 608.566  19
  -2   1  17 11153.0 1383.32   3
   2   1 -17 10860.8 1211.53   5
  -2   1  17 11886.9 576.092  15
   2   1 -17 13451.8 633.535  18
  -2  -1 -17 11947.1 591.654  18
   2  -1  17 13504.1 1441.65   3
  -2   1  16 12893.1 1457.41   3
   2   1 -16 12170.4 578.020  18
  -2  -1 -16 13475.6 600.668  18
   2  -1  16 12209.7 1322.33   3
  -2   1  16 12514.9 573.304  15
   2   1 -16 12856.1 588.932  19
   2   1 -16 12809.1 1314.30   5
   2   1 -15 7332.42 451.313  18
   2   1 -15 8011.52 1024.58   5
   2   1 -15 7503.91 435.902  19
  -2   1  15 9205.00 479.698  15
  -2  -1 -15 9346.54 486.380  18
  -2   1  15 9444.01 1193.72   3
  -2  -1 -15 8310.42 946.070   5
  -2   1  15 7791.18 939.019   6
   2  -1  15 9680.12 1154.99   3
  -2  -1 -14 18635.3 1337.15   5
  -2   1  14 17864.0 1393.49   6
   2   1 -14 17574.9 1450.85   5
   2  -1  14 18483.4 1524.41   3
  -2   1  13 800.339 356.696   6
   2  -1  13 1203.53 412.244   3
  -2  -1 -13 705.407 334.557   5
   2   1 -13 1687.69 494.198   5
  -2  -1 -12 62651.0 2567.23   1
  -2   1  12 66235.2 2437.67   6
  -2  -1 -12 65448.6 2285.86   5
  -2  -1 -11 57636.3 2310.53   1
  -2   1  11 53891.6 2097.83   6
  -2   1  11 51195.0 1843.11   2
  -2  -1 -11 53767.5 1958.79   5
   2  -1  11 60494.6 1729.78   6
  -2  -1 -10 59743.7 1960.95   5
  -2  -1 -10 60443.4 2226.93   1
  -2   1  10 57974.0 1917.44   2
  -2   1  10 60022.8 2105.87   6
  -2   1   9 3121.38 455.450   2
  -2   1   9 2890.85 475.941   6
  -2  -1  -9 2949.90 498.938   1
  -2  -1  -9 3278.74 464.443   5
  -2   1   8 10661.8 826.554   6
  -2  -1  -8 11406.6 760.492   5
  -2   1   8 11264.6 788.116   2
  -2  -1  -8 10735.6 838.139   1
  -2  -1  -7 18246.7 998.511   1
  -2  -1  -7 17882.0 885.626   5
  -2   1   7 18405.8 1004.04   6
  -2   1   7 17523.3 926.449   2
  -2  -1  -6 11465.0 740.305   1
  -2  -1  -6 11032.0 651.059   5
  -2   1   6 12270.1 768.826   6
  -2   1   6 11169.9 707.367   2
  -2  -1  -5 12378.3 710.125   1
  -2  -1  -5 12716.4 667.211   5
  -2   1   5 11861.6 701.313   2
  -2  -1  -4 212.535 191.283   1
  -2  -1  -4 182.992 156.920   5
  -2   1   4 214.843 208.541   2
  -2  -1  -4 116.429 162.370   4
  -2  -1  -3 34815.3 925.202   5
  -2   1   3 34010.7 1029.62   2
  -2  -1  -3 33498.4 945.648   1
  -2  -1  -2 89753.8 1385.30   4
  -2   1   2 94552.9 1595.20   2
  -2  -1  -2 90732.7 1423.79   1
  -2  -1  -2 90377.0 1433.33   5
  -2  -1  -1 13455.0 571.430   3
  -2  -1  -1 13755.4 538.553   4
  -2   1   1 13565.2 582.707   2
  -2   1   1 12498.3 531.039   4
  -2   1   0 22779.0 703.333   4
  -2  -1   0 22226.6 717.580   3
  -2   1   0 23150.9 715.983   2
  -2  -1   1 12184.0 534.179   3
  -2   1  -1 12392.5 541.214   4
  -2   1  -1 12784.0 498.469   2
  -2   1  -2 88793.9 1486.91   4
  -2  -1   2 92670.9 1517.64   3
  -2   1  -2 89633.9 876.269   1
  -2   1  -2 91395.8 1220.47   2
  -2   1  -3 36277.4 716.912   2
  -2   1  -3 36360.4 750.735   1
  -2   1  -3 35094.2 1038.12   4
  -2   1  -4 4293.31 433.885   4
  -2   1  -4 4210.64 326.928   1
  -2  -1   4 4136.49 414.336   3
  -2  -1   5 10987.8 702.067   3
  -2   1  -5 10405.7 577.596   1
  -2   1  -6 10105.9 705.150   5
  -2  -1   6 10093.9 744.175   3
  -2   1  -6 8993.53 588.243   1
  -2   1  -7 17000.7 984.352   5
   2   1   7 17005.8 518.997   2
   2   1   7 18265.0 631.774   6
  -2  -1   7 16975.3 1017.13   3
  -2   1  -8 8434.57 764.135   5
  -2  -1   8 8853.28 797.613   3
   2   1   8 9173.18 501.774   6
   2   1   8 8073.22 331.127   2
  -2   1  -9 2302.47 442.736   5
   2   1   9 3034.32 325.023   6
  -2  -1   9 3221.36 553.081   3
  -2   1 -10 59267.7 2162.71   5
  -2  -1  10 55465.3 2215.96   3
  -2  -1  11 58496.5 2416.39   3
  -2   1 -11 60628.0 2307.32   5
   2  -1 -12 64208.0 2264.59   5
  -2   1 -12 65136.1 2518.06   5
  -2  -1  12 64902.0 2462.67   6
  -2  -1  12 63680.0 2665.83   3
   2  -1 -13 1294.68 365.065   5
  -2  -1  13 1095.36 406.969   6
  -2  -1  13 982.965 460.775   3
  -2   1 -13 717.316 371.959   5
  -2  -1  14 17895.8 1418.12   6
   2  -1 -14 17765.1 1302.26   5
  -2   1 -14 18475.3 1486.62   5
  -2  -1  14 19957.9 1668.00   3
   2  -1 -15 8629.45 475.800  19
  -2  -1  15 7609.63 975.724   6
  -2   1 -15 7677.95 447.347  18
  -2  -1  15 7873.71 1148.52   3
  -2   1 -15 7653.58 1001.21   5
  -2  -1  15 7709.99 403.709  13
  -2  -1  16 11715.0 1220.05   6
   2  -1 -16 12494.0 590.280  19
  -2  -1  16 11490.9 498.095  13
  -2  -1  16 10458.6 1326.21   3
  -2   1 -16 10989.5 1238.28   5
   2  -1 -16 12548.1 593.515  18
  -2   1 -16 12125.5 575.673  18
  -2   1 -17 12425.7 610.651  18
  -2  -1  17 11868.4 605.141  15
   2   1  17 10546.3 1276.05   3
  -2  -1  17 12390.9 527.378  13
   2  -1 -17 11211.3 579.674  19
   2  -1 -17 11310.0 589.574  18
  -2   1 -17 11603.9 1236.49   5
  -2  -1  17 12101.7 1462.21   3
  -2  -1  17 11422.5 1204.71   6
  -2  -1  18 6813.48 473.709  15
  -2   1 -18 6782.94 467.468  18
  -2  -1  18 6573.78 395.818  13
   2  -1 -18 7402.30 481.444  19
   2  -1 -18 6932.53 478.352  18
  -2   1 -19 5173.87 421.544  18
  -2  -1  19 5920.55 438.099  15
   2  -1 -19 5596.23 441.086  18
   2  -1 -19 5211.85 418.738  19
   2  -1 -20 30147.7 968.019  18
  -2   1 -20 29162.8 946.016  18
  -2  -1  20 28110.8 902.032  15
  -2  -1  21 2881.28 300.428  15
   2  -1 -21 2837.16 331.642  18
  -2   1 -21 3071.59 333.629  18
  -2  -1  22 5986.97 384.028  15
  -2   1 -22 6035.68 422.861  18
   2  -1 -22 6714.65 440.251  18
  -2   1 -23 3247.39 308.957  18
  -2  -1  23 3305.55 279.123  11
   2  -1 -23 4061.32 331.586  18
  -2  -1  23 3033.44 254.483  15
  -2  -1  24 1741.87 185.510  11
  -2   1 -24 2194.86 237.368  18
   2  -1 -24 2167.77 231.504  18
  -2   1 -25 1600.25 174.848  18
  -2  -1  25 1509.62 136.620  11
   2  -1 -25 1756.14 176.057  18
  -2   2  25 1025.03 117.845  11
  -2  -2 -25 975.004 132.005  18
   2   2 -24 4334.00 282.463  18
  -2  -2 -24 4274.08 292.100  18
  -2   2  24 4858.10 285.103  11
   2   2 -23 10674.4 486.903  18
  -2   2  23 11250.4 486.533  11
  -2  -2 -23 11401.2 507.937  18
  -2   2  22 16146.4 633.385  11
  -2  -2 -22 16597.3 650.479  18
   2   2 -22 15646.6 644.384  18
   2   2 -21 574.133 199.904  18
   2   2 -21 652.197 164.937  19
  -2  -2 -21 538.742 143.453  14
  -2  -2 -21 456.688 186.624  18
  -2   2  21 531.985 187.167  11
  -2   2  20 2861.86 323.881  11
  -2  -2 -20 3353.37 352.186  18
   2   2 -20 2020.67 285.825  18
  -2   2  20 3044.23 296.165  15
   2   2 -20 2089.25 261.361  19
   2   2 -19 161.749 147.199  19
   2   2 -19 76.1297 164.114  18
  -2   2  19 68.8915 127.861  15
  -2  -2 -19-109.778 178.898  18
  -2   2  18 18252.6 703.254  15
   2   2 -18 18477.2 751.659  18
   2   2 -18 19413.4 739.448  19
  -2  -2 -18 18647.3 744.106  18
   2  -2  17 5545.11 948.370   3
   2   2 -17 7782.97 1078.51   5
  -2  -2 -17 7955.20 493.974  18
  -2   2  17 6546.96 1111.65   3
   2   2 -17 7164.76 470.842  18
  -2   2  17 7702.01 468.586  15
   2   2 -17 7538.90 462.127  19
  -2   2  16 26452.8 2040.81   3
  -2   2  16 27308.8 831.237  15
   2   2 -16 27934.7 846.459  19
   2   2 -16 26340.6 1950.73   5
   2   2 -16 27423.8 854.424  18
  -2  -2 -16 29968.5 881.831  18
   2  -2  16 27680.4 1996.21   3
  -2  -2 -15 13827.6 582.278  18
   2   2 -15 12937.9 558.723  19
   2   2 -15 13019.8 1340.94   5
   2  -2  15 13932.3 1386.64   3
   2   2 -15 12243.9 557.647  18
  -2   2  15 13186.7 561.069  15
   2   2 -14 43494.5 2358.35   5
   2  -2  14 47238.1 2417.73   3
  -2  -2 -13 2853.41 653.715   1
  -2  -2 -13 2293.92 450.675   5
   2  -2  13 1923.20 519.230   3
  -2   2  12 8325.15 881.522   6
  -2  -2 -12 8680.58 797.065   5
   2  -2  12 9157.31 1000.75   3
  -2  -2 -12 9416.28 1053.36   1
  -2   2  11 645.469 297.258   6
  -2  -2 -11 716.313 333.000   1
  -2  -2 -11 773.992 258.865   5
   2  -2  11 950.264 362.367   3
  -2   2  11 739.905 266.501   2
  -2  -2 -10 7348.47 661.425   5
  -2   2  10 7806.44 791.979   6
   2  -2  10 8596.75 843.058   3
  -2   2  10 6617.80 698.052   2
  -2  -2 -10 7885.69 869.875   1
  -2   2   9 32580.4 1417.62   2
   2  -2   9 36482.3 1571.38   3
  -2  -2  -9 34673.8 1332.00   5
  -2   2   9 33232.5 1536.05   6
  -2  -2  -9 35108.9 1692.41   1
  -2  -2  -8 108865. 2735.38   1
  -2   2   8 106989. 2565.46   6
   2  -2   8 106343. 2471.24   3
  -2   2   8 106581. 2452.39   2
  -2  -2  -8 108979. 2216.74   5
  -2  -2  -7 52906.1 1449.27   5
   2  -2   7 53033.4 1607.20   3
  -2   2   7 53512.0 1728.63   6
  -2  -2  -7 52733.9 1792.06   1
  -2   2   7 52711.2 1644.85   2
  -2  -2  -6 30848.5 1283.90   1
  -2   2   6 29627.2 1176.64   2
  -2   2   6 31758.7 1258.93   6
   2  -2   6 30496.7 1113.86   3
  -2  -2  -6 33665.2 1080.05   5
   2  -2   5 79708.3 1618.51   3
  -2  -2  -5 81797.0 1916.12   1
  -2   2   5 80358.9 1868.65   2
  -2   2   5 81736.4 1896.39   6
  -2  -2  -5 84105.6 1580.56   5
  -2  -2  -4 30888.8 905.555   4
  -2   2   4 34810.3 1158.02   2
   2  -2   4 34585.8 953.862   3
  -2  -2  -4 31695.3 926.979   5
  -2  -2  -4 32442.4 1131.00   1
  -2  -2  -3 30387.2 1030.49   1
  -2  -2  -3 29664.1 814.591   4
   2  -2   3 29518.1 772.785   3
  -2   2   3 32389.3 1059.94   2
  -2  -2  -3 28634.4 849.625   5
  -2  -2  -2 10384.0 584.915   1
  -2   2   2 11148.4 598.941   2
   2  -2   2 10532.3 412.411   3
  -2  -2  -2 9717.24 460.796   4
  -2   2   1 28276.0 888.738   2
  -2  -2  -1 29876.0 775.011   4
  -2   2   1 28075.7 778.162   4
  -2  -2  -1 27859.5 1008.90   3
   2  -2   1 26015.3 576.656   3
  -2  -2   0 216076. 2712.20   3
  -2   2   0 206450. 2033.61   5
  -2   2   0 209291. 2111.57   4
  -2   2   0 215504. 2279.27   2
  -2   2  -1 26872.7 793.304   4
  -2   2  -1 26663.3 785.906   5
  -2  -2   1 25612.9 949.939   3
   2  -2  -1 27030.6 560.564   1
  -2   2  -1 26673.2 770.476   2
  -2  -2   2 7301.92 537.489   3
   2  -2  -2 6074.33 347.761   1
  -2   2  -2 5816.44 426.907   4
  -2   2  -2 6400.82 362.410   2
  -2  -2   3 30089.1 1089.42   3
  -2   2  -3 28868.7 702.303   2
  -2   2  -3 28731.2 986.283   4
   2  -2  -3 29864.8 867.077   1
  -2   2  -4 33477.6 673.976   2
   2  -2  -4 30990.9 1013.07   1
  -2  -2   4 33665.1 1219.11   3
   2  -2  -5 81238.5 1797.15   1
  -2  -2   5 79901.9 1996.75   3
  -2  -2   6 28427.5 1286.98   3
  -2   2  -6 29722.4 1245.84   5
   2  -2  -6 28052.2 1173.25   1
  -2   2  -7 56327.3 1844.54   5
   2  -2  -7 53272.8 1758.38   1
  -2  -2   7 56252.8 1907.74   3
   2   2   8 98667.2 1654.40   2
   2  -2  -8 99425.6 2562.76   1
  -2  -2   8 100397. 2722.40   3
  -2   2  -8 106388. 2680.15   5
  -2   2  -9 35754.1 1672.00   5
  -2  -2   9 34914.1 1714.49   3
  -2   2 -10 7232.68 825.812   5
  -2  -2  10 8463.05 928.062   3
  -2  -2  11 1541.94 465.762   3
   2  -2 -11 1265.06 302.360   5
  -2   2 -11 1847.16 511.768   5
   2  -2 -12 8860.55 790.791   5
  -2   2 -12 9460.50 1010.10   5
  -2  -2  12 9376.89 1096.11   3
  -2   2 -13 2229.01 584.115   5
  -2  -2  13 1737.43 513.267   3
  -2   2 -14 47053.3 1031.30  18
  -2  -2  14 49963.1 2414.82   6
  -2   2 -14 49119.1 2502.18   5
  -2  -2  14 51021.2 2715.76   3
   2  -2 -14 49787.6 1061.32  19
  -2   2 -15 12038.9 555.744  18
   2  -2 -15 11310.8 544.569  19
  -2  -2  15 9153.62 1098.32   6
  -2  -2  15 10972.5 492.782  13
  -2  -2  15 11579.8 1372.24   3
  -2   2 -15 10365.9 1194.26   5
   2   2  16 27620.2 772.006  11
  -2  -2  16 26109.0 2103.84   3
  -2   2 -16 27058.4 860.056  18
  -2   2 -16 25895.6 1913.74   5
  -2  -2  16 26857.4 784.270  13
   2  -2 -16 27201.3 865.100  19
  -2  -2  16 25877.7 1827.06   6
   2  -2 -17 9394.24 540.699  19
   2   2  17 9657.66 484.330  11
  -2   2 -17 9158.68 1158.01   5
  -2   2 -17 9889.18 558.557  18
   2  -2 -17 9441.96 543.147  18
  -2  -2  17 8210.29 1030.05   6
  -2  -2  17 8423.92 1257.67   3
  -2  -2  17 9058.66 482.607  13
  -2  -2  18 16303.1 725.513  15
  -2   2 -18 16397.0 713.901  18
   2   2  18 15527.4 611.331  11
   2  -2 -18 18398.4 759.521  18
  -2  -2  18 17565.3 650.123  13
   2  -2 -18 16673.2 723.187  19
   2   2  19 49.7224 117.372  11
  -2  -2  19-38.1781 175.987  15
   2  -2 -19 91.1091 181.600  18
  -2  -2  19-49.6702 124.325  13
  -2   2 -19 89.2535 171.729  18
  -2  -2  20 2249.44 244.956  13
  -2   2 -20 2513.97 323.248  18
   2  -2 -20 2879.57 335.063  18
  -2  -2  20 2042.76 287.128  15
  -2  -2  21 535.668 189.324  15
   2  -2 -21 611.262 203.261  18
  -2   2 -21 496.382 191.707  18
   2  -2 -22 17629.4 682.357  18
  -2   2 -22 16534.8 678.420  18
  -2  -2  22 17363.4 631.732  15
   2  -2 -23 12392.0 544.618  18
  -2   2 -23 12096.4 539.043  18
  -2  -2  23 12371.8 480.019  15
  -2  -2  24 4548.09 265.845  11
  -2  -2  24 4676.80 258.094  15
  -2   2 -24 4447.46 307.439  18
   2  -2 -24 4887.94 311.538  18
  -2   2 -25 1430.13 160.713  18
   2  -2 -25 1332.36 161.128  18
   2   3 -24 362.705 107.452  18
  -2   3  24 613.010 124.646  11
  -2  -3 -24 530.493 135.241  18
  -2   3  23 4934.70 320.866  11
   2   3 -23 4051.68 294.198  18
  -2  -3 -23 4348.16 313.736  18
  -2  -3 -22 2484.93 222.066  14
  -2  -3 -22 2672.30 281.135  18
   2   3 -22 3102.84 290.535  18
  -2   3  22 2950.34 287.183  11
   2   3 -21 138.130 143.996  18
  -2  -3 -21 49.9436 109.858  14
   2   3 -21 334.031 133.821  19
  -2  -3 -21 149.497 150.451  18
  -2   3  21 38.8336 154.424  11
  -2   3  20 21621.4 799.003  11
  -2  -3 -20 20345.1 683.482  14
   2   3 -20 22171.6 793.442  18
   2   3 -20 20233.4 697.440  19
  -2  -3 -20 20806.7 772.055  18
   2   3 -19 8627.35 484.946  19
  -2   3  19 10166.1 562.240  11
   2   3 -19 8715.33 520.966  18
  -2   3  19 9401.89 493.255  15
  -2  -3 -19 11063.4 571.398  18
   2   3 -18 5106.51 407.378  18
  -2  -3 -18 5560.75 414.848  18
  -2   3  18 5509.47 426.248  11
   2   3 -18 5648.28 402.467  19
  -2   3  18 5285.82 386.131  15
  -2   3  17 28.5278 128.804  15
  -2  -3 -17 147.354 158.486  18
   2   3 -17 268.711 141.702  19
   2   3 -17 256.876 157.146  18
   2   3 -16-421.885 364.585   5
   2   3 -16 628.842 170.890  18
  -2  -3 -16 963.999 201.228  18
   2  -3  16-348.421 338.499   3
  -2   3  16 636.617 171.144  15
   2   3 -16 461.836 147.561  19
   2   3 -15 2056.58 246.504  18
  -2  -3 -15 2288.87 261.745  18
   2   3 -15 2600.94 656.991   5
   2   3 -15 2129.77 246.148  19
   2  -3  15 2172.68 603.777   3
  -2   3  15 1889.53 243.250  15
  -2  -3 -14 4075.27 782.003   1
  -2   3  14 4540.11 334.000  15
   2  -3  14 4001.55 713.756   3
  -2  -3 -14 4314.82 319.296  18
   2   3 -14 5064.73 859.080   5
   2   3 -14 4591.09 332.773  19
  -2  -3 -13 2384.14 617.750   1
   2  -3  13 3087.04 628.797   3
  -2  -3 -12 21350.9 1617.94   1
   2  -3  12 21610.4 1514.35   3
   2  -3  11 3089.76 554.585   3
  -2  -3 -11 2884.34 627.035   1
  -2   3  11 3118.54 531.174   2
  -2  -3 -11 3127.96 427.338   5
  -2  -3 -10 72402.8 1914.46   5
  -2  -3 -10 73842.9 2682.10   1
  -2   3  10 70020.0 2278.98   2
   2  -3  10 75553.8 2497.69   3
  -2   3   9 3900.76 544.924   2
  -2  -3  -9 3912.38 617.516   1
  -2  -3  -9 4107.40 446.405   5
   2  -3   9 2709.32 475.827   3
   2  -3   8 14619.6 972.356   3
  -2   3   8 14404.9 976.439   2
  -2  -3  -8 14397.0 1087.36   1
  -2  -3  -8 15726.1 801.874   5
  -2  -3  -7 21143.9 1217.80   1
  -2  -3  -7 20065.2 847.725   5
  -2   3   7 18635.0 1052.17   2
   2  -3   7 20553.2 1069.71   3
  -2  -3  -6 71377.7 2073.84   1
  -2   3   6 71048.6 1939.20   2
  -2  -3  -6 71423.3 1488.83   5
   2  -3   6 72148.3 1839.72   3
  -2  -3  -5 19192.5 1022.68   1
   2  -3   5 17620.1 853.181   3
  -2   3   5 17871.7 946.742   2
  -2  -3  -5 18092.1 713.894   5
  -2   3   4 84487.2 1935.33   2
   2  -3   4 83797.8 1684.05   3
  -2  -3  -4 87805.0 2050.42   1
  -2  -3  -4 81984.9 1355.83   4
   2  -3   3 71020.4 1447.46   3
  -2  -3  -3 71574.8 1173.01   4
  -2  -3  -3 73749.4 1804.48   1
  -2   3   3 74423.2 1737.11   2
  -2   3   3 69819.2 1249.39   4
  -2  -3  -2 19514.3 599.811   4
   2  -3   2 17841.5 688.151   3
  -2  -3  -2 19711.5 899.917   1
  -2   3   2 18686.2 850.373   2
  -2   3   2 19246.6 628.617   4
  -2   3   1 244102. 2110.14   5
   2  -3   1 230250. 2355.85   3
  -2   3   1 244014. 2202.04   4
  -2   3   1 253799. 2956.63   2
  -2  -3  -1 243922. 2175.33   4
  -2  -3  -1 239071. 3420.93   3
   2  -3   1 227287. 1553.32   1
  -2   3   0 9154.71 564.070   2
  -2  -3   0 9061.49 692.537   3
  -2   3   0 8983.99 457.802   4
   2  -3   0 8663.94 335.060   1
  -2   3   0 9188.21 459.058   5
   2  -3  -1 247540. 2039.90   1
  -2   3  -1 241027. 2509.91   5
  -2   3  -1 255487. 2756.45   2
  -2  -3   1 259581. 3463.47   3
  -2  -3   2 12056.5 787.615   3
   2  -3  -2 12412.8 539.274   1
  -2   3  -2 12431.8 622.779   5
  -2   3  -2 12346.4 587.347   2
  -2   3  -2 12228.3 633.983   4
  -2  -3   3 61682.5 1774.99   3
  -2   3  -3 63250.4 1508.07   5
  -2   3  -3 62270.3 1247.86   2
   2  -3  -3 61659.0 1332.54   1
   2  -3  -4 71236.8 1622.50   1
  -2   3  -4 75903.7 1286.72   2
  -2   3  -4 75436.7 1785.51   5
  -2  -3   4 73852.0 2017.41   3
  -2  -3   5 13636.6 923.755   3
  -2   3  -5 14647.5 518.474   2
  -2   3  -5 13844.4 850.690   5
   2  -3  -5 14247.0 810.922   1
   2  -3  -6 69841.1 1899.59   1
  -2  -3   6 68693.1 2136.63   3
  -2   3  -6 64726.2 905.021   2
  -2   3  -6 72419.8 2053.13   5
  -2  -3   7 23047.2 1318.94   3
   2  -3  -7 22391.9 1179.79   1
  -2   3  -7 24227.5 1277.46   5
  -2   3  -8 16531.1 1132.07   5
   2  -3  -8 15941.9 1079.16   1
  -2  -3   8 16901.2 1207.03   3
   2   3   9 3256.45 381.922   2
   2  -3  -9 2736.19 522.820   1
   2  -3  -9 2769.57 341.046   5
  -2   3  -9 2206.74 499.206   5
  -2  -3   9 2698.42 560.092   3
  -2   3 -10 74618.4 2642.17   5
  -2  -3  10 77960.2 2820.74   3
   2  -3 -10 75196.8 2617.11   1
  -2   3 -11 2721.73 580.008   5
  -2  -3  11 2454.85 607.209   3
  -2   3 -12 25767.2 1737.35   5
  -2  -3  12 26858.1 1862.86   3
  -2  -3  13 2863.49 694.530   3
  -2   3 -13 2467.80 581.559   5
  -2   3 -14 3121.49 289.828  18
   2  -3 -14 3348.48 294.799  19
  -2   3 -14 2924.31 632.488   5
  -2  -3  14 2992.37 717.636   3
  -2  -3  15 2839.69 615.014   6
  -2   3 -15 2911.91 294.686  18
   2   3  15 2769.17 256.222  11
  -2  -3  15 3505.58 797.521   3
   2  -3 -15 2612.88 290.065  19
  -2   3 -15 3689.96 778.771   5
   2   3  16 734.679 166.755  11
  -2   3 -16 726.239 164.172  10
  -2   3 -16 564.772 189.209  18
   2  -3 -16 752.242 181.623  19
  -2  -3  16 417.976 391.950   3
  -2   3 -16 1186.36 494.062   5
  -2  -3  16 1053.47 421.254   6
  -2  -3  16 646.049 173.611  13
   2  -3 -17 156.421 158.785  18
  -2   3 -17-46.8501 126.474  10
   2   3  17-24.9353 117.588  11
  -2  -3  17 210.625 136.930  13
   2  -3 -17 55.2774 157.880  19
  -2   3 -17-39.7556 151.576  18
  -2   3 -18 8323.79 520.451  18
  -2  -3  18 8397.84 478.090  13
   2  -3 -18 8515.41 526.102  18
   2   3  18 8143.35 455.470  11
   2   3  19 9384.48 478.312  11
   2  -3 -19 9716.37 562.081  18
  -2  -3  19 8090.03 456.372  13
  -2  -3  19 7702.42 510.304  15
  -2   3 -19 8984.49 539.855  18
  -2   3 -20 21072.6 803.085  18
  -2  -3  20 19960.5 687.795  13
   2  -3 -20 21874.0 809.277  18
   2   3  20 19597.5 660.310  11
  -2  -3  20 21510.6 809.782  15
   2  -3 -21 139.115 161.186  18
  -2   3 -21 121.258 161.834  18
  -2  -3  21 126.585 147.194  15
  -2  -3  21 72.0944 109.324  13
  -2   3 -22 3275.64 313.754  18
  -2  -3  22 3694.80 310.291  15
   2  -3 -22 3520.48 319.595  18
  -2   3 -23 4858.81 339.352  18
   2  -3 -23 5388.42 356.832  18
  -2  -3  23 5265.72 318.190  15
  -2  -3  24 402.908 97.7949  15
  -2  -3  24 496.365 106.091  11
   2  -3 -24 516.125 130.737  18
  -2   3 -24 425.285 131.020  18
   2  -3 -24 604.268 121.989  14
   2  -3 -25 1338.15 142.722  18
  -2   4  24 7108.96 315.507  11
  -2  -4 -24 6753.76 299.131  18
   2   4 -23 12397.6 434.296  18
  -2   4  23 15261.5 529.146  11
  -2  -4 -23 14835.8 508.767  18
  -2  -4 -23 13387.9 417.966  14
   2   4 -22 17667.0 588.660  18
  -2   4  22 19984.9 669.490  11
  -2  -4 -22 19928.9 649.068  18
  -2  -4 -22 18550.7 569.715  14
   2   4 -21 1017.67 188.033  18
  -2  -4 -21 1343.25 195.981  14
  -2  -4 -21 1575.55 229.286  18
  -2   4  21 1453.39 226.749  11
  -2  -4 -20-56.4603 142.808  18
   2   4 -20-53.7042 121.155  19
  -2   4  20 124.000 165.595  11
  -2  -4 -20 87.6653 121.634  14
   2   4 -20 115.026 145.377  18
   2   4 -19 7286.89 463.844  18
   2   4 -19 7159.31 422.958  19
  -2   4  19 8084.31 508.848  11
  -2   4  18 6498.80 462.822  11
  -2  -4 -18 5009.15 386.277  18
   2   4 -18 5407.95 379.248  19
   2   4 -18 5275.64 394.005  18
   2   4 -17 5103.99 373.653  19
  -2   4  17 5512.19 431.882  11
  -2  -4 -17 6049.09 422.236  18
   2   4 -17 4780.58 370.131  18
   2   4 -16 6208.41 1017.81   5
  -2   4  16 7989.24 445.218  15
   2   4 -16 7994.22 461.016  18
   2  -4  16 6661.21 1033.13   3
  -2  -4 -16 8601.91 478.810  18
   2   4 -16 7386.88 437.392  19
  -2   4  16 7811.37 488.340  11
  -2   4  15 13385.6 607.307  11
   2  -4  15 13661.5 1402.43   3
   2   4 -15 12385.3 1434.74   5
  -2  -4 -15 13358.3 1514.26   1
   2   4 -15 12980.8 553.260  18
   2   4 -15 13245.4 561.583  19
  -2   4  15 13165.1 563.783  15
  -2  -4 -15 14798.1 592.949  18
  -2   4  14 18864.0 693.729  11
   2   4 -14 17397.0 750.727  17
   2   4 -14 17139.3 1586.36   5
  -2  -4 -14 15681.1 1564.80   1
  -2   4  14 18251.2 633.971  15
  -2  -4 -14 18726.0 636.424  18
   2   4 -14 17166.2 616.383  19
   2  -4  14 18265.3 1583.56   3
   2   4 -14 16221.1 588.734  18
  -2  -4 -13 3558.39 750.742   1
   2   4 -13 3907.82 763.866   5
   2   4 -13 3978.36 348.094  17
   2  -4  13 3650.15 675.780   3
  -2  -4 -12 12218.0 1302.79   1
   2  -4  12 11868.1 1173.29   3
  -2   4  12 11132.0 1027.67   2
  -2   4  11 15925.8 1190.12   2
  -2  -4 -11 15941.1 1387.97   1
   2  -4  11 16886.3 1323.84   3
   2  -4  10 7839.76 851.576   3
  -2  -4 -10 6898.37 894.510   1
  -2   4  10 7064.93 788.439   2
  -2   4   9 30279.8 1533.66   2
  -2  -4  -9 31069.0 1730.71   1
   2  -4   9 30959.1 1590.76   3
   2  -4   8 146347. 3245.49   3
  -2  -4  -8 149197. 3580.67   1
  -2   4   8 150150. 3264.82   2
   2  -4   7 14378.6 962.037   3
  -2   4   7 14167.5 980.843   2
  -2  -4  -7 14468.5 1086.01   1
   2  -4   6 50587.2 1693.21   3
  -2   4   6 51651.9 1810.60   2
  -2  -4  -6 51214.3 1909.09   1
  -2   4   5 32317.8 1366.87   2
   2  -4   5 32043.3 1267.17   3
  -2  -4  -5 32492.3 1434.84   1
  -2   4   4 10247.5 760.777   2
  -2   4   4 9876.76 455.286   4
   2  -4   4 9049.07 655.969   3
  -2  -4  -4 10447.3 803.205   1
  -2  -4  -3 31176.8 691.972   4
  -2  -4  -3 33422.7 1332.40   1
  -2   4   3 32099.6 756.579   4
   2  -4   3 29457.1 1101.59   3
  -2   4   3 32388.9 1282.48   2
  -2  -4  -2 2185.21 383.576   1
   2  -4   2 2206.00 322.441   3
  -2   4   2 2336.36 392.534   2
  -2  -4  -2 2152.84 200.369   4
  -2   4   2 2138.88 210.386   4
   2  -4   1 9950.83 623.907   3
  -2  -4  -1 11054.2 864.743   3
  -2   4   1 11466.8 475.401   4
  -2   4   1 11254.4 466.770   5
  -2  -4  -1 11379.4 468.118   4
  -2   4   1 12301.6 753.482   2
   2  -4   1 10205.5 440.743   1
  -2   4   0 213444. 2206.09   4
  -2   4   0 215539. 2246.20   5
  -2   4   0 219786. 3038.65   2
   2  -4  -1 10680.3 507.114   1
  -2   4  -1 11671.5 692.682   2
  -2   4  -1 11514.7 573.384   4
  -2  -4   1 10245.7 822.812   3
  -2   4  -1 10389.6 550.490   5
   2  -4  -2 891.870 201.618   1
  -2   4  -2 1058.71 234.828   5
  -2   4  -2 1053.29 260.751   2
  -2  -4   2 964.868 360.713   3
  -2   4  -3 25069.9 1014.01   5
  -2  -4   3 25541.0 1300.14   3
   2  -4  -3 27634.4 978.315   1
  -2   4  -3 25980.7 953.782   2
  -2   4  -4 10234.1 724.318   5
  -2   4  -4 9580.85 561.194   2
  -2  -4   4 9599.32 825.103   3
   2  -4  -4 10749.1 682.041   1
  -2   4  -5 40194.2 1074.34   2
   2  -4  -5 38530.0 1371.77   1
  -2  -4   5 39848.3 1694.83   3
  -2   4  -5 38973.4 1478.13   5
  -2   4  -6 40394.8 986.766   2
  -2  -4   6 37987.9 1743.65   3
  -2   4  -6 41668.9 1634.49   5
   2  -4  -6 42654.1 1568.61   1
   2  -4  -7 18797.7 1124.06   1
  -2  -4   7 19589.8 1314.07   3
  -2   4  -7 18809.8 1195.73   5
  -2  -4   8 163108. 3889.58   3
  -2   4  -8 158711. 3577.11   5
   2  -4  -8 158850. 3466.76   1
   2   4   9 31330.3 1322.74   2
   2  -4  -9 35076.3 1725.25   1
  -2   4  -9 33046.6 1750.69   5
  -2  -4   9 34255.7 1898.47   3
  -2  -4  10 7273.53 957.980   3
   2  -4 -10 6162.13 817.892   1
  -2   4 -10 6729.58 868.268   5
   2  -4 -11 13136.0 1212.12   1
  -2  -4  11 13828.8 1341.20   3
  -2   4 -11 13897.8 1267.90   5
  -2   4 -12 11662.1 1223.94   5
  -2  -4  12 12309.9 1328.88   3
   2  -4 -13 5531.24 365.334  19
  -2   4 -13 5248.29 861.955   5
  -2  -4  13 5342.67 934.563   3
  -2  -4  14 13411.9 1508.45   3
  -2   4 -14 14110.2 1423.49   5
  -2   4 -14 13634.0 535.409   8
  -2   4 -14 13857.8 585.424  18
   2   4  14 13948.1 544.986  11
   2  -4 -14 14786.3 611.568  19
  -2  -4  15 13344.3 1537.11   3
   2  -4 -15 12679.7 592.524  19
   2   4  15 13435.9 558.109  11
  -2   4 -15 12379.6 1369.88   5
  -2   4 -15 13482.2 601.784  18
  -2  -4  16 3580.59 706.377   6
  -2   4 -16 3859.55 349.916  18
   2   4  16 3904.42 316.663  11
  -2   4 -16 4216.00 866.111   5
  -2  -4  16 3624.59 871.302   3
   2  -4 -17 4718.10 396.043  18
  -2   4 -17 4061.55 368.984  18
  -2   4 -17 4500.45 348.083  10
   2   4  17 4879.02 359.895  11
  -2  -4  17 4578.08 367.206  13
   2   4  18 5327.75 376.744  11
   2  -4 -18 6007.84 439.605  18
  -2   4 -18 5484.87 384.544  10
  -2  -4  18 5547.30 403.660  13
  -2   4 -18 5389.73 420.379  18
   2   4  19 7809.40 440.165  11
  -2  -4  19 7129.00 445.395  13
   2  -4 -19 8155.82 510.994  18
  -2   4 -19 7194.19 486.227  18
  -2   4 -20 121.422 146.945  18
  -2  -4  20 16.6288 178.059  15
  -2  -4  20 216.785 146.305  13
   2   4  20 79.8213 113.682  11
   2  -4 -20 6.88181 153.351  18
  -2  -4  21 1267.36 224.184  15
   2  -4 -21 1395.63 228.151  18
  -2   4 -21 1135.67 225.915  18
  -2  -4  21 1024.41 176.771  13
  -2   4 -22 18766.3 667.142  18
  -2  -4  22 18708.9 657.737  15
   2  -4 -22 20238.8 677.106  18
   2  -4 -23 14939.0 534.469  18
  -2  -4  23 14712.0 512.526  15
  -2   4 -23 13898.0 521.897  18
   2  -4 -24 7123.08 304.415  14
  -2  -4  24 6922.42 285.561  11
  -2  -4  24 7568.36 306.882  15
   2  -4 -24 7242.56 324.540  18
  -2   4 -24 6350.05 304.358  18
  -2   5  24 5.73570 70.6403  11
  -2   5  23 2537.57 224.991  11
  -2  -5 -23 2473.94 187.824  14
  -2  -5 -23 2526.38 199.505  18
  -2   5  22 4344.24 320.073  11
  -2  -5 -22 3991.85 282.387  18
  -2  -5 -22 4220.85 281.260  14
  -2   5  21 117.551 137.094  11
   2  -5  21-144.500 112.267  15
  -2  -5 -21 123.962 123.025  14
  -2  -5 -21 164.968 122.004  18
  -2   5  20 21926.5 777.424  11
   2   5 -20 20124.4 654.840  18
  -2  -5 -20 21634.8 713.326  18
  -2  -5 -20 22383.4 731.513  14
  -2   5  19 12243.1 613.867  11
  -2  -5 -19 12007.3 560.363  18
   2   5 -19 10456.7 504.828  18
  -2  -5 -19 11024.3 545.647  14
  -2   5  18 21502.8 812.633  11
   2   5 -18 19634.2 689.834  18
  -2  -5 -18 20719.2 746.171  14
  -2  -5 -18 20206.4 730.005  18
  -2   5  17 459.405 179.347  11
  -2  -5 -17 453.123 159.569  18
   2   5 -17 415.799 150.972  19
  -2   5  16 1251.86 229.950  11
   2   5 -16 1285.08 203.237  19
  -2  -5 -16 1256.14 213.777  18
  -2   5  15 26052.9 862.360  11
  -2  -5 -15 26410.9 770.643  18
  -2  -5 -15 25249.0 2067.13   1
   2   5 -15 24717.3 761.129  19
   2   5 -15 25107.3 949.998  17
   2  -5  15 26332.5 1955.07   3
   2   5 -15 23554.7 1958.99   5
   2  -5  14 19311.9 1647.02   3
  -2  -5 -14 17163.5 596.852  18
  -2   5  14 17615.1 688.740  11
   2   5 -14 17281.3 1648.73   5
   2   5 -14 17315.3 615.844  19
  -2  -5 -14 17483.0 1686.58   1
   2   5 -14 17832.0 772.078  17
   2   5 -14 16527.3 723.587  20
   2   5 -13 3756.81 372.376  17
  -2   5  13 3812.64 325.802  11
   2   5 -13 3829.21 294.188  19
   2   5 -13 3262.48 341.013  20
   2   5 -13 3351.24 729.305   5
  -2  -5 -13 4317.64 877.164   1
   2  -5  13 3389.36 703.574   3
  -2  -5 -12 20951.1 1711.50   1
   2  -5  12 25229.6 1768.27   3
  -2   5  12 20991.6 1497.61   2
   2  -5  11 51109.0 2383.18   3
  -2   5  11 47569.9 2188.81   2
  -2  -5 -11 50613.9 2535.81   1
   2  -5  10 10391.7 1044.96   3
  -2  -5 -10 10168.9 1112.38   1
  -2   5  10 10019.1 993.873   2
  -2  -5  -9 10745.1 1092.55   1
   2  -5   9 9533.84 953.225   3
  -2   5   9 11569.9 1024.51   2
   2  -5   8 15802.6 1147.69   3
  -2  -5  -8 15292.9 1250.49   1
  -2   5   8 16319.6 1176.79   2
  -2  -5  -7 22516.5 1417.82   1
   2  -5   7 19452.0 1204.89   3
  -2   5   7 22015.2 1329.43   2
  -2  -5  -6 70387.3 2377.20   1
  -2   5   6 70375.5 2253.33   2
   2  -5   6 72895.1 2203.34   3
  -2   5   5 61784.4 2043.17   2
   2  -5   5 59983.0 1920.79   3
  -2  -5  -5 61581.0 2117.21   1
  -2   5   4 96886.6 2505.86   2
  -2  -5  -4 102280. 2617.69   1
   2  -5   4 98016.3 2347.87   3
  -2   5   3 13788.2 934.189   2
   2  -5   3 13619.1 868.759   3
  -2  -5  -3 13427.4 939.053   1
  -2   5   3 11991.7 373.335   4
   2  -5   2 1351.56 321.375   3
  -2   5   2 1292.94 349.064   2
  -2  -5  -2 1383.99 360.452   1
  -2  -5  -2 1430.60 131.842   4
  -2   5   2 1397.30 147.676   4
  -2  -5  -1 6997.48 766.862   3
  -2  -5  -1 7089.94 345.347   4
   2  -5   1 6384.66 415.358   1
  -2   5   1 7261.32 656.674   2
  -2   5   1 6898.56 364.113   5
   2  -5   1 6829.63 597.635   3
  -2   5   0 7256.32 657.573   2
  -2   5   0 8014.95 466.264   5
   2  -5   0 7506.83 466.722   1
  -2  -5   0 8420.55 839.233   3
  -2   5  -1 7440.75 632.815   2
  -2   5  -1 5995.31 444.295   5
   2  -5  -1 6654.70 464.261   1
  -2   5  -2 226.699 152.668   5
   2  -5  -2 245.653 157.812   1
  -2  -5   2 43.9655 260.147   3
  -2   5  -2 403.793 216.937   2
  -2   5  -3 12621.2 761.541   5
  -2   5  -3 13461.9 799.456   2
  -2  -5   3 12327.4 1005.99   3
   2  -5  -3 12520.5 729.151   1
  -2  -5   4 99095.4 2866.16   3
  -2   5  -4 98221.1 2297.78   5
  -2   5  -4 103267. 2108.45   2
   2  -5  -4 99312.0 2175.22   1
  -2  -5   5 59255.9 2244.72   3
   2  -5  -5 61780.0 1841.79   1
  -2   5  -5 60502.9 1928.21   5
  -2   5  -5 62776.5 1584.16   2
  -2  -5   6 72933.0 2573.75   3
  -2   5  -6 74110.4 2265.24   5
   2  -5  -6 66091.7 2055.77   1
  -2   5  -6 72799.6 1608.64   2
   2  -5  -7 24615.4 1349.77   1
  -2  -5   7 22131.1 1487.03   3
  -2   5  -7 19977.9 1279.92   5
  -2  -5   8 14492.9 1265.33   3
   2  -5  -8 13767.7 1086.56   1
  -2   5  -8 16053.0 1216.08   5
  -2  -5   9 11300.5 1164.93   3
   2  -5  -9 11706.2 1035.35   1
  -2   5  -9 9626.10 988.636   5
   2   5   9 11251.0 890.711   2
  -2  -5  10 8929.24 1092.27   3
  -2   5 -10 7388.20 944.230   5
   2   5  10 7063.51 736.268   2
   2  -5 -10 7814.67 934.713   1
  -2  -5  11 48752.5 2591.10   3
  -2   5 -11 50014.1 2437.70   5
   2  -5 -11 44003.9 2244.39   1
  -2   5 -12 21413.6 1678.67   5
  -2  -5  12 20913.8 1775.29   3
   2  -5 -12 20582.7 1619.93   1
   2   5  13 3668.07 298.785  11
  -2   5 -13 3425.64 293.428  18
  -2   5 -13 4015.75 766.478   5
  -2   5 -13 3903.40 321.862   8
  -2  -5  13 4478.93 914.933   3
  -2  -5  14 17267.9 1698.37   3
   2   5  14 15612.6 598.284  11
  -2   5 -14 15348.0 1518.88   5
  -2   5 -14 15353.2 616.695  18
  -2  -5  15 30470.1 2347.74   3
  -2   5 -15 28652.6 867.843  18
  -2   5 -15 26630.0 2027.44   5
   2   5  15 29104.8 837.406  11
   2   5  16 2001.58 244.879  11
  -2   5 -16 1698.88 260.456  18
  -2   5 -17 1005.79 210.670  18
   2   5  17 1172.71 198.378  11
   2  -5 -17 1079.81 214.447  18
  -2  -5  17 1088.55 217.395  13
  -2   5 -18 20659.4 746.462  10
   2  -5 -18 22841.2 805.769  18
  -2   5 -18 21350.4 792.515  18
  -2  -5  18 21863.5 787.780  13
   2   5  18 21563.3 739.491  11
  -2   5 -19 12421.2 602.175  18
  -2   5 -19 12299.9 556.847  10
   2  -5 -19 13735.6 615.873  18
  -2  -5  19 13396.5 595.042  13
   2   5  19 12378.4 552.443  11
   2  -5 -20 19415.6 710.449  18
  -2   5 -20 18811.7 719.725  18
  -2  -5  20 18765.8 675.589  13
   2   5  20 18409.0 633.892  11
  -2   5 -20 17872.6 619.738  10
  -2  -5  21-14.9281 117.801  13
   2  -5 -21-87.5183 144.228  18
  -2   5 -21 219.168 146.903  18
  -2  -5  21 11.7210 144.259  15
  -2  -5  22 5055.89 344.834  15
  -2   5 -22 4196.92 312.287  18
  -2  -5  22 4742.55 285.062  13
   2  -5 -22 4969.04 327.412  18
   2  -5 -23 2583.07 213.504  18
   2  -5 -23 2793.87 221.921  14
  -2  -5  23 2524.07 217.538  15
  -2  -5  24 66.7928 73.7302  15
   2  -5 -24 56.0179 75.2962  14
   2  -5 -24 15.2762 78.2565  18
  -2   6  23 6494.15 313.600  11
  -2  -6 -23 6230.55 271.856  14
  -2  -6 -22 17009.7 521.797  14
  -2   6  22 17374.9 576.204  11
  -2   6  21 838.420 176.987  11
  -2  -6 -21 599.434 134.637  18
  -2  -6 -21 815.242 164.046  14
  -2   6  20 2355.08 281.132  11
   2  -6  20 1678.88 201.251  13
  -2  -6 -20 2340.47 232.882  18
  -2  -6 -20 2584.37 269.815  14
  -2   6  19 2103.23 283.308  11
  -2  -6 -19 1949.54 249.077  14
  -2  -6 -19 2330.26 247.715  18
  -2   6  18 6848.54 474.111  11
  -2  -6 -18 5828.98 413.873  14
  -2  -6 -18 6062.10 383.995  18
  -2   6  17 2413.39 299.087  11
  -2  -6 -17 2214.69 272.910  14
  -2  -6 -17 2414.83 254.763  18
  -2   6  16 996.548 224.364  11
  -2  -6 -16 1275.32 223.897  14
  -2   6  15 5547.12 425.858  11
   2   6 -15 4226.70 413.279  20
   2   6 -15 4432.53 438.913  17
   2   6 -15 3779.61 803.222   5
  -2   6  14 18527.9 731.133  11
   2   6 -14 17216.8 794.769  20
   2   6 -14 18748.5 826.244  17
   2   6 -14 18595.6 1738.64   5
  -2  -6 -14 20187.3 1854.11   1
  -2   6  13 3424.59 319.227  11
   2  -6  13 2687.24 642.258   3
   2   6 -13 2406.34 319.860  20
  -2  -6 -13 2747.43 687.779   1
   2   6 -13 3056.41 340.983  17
   2   6 -13 2927.26 362.535  16
   2   6 -13 2388.73 607.501   5
   2   6 -12 1428.30 466.120   5
  -2   6  12 975.129 199.420  11
  -2  -6 -12 1142.51 485.012   1
   2  -6  12 1184.47 450.163   3
  -2   6  12 1418.20 490.316   2
   2   6 -12 1250.28 235.194  20
   2   6 -12 1036.36 248.617  17
   2   6 -12 1285.64 263.135  16
   2  -6  11 6587.06 886.940   3
  -2   6  11 8754.46 1002.27   2
  -2  -6 -11 8093.43 1088.82   1
   2  -6  10 28113.7 1778.00   3
  -2   6  10 28078.6 1752.01   2
  -2  -6 -10 28271.4 1914.45   1
   2  -6   9 37715.5 1950.11   3
  -2   6   9 39241.1 1993.22   2
  -2  -6  -9 39602.0 2161.51   1
   2  -6   8 121785. 3370.45   3
  -2   6   8 128230. 3489.27   2
  -2  -6  -8 125238. 3676.15   1
  -2   6   7 32202.3 1705.11   2
   2  -6   7 30234.7 1630.43   3
  -2  -6  -7 33027.5 1819.65   1
  -2  -6  -6 22225.2 1420.68   1
  -2   6   6 21085.1 1348.90   2
   2  -6   6 19413.4 1248.02   3
  -2   6   5 5267.17 694.898   2
  -2  -6  -5 5626.80 718.064   1
   2  -6   5 4902.98 618.236   3
  -2   6   4 4497.11 636.472   2
  -2  -6  -4 5128.30 682.406   1
   2  -6   4 4539.03 584.914   3
   2  -6   3 9270.86 804.628   3
  -2  -6  -3 8974.37 839.716   1
  -2   6   3 7581.92 777.464   2
   2  -6   2 1136.95 328.811   3
  -2   6   2 1468.24 406.789   2
  -2  -6  -2 1044.22 319.476   1
   2  -6   2 1348.98 236.769   1
  -2   6   1 16404.2 1072.32   2
  -2  -6  -1 16982.3 1094.65   1
   2  -6   1 15511.9 732.628   1
  -2   6   0 82318.3 1483.55   5
   2  -6   0 83626.0 1741.07   1
  -2   6   0 89063.8 2440.81   2
  -2  -6   0 86136.1 2800.40   3
  -2   6  -1 17051.3 774.840   5
  -2   6  -1 19206.4 1123.59   2
  -2  -6   1 16994.9 1266.14   3
   2  -6  -1 18510.6 851.637   1
  -2  -6   2 598.445 353.354   3
   2  -6  -2 759.176 242.548   1
  -2   6  -2 403.784 253.841   2
  -2   6  -2 533.802 191.388   5
  -2   6  -3 9322.61 699.263   5
   2  -6  -3 9209.45 684.957   1
  -2   6  -3 10894.3 812.827   2
  -2  -6   3 10061.7 1011.31   3
   2  -6  -4 6029.42 586.282   1
  -2   6  -4 5791.72 608.724   5
  -2   6  -4 5583.88 571.965   2
  -2  -6   4 5237.89 784.116   3
  -2   6  -5 8657.67 684.249   2
  -2   6  -5 7145.00 696.277   5
   2  -6  -5 7691.50 714.922   1
  -2  -6   5 8032.26 938.731   3
  -2   6  -6 19947.4 1238.37   5
   2  -6  -6 21539.3 1249.50   1
  -2   6  -6 19982.1 975.935   2
  -2  -6   6 20661.5 1499.24   3
  -2  -6   7 23772.1 1660.39   3
  -2   6  -7 23064.3 1422.39   5
   2  -6  -7 22627.6 1350.62   1
  -2   6  -8 124646. 3438.34   5
  -2  -6   8 126486. 3892.62   3
   2  -6  -8 123379. 3286.87   1
  -2  -6   9 32734.8 2075.91   3
   2  -6  -9 34736.2 1834.43   1
  -2   6  -9 34004.4 1903.27   5
   2   6   9 34797.3 1727.91   2
  -2   6 -10 24282.4 1685.99   5
   2   6  10 24255.4 1442.84   2
  -2  -6  10 26528.2 1938.61   3
   2  -6 -10 24874.8 1656.60   1
  -2   6 -11 4864.37 810.231   5
   2  -6 -11 6527.85 901.186   1
  -2  -6  11 5479.19 935.513   3
  -2   6 -12 600.593 352.433   5
  -2   6 -12 358.671 163.391  20
   2  -6 -12-184.363 286.200   1
   2   6  12 279.540 140.859  11
  -2  -6  12 575.714 445.781   3
   2   6  13 2867.28 272.012  11
  -2   6 -13 2140.06 254.318  20
  -2   6 -13 2282.67 241.980  18
  -2  -6  13 2806.09 743.792   3
  -2   6 -13 3091.83 687.487   5
  -2  -6  14 24049.5 2075.96   3
  -2   6 -14 23927.2 1900.80   5
  -2   6 -14 22001.6 742.082  18
  -2   6 -14 23088.1 791.767  20
   2   6  14 22533.8 748.440  11
  -2   6 -15 3541.19 323.901  18
   2   6  15 3968.05 332.537  11
  -2   6 -16 1566.40 241.642  18
   2  -6 -16 1783.19 251.289  18
   2   6  16 1637.69 228.207  11
   2   6  17 1363.17 215.063  11
  -2   6 -17 891.639 195.659  18
   2  -6 -17 1101.35 215.994  18
   2   6  18 6647.59 421.661  11
  -2   6 -18 7810.00 471.655  10
  -2  -6  18 8646.22 497.599  13
   2  -6 -18 7765.86 458.777  18
  -2   6 -18 6678.78 433.826  18
   2   6  19 3505.42 306.443  11
  -2  -6  19 3739.60 328.496  13
  -2   6 -19 3305.62 307.712  10
  -2   6 -19 3595.81 330.172  18
   2  -6 -19 3311.40 300.358  18
  -2   6 -20 1591.42 216.085  10
   2   6  20 1787.03 213.227  11
  -2   6 -20 1613.14 228.578  18
  -2  -6  20 1790.33 232.586  13
  -2  -6  21 632.000 164.253  15
  -2   6 -21 408.013 130.641  18
   2  -6 -21 674.644 147.361  18
  -2  -6  21 473.841 134.041  13
   2  -6 -22 16255.5 505.026  18
  -2  -6  22 17120.2 578.983  15
  -2  -6  22 16165.7 495.687  13
   2  -6 -22 18006.3 563.357  14
  -2  -6  23 6925.82 320.507  15
   2  -6 -23 7604.15 328.945  14
   2  -6 -23 6754.46 280.910  18
  -2   7  23 3189.76 202.456  11
  -2  -7 -23 3116.79 178.963  14
  -2   7  22 850.290 151.095  11
   2  -7  22 488.739 104.879  15
  -2  -7 -22 709.410 128.120  14
  -2  -7 -21 2613.98 236.144  14
  -2   7  21 2400.77 248.646  11
  -2   7  20 12963.6 569.694  11
   2  -7  20 12482.9 481.481  13
  -2  -7 -20 12701.3 531.974  14
  -2   7  19 11531.8 570.904  11
  -2  -7 -19 12041.6 551.516  14
  -2   7  18 5311.37 414.059  11
  -2  -7 -18 5085.78 384.706  14
  -2   7  17 3069.26 335.692  11
  -2  -7 -17 2722.87 297.771  14
   2   7 -16 1091.49 264.370  17
  -2   7  16 1790.31 271.014  11
  -2  -7 -16 1713.86 256.752  14
   2   7 -15 10291.7 651.907  20
  -2   7  15 11396.5 604.915  11
   2   7 -15 11325.0 681.655  17
  -2  -7 -15 11871.9 581.382  14
  -2   7  14 2012.68 281.709  11
   2   7 -14 1483.39 559.427   5
   2   7 -14 2233.11 332.913  17
  -2  -7 -14 2358.72 281.320  14
   2   7 -14 2476.24 346.833  20
  -2   7  13 5063.13 397.892  11
   2   7 -13 4527.43 437.588  20
   2   7 -13 3156.51 757.961   5
   2   7 -13 4079.24 447.831  16
   2   7 -13 4604.15 432.757  17
  -2  -7 -13 5242.68 979.759   1
  -2  -7 -13 4674.82 361.521  14
  -2   7  12 13623.4 619.345  11
   2   7 -12 12774.1 694.426  20
   2   7 -12 13267.8 1433.69   5
  -2   7  12 12858.7 1320.05   2
   2   7 -12 13165.3 723.054  16
  -2  -7 -12 13400.0 1487.76   1
   2   7 -12 13233.5 687.656  17
  -2  -7 -12 13189.4 577.622  14
  -2   7  11 13062.3 583.911  11
   2   7 -11 10851.8 1302.02   5
  -2  -7 -11 13223.5 561.134  14
   2   7 -11 11931.5 656.670  16
   2   7 -11 11887.2 631.451  20
  -2   7  11 12813.6 1279.41   2
  -2  -7 -11 12744.6 1392.21   1
   2  -7  11 13280.5 1326.78   3
   2   7 -11 11598.7 637.280  17
  -2   7  11 12808.3 516.454   7
  -2   7  10 38713.5 2164.63   2
  -2  -7 -10 35977.0 2237.35   1
   2  -7  10 35287.2 2074.45   3
   2   7 -10 35636.5 1054.64  16
  -2  -7 -10 35731.9 868.380  14
   2   7 -10 34036.5 998.403  20
  -2   7  10 36095.4 926.355  11
   2  -7   9 2684.43 601.026   3
  -2  -7  -9 2230.69 561.279   1
  -2   7   9 2080.77 546.025   2
   2  -7   8 56971.7 2449.87   3
  -2  -7  -8 61268.0 2685.19   1
  -2   7   8 56559.6 2483.69   2
   2  -7   7 8618.68 925.723   3
  -2  -7  -7 10443.2 1089.93   1
  -2   7   7 10144.1 1033.67   2
   2  -7   6 28699.6 1638.62   3
  -2   7   6 27028.1 1640.74   2
  -2  -7  -6 27154.8 1687.61   1
  -2   7   5 10819.9 1043.83   2
   2  -7   5 9789.44 944.518   3
  -2  -7  -5 9738.30 981.374   1
  -2   7   4 78362.7 2678.25   2
  -2  -7  -4 81713.5 2701.29   1
   2  -7   4 72855.8 2456.96   3
   2  -7   3 8145.25 824.412   3
   2  -7   3 8472.27 611.547   1
  -2   7   3 8719.93 890.801   2
  -2  -7  -3 9557.38 929.385   1
  -2  -7  -2 12732.7 1033.72   1
   2  -7   2 11033.3 929.815   3
   2  -7   2 12276.5 721.137   1
  -2   7   2 12306.4 1045.79   2
  -2   7   1 45363.3 1933.06   2
   2  -7   1 46758.5 1417.50   1
  -2  -7  -1 49627.7 1979.81   1
  -2  -7   0 19059.2 1449.02   3
  -2   7   0 17775.9 1211.45   2
  -2  -7   0 17131.5 1183.81   1
   2  -7   0 17510.7 889.420   1
  -2  -7   1 55936.8 2444.57   3
  -2   7  -1 49517.1 1334.67   5
  -2   7  -1 53863.9 2050.05   2
   2  -7  -1 52969.6 1589.27   1
  -2   7  -2 14246.9 1047.51   2
   2  -7  -2 13893.4 854.093   1
  -2   7  -2 13888.8 800.929   5
  -2  -7   2 14465.9 1301.72   3
   2  -7  -3 8812.07 715.222   1
  -2   7  -3 8234.78 783.922   2
  -2  -7   3 7819.86 963.705   3
  -2   7  -3 7798.63 662.827   5
  -2  -7   4 82445.3 3098.32   3
   2  -7  -4 83306.1 2298.96   1
  -2   7  -4 80863.3 2339.73   2
  -2   7  -4 80125.7 2243.32   5
  -2   7  -5 11920.1 874.897   2
   2  -7  -5 12312.4 939.809   1
  -2  -7   5 12686.9 1238.88   3
  -2   7  -5 12870.2 982.181   5
  -2   7  -6 28748.4 1537.15   5
  -2   7  -6 26341.9 1242.85   2
   2  -7  -6 29836.4 1535.27   1
  -2  -7   6 29853.6 1929.14   3
  -2   7  -7 8883.76 918.773   5
  -2  -7   7 9847.96 1155.00   3
   2  -7  -7 9496.92 930.833   1
  -2   7  -8 56146.0 2401.75   5
   2  -7  -8 58896.6 2366.70   1
  -2  -7   8 59999.9 2872.78   3
   2  -7  -9 3973.97 670.530   1
  -2   7  -9 3301.95 646.537   5
  -2  -7   9 3243.29 726.983   3
   2   7   9 3088.92 613.463   2
  -2  -7  10 35251.5 2341.12   3
  -2   7 -10 35036.3 2080.45   5
   2  -7 -10 36631.5 2056.84   1
   2   7  10 35164.1 1895.59   2
   2   7  11 9473.77 483.344  11
   2  -7 -11 8454.82 1038.92   1
  -2   7 -11 9357.72 519.539  20
  -2   7 -11 9873.96 1148.18   5
  -2  -7  11 8719.10 1236.82   3
  -2  -7  11 8472.92 413.151   9
  -2   7 -11 9289.46 501.336  17
   2  -7 -12 15430.1 1444.33   1
  -2   7 -12 15031.4 643.081  17
  -2   7 -12 15090.3 671.955  20
  -2   7 -12 15991.9 1523.03   5
   2   7  12 15344.6 620.153  11
  -2  -7  12 15269.2 549.765   9
  -2  -7  12 14353.6 1620.72   3
  -2  -7  13 3578.08 856.999   3
   2   7  13 3357.91 318.614  11
  -2   7 -13 2853.69 314.229  20
  -2   7 -13 2435.88 643.532   5
   2   7  14 4791.16 372.657  11
  -2   7 -14 5642.92 949.206   5
  -2   7 -14 4432.00 388.024  20
  -2   7 -15 10120.9 572.388  20
   2   7  15 11911.4 573.650  11
   2  -7 -15 11767.5 534.611  18
   2   7  16 1523.65 238.109  11
  -2   7 -16 1305.82 236.845  20
   2  -7 -16 1473.49 221.832  18
   2   7  17 3659.96 333.502  11
   2  -7 -17 4125.34 325.310  18
   2  -7 -18 4340.42 323.616  18
  -2  -7  18 4451.58 370.829  13
  -2   7 -18 4390.37 369.360  10
   2   7  18 4516.82 348.640  11
  -2  -7  19 10397.9 520.413  13
   2  -7 -19 10781.2 472.084  18
   2   7  19 10852.7 495.960  11
  -2   7 -19 10245.7 515.351  10
   2  -7 -20 12934.1 542.290  14
   2  -7 -20 11795.9 463.087  18
  -2  -7  20 13593.9 540.845  13
  -2   7 -20 11789.3 507.143  10
   2   7  20 11226.6 465.144  11
   2  -7 -21 1467.25 171.832  18
  -2   7 -21 1181.39 168.020  10
  -2  -7  21 1236.91 194.979  15
  -2  -7  21 1458.53 187.877  13
   2  -7 -21 1766.11 210.145  14
  -2  -7  22 1246.90 151.451  13
   2  -7 -22 1241.88 131.456  18
  -2  -7  22 1075.53 167.063  15
   2  -7 -22 1300.84 163.495  14
  -2  -7  23 2964.54 195.467  15
   2  -7 -23 3653.09 208.443  14
  -2  -8 -22 8650.36 321.120  14
  -2   8  22 8351.81 340.387  11
  -2   8  21 3175.77 255.037  11
  -2  -8 -21 3007.01 231.658  14
  -2   8  20 101.063 123.193  11
   2  -8  20 215.156 109.050  13
  -2  -8 -20 427.335 142.659  14
  -2   8  19 6664.88 424.037  11
  -2  -8 -19 6074.99 389.336  14
  -2   8  18 5785.86 424.207  11
  -2  -8 -18 5949.01 402.369  14
  -2   8  17 6990.29 478.791  11
  -2  -8 -17 6795.01 442.600  14
  -2   8  16 9533.23 556.324  11
  -2  -8 -16 9349.94 523.097  14
   2   8 -16 9471.88 624.356  17
  -2   8  15 13049.4 655.482  11
   2   8 -15 11510.3 706.162  20
   2   8 -15 12397.0 727.066  17
  -2  -8 -15 12327.0 600.890  14
   2   8 -14 22054.0 941.546  20
  -2   8  14 20332.4 808.069  11
  -2  -8 -14 21137.4 774.790  14
   2   8 -14 21237.2 928.040  17
   2   8 -13 10051.5 688.786  16
  -2  -8 -13 11712.7 580.524  14
  -2   8  13 11790.9 615.954  11
   2   8 -13 11046.2 674.277  17
   2   8 -13 11244.9 680.997  20
   2   8 -12 6060.48 505.242  17
   2   8 -12 6125.11 993.842   5
   2   8 -12 5824.76 495.958  20
  -2   8  12 5879.47 936.471   2
  -2  -8 -12 5905.47 412.021  14
   2   8 -12 5688.67 520.278  16
  -2   8  12 5735.04 382.851   7
  -2   8  12 6319.68 453.291  11
  -2  -8 -12 5892.19 1011.07   1
  -2   8  11 20820.8 775.882  11
  -2   8  11 20780.7 1696.81   2
   2   8 -11 20560.8 887.837  16
   2   8 -11 19246.5 860.852  17
  -2  -8 -11 21926.8 750.095  14
  -2  -8 -11 22580.7 1881.58   1
   2   8 -11 18579.3 1686.13   5
  -2   8  11 21351.1 714.271   7
   2   8 -11 21402.1 887.219  20
   2   8 -10 1319.61 442.268   5
   2   8 -10 1635.35 287.197  16
   2   8 -10 1403.61 267.603  20
  -2   8  10 2559.60 261.253   7
  -2  -8 -10 2566.71 275.717  14
  -2   8  10 1741.65 554.811   2
  -2   8  10 2432.15 286.722  11
  -2  -8 -10 2400.90 632.021   1
   2   8  -9 25380.1 902.503  16
  -2  -8  -9 28063.6 1972.85   1
  -2   8   9 25298.1 1825.96   2
   2   8  -9 25605.3 911.489  20
  -2  -8  -9 28058.7 790.950  14
  -2   8   9 27639.1 790.844   7
   2   8  -9 25451.0 1840.61   5
  -2   8   9 26654.7 826.328  11
   2  -8   8 56719.2 2565.41   3
  -2   8   8 53406.9 1130.57  11
  -2  -8  -8 55272.4 2671.09   1
  -2   8   8 54385.1 2598.46   2
   2   8  -8 54987.5 1270.52  20
   2   8  -8 54503.9 1265.59  16
  -2  -8  -8 55385.3 1068.68  14
   2  -8   7 16930.8 1391.71   3
  -2   8   7 15701.9 1388.01   2
  -2  -8  -7 16114.1 1401.64   1
  -2   8   6 15396.5 1343.42   2
   2  -8   6 15596.0 1301.36   3
  -2  -8  -6 15194.6 1330.94   1
  -2  -8  -5 4352.80 704.229   1
   2  -8   5 3365.05 629.158   3
  -2   8   5 4396.81 748.957   2
  -2  -8  -4 26969.0 1666.90   1
  -2   8   4 27450.6 1719.69   2
   2  -8   4 29081.9 1669.05   3
  -2  -8  -3 395.025 294.620   1
   2  -8   3-72.3035 249.113   3
  -2   8   3 153.501 249.324   2
  -2  -8  -2 13392.2 1138.45   1
  -2   8   2 12937.8 1159.40   2
  -2   8   1 3009.06 612.684   2
  -2  -8  -1 2673.01 527.489   1
  -2  -8   0 118484. 3244.61   1
  -2   8   0 114084. 3284.25   2
   2  -8  -1 3583.89 472.986   1
  -2  -8   1 4970.30 707.026   1
  -2  -8   1 4726.07 836.036   3
  -2   8  -1 4476.88 666.367   2
  -2  -8   2 9200.21 1098.49   3
   2  -8  -2 7918.06 695.580   1
  -2   8  -2 9687.69 949.081   2
   2  -8  -3 815.378 308.825   1
  -2  -8   3 885.725 434.330   3
  -2   8  -3 649.620 301.808   2
  -2   8  -4 26131.0 1320.47   5
   2  -8  -4 24080.0 1321.92   1
  -2  -8   4 25430.2 1850.08   3
  -2   8  -4 24393.6 1411.32   2
   2  -8  -5 4492.22 594.976   1
  -2  -8   5 4483.99 836.653   3
  -2   8  -5 3253.72 511.910   2
  -2   8  -5 4711.50 635.975   5
  -2   8  -6 14491.9 1136.29   5
  -2  -8   6 15459.6 1510.05   3
   2  -8  -6 14962.0 1156.96   1
  -2  -8   7 13698.7 1450.73   3
   2  -8  -7 13823.2 1142.17   1
  -2   8  -7 13836.4 1170.91   5
  -2   8  -8 58663.4 2504.03   5
  -2   8  -8 59032.7 1224.19  20
  -2  -8   8 60485.2 3064.37   3
   2  -8  -8 58151.1 2436.58   1
  -2  -8   9 27001.6 745.885   9
   2  -8  -9 28509.2 1770.35   1
  -2   8  -9 28290.1 1821.17   5
   2   8   9 28006.1 833.029  11
  -2   8  -9 27927.1 873.792  20
   2   8   9 27627.5 1804.96   2
  -2  -8   9 28287.6 2144.54   3
  -2   8  -9 26512.1 839.311  16
   2   8  10 5090.35 373.314  11
   2  -8 -10 4312.11 751.225   1
  -2   8 -10 4230.40 367.776  20
   2   8  10 5202.41 794.310   2
  -2   8 -10 3961.85 746.921   5
  -2  -8  10 3455.43 289.091   9
  -2  -8  10 3508.78 788.309   3
  -2   8 -10 3830.37 345.966  16
   2  -8 -11 23718.5 1747.38   1
  -2   8 -11 22148.1 822.963  16
  -2   8 -11 22243.8 842.244  20
  -2  -8  11 20954.3 1945.79   3
  -2   8 -11 19574.5 780.203  17
  -2  -8  11 21706.1 695.368   9
   2   8  11 22247.7 774.367  11
  -2   8 -11 21958.9 1718.94   5
   2  -8 -12 6775.53 986.105   1
  -2   8 -12 6998.85 477.885  17
  -2   8 -12 8183.95 1072.48   5
  -2   8 -12 7230.14 501.487  20
  -2  -8  12 7469.76 1188.51   3
   2   8  12 7247.74 455.866  11
  -2  -8  12 7059.49 409.516   9
   2   8  13 14815.8 651.643  11
  -2   8 -13 13918.5 681.884  20
  -2   8 -13 14810.3 675.535  17
  -2  -8  13 13505.5 547.427   9
   2   8  14 21992.5 797.200  11
  -2   8 -14 22554.0 868.188  20
  -2   8 -14 23196.3 835.601  17
   2   8  15 13898.7 627.357  11
  -2   8 -15 12625.2 660.463  20
   2   8  16 7307.95 456.412  11
  -2   8 -16 7472.28 496.809  20
   2   8  17 7263.12 447.130  11
  -2   8 -17 6916.33 461.905  20
  -2   8 -18 5904.34 415.161  10
   2  -8 -18 6397.01 409.877  14
  -2  -8  18 6919.01 431.625  13
   2   8  18 5237.82 365.031  11
  -2   8 -19 5819.78 387.542  10
   2   8  19 6830.95 383.419  11
  -2  -8  19 6756.26 401.898  13
   2  -8 -19 6732.52 404.637  14
  -2  -8  20 219.679 126.259  13
  -2   8 -20 234.081 121.051  10
   2   8  20 47.3144 88.1508  11
   2  -8 -20 119.523 125.808  14
  -2  -8  21 2765.86 222.672  13
  -2  -8  21 2741.65 246.177  15
  -2   8 -21 2739.94 212.676  10
   2  -8 -21 3169.38 240.299  14
   2  -8 -22 8720.32 327.283  14
  -2  -8  22 8712.05 345.601  15
  -2  -8  22 8308.40 304.482  13
  -2  -9 -21 2517.33 194.136  14
  -2   9  21 2143.40 191.395  11
  -2  -9 -20 9872.55 408.076  14
   2  -9  20 9081.22 363.536  13
  -2   9  20 9417.87 424.717  11
  -2  -9 -19 10389.4 461.475  14
  -2   9  19 10418.2 488.327  11
  -2   9  18 1240.32 222.196  11
  -2  -9 -18 1421.37 215.990  14
  -2   9  17 5288.33 411.129  11
  -2  -9 -17 4839.08 367.522  14
  -2   9  16 2522.39 309.110  11
  -2  -9 -16 2383.55 290.365  14
   2   9 -16 1969.30 316.776  17
   2   9 -15 10530.9 675.669  20
   2   9 -15 9637.03 634.601  17
  -2  -9 -15 11081.7 569.007  14
  -2   9  15 10851.8 601.213  11
   2   9 -14 11314.9 696.397  17
  -2   9  14 11097.6 614.183  11
  -2  -9 -14 10765.8 562.414  14
   2   9 -14 10670.9 680.701  20
   2   9 -14 9760.10 691.101  16
   2   9 -13 1440.83 311.516  20
  -2  -9 -13 1960.70 276.229  14
   2   9 -13 1186.42 296.299  17
  -2   9  13 1984.31 301.998  11
   2   9 -13 1291.41 314.179  16
   2   9 -12 29866.8 1101.30  20
   2   9 -12 29585.2 1144.90  16
  -2   9  12 28198.3 954.906  11
   2   9 -12 29207.6 1103.60  17
  -2  -9 -12 29215.7 905.404  14
  -2   9  12 29136.9 875.970   7
   2   9 -11 33550.7 2266.91   5
   2   9 -11 39671.0 1284.15  16
   2   9 -11 39554.0 1258.25  20
  -2   9  11 44881.6 2585.60   2
   2   9 -11 38470.9 1247.03  17
  -2  -9 -11 41998.0 2564.67   1
  -2  -9 -11 43023.1 1084.33  14
  -2   9  11 44559.6 1170.77  11
  -2   9  11 44216.5 1075.06   7
  -2   9  10 14034.5 665.566  11
   2   9 -10 14432.6 1476.03   5
   2   9 -10 15192.1 788.914  16
  -2  -9 -10 14585.7 1508.56   1
  -2  -9 -10 14422.5 618.843  14
   2   9 -10 15355.7 776.873  20
  -2   9  10 15601.5 1537.15   2
  -2   9  10 14974.6 636.367   7
   2   9  -9 9085.80 1126.96   5
  -2   9   9 9615.19 1204.95   2
   2   9  -9 11388.8 654.656  16
   2   9  -9 11047.7 645.018  20
  -2  -9  -9 10929.0 1303.23   1
  -2   9   9 11084.7 579.656  11
  -2  -9  -9 11434.8 541.359  14
  -2   9   9 10792.2 537.201   7
  -2   9   8 3851.43 350.655  11
  -2  -9  -8 3677.95 314.669  14
   2   9  -8 2898.13 636.808   5
  -2  -9  -8 4281.11 820.831   1
   2   9  -8 3868.99 390.996  20
   2   9  -8 3243.71 366.055  16
  -2   9   8 5043.62 876.392   2
  -2   9   8 3920.40 339.966   7
   2   9  -7 14675.6 687.526  16
  -2   9   7 17373.4 1545.14   2
   2   9  -7 14864.6 714.729  20
   2   9  -7 15149.9 1347.52   5
  -2  -9  -7 15937.2 599.941  14
  -2   9   7 15245.6 642.889  11
  -2  -9  -7 16748.9 1520.82   1
  -2   9   7 15654.3 639.005   7
  -2   9   6 10153.2 521.410  11
   2   9  -6 11407.9 603.614  20
   2   9  -6 11472.1 589.786  16
  -2  -9  -6 8947.77 1098.45   1
   2   9  -6 11918.6 1126.96   5
  -2   9   6 9045.93 1109.41   2
  -2   9   6 10636.2 520.863   7
  -2  -9  -6 10760.4 480.486  14
  -2   9   5 4338.68 781.307   2
   2  -9   5 4595.76 734.146   3
   2   9  -5 5013.96 389.901  16
  -2  -9  -5 4163.95 746.119   1
   2   9  -5 5005.22 715.451   5
  -2   9   4 20119.9 1590.84   2
   2  -9   4 20922.5 1519.90   3
  -2  -9  -4 21008.3 1560.63   1
  -2   9   3 6100.47 881.748   2
  -2  -9  -3 6664.09 881.312   1
  -2   9   2 8510.98 1031.30   2
  -2  -9  -2 9537.98 1031.83   1
  -2   9   1 6845.79 895.392   2
  -2  -9  -1 8359.33 946.713   1
  -2   9   0 18975.9 1463.29   2
  -2  -9   0 20228.0 1447.94   1
  -2  -9   1 9508.94 981.240   1
  -2   9  -1 9282.11 1015.61   2
  -2   9  -2 6682.98 864.567   2
  -2  -9   2 5675.64 936.670   3
  -2  -9   2 6557.27 843.495   1
  -2  -9   3 5628.61 953.339   3
  -2   9  -3 5613.64 770.905   2
  -2  -9   4 22462.7 1839.51   3
  -2   9  -4 17989.2 1311.64   2
  -2  -9   5 6097.19 1016.74   3
  -2   9  -5 6760.29 420.164  20
  -2   9  -5 6047.10 738.890   2
  -2   9  -6 9776.92 515.327  20
  -2   9  -6 8978.95 508.872  16
  -2  -9   6 9622.33 1251.15   3
   2   9   6 8822.20 491.206  11
  -2   9  -7 10781.9 1055.93   5
   2   9   7 12308.2 583.082   7
   2   9   7 12602.8 587.090  11
  -2   9  -7 11163.3 575.820  16
  -2  -9   7 12271.6 1456.44   3
  -2   9  -7 11450.7 581.584  20
   2   9   8 2340.45 638.805   2
  -2  -9   8 2363.51 747.979   3
  -2   9  -8 2290.07 528.149   5
  -2   9  -8 2681.03 310.760  16
  -2   9  -8 2517.01 302.067  20
   2   9   8 2885.11 313.054  11
   2  -9  -8 2831.42 252.714  14
  -2  -9   8 2746.39 275.106   9
   2   9   9 15463.0 1436.55   2
   2  -9  -9 15390.5 575.088  14
  -2   9  -9 15381.4 696.945  16
  -2   9  -9 16217.7 721.478  20
  -2  -9   9 15446.4 610.657   9
  -2  -9   9 15276.6 1658.38   3
  -2   9  -9 16671.3 1420.48   5
   2   9   9 15733.3 666.874  11
  -2   9 -10 20126.8 1604.26   5
  -2  -9  10 21339.9 717.276   9
   2   9  10 19517.9 1616.69   2
  -2   9 -10 20013.2 803.012  16
  -2  -9  10 21442.1 1992.51   3
  -2   9 -10 20835.1 839.069  20
   2   9  10 20703.1 774.120  11
  -2  -9  11 36614.7 935.103   9
  -2   9 -11 38694.4 1150.35  20
  -2  -9  11 35362.1 2560.67   3
  -2   9 -11 34576.1 1072.12  17
  -2   9 -11 37264.4 1127.33  16
  -2   9 -11 34737.2 2155.20   5
   2   9  11 39494.4 1078.99  11
  -2   9 -12 30892.8 1003.57  17
  -2   9 -12 32153.1 1064.36  20
  -2  -9  12 32142.9 874.526   9
  -2   9 -12 30754.0 1019.73  16
   2   9  12 30170.1 943.117  11
  -2   9 -13 546.166 207.548  17
  -2  -9  13 397.112 143.359   9
  -2   9 -13 655.720 214.806  20
   2   9  13 780.376 200.198  11
  -2   9 -14 12641.9 685.677  20
  -2   9 -14 13339.3 642.806  17
  -2  -9  14 13421.4 547.950   9
   2   9  14 13084.5 628.347  11
   2  -9 -14 13536.8 605.102  14
   2  -9 -15 10012.6 521.528  14
  -2   9 -15 9237.41 579.292  20
   2   9  15 10350.1 547.362  11
   2   9  16 1436.92 228.142  11
  -2   9 -16 2055.99 290.389  20
   2  -9 -16 1858.08 244.535  14
   2  -9 -17 6388.71 398.100  14
  -2   9 -17 5236.04 408.726  20
  -2  -9  17 5573.29 396.004  13
   2   9  17 5588.03 383.491  11
  -2   9 -18 1522.13 233.098  10
  -2  -9  18 2291.29 259.199  13
   2  -9 -18 1867.95 229.496  14
   2   9  18 1620.47 219.707  11
  -2   9 -19 9728.62 462.234  10
  -2  -9  19 11329.6 475.332  13
   2  -9 -19 10139.3 444.465  14
   2   9  19 10001.8 428.486  11
   2   9  20 9899.57 364.888  11
   2  -9 -20 10139.8 406.781  14
  -2  -9  20 10298.8 420.399  13
  -2   9 -20 9906.07 417.056  10
  -2   9 -21 2128.31 170.620  10
  -2  -9  21 2219.83 177.890  13
   2  -9 -21 2433.65 184.418  14
  -2  -9  21 2238.33 196.546  15
  -2  10  20 712.813 128.370  11
   2 -10  20 623.007 105.301  13
  -2 -10 -20 625.602 115.968  14
  -2  10  19 4479.31 300.702  11
  -2 -10 -19 4341.38 279.796  14
  -2 -10 -18 4246.54 304.275  14
  -2  10  18 4458.55 337.820  11
  -2 -10 -17 3867.07 317.876  14
  -2  10  17 3733.84 330.625  11
   2  10 -16 14199.6 717.246  17
  -2 -10 -16 14816.3 606.851  14
  -2  10  16 13794.5 635.961  11
  -2  10  15 930.529 247.167  11
  -2 -10 -15 771.695 194.758  14
   2  10 -15 918.152 262.563  17
   2  10 -14 30256.7 1133.43  20
  -2  10  14 30486.4 987.737  11
   2  10 -14 29142.8 1088.79  17
  -2 -10 -14 30595.0 914.478  14
  -2  10  13 16060.6 732.322  11
  -2 -10 -13 15203.0 662.912  14
  -2  10  13 15724.3 652.645   7
   2  10 -13 15268.6 856.466  16
   2  10 -13 16576.1 833.102  17
   2  10 -13 15693.0 838.954  20
   2  10 -12 14405.6 790.935  17
   2  10 -12 14820.6 815.572  20
  -2  10  12 15545.9 661.601   7
  -2  10  12 14954.6 709.306  11
  -2 -10 -12 15204.0 664.901  14
   2  10 -12 14668.9 829.373  16
  -2  10  11 9509.40 569.350  11
  -2  10  11 9090.53 524.206   7
   2  10 -11 8929.97 640.503  16
   2  10 -11 8443.14 626.081  20
  -2 -10 -11 9538.69 527.638  14
   2  10 -11 8843.38 632.107  17
  -2  10  10 5909.82 463.215  11
   2  10 -10 6695.64 558.141  16
   2  10 -10 6723.55 563.072  20
  -2 -10 -10 6396.87 438.284  14
  -2  10  10 5671.19 427.143   7
  -2 -10  -9 293.046 395.890   1
  -2  10   9 652.269 202.982  11
  -2  10   9 469.040 177.393   7
  -2 -10  -9 501.864 174.655  14
   2  10  -9 216.741 197.735  20
   2  10  -9 21.0187 184.219  16
  -2  10   8 13857.5 648.662   7
   2  10  -8 14253.6 746.788  16
  -2  10   8 11432.7 1350.06   2
   2  10  -8 13018.8 732.726  20
  -2 -10  -8 14017.4 612.370  14
  -2 -10  -8 14705.9 1480.83   1
  -2  10   8 13513.8 660.685  11
  -2  10   7 306.902 175.189   7
   2  10  -7 227.951 180.023  20
  -2  10   7 335.937 180.426  11
   2  10  -7 62.3090 167.516  16
  -2  10   7-86.1905 344.582   2
  -2 -10  -7 55.9861 127.039  14
  -2 -10  -7-1.87247 273.473   1
  -2 -10  -6 8102.74 443.962  14
  -2  10   6 8491.42 514.718   7
   2  10  -6 8241.14 542.172  16
   2  10  -6 8195.84 548.578  20
  -2 -10  -6 8511.83 1084.54   1
  -2  10   6 7432.38 1059.49   2
  -2  10   6 8107.03 503.173  11
  -2 -10  -5 10430.4 1172.18   1
   2  10  -5 10815.3 598.715  20
  -2  10   5 11047.2 581.219  11
  -2  10   5 10333.5 1245.07   2
   2  10  -5 10403.4 602.261  16
  -2 -10  -5 11113.2 510.537  14
  -2  10   5 10768.2 571.674   7
  -2  10   4 23310.6 819.254   7
  -2  10   4 23885.9 1837.28   2
   2  10  -4 22581.9 840.646  16
  -2 -10  -4 21620.4 686.280  14
  -2  10   4 22592.6 816.185  11
   2  10  -4 22390.5 826.918  20
  -2 -10  -4 21974.5 1666.54   1
  -2  10   3 20057.3 1669.51   2
  -2  10   3 18496.9 737.191  11
   2  10  -3 17939.0 715.519  20
  -2 -10  -3 18828.2 627.648  14
  -2  10   3 19521.3 751.852   7
   2  10  -3 19271.7 768.805  16
  -2 -10  -3 18831.1 1520.19   1
  -2  10   2 4017.49 804.651   2
   2  10  -2 4061.97 343.361  20
   2  10  -2 4462.59 380.958  16
  -2 -10  -2 3667.39 684.568   1
  -2  10   2 3754.20 344.399  11
  -2 -10  -2 3576.72 286.861  14
  -2  10   2 3503.44 348.659   7
  -2  10   1 6754.81 456.039   7
  -2  10   1 5876.82 904.624   2
  -2 -10  -1 6525.12 878.438   1
   2  10  -1 6389.29 440.973  16
  -2  10   1 6472.13 444.620  11
   2  10   0 37754.2 1032.33  16
  -2 -10   0 39626.8 2109.79   1
  -2  10   0 37071.7 1045.76   7
  -2  10   0 36450.3 881.100  20
  -2  10   0 36504.0 2170.01   2
  -2  10   0 35187.0 1008.88  11
   2  10   1 6630.48 440.188  16
  -2 -10   1 5105.86 777.112   1
  -2  10  -1 5140.83 828.206   2
  -2  10  -1 5663.84 429.055   7
  -2  10  -1 5879.54 374.475  20
  -2  10  -2 3725.81 363.518   7
  -2  10  -2 3863.58 693.384   2
   2  10   2 4103.25 345.350  16
  -2  10  -2 4003.31 365.653  16
  -2 -10   2 3659.46 643.318   1
  -2  10  -2 4213.35 332.872  20
   2  10   2 3690.34 348.275  11
  -2 -10   3 17498.9 1703.32   3
  -2  10  -3 13808.8 1266.57   2
  -2  10  -3 15969.2 708.069  16
  -2 -10   3 18614.0 1444.79   1
  -2  10  -3 15522.3 708.519   7
  -2  10  -3 17236.7 667.710  20
   2  10   3 17538.9 720.403  11
  -2 -10   4 21458.1 1907.96   3
  -2 -10   4 22435.7 1600.93   1
  -2  10  -4 19790.1 1458.92   2
   2  10   4 20399.3 780.392  11
  -2  10  -4 21819.4 772.706  20
  -2  10  -4 18909.5 792.550   7
  -2  10  -4 20090.2 799.840  16
  -2  10  -5 8295.13 526.406  16
  -2 -10   5 7856.48 1198.55   3
  -2  10  -5 8900.57 514.085  20
   2  10   5 7799.77 514.934   7
   2  10   5 8302.41 518.296  11
  -2  10  -6 11832.7 633.833  16
   2  10   6 11972.6 612.279  11
  -2  10  -6 12134.9 615.873  20
   2  10   6 10147.9 575.990   7
  -2 -10   6 12400.3 1474.78   3
   2  10   7-57.5190 147.334  11
  -2  10  -7 105.111 154.431  20
  -2 -10   7 490.939 488.426   3
  -2  10  -7 47.0679 157.644  16
   2  10   7-93.7953 208.873   7
  -2  10  -8 14172.3 700.842  20
   2  10   8 12705.8 635.984   7
  -2 -10   8 13730.2 1603.56   3
  -2  10  -8 13733.0 699.830  16
  -2 -10   8 13796.8 606.754   9
   2  10   8 12413.6 1359.18   2
   2  10   8 14765.3 676.120  11
   2  10   9 577.787 178.108  11
   2  10   9 777.536 428.468   2
  -2  10  -9 976.042 250.104  20
  -2 -10   9 852.131 197.743   9
  -2 -10   9 600.800 514.285   3
  -2  10  -9 959.515 240.829  16
   2 -10  -9 999.743 182.206  14
  -2  10 -10 9553.81 610.074  20
  -2  10 -10 8911.38 572.394  16
   2 -10 -10 8042.97 437.120  14
  -2 -10  10 8544.03 482.214   9
   2  10  10 8808.80 543.523  11
  -2  10 -11 12275.8 670.330  16
  -2  10 -11 11767.1 673.102  20
  -2 -10  11 12302.1 570.150   9
  -2  10 -11 11082.7 645.768  17
   2  10  11 12778.5 636.167  11
   2 -10 -11 12359.3 555.048  14
  -2  10 -12 14322.1 740.011  20
  -2 -10  12 14372.6 602.778   9
  -2  10 -12 13159.1 712.794  16
  -2  10 -12 13660.8 693.865  17
   2  10  12 14598.7 680.973  11
   2 -10 -12 14413.4 601.024  14
  -2  10 -13 13393.6 706.858  20
  -2  10 -13 12566.8 634.989  17
   2 -10 -13 13204.0 583.618  14
  -2 -10  13 12068.8 538.645   9
  -2  10 -13 12246.5 667.224  16
   2  10  13 12815.0 632.604  11
  -2  10 -14 29309.2 1018.77  20
  -2  10 -14 26407.1 883.002  17
   2 -10 -14 28525.3 835.379  14
  -2 -10  14 27229.1 759.703   9
   2  10  14 27755.3 897.092  11
  -2  10 -15 402.531 174.304  20
   2  10  15 416.262 166.144  11
   2 -10 -15 500.483 149.700  14
  -2  10 -16 14058.5 678.136  20
   2 -10 -16 13937.9 558.122  14
   2  10  16 12794.1 566.712  11
  -2  10 -17 2941.75 307.550  20
   2 -10 -17 3559.62 284.442  14
  -2 -10  17 3295.43 297.553  13
   2  10  17 3240.26 286.814  11
   2 -10 -18 4620.23 298.948  14
  -2  10 -18 4314.84 327.931  10
   2  10  18 4209.41 289.461  11
  -2 -10  18 4661.13 315.840  13
  -2  10 -19 3129.94 253.408  10
  -2 -10  19 3336.28 243.159  13
   2 -10 -19 3513.26 242.944  14
   2  10  19 3224.45 224.050  11
  -2 -10  20 317.554 101.660  15
  -2  10 -20 307.407 98.5247  10
  -2 -10  20 399.188 102.680  13
   2 -10 -20 469.632 102.515  14
  -2 -11 -19 3200.37 210.060  14
  -2  11  19 3125.65 224.377  11
   2 -11  19 3264.90 203.294  13
  -2  11  18 1568.42 193.098  11
  -2 -11 -18 1597.90 179.821  14
  -2  11  17 3593.12 300.802  11
  -2 -11 -17 3347.78 267.502  14
  -2 -11 -16 4556.14 329.995  14
  -2  11  16 4284.07 348.916  11
  -2  11  15 14352.2 634.280  11
  -2 -11 -15 14741.7 597.415  14
   2  11 -15 14405.1 708.270  17
  -2 -11 -14 3247.29 308.199  14
   2  11 -14 3223.96 386.321  17
   2  11 -14 2836.33 381.268  20
  -2  11  14 2823.00 326.114  11
   2  11 -13 4922.65 501.084  16
   2  11 -13 5049.15 504.779  20
  -2  11  13 4937.36 371.379   7
   2 -11  13 5013.33 324.260   9
   2  11 -13 5307.70 488.564  17
  -2 -11 -13 5853.89 406.562  14
  -2  11  13 5479.79 439.172  11
  -2  11  12 19915.1 753.784   7
   2 -11  12 19548.6 661.199   9
   2  11 -12 20417.1 925.797  17
   2  11 -12 19658.5 944.994  16
   2  11 -12 21291.1 955.695  20
  -2 -11 -12 20386.7 744.357  14
  -2  11  12 19903.0 813.219  11
  -2 -11 -11 32549.4 952.329  14
   2  11 -11 33816.7 1223.91  16
   2  11 -11 32657.5 1185.81  17
   2  11 -11 35496.1 1242.25  20
  -2  11  11 32947.4 1002.78   7
  -2  11  11 34109.2 1071.73  11
  -2 -11 -10 5194.85 392.967  14
  -2  11  10 4643.03 419.704  11
   2  11 -10 5100.31 504.288  16
   2  11 -10 5671.58 520.136  20
  -2  11  10 4314.42 385.518   7
   2  11  -9 9947.95 673.129  16
  -2  11   9 11220.2 613.195   7
   2  11  -9 10816.6 689.723  20
  -2  11   9 10882.7 619.738  11
  -2 -11  -9 11341.4 561.661  14
  -2  11   8 6310.97 481.240  11
   2  11  -8 6632.64 543.487  20
  -2 -11  -8 6502.68 434.060  14
   2  11  -8 6081.11 523.605  16
  -2  11   8 5788.62 456.658   7
  -2  11   7 22911.5 882.101  11
  -2 -11  -7 23578.9 782.822  14
  -2  11   7 22890.8 877.407   7
   2  11  -7 22187.8 941.488  20
   2  11  -7 23268.9 958.698  16
   2  11  -6 2125.15 337.548  20
  -2 -11  -6 2616.09 276.653  14
   2  11  -6 2307.66 332.730  16
  -2 -11  -6 1835.10 560.020   1
  -2  11   6 2517.35 331.359   7
  -2  11   6 2297.50 313.925  11
  -2  11   5 1312.80 259.808   7
   2  11  -5 930.855 226.655  20
  -2  11   5 1248.35 526.245   2
  -2  11   5 1236.09 234.109  11
  -2 -11  -5 1212.55 487.049   1
  -2 -11  -5 1285.84 209.278  14
   2  11  -5 1179.01 271.875  16
  -2 -11  -4 16840.9 1496.20   1
   2  11  -4 17574.0 794.087  16
  -2 -11  -4 17064.1 636.113  14
  -2  11   4 14538.4 1509.91   2
   2  11  -4 16784.4 760.887  20
  -2  11   4 16870.2 764.998   7
  -2  11   4 16937.4 755.856  11
   2  11  -3 24707.3 920.335  16
  -2 -11  -3 22660.0 1715.67   1
  -2 -11  -3 23673.6 739.255  14
  -2  11   3 21066.7 1791.55   2
  -2  11   3 23524.3 881.768  11
   2  11  -3 22884.2 847.731  20
  -2  11   3 23926.5 911.269   7
  -2  11   2 18630.8 1672.19   2
  -2  11   2 20498.5 840.559   7
  -2 -11  -2 19592.8 659.004  14
  -2  11   2 20022.4 814.995  11
   2  11  -2 21591.0 849.500  16
  -2 -11  -2 21202.9 1631.32   1
   2  11  -2 20139.8 778.633  20
  -2  11   1 9868.17 1219.92   2
   2  11  -1 12500.5 651.492  16
  -2  11   1 11800.0 647.365   7
  -2 -11  -1 11850.1 1216.10   1
  -2 -11   0 14627.4 1349.26   1
  -2  11   0 14846.9 602.817  20
  -2  11   0 13782.4 708.735   7
  -2  11   0 12922.8 1363.22   2
   2  11   0 14852.9 700.914  16
   2  11   1 15541.1 700.300  16
  -2  11  -1 17078.8 763.796  16
  -2  11  -1 16341.3 1504.31   2
  -2 -11   1 16162.2 1392.49   1
  -2  11  -1 17184.3 672.284  20
  -2  11  -1 16543.6 779.473   7
  -2  11  -2 22311.7 782.833  20
  -2  11  -2 18881.9 1578.50   2
  -2  11  -2 19094.1 838.618   7
  -2  11  -2 20773.1 855.292  16
  -2 -11   2 20704.5 1560.66   1
   2  11   2 21071.3 805.891  16
  -2  11  -3 22906.8 889.106  16
  -2  11  -3 23306.9 821.080  20
  -2 -11   3 23074.3 1648.91   1
   2  11   3 22962.4 836.100  16
  -2  11  -3 21090.3 1629.99   2
  -2  11  -3 19797.8 855.834   7
   2  11   3 22347.3 862.331  11
  -2  11  -4 17992.1 748.167  20
  -2 -11   4 17115.2 1419.56   1
   2  11   4 16554.6 749.619  11
  -2  11  -4 17945.4 803.397  16
   2  11   4 17797.0 731.766  16
   2  11   5 411.701 190.500  11
  -2  11  -5 281.222 179.688  20
  -2 -11   5 925.494 503.996   3
  -2 -11   5 297.754 240.600   1
  -2  11  -5 254.876 179.419  16
  -2 -11   6 3833.21 914.179   3
  -2  11  -6 3206.45 374.380  16
  -2  11  -6 3593.50 370.962  20
   2  11   6 3075.40 352.889  11
   2  11   6 2897.02 729.723   2
  -2 -11   7 16845.6 689.441   9
  -2  11  -7 17191.5 793.722  16
  -2  11  -7 19148.2 817.807  20
   2  11   7 18019.0 781.402  11
  -2 -11   8 5316.30 408.221   9
  -2  11  -8 5713.30 464.142  20
  -2  11  -8 5439.75 474.644  16
   2  11   8 5504.49 452.266  11
  -2 -11   9 15012.7 639.773   9
  -2  11  -9 15038.1 762.222  20
   2  11   9 15113.4 715.151  11
  -2  11  -9 14261.5 735.517  16
  -2 -11  10 4708.13 375.763   9
  -2  11 -10 4285.19 424.039  16
   2 -11 -10 4138.41 322.204  14
  -2  11 -10 4782.79 445.600  20
   2  11  10 4799.49 419.505  11
  -2  11 -11 31218.4 1051.58  17
  -2 -11  11 32310.0 909.813   9
  -2  11 -11 33159.5 1110.25  20
  -2  11 -11 31331.0 1089.77  16
   2 -11 -11 32416.8 851.510  14
   2  11  11 32313.2 1018.86  11
  -2 -11  12 25350.0 790.105   9
  -2  11 -12 24776.0 948.058  16
  -2  11 -12 24616.4 905.003  17
  -2  11 -12 26435.6 989.567  20
   2 -11 -12 24963.9 760.116  14
   2  11  12 24847.5 885.240  11
  -2 -11  13 5578.05 367.353   9
   2  11  13 6358.58 446.862  11
  -2  11 -13 5780.17 476.968  20
  -2  11 -13 4881.55 420.590  16
  -2  11 -13 4663.41 387.675  17
   2 -11 -13 5385.98 357.051  14
  -2  11 -14 4785.39 430.796  20
  -2  11 -14 4481.52 368.311  17
   2 -11 -14 4509.12 323.382  14
  -2 -11  14 4264.97 302.400   9
   2  11  14 4887.62 381.113  11
  -2 -11  15 11941.9 442.725   9
  -2  11 -15 14073.2 679.458  20
   2 -11 -15 13239.1 515.685  14
   2  11  15 13211.7 574.847  11
  -2  11 -16 5346.43 410.525  20
   2  11  16 5312.90 360.179  11
   2 -11 -16 5400.18 325.742  14
  -2 -11  16 5215.16 344.322  13
  -2  11 -17 2948.24 282.786  10
   2 -11 -17 3496.48 245.708  14
   2  11  17 3259.09 264.463  11
  -2  11 -17 3737.87 315.960  20
  -2 -11  17 3477.08 273.669  13
   2  11  18 2031.62 186.451  11
   2 -11 -18 2192.59 187.027  14
  -2 -11  18 2202.40 206.860  13
  -2  11 -18 1755.04 212.619  10
  -2 -11  19 2723.04 194.633  13
  -2  11 -19 2389.95 197.025  10
   2 -11 -19 2636.37 172.154  14
  -2 -12 -18 1115.10 124.178  14
   2 -12  18 1262.17 130.846  13
  -2  12  18 1106.41 142.795  11
  -2 -12 -17 3611.89 237.962  14
  -2  12  17 3269.46 250.816  11
  -2  12  16 1169.13 186.016  11
  -2 -12 -16 1462.57 184.907  14
  -2  12  15 6186.75 393.459  11
  -2 -12 -15 5999.53 349.379  14
   2  12 -15 6315.98 436.627  17
  -2 -12 -14 3694.40 296.878  14
   2  12 -14 3577.16 366.764  17
  -2  12  14 3660.01 335.658  11
   2  12 -13 6850.75 540.125  20
   2  12 -13 7920.22 550.339  17
   2  12 -13 6278.80 530.514  16
   2 -12  13 6313.68 344.675   9
  -2  12  13 6410.72 398.104   7
  -2 -12 -13 7076.70 420.178  14
  -2  12  13 7283.93 482.155  11
   2 -12  12 2353.34 241.656   9
   2  12 -12 1884.68 325.674  20
   2  12 -12 2784.21 365.225  17
  -2  12  12 2344.01 307.472  11
   2  12 -12 2523.51 374.065  16
  -2 -12 -12 2310.27 264.364  14
  -2  12  12 2022.09 264.879   7
  -2  12  11 10561.1 598.510  11
   2  12 -11 10102.7 674.705  16
  -2 -12 -11 9666.72 515.422  14
   2  12 -11 9570.09 643.602  17
   2 -12  11 9262.32 468.659   9
  -2  12  11 8577.03 522.285   7
   2  12 -11 10720.8 694.111  20
   2  12 -10 5706.57 531.628  16
   2  12 -10 4947.13 484.155  17
   2  12 -10 5723.11 531.122  20
  -2 -12 -10 6004.16 412.609  14
  -2  12  10 5410.45 429.424   7
  -2  12  10 5171.71 440.784  11
  -2  12   9 1530.35 263.971  11
  -2  12   9 1732.89 294.770   7
   2  12  -9 1706.84 345.371  16
  -2 -12  -9 1564.05 235.293  14
   2  12  -9 1370.67 298.126  20
   2  12  -8 20307.0 924.422  16
  -2 -12  -8 19035.9 714.158  14
  -2  12   8 18414.2 813.920   7
  -2  12   8 18819.2 813.900  11
   2  12  -8 19330.3 910.329  20
  -2  12   7 3629.77 389.862   7
  -2 -12  -7 3956.08 337.684  14
  -2  12   7 3774.37 396.006  11
   2  12  -7 4288.26 451.153  20
   2  12  -7 4733.20 482.330  16
   2  12  -6 7352.43 559.057  20
   2  12  -6 8862.54 608.474  16
  -2 -12  -6 7897.74 457.793  14
  -2  12   6 7656.07 550.158   7
  -2  12   6 8445.71 569.189  11
   2  12  -5 13315.7 725.721  20
  -2  12   5 13519.4 710.436  11
  -2  12   5 13560.3 716.805   7
   2  12  -5 14412.1 754.615  16
  -2 -12  -5 13893.5 596.144  14
  -2  12   4 17376.8 823.980   7
   2  12  -4 16328.8 753.204  20
  -2  12   4 16217.9 764.365  11
   2  12  -4 16676.1 806.688  16
  -2 -12  -4 16899.6 645.959  14
   2  12  -3 13662.8 674.658  20
   2  12  -3 14877.6 753.510  16
  -2 -12  -3 14404.9 588.190  14
  -2  12   3 14175.4 717.193  11
  -2  12   3 14500.5 758.835   7
  -2  12   2 272.417 190.924   7
   2  12  -2 332.267 193.032  20
   2  12  -2 458.574 213.570  16
   2  12  -1 1768.71 293.715  16
  -2  12   1 1943.91 313.485   7
  -2  12   0 29649.8 874.568  20
   2  12   0 31501.8 1049.99  16
  -2  12   0 30877.8 1073.24  16
  -2  12   0 28201.0 1071.10   7
  -2  12  -1 1534.26 289.440   7
  -2  12  -1 1806.87 243.985  20
   2  12   1 2298.97 320.634  16
  -2  12  -1 1657.36 295.666  16
   2  12   2 427.728 193.279  16
  -2  12  -2 719.523 231.224  16
  -2  12  -2 660.185 188.302  20
  -2  12  -3 14184.7 666.642  20
   2  12   3 16066.1 730.437  16
  -2  12  -3 13636.6 723.711  16
  -2  12  -4 16811.6 804.648  16
  -2  12  -4 16589.0 738.771  20
   2  12   4 16576.2 731.903  16
  -2  12  -5 13905.3 704.919  20
   2  12   5 13448.1 655.513  16
  -2 -12   5 12995.3 608.655   9
  -2  12  -5 14013.9 735.108  16
   2  12   6 9844.92 554.609  16
  -2 -12   6 10432.0 555.327   9
  -2  12  -6 8995.10 601.400  16
  -2  12  -6 10474.4 618.275  20
   2  12   6 10114.4 610.946  11
  -2  12  -7 6514.62 505.540  20
  -2  12  -7 5242.35 473.264  16
  -2 -12   7 6153.38 429.503   9
   2  12   7 4710.59 396.691  16
   2  12   7 4991.65 436.981  11
   2  12   8 17982.2 788.800  11
  -2  12  -8 19300.7 859.410  16
   2  12   8 18395.9 713.504  16
  -2  12  -8 19257.6 849.947  20
  -2 -12   8 18946.9 728.930   9
   2  12   9 1930.13 294.006  11
  -2  12  -9 2021.77 330.769  20
  -2  12  -9 1992.73 325.833  16
  -2 -12   9 1953.61 267.176   9
  -2  12 -10 6537.42 502.989  16
  -2  12 -10 7167.37 532.371  20
  -2 -12  10 7008.44 442.174   9
   2  12  10 6495.81 475.093  11
  -2  12 -11 9782.37 614.922  20
  -2  12 -11 8693.31 541.877  17
  -2  12 -11 8574.09 563.895  16
   2  12  11 9254.80 546.193  11
  -2 -12  11 9490.61 496.499   9
   2 -12 -12 1972.90 206.377  14
  -2 -12  12 2104.61 243.610   9
  -2  12 -12 2318.19 337.881  20
  -2  12 -12 2503.75 296.309  17
   2  12  12 2015.38 284.345  11
  -2  12 -12 1766.62 271.784  16
   2 -12 -13 6939.35 363.169  14
  -2 -12  13 7515.99 394.167   9
   2  12  13 6778.41 433.099  11
  -2  12 -13 6628.48 430.482  17
  -2  12 -13 6001.55 447.775  16
  -2  12 -13 7444.79 513.380  20
  -2 -12  14 5391.92 313.530   9
   2 -12 -14 5577.93 318.527  14
   2  12  14 5797.44 383.679  11
  -2  12 -14 6313.63 462.211  20
  -2 -12  15 5736.84 332.844  13
  -2  12 -15 5805.72 422.341  20
   2 -12 -15 5598.84 302.617  14
  -2 -12  15 5239.84 268.283   9
   2  12  15 5562.23 347.312  11
   2  12  16 1015.14 161.391  11
  -2  12 -16 1384.05 206.283  10
   2 -12 -16 1127.87 139.133  14
  -2  12 -16 1522.24 219.279  20
  -2 -12  16 1282.51 168.255  13
  -2  12 -17 3939.66 276.743  10
   2 -12 -17 3895.59 210.115  14
  -2 -12  17 4172.01 249.046  13
  -2 -12  18 1311.71 131.610  13
  -2  12 -18 1087.27 141.701  10
  -2 -13 -16 2652.95 186.643  14
  -2  13  16 2103.52 189.344  11
  -2 -13 -15 5692.02 291.927  14
  -2  13  15 5237.76 321.147  11
  -2  13  15 4820.59 249.308  16
   2  13 -14 4763.18 367.764  17
  -2  13  14 4843.91 338.491  11
  -2 -13 -14 4577.48 284.636  14
  -2  13  13 775.829 184.874  11
   2 -13  13 378.576 103.669   9
   2  13 -13 424.768 188.455  17
  -2 -13 -13 603.334 149.504  14
   2  13 -12 6666.41 527.207  16
   2  13 -12 7730.26 515.569  17
   2 -13  12 6625.37 346.695   9
  -2  13  12 6690.02 441.985  11
  -2 -13 -12 6703.70 381.921  14
   2 -13  11 4201.09 306.341   9
   2  13 -11 4548.87 430.359  17
  -2 -13 -11 3890.22 306.971  14
   2  13 -11 4314.50 444.811  20
   2  13 -11 4511.06 448.045  16
  -2  13  11 3325.91 313.525   7
  -2  13  11 3959.07 367.489  11
   2  13 -10 4436.57 457.972  16
   2 -13  10 4135.89 321.823   9
   2  13 -10 3740.67 435.612  20
  -2  13  10 4339.02 394.530  11
  -2 -13 -10 3928.24 317.153  14
  -2  13  10 3487.51 341.863   7
   2  13 -10 4795.29 454.660  17
  -2  13   9 10981.1 602.512  11
  -2 -13  -9 11811.0 533.291  14
   2  13  -9 12802.6 723.555  16
   2  13  -9 11853.2 697.568  20
  -2  13   9 10685.1 601.616   7
   2  13  -8 8725.41 619.113  16
  -2  13   8 8629.67 567.145   7
   2  13  -8 8127.65 586.474  20
  -2 -13  -8 8954.18 467.261  14
  -2  13   8 9388.41 581.202  11
   2  13  -7 11177.2 683.459  16
  -2 -13  -7 11323.9 530.606  14
  -2  13   7 10812.5 639.819   7
   2  13  -7 11197.7 663.001  20
  -2  13   7 10996.8 619.703  11
  -2 -13  -6 15974.5 628.729  14
  -2  13   6 15183.6 732.284  11
  -2  13   6 15622.6 777.771   7
   2  13  -6 15368.6 774.479  20
   2  13  -6 16949.3 822.300  16
  -2 -13  -5 379.527 146.786  14
  -2  13   5 334.293 184.779  11
   2  13  -5-6.28734 178.915  20
   2  13  -5 159.361 203.724  16
  -2  13   5 454.083 205.640   7
   2  13  -4 11209.1 671.828  16
   2  13  -4 10336.7 609.792  20
  -2  13   4 9851.30 644.352   7
  -2 -13  -3 17002.0 589.027   9
  -2  13   3 18700.1 884.164   7
   2  13  -3 17258.0 747.864  20
   2  13  -3 19220.8 865.620  16
  -2 -13  -2 4092.16 310.735   9
  -2  13   2 4337.16 434.408  16
  -2  13   2 3795.48 429.938   7
   2  13  -2 4774.94 447.319  16
  -2 -13  -1 14351.6 586.139   9
   2  13  -1 15351.3 761.441  16
  -2  13   1 12879.1 742.301   7
  -2  13   1 15049.5 754.209  16
   2  13   0 8193.19 557.722  16
  -2 -13   0 7693.44 445.716   9
  -2  13   0 8452.32 578.530  16
  -2  13  -1 18705.2 718.131  20
  -2  13  -1 20285.3 877.837  16
  -2 -13   1 19544.0 705.609   9
   2  13   1 20545.2 850.478  16
  -2  13  -2 4481.82 378.608  20
  -2  13  -2 4790.76 453.928  16
  -2 -13   2 4227.03 352.894   9
   2  13   2 4173.70 395.798  16
  -2 -13   3 17200.7 680.452   9
  -2  13  -3 17438.7 816.865  16
   2  13   3 16160.6 730.141  16
  -2  13  -3 17630.8 735.647  20
   2  13   4 10863.5 600.320  16
  -2 -13   4 11418.7 561.678   9
  -2  13  -4 10876.9 608.400  20
  -2  13  -4 11221.8 666.237  16
   2  13   5 7.75288 150.482  16
  -2 -13   5 149.923 150.478   9
  -2  13  -5-25.0820 197.802  16
  -2  13  -5 152.900 164.484  20
  -2  13  -6 18569.7 797.010  20
   2  13   6 17508.4 718.778  16
  -2 -13   6 17633.6 702.305   9
  -2  13  -6 17638.1 819.850  16
  -2 -13   7 10563.5 551.329   9
  -2  13  -7 10675.3 621.770  20
  -2  13  -7 10066.1 621.981  16
   2  13   7 11432.7 567.372  16
  -2  13  -8 8899.93 572.020  20
  -2 -13   8 8734.03 498.155   9
   2  13   8 7702.53 446.049  16
  -2  13  -8 8797.54 573.703  16
  -2 -13   9 10671.6 521.188   9
  -2  13  -9 10578.1 617.242  20
  -2  13  -9 11124.3 645.414  16
  -2  13 -10 3452.89 356.211  17
   2  13  10 3485.72 338.260  11
  -2  13 -10 3946.21 386.561  16
  -2  13 -10 3990.11 411.877  20
  -2 -13  10 3851.13 324.696   9
  -2  13 -11 4954.05 381.958  17
  -2 -13  11 5385.96 356.065   9
  -2  13 -11 4916.68 407.940  16
  -2  13 -11 5482.47 445.105  20
   2  13  11 4275.21 359.393  11
   2  13  12 6590.18 410.815  11
  -2  13 -12 7706.53 503.666  20
  -2  13 -12 6489.22 439.078  16
  -2 -13  12 7543.51 385.673   9
  -2  13 -12 6970.76 418.505  17
  -2  13 -13 388.126 125.360  17
  -2  13 -13 517.144 191.920  20
  -2 -13  13 290.563 113.952   9
  -2 -13  14 4036.91 237.456   9
  -2  13 -14 4806.31 370.738  20
  -2 -13  14 4641.77 278.035  13
  -2  13 -15 3879.69 279.959  10
  -2  13 -15 4142.23 316.998  20
  -2 -13  15 4276.08 242.219  13
  -2  13 -16 1685.93 176.250  10
  -2 -13  16 1956.03 155.839  13
  -2  13 -17 1699.12 152.654  10
  -2 -14 -14 1912.69 149.059  14
  -2  14  13 5036.13 267.836  16
   2  14 -13 5557.71 353.329  17
  -2 -14 -13 5571.48 268.573  14
   2 -14  13 5076.54 215.563   9
   2 -14  12 4924.48 256.576   9
  -2 -14 -12 4350.35 259.871  14
  -2  14  12 4392.92 282.911  16
   2 -14  11 4041.14 265.277   9
  -2  14  11 4826.59 318.303  16
   2  14 -11 4469.85 376.169  17
   2  14 -11 4096.63 386.871  16
  -2 -14 -11 4609.02 286.716  14
  -2  14  10 5332.01 360.282  16
   2 -14  10 5317.27 327.808   9
   2  14 -10 5457.51 450.630  16
   2  14 -10 5676.10 440.165  17
  -2 -14 -10 5322.33 310.716  14
   2  14  -9 3831.18 393.545  17
  -2 -14  -9 4030.72 286.088  14
   2  14  -9 3334.19 373.861  20
   2  14  -9 3997.87 415.618  16
  -2  14   9 4256.83 347.230  16
   2 -14   9 4074.36 303.401   9
  -2  14   8 5848.07 417.867  16
   2  14  -8 6242.92 463.530  20
   2  14  -8 7325.56 528.299  16
  -2 -14  -8 6184.68 355.155  14
   2  14  -7 1516.14 261.606  20
   2  14  -7 1575.89 302.474  16
  -2 -14  -7 1187.91 181.765  14
  -2  14   7 1290.86 241.260  16
   2  14  -6 2630.80 328.550  20
   2  14  -6 3071.63 387.759  16
  -2  14   6 3275.31 346.677  16
   2  14  -5 14506.1 735.455  16
  -2  14   5 13429.1 667.174  16
   2  14  -5 12912.1 634.039  20
   2  14  -4 17130.7 787.585  16
  -2  14   4 16382.6 753.090  16
   2  14  -3 6511.59 513.766  16
  -2  14   3 6853.86 503.201  16
  -2  14   2 4152.27 409.311  16
   2  14  -2 4694.75 435.279  16
  -2 -14  -2 3193.20 266.520   9
  -2 -14  -1 136.393 120.130   9
  -2  14   1 103.324 183.765  16
   2  14  -1 100.734 178.238  16
   2  14   0 9355.29 578.947  16
  -2 -14   0 8537.90 442.752   9
  -2  14   0 9459.90 603.513  16
  -2 -14   1 132.517 134.099   9
  -2  14  -1 178.896 190.467  16
   2  14   1 373.721 196.021  16
  -2  14  -1 112.181 124.724  20
  -2  14  -2 2427.73 335.662  16
  -2  14  -2 1938.07 244.868  20
  -2 -14   2 2618.86 273.219   9
   2  14   2 2072.13 297.599  16
  -2  14  -3 6430.56 433.462  20
   2  14   3 7498.71 487.089  16
  -2 -14   3 7127.38 432.129   9
  -2  14  -3 7915.52 553.712  16
  -2  14  -4 13113.0 628.438  20
  -2 -14   4 14703.2 607.753   9
  -2  14  -4 14400.3 721.946  16
   2  14   4 13341.6 621.501  16
  -2 -14   5 12259.0 560.326   9
  -2  14  -5 13124.0 681.798  16
   2  14   5 11868.0 569.279  16
  -2  14  -5 11699.2 600.940  20
  -2 -14   6 2996.68 304.642   9
  -2  14  -6 2781.10 320.535  20
  -2  14  -6 2502.55 329.290  16
   2  14   6 2659.57 285.943  16
  -2 -14   7 1542.23 230.315   9
  -2  14  -7 1580.22 279.019  16
   2  14   7 1010.37 183.330  16
  -2  14  -7 1228.86 237.095  20
  -2  14  -8 8021.22 521.701  16
  -2 -14   8 7960.12 440.293   9
  -2  14  -8 7905.49 505.437  20
   2  14   8 6948.24 384.399  16
  -2  14  -9 4201.38 381.452  20
  -2 -14   9 4008.54 309.807   9
  -2  14  -9 3872.02 370.598  16
  -2  14  -9 3975.40 359.619  17
  -2  14 -10 5292.04 403.414  16
  -2 -14  10 5282.93 334.826   9
  -2  14 -10 5552.20 416.994  20
  -2  14 -10 5300.85 375.638  17
  -2 -14  11 3758.51 229.528  13
  -2 -14  11 4542.28 288.727   9
  -2  14 -11 4117.29 296.942  17
  -2  14 -11 3473.02 312.513  16
  -2  14 -11 4482.17 368.330  20
  -2  14 -12 3943.90 255.968  17
  -2 -14  12 4319.79 239.040  13
  -2 -14  12 4604.90 268.017   9
  -2  14 -12 4585.95 355.517  20
  -2 -14  13 4071.34 221.353   9
  -2  14 -13 4535.35 328.921  20
  -2 -14  13 4080.78 214.212  13
  -2  14 -14 3787.40 280.855  20
  -2 -14  14 3181.99 173.906  13
  -2  14 -15 166.923 81.9087  10
   2  15 -12 1576.91 173.377  17
  -2  15  11 4100.83 242.580  16
   2  15 -11 4320.84 297.225  17
   2 -15  11 4091.80 212.804   9
   2  15 -10 1844.19 247.744  16
   2  15 -10 2438.32 250.804  17
  -2  15  10 1670.66 189.301  16
   2 -15  10 2180.86 186.212   9
   2 -15   9 13939.8 462.521   9
   2  15  -9 14796.2 603.520  17
   2  15  -9 14194.3 618.122  16
  -2  15   9 13121.3 501.328  16
   2  15  -8 8118.31 481.525  17
  -2  15   8 8200.77 428.155  16
   2  15  -8 7651.09 491.653  16
   2 -15   8 8304.38 384.444   9
  -2  15   7 14110.9 580.807  16
   2  15  -7 14034.6 645.162  16
   2 -15   7 13100.6 503.149   9
  -2  15   6 7691.87 451.195  16
   2 -15   6 6801.84 379.799   9
   2  15  -6 7199.05 477.640  16
   2  15  -5 2875.89 330.400  16
  -2  15   5 3239.01 322.543  16
  -2  15   4 3606.33 342.866  16
   2  15  -4 3382.74 358.852  16
   2  15  -3 2943.51 330.561  16
  -2  15   3 3105.24 321.727  16
  -2 -15  -2 1617.50 173.257   9
   2  15  -2 1796.38 273.281  16
  -2  15   2 1685.39 270.940  16
   2  15  -1 10631.6 570.197  16
  -2  15   1 11260.5 597.335  16
  -2 -15  -1 10242.0 420.933   9
   2  15   0 5426.96 414.023  16
  -2  15   0 6451.55 460.071  16
  -2 -15   0 5590.64 330.570   9
   2  15   1 11663.2 579.780  16
  -2  15  -1 11325.7 600.297  16
  -2 -15   1 11433.3 472.196   9
  -2  15  -2 964.085 169.673  20
   2  15   2 848.521 198.165  16
  -2  15  -2 1348.99 249.885  16
  -2 -15   2 1201.61 182.277   9
  -2  15  -3 2088.65 243.388  20
  -2  15  -3 2298.51 299.978  16
   2  15   3 1720.51 238.748  16
  -2 -15   3 2042.06 230.426   9
  -2  15  -4 3451.48 306.339  20
  -2  15  -4 3562.98 363.905  16
  -2 -15   4 3833.05 299.972   9
   2  15   4 3960.09 322.161  16
  -2 -15   5 2678.49 251.575   9
   2  15   5 2722.67 268.623  16
  -2  15  -5 2531.05 269.203  20
  -2  15  -5 2610.70 306.249  16
  -2 -15   6 6762.92 384.835   9
  -2  15  -6 7032.50 459.331  16
   2  15   6 6498.51 365.487  16
  -2  15  -6 7165.27 429.941  20
  -2 -15   7 14324.5 523.258   9
  -2  15  -7 13293.4 596.941  16
   2  15   7 12711.2 463.549  16
  -2  15  -7 12793.4 563.307  20
  -2  15  -8 8198.08 437.342  17
  -2 -15   8 8102.24 387.803   9
  -2  15  -8 8149.15 460.358  16
  -2  15  -8 8864.18 465.469  20
  -2  15  -9 13201.1 547.456  16
  -2  15  -9 14439.6 573.436  20
  -2  15  -9 14183.7 517.607  17
  -2 -15   9 14268.1 478.727   9
  -2  15 -10 1372.62 205.149  20
  -2  15 -10 1251.48 185.348  16
  -2 -15  10 1553.57 166.202   9
  -2  15 -10 1414.70 163.201  17
  -2  15 -11 4665.14 314.421  20
  -2 -15  11 4480.57 238.617   9
  -2  15 -12 2389.88 218.769  20
  -2 -15  12 2108.08 147.433   9
  -2  16   9 4638.64 232.189  16
   2 -16   9 4240.92 206.733   9
   2  16  -9 3702.76 270.278  16
   2  16  -9 4278.48 260.915  17
   2  16  -8 3842.32 274.005  17
   2 -16   8 3497.10 207.528   9
  -2  16   8 3502.90 229.801  16
   2  16  -8 3097.99 268.106  16
   2  16  -7 941.531 186.235  16
   2 -16   7 971.187 133.810   9
   2  16  -7 948.248 169.108  17
  -2  16   7 682.573 138.692  16
   2  16  -6 887.361 176.224  17
   2 -16   6 1156.06 151.174   9
  -2  16   6 1038.26 168.728  16
   2  16  -6 1239.10 208.599  16
   2  16  -5 12787.3 545.655  16
  -2  16   5 12093.0 486.778  16
  -2  16   4 6551.04 377.305  16
   2 -16   4 6450.07 331.482   9
   2  16  -4 6088.12 394.210  16
   2  16  -3 10063.3 491.422  16
   2 -16   3 9765.04 405.551   9
  -2  16   3 10450.6 482.487  16
  -2  16   2 2166.61 248.350  16
   2 -16   2 1865.27 194.657   9
   2  16  -2 1702.61 229.747  16
   2 -16   1 1998.69 196.090   9
   2  16  -1 1735.16 233.350  16
  -2  16   1 2097.08 242.445  16
  -2 -16  -1 2112.60 162.798   9
  -2 -16   0 8063.01 325.765   9
   2 -16   0 8448.55 363.868   9
   2  16   0 8397.27 435.170  16
  -2  16   0 8794.55 465.912  16
  -2  16  -1 2284.34 266.200  16
  -2 -16   1 2095.34 184.174   9
   2  16   1 2529.30 253.964  16
   2 -16  -1 2776.72 210.396   9
  -2  16  -2 2147.72 255.955  16
   2 -16  -2 2229.84 181.129   9
  -2 -16   2 1933.30 185.947   9
   2  16   2 2144.96 233.234  16
  -2 -16   3 8908.25 370.055   9
   2  16   3 8498.92 398.392  16
   2 -16  -3 8104.14 296.288   9
  -2  16  -3 8509.71 453.152  16
  -2  16  -4 5959.70 379.693  16
   2  16   4 5163.01 303.382  16
  -2  16  -4 5628.67 297.916  20
   2  16   5 11020.9 402.983  16
  -2  16  -5 11636.5 431.297  20
  -2 -16   5 13429.5 443.848   9
  -2  16  -5 13291.3 532.939  16
   2  16   6 713.366 119.006  16
  -2  16  -6 896.568 172.457  16
  -2  16  -6 891.015 158.151  17
  -2 -16   6 857.166 141.075   9
  -2  16  -6 857.498 147.918  20
  -2  16  -7 740.887 151.775  16
  -2 -16   7 970.491 137.547   9
  -2  16  -7 689.778 124.134  17
  -2  16  -7 759.346 138.090  20
  -2  16  -8 3527.87 251.128  16
  -2  16  -8 3508.62 241.312  20
  -2 -16   8 4025.43 225.146   9
  -2  16  -9 3986.34 246.312  20
  -2 -16   9 4268.08 214.473   9
   2  17  -5 614.196 113.567  17
   2 -17   4 1481.11 127.962   9
  -2  17   4 1499.20 154.986  16
   2  17  -4 1384.21 160.209  17
   2  17  -4 1310.16 159.415  16
   2 -17   3 2498.48 164.974   9
   2  17  -3 2085.90 196.966  17
  -2  17   3 2046.71 182.919  16
   2  17  -3 1826.15 181.866  16
   2  17  -2 2123.87 195.364  16
  -2  17   2 2360.51 198.322  16
   2 -17   2 2719.92 170.289   9
   2 -17   1 7512.69 262.535   9
  -2  17   1 6828.02 325.397  16
   2  17  -1 6553.97 309.390  16
   2  17   0 1967.99 181.748  16
  -2  17   0 2406.22 206.238  16
  -2  17  -1 6034.65 310.754  16
   2  17   1 4375.19 240.592  16
  -2  17  -2 2720.90 216.205  16
  -2  17  -3 1775.85 178.196  16
  -2  17  -4 1207.68 149.312  16
  -3   0   0 59.6631 99.4313   3
  -3   0   0 101.385 185.773   4
  -3   0   0 175.576 196.385   2
  -3   0   0-1.62377 96.2291   6
  -3   0   1 157382. 1672.00   3
  -3   0   1 155912. 2490.59   2
  -3   0   1 156828. 1898.71   6
  -3   0  -1 157608. 2270.33   4
  -3   0   2 14913.0 665.206   6
  -3   0  -2 14194.7 722.529   4
  -3   0   2 15160.3 834.944   2
  -3   0  -2 15337.8 542.343   1
  -3   0   2 15173.2 591.560   3
  -3   0  -3 35460.7 895.319   1
  -3   0   3 37156.7 1343.77   2
  -3   0  -3 35687.1 1151.35   4
  -3   0   3 36838.0 1005.24   3
  -3   0   4 2121.56 303.649   3
  -3   0  -4 1983.60 258.778   1
  -3   0  -4 1701.78 322.938   5
  -3   0  -4 1799.26 329.525   4
  -3   0   4 1959.88 380.323   2
  -3   0   5 12716.4 866.203   2
  -3   0  -5 12874.7 799.720   4
  -3   0  -5 13316.3 778.635   5
  -3   0  -5 13668.9 697.765   1
  -3   0   5 12807.8 743.846   3
  -3   0  -6 14281.1 867.347   5
  -3   0   6 14321.3 948.656   2
  -3   0   6 13385.6 864.437   6
  -3   0   6 14284.1 851.775   3
  -3   0  -6 13259.3 750.669   1
   3   0   6 11472.3 327.095   6
  -3   0  -7 18826.7 1037.55   5
  -3   0   7 17114.8 1068.46   2
  -3   0   7 18079.8 1062.58   6
   3   0   7 18140.6 497.211   6
  -3   0  -7 18529.6 962.874   1
  -3   0   8 3325.50 534.846   3
  -3   0   8 3045.19 517.102   2
  -3   0   8 2526.13 491.142   6
  -3   0  -8 3783.95 515.926   5
  -3   0  -8 3206.01 475.641   1
  -3   0   9 57.1952 223.077   6
  -3   0  -9 84.5646 202.227   1
  -3   0   9 129.430 217.104   3
  -3   0  -9 59.6915 221.243   5
  -3   0 -10 57712.7 2094.25   1
  -3   0  10 62881.0 2290.90   6
  -3   0  10 58329.3 2297.40   3
  -3   0 -10 58787.3 2118.76   5
  -3   0 -11 1248.62 392.542   5
  -3   0  11 2030.62 489.409   6
  -3   0  11 2064.88 542.057   3
  -3   0 -12 129245. 3507.64   5
  -3   0  12 130742. 3672.32   6
  -3   0  12 133973. 3865.52   3
  -3   0  13 48697.9 2311.17   6
  -3   0 -13 48382.2 2219.76   5
  -3   0  13 53703.9 2587.78   3
   3   0 -14 29988.0 830.982  19
  -3   0 -14 28283.1 802.805  18
  -3   0  14 31616.8 2089.02   3
  -3   0  14 29546.1 1885.87   6
  -3   0  14 27371.0 827.307  15
   3   0 -14 28115.0 1782.92   5
  -3   0 -14 30234.5 1830.23   5
  -3   0  15 483.683 339.525   6
  -3   0 -15 292.186 221.658   5
   3   0 -15 413.692 154.272  19
  -3   0  15 472.901 383.407   3
  -3   0 -15 432.616 152.097  18
   3   0 -15 1017.79 390.546   5
   3   0  15 311.216 323.375   3
  -3   0  15 359.132 158.065  15
  -3   0  15 489.486 156.077  13
  -3   0 -16 892.169 346.592   5
   3   0 -16 1707.88 262.650  19
  -3   0  16 1822.20 271.389  15
   3   0  16 1343.09 362.559   3
  -3   0 -16 1556.56 237.797  18
  -3   0  16 1461.02 439.947   6
  -3   0  16 1731.72 223.944  13
  -3   0  16 1298.70 572.994   3
   3   0 -17 17928.4 735.335  19
  -3   0  17 15239.6 1420.05   6
   3   0 -17 18752.8 757.265  18
  -3   0  17 17677.9 639.179  13
  -3   0  17 17767.7 739.456  15
   3   0  17 14648.4 1466.70   3
  -3   0 -17 18876.2 740.739  18
   3   0 -18 1387.40 244.325  19
  -3   0 -18 1111.01 224.378  18
  -3   0  18 1377.40 244.759  15
   3   0 -18 1280.08 261.527  18
  -3   0 -19 15364.8 706.603  18
   3   0 -19 14643.3 697.581  18
  -3   0  19 14994.9 674.487  15
   3   0 -19 14539.0 679.490  19
   3   0 -20 16594.5 725.497  18
  -3   0  20 15864.6 678.004  15
   3   0 -20 15941.4 695.306  19
  -3   0 -20 16213.8 708.802  18
   3   0 -21 258.950 154.562  19
   3   0 -21 384.465 187.499  18
  -3   0 -21 301.151 177.884  18
  -3   0  21 298.459 164.875  15
   3   0 -22 3736.80 338.892  18
  -3   0  22 3595.14 318.807  11
  -3   0  22 3325.05 288.507  15
  -3   0 -22 2851.11 310.890  18
  -3   0 -23 211.752 139.651  18
   3   0 -23 527.663 174.176  18
  -3   0  23 323.803 130.066  11
  -3   0  24 509.158 129.085  11
   3   0 -24 551.770 144.210  18
  -3   0 -24 571.917 145.070  18
  -3   0  25 507.119 96.8284  11
   3   0 -25 528.470 104.837  18
  -3   0 -25 511.755 118.592  18
  -3   1  25 238.468 87.0194  11
   3   1 -25 207.258 85.3664  18
  -3  -1 -25 220.636 92.9787  18
  -3  -1 -24 6673.93 353.780  18
  -3   1  24 6868.77 338.912  11
   3   1 -24 6229.85 334.509  18
  -3   1  23 13970.8 540.249  11
   3   1 -23 14643.5 565.647  18
  -3  -1 -23 13440.8 554.702  18
  -3   1  22 2176.65 268.509  11
  -3  -1 -22 2274.27 274.515  18
   3   1 -22 1949.38 256.294  18
  -3   1  21 579.994 194.708  11
   3   1 -21 141.984 146.789  19
  -3  -1 -21 238.370 164.973  18
   3   1 -21 490.114 200.731  18
  -3   1  21 360.228 166.263  15
  -3  -1 -20 2357.70 309.054  18
  -3   1  20 2328.54 283.221  15
   3   1 -20 2085.76 290.721  18
   3   1 -20 2435.18 293.724  19
  -3   1  19 4835.19 390.621  15
   3   1 -19 3971.25 381.568  18
  -3  -1 -19 4452.63 391.288  18
   3   1 -19 4230.93 379.779  19
  -3  -1 -18 15632.9 694.141  18
   3   1 -18 16193.0 703.450  19
  -3   1  18 16090.0 690.530  15
   3   1 -18 16330.8 714.800  18
   3  -1  17 792.096 439.362   3
  -3   1  17 1185.49 236.470  15
  -3  -1 -17 971.839 222.392  18
   3   1 -17 971.189 214.930  18
   3   1 -17 930.274 220.374  19
   3   1 -16 26605.2 864.048  18
   3   1 -16 26445.5 861.557  19
  -3  -1 -16 27302.9 862.545  18
  -3   1  16 26351.1 853.057  15
   3   1 -16 25325.0 1847.44   5
   3  -1  16 24088.1 1831.06   3
  -3   1  16 24488.4 1975.24   3
  -3  -1 -15 65156.1 2638.78   5
   3   1 -15 65223.6 1280.86  19
  -3  -1 -15 67177.8 1284.31  18
  -3   1  15 66057.6 1296.98  15
  -3   1  15 64468.7 2818.95   6
  -3   1  15 67043.5 3135.71   3
   3  -1  15 69687.6 2962.26   3
   3   1 -15 62392.7 2855.20   5
  -3   1  14 33321.1 1977.24   6
  -3  -1 -14 35111.7 887.089  18
   3  -1  14 34723.4 2017.34   3
  -3  -1 -14 32913.4 1827.06   5
   3   1 -14 33463.0 881.237  19
  -3   1  14 33437.9 890.551  15
  -3   1  14 32935.7 2120.60   3
   3  -1  13 551.190 355.162   3
  -3   1  13 535.938 324.815   3
  -3   1  13 312.262 239.076   6
  -3  -1 -13 358.238 263.692   5
  -3  -1 -12 9742.94 936.348   5
  -3  -1 -12 9995.33 1068.21   1
  -3   1  12 10310.6 1042.86   6
  -3  -1 -11 16227.5 1152.73   5
  -3  -1 -11 17198.3 1285.33   1
  -3   1  11 17166.5 1279.50   6
  -3   1  11 12768.9 1030.65   2
  -3  -1 -10 1443.20 369.020   5
  -3   1  10 1368.73 437.538   6
  -3  -1 -10 1660.55 410.131   1
  -3   1  10 855.301 358.304   2
  -3   1   9 5197.60 638.093   2
  -3  -1  -9 5535.00 656.823   1
  -3  -1  -9 6159.94 649.148   5
  -3   1   9 5155.34 662.475   6
  -3  -1  -8 33260.7 1380.11   5
  -3   1   8 32450.6 1483.78   6
  -3   1   8 32312.5 1515.82   2
  -3  -1  -8 33944.7 1499.42   1
  -3   1   7 47702.2 1747.18   2
  -3  -1  -7 46570.2 1553.20   5
  -3   1   7 47127.0 1704.80   6
  -3  -1  -7 48065.4 1637.90   1
  -3   1   6 12259.4 832.982   6
  -3  -1  -6 13514.6 802.932   5
  -3  -1  -6 12805.8 799.196   1
  -3   1   6 11609.7 843.063   2
  -3   1   5 105961. 2238.95   6
  -3   1   5 104516. 2359.52   2
  -3  -1  -5 107847. 2093.15   1
  -3  -1  -5 102730. 2080.82   4
  -3  -1  -5 104580. 2077.72   5
  -3  -1  -4 6506.67 509.225   1
  -3  -1  -4 6386.88 516.861   4
  -3  -1  -4 6318.91 521.303   5
  -3   1   4 6482.97 595.111   2
  -3  -1  -3 254849. 2946.69   4
  -3  -1  -3 261949. 2994.62   5
  -3  -1  -3 265161. 2849.67   1
  -3   1   3 257314. 3336.64   2
  -3   1   2 338619. 3698.01   2
  -3  -1  -2 331867. 3306.79   5
  -3   1   2 332722. 3258.55   6
  -3  -1  -2 332138. 3293.36   4
  -3  -1  -2 336945. 3039.55   1
  -3  -1  -1 191328. 2293.58   3
  -3  -1  -1 190150. 2464.14   4
  -3   1   1 186693. 2479.65   4
  -3   1   1 194486. 2664.31   2
  -3   1   1 187193. 1395.60   3
  -3  -1   0 61618.2 1396.91   4
  -3   1   0 58897.2 1380.21   4
  -3   1   0 59011.0 1416.08   2
  -3   1  -1 184102. 2398.78   2
  -3   1  -1 184019. 2502.22   4
  -3  -1   1 189050. 2310.81   3
  -3  -1   2 345564. 3282.06   3
  -3   1  -2 334751. 3126.91   2
  -3   1  -2 340824. 3437.78   4
  -3   1  -2 329200. 1763.27   1
  -3   1  -3 251504. 1946.40   1
  -3   1  -3 249503. 2571.33   2
  -3  -1   3 257368. 2993.16   3
  -3   1  -4 5777.14 364.498   1
  -3   1  -4 5618.58 534.306   4
  -3  -1   4 5748.46 505.146   3
  -3   1  -5 104728. 1730.79   1
  -3   1  -5 103795. 2252.43   4
  -3   1  -5 110139. 2257.30   5
  -3  -1   5 108002. 2224.23   3
  -3   1  -6 9130.08 590.433   1
  -3   1  -6 8636.18 713.232   5
  -3  -1   6 9106.51 727.646   3
  -3   1  -7 55973.8 1561.21   1
  -3   1  -7 58307.6 1849.78   5
  -3  -1   7 54916.2 1847.39   3
  -3   1  -8 37737.9 1604.25   5
  -3  -1   8 38526.9 1655.82   3
  -3  -1   9 4358.79 641.660   3
  -3   1  -9 4517.02 625.923   5
  -3   1 -10 4576.01 678.044   5
  -3  -1  10 4575.00 670.206   3
  -3   1 -11 16434.4 1246.67   5
  -3  -1  11 17547.9 1363.96   3
  -3  -1  11 16842.7 1278.22   6
  -3  -1  12 9202.27 990.073   6
  -3   1 -12 8427.52 951.928   5
  -3  -1  12 9273.93 1049.56   3
  -3  -1  13 396.497 369.013   6
  -3  -1  13 431.771 342.355   3
  -3   1 -13 401.790 346.303   5
  -3  -1  14 35519.7 2096.95   6
   3  -1 -14 35383.3 905.549  19
   3  -1 -14 32739.0 1797.06   5
  -3   1 -14 34684.9 905.583  18
  -3   1 -14 33665.2 2015.50   5
  -3  -1  14 37018.9 2303.66   3
  -3   1 -15 62892.8 2842.45   5
  -3  -1  15 61535.6 2827.79   6
  -3   1 -15 63253.6 1267.45  18
   3  -1 -15 63376.4 1272.84  19
  -3  -1  15 59406.8 1138.01  13
  -3  -1  15 61988.3 3094.13   3
  -3  -1  16 28468.3 1955.30   6
  -3   1 -16 28202.7 882.263  18
  -3  -1  16 27657.7 901.397  15
  -3  -1  16 28202.2 815.177  13
  -3   1 -16 28286.6 1945.65   5
   3  -1 -16 29996.9 916.770  19
  -3  -1  16 25689.3 2077.78   3
   3  -1 -17 398.903 180.356  19
  -3   1 -17 337.890 182.126  18
  -3  -1  17 600.916 196.610  15
   3   1  17-6.19907 301.661   3
   3  -1 -17 586.044 201.660  18
  -3  -1  17 404.828 143.092  13
   3  -1 -18 14004.3 664.532  19
  -3  -1  18 15104.4 689.858  15
   3  -1 -18 14393.7 688.577  18
  -3  -1  18 13254.1 575.747  13
  -3   1 -18 14608.9 675.853  18
   3  -1 -19 3497.52 353.686  19
  -3  -1  19 3360.87 343.012  15
   3  -1 -19 3595.38 384.563  18
  -3   1 -19 3420.41 354.214  18
  -3   1 -20 2649.95 322.649  18
  -3  -1  20 2027.57 279.662  15
   3  -1 -20 2230.65 315.219  18
   3  -1 -20 2134.94 294.429  19
  -3  -1  21 697.667 200.592  15
  -3   1 -21 407.778 178.000  18
   3  -1 -21 505.938 197.141  18
  -3  -1  22 1803.72 235.056  15
   3  -1 -22 1629.93 260.026  18
  -3   1 -22 1799.05 256.250  18
  -3   1 -23 13844.1 570.730  18
   3  -1 -23 13705.4 561.063  18
  -3  -1  23 13725.2 528.713  11
  -3  -1  23 13088.3 500.940  15
   3  -1 -24 7171.03 366.323  18
  -3  -1  24 7020.00 341.522  11
  -3   1 -24 6721.91 366.283  18
  -3   1 -25 32.9300 91.0265  18
  -3  -1  25 118.050 71.8960  11
   3  -1 -25 262.461 98.3316  18
  -3   2  25 63.2252 72.9236  11
  -3  -2 -25 43.6189 75.0842  18
  -3  -2 -24 722.044 145.691  18
  -3   2  24 733.798 135.975  11
   3   2 -24 625.599 123.422  18
  -3   2  23-17.1120 127.123  11
  -3  -2 -23 106.260 122.770  18
   3   2 -23 219.662 141.524  18
  -3  -2 -22 15429.0 621.053  18
  -3   2  22 16757.1 641.323  11
   3   2 -22 15465.6 619.747  18
  -3   2  21 757.097 211.793  11
   3   2 -21 984.681 199.743  19
   3   2 -21 639.417 205.095  18
  -3  -2 -21 865.558 217.008  18
  -3   2  20 11800.3 599.830  11
  -3   2  20 11170.3 551.208  15
  -3  -2 -20 10241.9 564.924  18
   3   2 -20 11539.7 569.451  19
   3   2 -20 11107.3 584.752  18
  -3  -2 -19 17050.0 717.589  18
   3   2 -19 16229.7 692.252  19
  -3   2  19 17045.6 695.203  15
  -3  -2 -19 15366.0 571.825  14
   3   2 -19 15785.4 696.826  18
  -3  -2 -18 8218.59 511.000  18
   3   2 -18 7948.65 506.335  18
   3   2 -18 8205.22 507.015  19
  -3   2  18 8126.10 498.179  15
   3   2 -17 1096.30 229.422  19
   3   2 -17 945.943 219.923  18
  -3  -2 -17 1145.89 223.151  18
  -3   2  17 1230.93 226.126  15
   3   2 -17 1041.42 456.174   5
   3   2 -16 8765.50 1172.11   5
   3   2 -16 9431.58 519.806  19
  -3  -2 -16 9874.44 524.812  18
  -3   2  16 9535.84 519.639  15
   3   2 -16 8916.12 506.081  18
  -3   2  16 9841.80 1287.83   3
   3  -2  16 9159.15 1151.04   3
   3   2 -15 3018.14 303.511  19
   3   2 -15 2920.60 302.455  18
   3  -2  15 3421.48 702.832   3
  -3  -2 -15 2909.53 291.973  18
  -3   2  15 2811.40 291.267  15
  -3   2  15 3433.00 778.618   3
   3   2 -15 2964.56 723.043   5
  -3   2  14 6729.72 417.496  15
   3   2 -14 7307.03 427.051  19
  -3  -2 -14 6368.46 970.905   1
  -3  -2 -14 6266.02 390.440  18
   3  -2  14 7797.69 998.939   3
  -3  -2 -13 32493.6 1645.41   5
  -3  -2 -13 35143.7 2101.74   1
   3  -2  13 34326.0 1918.63   3
  -3   2  12 20941.9 1395.63   2
  -3   2  12 21979.9 1502.67   6
   3  -2  12 21508.2 1436.77   3
  -3  -2 -12 20914.5 1286.72   5
  -3  -2 -12 23420.0 1635.31   1
  -3   2  11 6904.44 830.804   2
  -3  -2 -11 7663.20 749.434   5
  -3   2  11 6830.28 829.886   6
   3  -2  11 7260.62 814.849   3
  -3  -2 -11 7253.73 898.098   1
  -3   2  10 10536.9 957.484   2
  -3  -2 -10 10735.8 1011.01   1
  -3  -2 -10 10823.7 840.011   5
   3  -2  10 11825.1 956.056   3
  -3   2  10 10701.0 965.867   6
   3  -2   9 19514.6 1117.22   3
  -3  -2  -9 21034.3 1324.28   1
  -3  -2  -9 20655.4 1116.03   5
  -3   2   9 20293.7 1275.88   6
  -3   2   9 19047.8 1230.81   2
  -3   2   8 44745.3 1814.77   6
  -3   2   8 46184.0 1800.17   2
  -3  -2  -8 49738.5 1918.33   1
  -3  -2  -8 48517.9 1606.57   5
   3  -2   8 47313.5 1610.48   3
  -3  -2  -7 2265.15 458.103   1
  -3   2   7 1144.30 331.633   2
  -3  -2  -7 1987.31 352.194   5
   3  -2   7 2434.94 366.927   3
  -3   2   7 1585.54 376.420   6
  -3  -2  -6 37901.5 1492.24   1
  -3   2   6 40477.8 1542.93   6
  -3  -2  -6 39074.8 1305.08   5
  -3   2   6 40711.8 1555.31   2
   3  -2   6 41491.8 1243.87   3
  -3  -2  -5 41382.9 1278.22   4
  -3   2   5 41601.0 1525.61   2
  -3  -2  -5 42622.1 1462.92   1
  -3  -2  -5 41805.5 1302.85   5
  -3   2   5 45466.1 1540.66   6
   3  -2   5 43548.6 1142.51   3
  -3  -2  -4 73025.6 1638.42   5
  -3   2   4 67928.0 1850.24   2
  -3  -2  -4 68316.3 1574.65   4
   3  -2   4 67276.1 1231.25   3
  -3  -2  -4 74618.3 1813.61   1
  -3  -2  -3 71917.0 1528.45   4
  -3   2   3 74787.5 1833.74   2
  -3  -2  -3 72997.7 1718.12   1
  -3   2   2 74030.9 1588.90   4
  -3  -2  -2 74346.3 1527.92   4
  -3  -2  -2 77951.5 1685.68   1
  -3   2   2 75992.1 1770.51   2
  -3  -2  -1 666.749 211.522   4
  -3   2   1 265.508 219.956   2
  -3   2   1 89.7028 175.811   4
  -3  -2  -1 257.271 247.130   3
  -3   2   0 2107.28 301.878   5
  -3  -2   0 2308.54 300.214   4
  -3  -2   0 2463.95 379.642   3
  -3   2   0 1994.58 310.128   2
  -3   2   0 2107.19 320.034   4
  -3   2  -1 1127.84 252.588   4
  -3   2  -1 948.140 228.695   2
  -3  -2   1 1172.29 273.773   3
  -3   2  -1 1062.94 231.284   5
  -3  -2   2 78239.2 1807.83   3
  -3   2  -2 75413.9 1640.47   5
  -3   2  -2 75812.8 1671.30   4
  -3   2  -2 77102.4 1495.99   2
  -3  -2   3 77521.1 1901.39   3
  -3   2  -3 74521.5 1716.80   5
  -3   2  -3 76338.7 1428.60   2
  -3  -2   4 68757.4 1849.73   3
  -3   2  -4 69722.6 1751.41   5
  -3   2  -4 66555.8 1260.71   2
  -3   2  -4 64972.0 1748.82   4
  -3   2  -5 47834.0 953.191   2
  -3  -2   5 49438.1 1678.47   3
  -3   2  -5 49854.5 1577.66   5
  -3  -2   6 39142.6 1562.69   3
  -3   2  -6 36138.9 1441.00   5
  -3   2  -7 2420.00 449.909   5
  -3  -2   7 1814.22 434.665   3
  -3   2  -8 49297.3 1906.91   5
  -3  -2   8 47021.7 1922.01   3
  -3   2  -9 22403.7 1368.99   5
  -3  -2   9 22008.3 1409.55   3
  -3   2 -10 12887.2 1097.40   5
  -3  -2  10 13058.6 1155.30   3
  -3   2 -11 11630.2 1099.23   5
  -3  -2  11 11510.6 1152.66   3
  -3  -2  12 30653.2 1944.46   3
  -3   2 -12 29069.3 1799.18   5
  -3  -2  13 33987.7 2004.11   6
  -3   2 -13 32912.6 2002.47   5
  -3  -2  13 33464.3 2152.11   3
  -3  -2  14 8603.47 1067.99   6
  -3  -2  14 7386.85 1091.62   3
  -3  -2  14 8162.77 427.700  13
  -3   2 -14 7243.20 424.731  18
  -3   2 -14 6501.44 958.967   5
   3  -2 -14 8226.31 455.934  19
  -3   2 -15 2667.78 262.380  10
   3  -2 -15 2583.60 288.499  19
  -3  -2  15 2630.93 626.764   6
  -3  -2  15 2312.92 255.270  13
  -3   2 -15 2196.98 613.312   5
  -3   2 -15 2774.86 301.456  18
  -3  -2  15 1468.98 588.677   3
  -3  -2  16 9025.83 1274.55   3
   3  -2 -16 9624.08 533.040  19
  -3   2 -16 9722.67 534.798  18
  -3  -2  16 7606.43 1027.52   6
  -3  -2  16 9103.33 484.127  13
  -3   2 -16 9496.62 468.053  10
  -3   2 -16 9321.56 1176.47   5
   3  -2 -17 1384.54 240.915  19
  -3  -2  17 1651.79 240.468  13
  -3  -2  17 1233.05 244.387  15
  -3   2 -17 1558.41 267.312  18
  -3  -2  17 1965.09 517.939   6
  -3  -2  18 8321.63 530.385  15
   3  -2 -18 8620.07 528.668  19
  -3   2 -18 8172.51 528.142  18
   3  -2 -18 8877.67 550.473  18
  -3  -2  18 7925.12 467.359  13
  -3  -2  19 17732.5 758.764  15
  -3   2 -19 16713.6 742.845  18
   3  -2 -19 17911.6 743.724  19
  -3  -2  19 17020.9 651.108  13
   3  -2 -19 18736.3 778.463  18
   3  -2 -20 8655.01 547.007  18
  -3   2 -20 8915.83 542.310  18
  -3  -2  20 9009.79 538.592  15
  -3  -2  20 8895.93 452.208  13
  -3   2 -21 1796.60 266.121  18
   3  -2 -21 1590.44 275.885  18
  -3  -2  21 1534.59 248.885  15
  -3   2 -22 15803.4 648.499  18
   3  -2 -22 16957.4 674.386  18
  -3  -2  22 16223.2 620.954  15
   3  -2 -23 198.693 141.107  18
  -3   2 -23 40.5317 130.428  18
  -3  -2  23 221.276 121.674  15
  -3   2 -24 858.545 162.237  18
  -3  -2  24 959.343 147.232  11
  -3  -2  24 912.123 134.849  15
   3  -2 -24 962.374 165.692  18
  -3   2 -25 67.9678 80.1216  18
   3  -2 -25 143.180 85.0866  18
  -3  -3 -24 6432.49 308.254  18
  -3   3  24 6929.01 325.265  11
  -3   3  23 11998.6 484.198  11
   3   3 -23 10952.9 429.628  18
  -3  -3 -23 12471.9 491.524  18
  -3   3  22 7550.28 437.960  11
   3   3 -22 7022.02 393.638  18
  -3  -3 -22 7122.62 419.997  18
  -3   3  21 8094.98 483.895  11
   3   3 -21 7193.00 438.430  18
   3   3 -21 6727.35 403.470  19
  -3  -3 -21 7740.10 456.304  18
  -3  -3 -21 7244.70 367.912  14
   3   3 -20 219.569 167.997  18
   3   3 -20 278.077 143.138  19
  -3  -3 -20 467.161 176.065  18
  -3   3  20 376.258 187.428  11
  -3  -3 -20 307.962 125.622  14
  -3   3  19 2270.12 318.839  11
   3   3 -19 2305.00 288.952  18
   3   3 -19 2000.52 259.613  19
  -3  -3 -19 2311.24 277.278  18
  -3  -3 -19 2141.29 238.670  14
  -3   3  18 10404.5 575.398  11
   3   3 -18 9388.56 524.598  19
   3   3 -18 9222.15 523.808  18
  -3  -3 -18 9677.89 537.682  18
  -3   3  18 9748.76 527.313  15
  -3  -3 -18 8958.78 467.395  14
   3   3 -17 236.669 156.214  19
   3   3 -17 302.827 167.250  18
  -3  -3 -17 368.307 180.716  18
  -3   3  17 416.391 161.722  15
  -3   3  16 21338.9 763.075  15
   3   3 -16 20624.7 738.581  18
  -3   3  16 20842.3 1795.92   3
  -3  -3 -16 20842.2 751.529  18
   3   3 -16 21873.9 1838.30   5
   3   3 -16 20464.7 762.476  19
   3   3 -15 49830.7 2777.42   5
   3   3 -15 50554.7 1140.28  19
  -3  -3 -15 51491.7 1115.76  18
   3  -3  15 50791.2 2555.55   3
  -3   3  15 49358.4 1121.13  15
   3   3 -15 48845.8 1089.72  18
  -3  -3 -15 51058.3 2818.84   1
   3   3 -14 3441.20 309.525  19
   3  -3  14 3236.66 647.070   3
  -3  -3 -14 3083.11 700.131   1
   3   3 -14 3356.81 298.316  18
  -3  -3 -14 3634.54 306.758  18
  -3   3  14 3322.48 301.190  15
  -3  -3 -13 5337.05 882.035   1
   3  -3  13 4339.53 710.685   3
  -3  -3 -12 6437.08 967.197   1
  -3   3  12 4858.09 744.554   2
   3  -3  12 5595.22 785.030   3
  -3   3  11 3280.84 606.855   2
  -3  -3 -11 3544.81 675.615   1
  -3  -3 -11 2998.68 482.309   5
   3  -3  11 2846.20 554.986   3
  -3  -3 -10 74199.8 2095.81   5
  -3  -3 -10 82760.8 2896.22   1
  -3   3  10 81654.8 2699.21   2
   3  -3  10 81071.9 2517.64   3
  -3  -3  -9 4247.76 499.040   5
   3  -3   9 4705.31 581.716   3
  -3  -3  -9 4277.82 671.908   1
  -3   3   9 4142.53 613.007   2
  -3  -3  -8 48082.3 1547.54   5
  -3   3   8 43941.5 1838.77   2
  -3  -3  -8 45984.5 1952.00   1
   3  -3   8 45549.4 1629.99   3
  -3  -3  -7 118286. 2313.47   5
   3  -3   7 119792. 2442.98   3
  -3   3   7 118878. 2874.48   2
  -3  -3  -7 117158. 2913.44   1
  -3  -3  -6 117296. 2210.99   5
  -3  -3  -6 118333. 2785.60   1
  -3   3   6 114525. 2722.93   2
   3  -3   6 114263. 2193.30   3
   3  -3   5 27413.8 985.986   3
  -3  -3  -5 26152.6 976.040   4
  -3   3   5 28456.3 1316.52   2
  -3  -3  -5 28107.9 1297.72   1
  -3  -3  -4 3908.92 370.219   4
  -3   3   4 4319.32 520.373   2
  -3  -3  -4 4387.55 532.863   1
   3  -3   4 4007.03 354.079   3
  -3   3   3 1299.03 323.565   2
   3  -3   3 1383.83 207.936   3
  -3   3   3 1302.33 268.068   4
  -3  -3  -3 1579.02 344.507   1
  -3  -3  -3 1370.86 232.083   4
  -3   3   2 13083.1 801.857   2
   3  -3   2 12400.9 481.830   3
  -3   3   2 13174.2 675.186   4
  -3  -3  -2 13464.4 804.214   1
  -3  -3  -2 13031.4 639.091   4
  -3   3   1 30130.0 995.524   4
  -3  -3  -1 31531.0 993.879   4
  -3  -3  -1 32474.2 1334.83   3
  -3   3   1 31462.9 1174.13   2
  -3  -3   0 53833.8 1712.19   3
  -3   3   0 53934.2 1297.26   5
  -3   3   0 57614.3 1517.70   2
  -3   3   0 52930.7 1333.26   4
  -3   3  -1 33182.5 1061.05   5
   3  -3  -1 31044.1 643.961   1
  -3  -3   1 32688.4 1333.00   3
  -3   3  -1 33618.0 1119.96   2
  -3   3  -1 32451.2 1088.95   4
  -3   3  -2 13693.8 698.085   2
  -3  -3   2 12971.7 878.410   3
  -3   3  -2 12948.5 734.500   4
  -3   3  -2 12970.1 716.814   5
   3  -3  -2 12215.5 516.396   1
  -3   3  -3 1121.46 278.106   5
  -3   3  -3 1204.69 290.448   4
   3  -3  -3 1140.12 212.116   1
  -3  -3   3 1173.16 324.663   3
  -3   3  -3 1279.23 227.115   2
  -3  -3   4 3357.62 498.923   3
  -3   3  -4 3185.47 439.648   4
   3  -3  -4 3441.46 375.611   1
  -3   3  -4 3101.03 417.103   5
  -3   3  -4 3460.08 329.578   2
   3  -3  -5 31079.9 1171.39   1
  -3  -3   5 29522.8 1410.58   3
  -3   3  -5 30516.1 865.685   2
  -3   3  -5 29614.8 1286.60   5
  -3   3  -6 112736. 2637.09   5
  -3  -3   6 114381. 2879.05   3
   3  -3  -6 114345. 2456.62   1
  -3   3  -6 104765. 1375.51   2
  -3  -3   7 116067. 3033.03   3
  -3   3  -7 119140. 2900.22   5
  -3   3  -8 48269.1 1966.09   5
  -3  -3   8 48891.1 2075.01   3
  -3  -3   9 3446.42 638.229   3
  -3   3  -9 3686.93 621.217   5
  -3   3 -10 76357.4 2726.01   5
  -3  -3  10 78780.9 2925.22   3
  -3   3 -11 1805.03 500.163   5
  -3  -3  11 2568.35 634.591   3
  -3   3 -12 5137.51 816.014   5
  -3  -3  12 5525.75 895.265   3
  -3   3 -13 6387.52 942.387   5
  -3  -3  13 6642.04 1019.29   3
  -3  -3  14 2253.79 694.997   3
   3  -3 -14 3372.50 309.400  19
  -3   3 -14 2825.95 663.353   5
  -3  -3  14 3638.67 309.412  13
  -3   3 -14 3080.73 267.119   8
  -3   3 -14 2982.34 297.120  18
  -3  -3  15 52550.3 2687.34   6
  -3   3 -15 53506.7 2793.84   5
  -3   3 -15 53831.4 1197.11  18
  -3   3 -15 52907.5 1129.20  10
   3  -3 -15 55077.2 1207.39  19
  -3  -3  15 53232.6 1137.51  13
  -3  -3  15 51463.7 2941.33   3
  -3  -3  16 18886.8 1846.55   3
  -3   3 -16 19951.0 1741.00   5
  -3  -3  16 18036.8 1611.41   6
  -3  -3  16 18103.4 701.187  13
   3  -3 -16 17727.6 730.964  19
  -3   3 -16 18782.2 740.078  18
  -3   3 -16 19621.2 705.173  10
  -3   3 -17 416.692 181.626  18
  -3   3 -17 177.964 140.952  10
   3  -3 -17 187.792 162.902  19
  -3  -3  17 195.622 149.093  13
  -3   3 -18 8775.17 470.531  10
   3  -3 -18 9501.09 561.476  18
   3  -3 -18 9417.43 551.873  19
  -3   3 -18 9066.69 547.413  18
  -3  -3  18 9195.58 502.026  13
  -3  -3  19 2430.56 284.188  13
  -3   3 -19 2312.78 300.396  18
  -3  -3  19 1990.80 284.975  15
   3  -3 -19 2602.88 325.402  18
  -3  -3  20 330.720 157.866  13
  -3  -3  20 554.854 201.963  15
  -3   3 -20 367.387 181.706  18
   3  -3 -20 563.252 198.759  18
  -3   3 -21 8429.41 502.524  18
  -3  -3  21 8817.93 506.644  15
   3  -3 -21 9503.85 523.394  18
  -3   3 -22 7216.38 438.014  18
   3  -3 -22 7182.23 437.370  18
  -3  -3  22 7397.71 430.205  15
  -3   3 -23 12929.0 526.035  18
   3  -3 -23 13669.8 531.118  18
  -3  -3  23 13478.1 500.253  15
  -3  -3  24 6736.29 306.341  11
  -3   3 -24 6194.65 327.280  18
  -3  -3  24 6508.88 302.681  15
   3  -3 -24 6410.92 324.834  18
  -3   4  24 687.241 123.103  11
  -3  -4 -24 426.803 93.3302  18
  -3   4  23 595.949 146.585  11
  -3  -4 -23 577.136 132.465  18
  -3   4  22 7559.05 420.330  11
  -3  -4 -22 6649.45 316.854  14
   3   4 -22 6627.70 345.260  18
  -3  -4 -22 7424.76 391.112  18
   3   4 -21 4712.81 327.492  18
   3   4 -21 4126.19 298.674  19
  -3  -4 -21 4801.28 351.543  18
  -3  -4 -21 4352.87 295.337  14
  -3   4  21 4729.99 371.979  11
   3   4 -20 9770.75 490.315  19
   3   4 -20 10188.3 501.466  18
  -3  -4 -20 10577.5 523.074  18
  -3   4  20 11416.2 583.203  11
  -3  -4 -20 10506.7 484.675  14
  -3  -4 -19 22581.7 735.577  14
  -3   4  19 23986.0 860.962  11
   3   4 -19 22312.0 754.114  18
   3   4 -19 21263.6 752.707  19
  -3  -4 -19 23753.4 801.260  18
  -3   4  18 16071.0 711.476  11
   3   4 -18 14859.8 629.807  18
  -3  -4 -18 15498.8 633.005  14
  -3  -4 -18 15678.1 657.416  18
   3   4 -18 15007.7 648.140  19
  -3   4  17 259.239 175.196  11
  -3  -4 -17 388.369 152.150  18
   3   4 -17 696.531 177.916  18
   3   4 -17 224.840 152.409  19
  -3  -4 -17 499.446 164.270  14
   3   4 -16 6008.68 427.661  19
  -3  -4 -16 6716.71 429.106  18
   3   4 -16 5207.60 373.625  18
   3   4 -16 5926.20 994.628   5
  -3   4  16 6613.70 465.712  11
   3   4 -15 430.752 153.897  19
  -3  -4 -15 889.460 479.063   1
  -3   4  15 953.447 197.027  15
  -3  -4 -15 864.665 181.150  18
   3   4 -15 399.303 133.208  18
  -3   4  15 849.089 205.481  11
   3   4 -15 1047.75 466.960   5
  -3   4  14 16555.3 659.949  11
   3   4 -14 16734.2 641.191  19
  -3  -4 -14 15565.7 586.418  18
   3   4 -14 16492.2 589.973  18
   3   4 -14 17030.4 757.254  17
  -3   4  14 16341.3 630.355  15
  -3  -4 -14 16175.8 1595.01   1
   3  -4  13 22203.3 1610.16   3
  -3  -4 -13 21193.0 1772.30   1
   3   4 -13 20219.1 788.127  17
  -3   4  13 21433.2 697.971  15
   3   4 -13 19668.5 673.155  19
   3  -4  12 30881.1 1810.51   3
  -3  -4 -12 29265.6 2007.83   1
  -3   4  12 29071.8 1799.86   2
   3  -4  11 30776.3 1738.21   3
  -3   4  11 31441.6 1808.51   2
  -3  -4 -11 31781.2 1982.12   1
  -3  -4 -10 2920.97 630.139   1
   3  -4  10 3192.45 563.326   3
  -3   4  10 2952.78 585.897   2
   3  -4   9 6103.79 678.219   3
  -3   4   9 8030.83 875.716   2
  -3  -4  -9 8906.96 993.577   1
  -3  -4  -8 4722.88 716.063   1
   3  -4   8 3783.47 521.526   3
  -3   4   8 4926.75 686.844   2
   3  -4   7 7936.59 693.373   3
  -3  -4  -7 9476.99 923.067   1
  -3   4   7 8903.16 866.806   2
   3  -4   6 97335.6 2206.56   3
  -3  -4  -6 94123.1 2665.08   1
  -3   4   6 96427.3 2633.60   2
   3  -4   5 24882.0 1045.56   3
  -3   4   5 23128.3 910.262   4
  -3   4   5 23232.3 1265.58   2
  -3  -4  -5 26233.5 1363.90   1
  -3  -4  -4 87758.1 1572.04   4
  -3   4   4 84931.9 1658.34   4
  -3   4   4 88919.0 2334.46   2
   3  -4   4 83868.9 1781.70   3
   3  -4   3 4549.56 398.748   3
  -3   4   3 5509.57 424.653   4
  -3  -4  -3 5566.75 610.837   1
  -3   4   3 5405.62 596.436   2
  -3  -4  -3 5060.07 389.643   4
  -3   4   2 6773.96 632.675   2
  -3  -4  -2 7586.02 682.039   1
   3  -4   2 6862.97 461.271   3
  -3  -4  -2 7258.46 460.826   4
   3  -4   2 5903.42 220.134   1
  -3   4   2 6615.99 462.308   4
  -3  -4  -1 77960.4 2302.64   3
  -3  -4  -1 75956.9 1505.82   4
  -3   4   1 76558.5 1976.90   2
  -3   4   1 73405.0 1494.59   4
  -3   4   0 664.532 281.940   2
  -3   4   0 475.477 180.162   4
  -3   4   0 428.946 178.608   5
  -3  -4   0 439.422 171.424   4
  -3  -4   0 595.023 337.368   3
   3  -4   0 334.409 81.7560   1
  -3  -4   1 76926.3 2278.97   3
  -3   4  -1 72388.2 1606.56   5
  -3   4  -1 71968.8 1631.69   4
   3  -4  -1 74156.1 1174.21   1
  -3   4  -1 74886.0 1830.33   2
  -3  -4   2 9427.44 835.513   3
  -3   4  -2 10198.4 671.388   2
  -3   4  -2 10177.5 650.891   5
   3  -4  -2 9316.61 493.167   1
  -3   4  -2 9788.39 651.265   4
  -3  -4   3 9103.38 825.716   3
  -3   4  -3 8310.01 585.922   2
  -3   4  -3 8874.56 653.786   5
   3  -4  -3 8972.21 551.801   1
   3  -4  -4 86056.4 1851.58   1
  -3  -4   4 86984.7 2548.68   3
  -3   4  -4 85642.6 2110.48   5
  -3   4  -4 87530.3 1786.16   2
  -3  -4   5 22383.5 1348.63   3
  -3   4  -5 23576.9 1199.59   5
   3  -4  -5 21737.8 1024.64   1
  -3   4  -5 24730.4 901.371   2
  -3  -4   6 97168.2 2890.71   3
  -3   4  -6 96322.0 2534.10   5
   3  -4  -6 94547.9 2296.31   1
  -3   4  -6 95147.1 1604.50   2
   3  -4  -7 7935.20 744.224   1
  -3  -4   7 7919.66 860.597   3
  -3   4  -7 7637.48 790.951   5
  -3   4  -8 2963.55 576.205   5
  -3  -4   8 3417.06 620.545   3
   3  -4  -8 3479.91 550.470   1
  -3  -4   9 7723.91 957.521   3
  -3   4  -9 8250.88 921.668   5
  -3  -4  10 4937.30 816.920   3
  -3   4 -10 5907.97 844.869   5
  -3  -4  11 29238.5 1964.73   3
  -3   4 -11 31452.2 1921.83   5
  -3  -4  12 31313.9 2132.12   3
  -3   4 -12 30008.4 1952.04   5
  -3  -4  13 23712.8 1931.72   3
  -3   4 -13 21742.9 724.731  18
  -3   4 -13 22834.4 1778.17   5
   3  -4 -13 22241.9 725.082  19
  -3   4 -13 21451.2 677.997   8
  -3  -4  14 15943.9 1658.98   3
  -3   4 -14 15883.6 1517.88   5
  -3   4 -14 14716.2 572.183   8
  -3   4 -14 15030.3 626.571  18
   3  -4 -14 15348.7 631.950  19
  -3  -4  15 1202.35 550.392   3
   3  -4 -15 894.493 206.608  19
  -3   4 -15 507.611 175.166  18
  -3   4 -15 143.679 250.008   5
  -3   4 -15 796.907 188.263   8
  -3  -4  15 673.185 175.234  13
  -3  -4  16 5377.42 402.646  13
  -3   4 -16 5551.84 405.905  10
  -3   4 -16 4612.60 881.009   5
  -3  -4  16 4593.44 837.538   6
  -3   4 -16 5584.59 427.348  18
   3  -4 -16 6197.79 443.808  19
  -3   4 -17 675.096 198.321  18
  -3   4 -17 605.752 161.979  10
  -3  -4  17 792.574 179.163  13
  -3   4 -18 16992.3 671.217  10
   3  -4 -18 16502.9 719.392  18
  -3   4 -18 15869.3 718.088  18
  -3  -4  18 17178.9 685.792  13
  -3   4 -19 20675.6 712.243  10
  -3   4 -19 20157.7 798.795  18
  -3  -4  19 20553.3 820.104  15
   3  -4 -19 22146.3 816.969  18
  -3  -4  19 21734.8 752.667  13
   3  -4 -20 10671.9 565.377  18
  -3   4 -20 10831.6 568.057  18
  -3  -4  20 11097.7 581.627  15
  -3  -4  20 10686.3 509.327  13
  -3   4 -20 9926.80 463.131  10
   3  -4 -21 4891.72 379.435  18
  -3   4 -21 5329.00 393.673  18
  -3  -4  21 5242.97 386.407  15
  -3  -4  21 4619.68 325.411  13
  -3  -4  22 8438.85 446.538  15
  -3   4 -22 7513.43 426.864  18
   3  -4 -22 8444.23 438.225  18
  -3   4 -23 96.0461 117.631  18
   3  -4 -23 474.217 142.488  18
  -3  -4  23 378.106 129.468  15
  -3   4 -24 539.864 121.330  18
  -3  -4  24 758.294 116.482  11
   3  -4 -24 618.083 116.219  18
  -3  -4  24 616.936 113.050  15
   3  -4 -24 697.256 117.780  14
  -3   5  24 6246.04 271.673  11
  -3  -5 -23 4076.57 205.204  14
  -3  -5 -23 3662.08 207.554  18
  -3  -5 -22 10958.7 403.979  14
  -3  -5 -22 11559.8 432.735  18
  -3   5  21 5399.10 381.160  11
  -3  -5 -21 5173.10 330.051  18
  -3  -5 -21 5234.45 322.294  14
  -3  -5 -20 3918.55 312.839  18
  -3  -5 -20 3675.73 305.106  14
  -3   5  20 3469.45 333.765  11
   3   5 -20 2847.04 259.677  19
  -3  -5 -19 4514.09 342.767  14
  -3   5  19 4854.05 406.134  11
   3   5 -19 4036.23 326.211  19
  -3  -5 -19 4162.31 332.327  18
  -3  -5 -18 3344.13 315.570  14
   3   5 -18 3406.13 316.178  19
  -3  -5 -18 3559.38 312.369  18
  -3   5  18 3836.34 369.342  11
  -3   5  17 1986.88 284.084  11
   3   5 -17 1629.52 234.513  19
  -3  -5 -17 1742.54 235.451  18
  -3  -5 -17 1665.06 236.537  14
  -3   5  16 4317.06 393.164  11
   3   5 -16 3838.92 343.705  19
  -3  -5 -16 4519.19 342.923  18
  -3  -5 -16 4183.12 353.706  14
  -3   5  15 36396.4 1026.73  11
  -3  -5 -15 33230.4 2368.96   1
   3   5 -15 31754.0 2317.92   5
  -3  -5 -15 38080.7 923.741  18
  -3  -5 -15 35999.4 955.929  14
   3   5 -15 34422.1 944.325  19
  -3   5  14 5382.55 401.053  11
  -3  -5 -14 4429.62 900.535   1
   3   5 -14 5689.10 959.597   5
   3   5 -14 4934.13 367.242  19
   3   5 -14 4984.60 444.758  17
   3   5 -13 5793.40 449.034  20
  -3   5  13 5189.70 375.982  11
  -3  -5 -13 5288.46 971.067   1
   3   5 -13 5382.10 360.893  19
   3   5 -13 5693.44 456.476  17
  -3   5  12 17773.8 646.266  11
   3   5 -12 14331.7 712.498  16
  -3  -5 -12 18239.3 1638.51   1
   3   5 -12 16878.5 713.836  17
   3   5 -12 16668.7 720.543  20
  -3   5  12 18500.4 1497.90   2
  -3  -5 -11 4934.50 843.605   1
   3  -5  11 4294.45 685.359   3
  -3   5  11 5741.46 836.976   2
  -3   5  10 37015.6 1977.68   2
   3  -5  10 38364.3 1883.04   3
  -3  -5 -10 35521.2 2091.32   1
  -3   5   9 132.309 259.907   2
  -3  -5  -9 179.310 316.757   1
   3  -5   9-126.974 309.350   3
   3  -5   8 22643.7 1306.41   3
  -3  -5  -8 24144.2 1593.49   1
  -3   5   8 24236.8 1515.08   2
   3  -5   7 22814.8 1236.19   3
  -3   5   7 25503.4 1497.97   2
  -3  -5  -7 24207.6 1527.64   1
  -3  -5  -6 44163.2 1954.57   1
  -3   5   6 44319.1 1907.75   2
   3  -5   6 40591.9 1570.78   3
  -3   5   5 5322.79 677.850   2
  -3   5   5 5085.84 376.684   4
   3  -5   5 3950.93 478.551   3
  -3  -5  -5 5030.82 665.442   1
  -3   5   4 20112.5 724.288   4
  -3   5   4 21672.7 1280.12   2
  -3  -5  -4 21265.3 692.057   4
  -3  -5  -4 22023.3 1291.84   1
   3  -5   4 20363.6 1004.35   3
  -3  -5  -3 240.410 103.244   4
  -3  -5  -3 483.294 266.919   1
   3  -5   3 185.735 193.317   3
  -3   5   3 362.732 288.194   2
  -3   5   3 243.485 116.438   4
  -3   5   2 24919.2 1270.98   2
  -3  -5  -2 25982.1 1329.81   1
   3  -5   2 22986.4 985.973   3
  -3  -5  -2 23995.2 771.636   4
   3  -5   2 23421.2 603.651   1
  -3   5   2 23823.8 807.547   4
  -3  -5  -1 1671.11 243.710   4
  -3   5   1 1827.00 250.607   4
  -3   5   1 2153.45 412.357   2
  -3  -5  -1 2135.92 516.412   3
   3  -5   1 1689.71 177.766   1
  -3   5   0 69818.5 1542.26   5
   3  -5   0 69853.0 1175.90   1
  -3  -5   0 74412.9 2472.14   3
  -3   5   0 71853.6 2031.07   2
  -3  -5   0 73097.9 1530.38   4
  -3   5   0 70338.4 1535.86   4
  -3   5  -1 7869.12 677.528   2
  -3  -5   1 8013.02 850.910   3
  -3   5  -1 7167.50 539.072   5
  -3   5  -1 6984.90 542.380   4
   3  -5  -1 6366.16 406.303   1
  -3  -5   2 27846.9 1558.50   3
  -3   5  -2 27672.5 1216.01   2
  -3   5  -2 26387.7 1087.89   5
   3  -5  -2 26221.8 914.998   1
  -3  -5   3 632.000 352.316   3
  -3   5  -3 654.368 218.858   2
  -3   5  -3 796.790 266.697   5
   3  -5  -3 705.856 205.902   1
  -3   5  -4 22402.0 1140.25   5
  -3  -5   4 22804.7 1446.03   3
  -3   5  -4 24794.2 1070.45   2
   3  -5  -4 23920.8 1042.17   1
   3  -5  -5 5648.27 578.055   1
  -3   5  -5 6056.50 529.992   2
  -3  -5   5 5481.14 761.898   3
  -3   5  -5 5508.24 620.457   5
  -3  -5   6 41537.8 2019.52   3
   3  -5  -6 42128.1 1612.74   1
  -3   5  -6 41050.8 1238.90   2
  -3   5  -6 41226.2 1737.93   5
   3  -5  -7 25672.4 1352.16   1
  -3  -5   7 28471.5 1739.51   3
  -3   5  -7 27367.9 1512.87   5
  -3  -5   8 27849.1 1783.27   3
  -3   5  -8 24902.1 1538.90   5
   3  -5  -8 24164.3 1407.60   1
   3  -5  -9 694.149 327.276   1
  -3   5  -9 743.169 369.341   5
  -3  -5   9 889.259 421.405   3
  -3  -5  10 36619.2 2226.10   3
  -3   5 -10 39040.8 2089.04   5
   3  -5 -10 35410.8 1886.49   1
  -3   5 -11 3755.69 700.487   5
  -3  -5  11 4951.15 871.727   3
  -3  -5  12 17321.3 1668.75   3
   3  -5 -12 18544.9 642.189  19
  -3   5 -12 17937.8 1558.38   5
  -3   5 -12 16487.7 613.404   8
  -3  -5  13 7370.94 1153.07   3
  -3   5 -13 6901.03 417.206   8
  -3   5 -13 7435.72 431.602  18
  -3   5 -13 8075.85 1088.58   5
   3  -5 -13 7513.87 441.179  19
  -3   5 -14 5742.05 408.125  18
  -3   5 -14 5058.33 870.930   5
  -3  -5  14 5840.91 1052.84   3
  -3   5 -14 5195.61 381.670   8
   3  -5 -14 6146.51 416.524  19
  -3  -5  15 35202.4 2550.79   3
  -3   5 -15 34748.3 2323.75   5
  -3   5 -15 34942.5 992.489  18
  -3   5 -16 5367.58 419.279  18
  -3  -5  16 5193.40 402.880  13
  -3   5 -17 1585.88 249.343  10
  -3   5 -17 1570.05 252.024  18
  -3  -5  17 1659.12 255.779  13
   3  -5 -18 4281.21 379.900  18
  -3   5 -18 4266.26 365.359  10
  -3  -5  18 4149.39 358.918  13
  -3   5 -18 4067.78 373.703  18
   3  -5 -19 4740.93 386.595  18
  -3   5 -19 4575.41 354.810  10
  -3   5 -19 4157.00 374.195  18
  -3  -5  19 4465.00 356.445  13
  -3  -5  20 2904.05 325.678  15
  -3  -5  20 2795.23 278.777  13
   3  -5 -20 3488.71 327.703  18
  -3   5 -20 3026.83 283.771  10
  -3   5 -20 3350.02 328.941  18
  -3  -5  21 4577.63 325.342  13
   3  -5 -21 5374.11 361.260  18
  -3  -5  21 5027.36 378.704  15
  -3   5 -21 4534.26 358.638  18
  -3  -5  22 13577.8 532.030  15
   3  -5 -22 12947.6 498.579  18
   3  -5 -23 4985.22 280.332  18
  -3  -5  23 5307.22 298.265  15
   3  -5 -23 4852.00 276.797  14
  -3  -5  24 7093.40 275.024  15
   3  -5 -24 6998.79 273.019  14
  -3   6  23 2983.72 218.239  11
  -3   6  22 5921.95 344.381  11
  -3  -6 -22 5349.58 280.965  14
  -3  -6 -21 6798.42 355.303  14
  -3   6  21 6637.15 398.754  11
  -3   6  20 4693.88 368.114  11
  -3  -6 -20 4211.74 322.672  14
  -3   6  19 22415.3 811.147  11
  -3  -6 -19 23738.8 758.601  14
  -3   6  18 2521.87 314.255  11
   3   6 -18 2492.48 260.679  19
  -3  -6 -18 2635.07 292.172  14
  -3   6  17 7399.67 494.733  11
  -3  -6 -17 7153.06 450.949  14
  -3   6  16 1625.41 271.567  11
   3   6 -16 1544.87 240.542  19
  -3  -6 -16 1974.04 258.788  14
  -3   6  15 4866.37 402.308  11
   3   6 -15 3773.93 331.611  19
  -3  -6 -15 4633.93 371.923  14
   3   6 -15 3760.81 416.016  17
  -3   6  14 6505.87 451.647  11
   3   6 -14 5302.47 1032.28   5
   3   6 -14 6698.98 520.948  17
   3   6 -14 6062.71 409.881  19
  -3  -6 -14 5875.74 401.581  14
  -3  -6 -14 5981.12 1045.89   1
  -3   6  13 20407.4 749.285  11
   3   6 -13 21640.0 718.244  19
   3   6 -13 21647.5 887.035  17
   3   6 -13 22285.8 907.458  20
  -3  -6 -13 19232.5 1779.67   1
  -3  -6 -13 19867.7 702.332  14
  -3   6  12 17940.6 616.718   7
  -3   6  12 18605.1 695.558  11
  -3   6  12 17823.0 1527.85   2
   3   6 -12 18015.6 834.999  16
   3   6 -12 18946.2 810.987  20
  -3  -6 -12 19468.3 1752.00   1
   3   6 -12 19917.8 815.639  17
   3   6 -12 19329.2 658.820  19
  -3  -6 -12 18943.2 669.161  14
  -3   6  11 27173.0 802.188  11
   3   6 -11 26304.8 904.588  17
  -3   6  11 28249.4 1882.67   2
   3   6 -11 26828.4 955.955  16
  -3  -6 -11 25373.0 745.951  14
   3   6 -11 26193.5 919.334  20
  -3  -6 -11 25487.2 1930.76   1
  -3   6  10 9093.78 1049.85   2
  -3  -6 -10 10617.5 1217.76   1
  -3  -6  -9 32424.1 2010.85   1
  -3   6   9 32053.2 1895.56   2
  -3  -6  -8 23151.2 1641.15   1
  -3   6   8 21897.1 1542.82   2
   3  -6   8 21418.0 1363.17   3
   3  -6   7 4809.08 612.537   3
  -3  -6  -7 7591.32 932.285   1
  -3   6   7 7793.96 900.577   2
  -3  -6  -6 22840.5 1508.70   1
  -3   6   6 23467.8 1493.21   2
   3  -6   6 22362.4 1273.85   3
  -3   6   5 41300.6 1914.73   2
   3  -6   5 41853.9 1650.67   3
  -3  -6  -5 42667.8 1995.64   1
  -3   6   4 83038.1 2642.27   2
  -3  -6  -4 84445.3 2686.24   1
  -3   6   3 12660.8 1027.89   2
  -3  -6  -3 13789.6 1084.61   1
   3  -6   3 12152.1 834.716   3
  -3  -6  -2 8800.06 861.378   1
  -3   6   2 7316.30 771.127   2
  -3  -6  -1 10150.2 911.466   1
  -3   6   1 9542.31 846.245   2
  -3   6   0 20766.5 1212.77   2
  -3   6   0 19670.6 826.032   5
  -3  -6   0 19150.1 1400.11   3
  -3  -6   0 19472.8 761.110   4
   3  -6  -1 6172.09 455.351   1
  -3  -6   1 5573.07 779.295   3
  -3   6  -1 6187.37 668.146   2
  -3   6  -1 5636.00 497.240   5
  -3   6  -2 4253.03 470.569   5
   3  -6  -2 3217.69 364.831   1
  -3  -6   2 3863.28 660.223   3
  -3   6  -2 4299.93 567.478   2
  -3  -6   3 8181.39 949.775   3
  -3   6  -3 7614.68 653.083   5
   3  -6  -3 8407.97 625.091   1
  -3   6  -3 8270.77 728.287   2
  -3   6  -4 80737.0 2165.81   2
  -3   6  -4 77706.0 2196.57   5
   3  -6  -4 80416.9 2022.99   1
  -3  -6   4 79365.1 2910.65   3
  -3  -6   5 43454.6 2186.80   3
  -3   6  -5 44692.1 1540.25   2
  -3   6  -5 45444.0 1788.03   5
   3  -6  -5 40655.2 1557.52   1
   3  -6  -6 21403.9 1180.07   1
  -3  -6   6 25931.8 1753.32   3
  -3   6  -6 23686.5 1387.67   5
  -3   6  -6 25085.2 1101.52   2
  -3   6  -7 3606.19 605.028   5
  -3  -6   7 5358.09 864.476   3
   3  -6  -7 4323.43 604.471   1
  -3  -6   8 21371.1 1684.31   3
   3  -6  -8 21205.3 1347.83   1
  -3   6  -8 23679.3 1530.34   5
  -3  -6   9 39276.8 2336.13   3
  -3   6  -9 38723.3 2049.58   5
   3  -6  -9 40650.9 1966.66   1
  -3  -6  10 8037.86 1140.30   3
  -3   6 -10 8919.62 1043.69   5
   3  -6 -10 8134.11 941.673   1
  -3  -6  11 28884.5 2136.32   3
  -3   6 -11 28000.2 1892.17   5
  -3   6 -11 25839.0 777.643   8
   3   6  12 16030.6 584.586  11
  -3  -6  12 18893.8 1780.74   3
  -3   6 -12 18299.6 1597.44   5
  -3   6 -12 15900.3 639.218   8
  -3  -6  12 16075.8 547.207   9
  -3   6 -12 16357.6 610.755  18
  -3   6 -12 16554.5 649.466  20
   3   6  13 20712.0 682.929  11
  -3  -6  13 20285.0 1894.79   3
  -3   6 -13 20641.2 1744.02   5
  -3   6 -13 19397.2 692.399  18
  -3   6 -13 20160.4 723.399  20
  -3   6 -13 19525.3 735.711   8
  -3   6 -14 4639.62 864.823   5
  -3   6 -14 4698.35 364.698  18
  -3  -6  14 5705.58 1052.79   3
  -3   6 -14 4748.26 368.428  20
   3   6  14 4796.85 352.394  11
   3   6  15 3379.85 305.171  11
  -3   6 -15 2562.29 300.850  18
   3   6  16 655.638 167.997  11
  -3   6 -16 631.220 179.923  18
  -3  -6  16 677.810 196.890  13
   3   6  17 8404.82 453.289  11
  -3   6 -17 8636.90 509.262  10
  -3   6 -17 7308.59 465.697  18
   3  -6 -17 9291.23 517.047  18
  -3  -6  17 8342.70 501.720  13
  -3   6 -18 2963.90 319.554  18
  -3   6 -18 3196.26 330.209  10
   3  -6 -18 3007.37 308.781  18
  -3  -6  18 3323.37 326.934  13
  -3  -6  19 23584.0 773.584  13
  -3   6 -19 23020.4 775.436  18
  -3   6 -19 23078.9 762.751  10
   3  -6 -19 23239.7 759.245  18
   3  -6 -20 3563.48 303.624  18
  -3   6 -20 3517.93 309.499  18
  -3  -6  20 3586.77 336.511  15
  -3  -6  20 3951.63 310.893  13
  -3   6 -20 3345.94 296.407  10
  -3  -6  21 6272.85 360.140  13
   3  -6 -21 5951.42 349.365  18
  -3  -6  21 6377.10 401.814  15
  -3   6 -21 6120.70 354.338  18
  -3   6 -21 6658.18 348.292  10
   3  -6 -22 5417.82 295.421  18
  -3  -6  22 5812.51 335.284  15
   3  -6 -22 5494.05 315.186  14
   3  -6 -23 2174.63 162.149  18
  -3  -6  23 2014.18 182.676  15
  -3   7  23 1362.90 137.964  11
  -3   7  22 6402.86 330.190  11
  -3  -7 -22 6014.96 277.986  14
  -3  -7 -21 8297.77 378.866  14
  -3   7  21 8477.98 423.555  11
  -3   7  20 2600.78 273.616  11
   3  -7  20 2052.44 200.195  13
  -3  -7 -20 2304.26 239.608  14
  -3   7  19 5689.57 417.355  11
  -3  -7 -19 5777.84 386.106  14
  -3  -7 -18 3643.14 329.987  14
  -3   7  18 3992.01 375.856  11
  -3   7  17 1425.70 262.269  11
  -3  -7 -17 1490.50 243.484  14
  -3   7  16 23598.4 865.474  11
  -3  -7 -16 24110.8 820.072  14
  -3   7  15 25008.7 885.285  11
   3   7 -15 22824.9 740.276  19
  -3  -7 -15 24846.0 827.501  14
   3   7 -15 24149.7 987.244  17
  -3   7  14 7053.94 480.868  11
   3   7 -14 6709.40 423.010  19
   3   7 -14 7041.40 554.655  20
   3   7 -14 7315.99 561.426  17
  -3  -7 -14 6495.55 437.188  14
  -3   7  13 3430.85 337.068  11
  -3  -7 -13 3453.00 323.471  14
   3   7 -13 3444.58 309.394  19
  -3  -7 -13 3780.78 831.652   1
   3   7 -13 3654.29 399.115  17
   3   7 -13 3057.97 403.091  16
   3   7 -13 3378.40 791.304   5
   3   7 -13 4043.79 432.037  20
  -3   7  13 3903.85 311.981   7
  -3   7  12 2439.85 282.784  11
  -3  -7 -12 2344.83 689.221   1
  -3  -7 -12 2449.89 265.735  14
  -3   7  12 1739.41 550.879   2
   3   7 -12 2185.72 252.519  19
   3   7 -12 2378.11 339.677  16
   3   7 -12 2640.45 335.115  17
   3   7 -12 2023.45 323.890  20
  -3   7  12 2698.44 270.936   7
  -3   7  11 5803.91 404.849  11
   3   7 -11 5242.75 447.403  17
  -3   7  11 6023.53 942.933   2
  -3  -7 -11 5534.29 374.699  14
   3   7 -11 5052.38 463.767  16
  -3  -7 -11 6035.21 1025.03   1
   3   7 -11 5367.49 463.605  20
   3   7 -11 5342.53 358.294  19
  -3   7  11 5731.74 364.117   7
  -3   7  10 35645.5 886.093   7
  -3   7  10 35997.8 2173.46   2
   3   7 -10 35502.2 1088.85  20
  -3   7  10 36541.4 947.087  11
   3   7 -10 36434.7 1103.18  16
  -3  -7 -10 37407.0 2326.47   1
   3   7 -10 33697.2 1052.84  17
  -3  -7 -10 35859.6 895.526  14
  -3   7   9 13388.5 1308.08   2
  -3  -7  -9 11861.2 1297.69   1
  -3  -7  -8 23257.9 1719.02   1
  -3   7   8 19043.3 1507.96   2
  -3  -7  -7 58131.3 2610.64   1
  -3   7   7 53491.0 2462.55   2
  -3  -7  -6 16354.5 1336.70   1
  -3   7   6 15318.4 1294.46   2
   3  -7   5 8177.92 808.482   3
  -3   7   5 10324.8 1031.97   2
  -3  -7  -5 10985.3 1087.02   1
  -3   7   4 29427.2 1685.62   2
   3  -7   4 26674.0 1387.35   3
  -3  -7  -4 29163.8 1692.97   1
   3  -7   3 26498.8 1345.85   3
  -3   7   3 27462.4 1608.30   2
  -3  -7  -3 30900.8 1702.09   1
  -3  -7  -2 17278.2 1268.36   1
  -3   7   2 16205.4 1221.84   2
  -3  -7  -1 14633.2 1156.61   1
  -3   7   1 14175.7 1117.84   2
  -3  -7   0 30777.7 1884.67   3
  -3   7   0 29831.7 1586.84   2
  -3   7  -1 12598.4 1026.58   2
  -3  -7   1 12583.4 1239.02   3
  -3  -7   2 17557.9 1464.11   3
  -3   7  -2 15599.7 1118.45   2
  -3   7  -2 15707.9 897.830   5
  -3  -7   3 33789.6 2022.28   3
  -3   7  -3 31457.1 1524.15   2
  -3   7  -3 29633.1 1319.81   5
  -3  -7   4 25386.0 1785.47   3
  -3   7  -4 22322.4 1251.21   2
   3  -7  -4 24051.3 1186.53   1
  -3   7  -4 21985.6 1219.05   5
  -3  -7   5 7843.93 1031.48   3
   3  -7  -5 8119.52 744.373   1
  -3   7  -5 7271.81 697.570   2
  -3   7  -5 7733.97 781.083   5
  -3   7  -6 18909.2 1270.71   5
  -3  -7   6 18534.5 1563.94   3
   3  -7  -6 18938.4 1186.22   1
   3  -7  -7 58662.4 2177.50   1
  -3   7  -7 57609.4 2334.42   5
  -3  -7   7 57989.7 2854.39   3
  -3  -7   8 22989.4 1855.94   3
  -3   7  -8 22510.9 1538.74   5
   3  -7  -8 23391.4 1455.27   1
  -3  -7   9 11074.7 1348.18   3
  -3   7  -9 11604.7 1174.88   5
   3  -7  -9 11695.1 1092.96   1
   3   7  10 36907.6 892.271  11
  -3   7 -10 35787.0 964.161  20
   3  -7 -10 38190.8 2036.61   1
  -3   7 -10 36877.3 2148.80   5
  -3  -7  10 36558.1 849.885   9
  -3   7 -10 32840.1 900.540   8
  -3  -7  10 35683.0 2437.51   3
   3   7  11 4829.47 347.155  11
  -3   7 -11 3996.50 353.773  20
   3  -7 -11 5198.93 814.983   1
  -3  -7  11 4422.83 910.757   3
  -3   7 -11 4365.40 795.154   5
  -3   7 -11 4596.98 382.273   8
  -3  -7  11 4585.85 328.278   9
   3   7  12 1225.88 201.099  11
  -3  -7  12 1310.25 194.681   9
  -3   7 -12 1200.89 226.773  20
  -3   7 -12 777.279 377.669   5
  -3  -7  12 1241.32 533.260   3
   3   7  13 5175.47 369.706  11
  -3   7 -13 5376.82 420.948  20
  -3  -7  13 5412.10 345.288   9
  -3  -7  13 4729.50 959.651   3
  -3   7 -13 4446.79 854.145   5
   3   7  14 11349.3 543.511  11
  -3   7 -14 10539.9 574.588  20
   3   7  15 22384.2 756.350  11
  -3   7 -15 21066.6 791.918  20
   3   7  16 23497.9 764.900  11
   3  -7 -16 23912.7 772.928  18
  -3  -7  16 25401.4 843.859  13
  -3   7 -17 1248.76 236.852  10
   3   7  17 884.098 185.632  11
  -3   7 -17 1106.24 216.044  18
   3  -7 -17 1060.43 200.905  18
  -3  -7  17 1007.08 220.960  13
  -3   7 -18 3151.60 320.985  10
  -3   7 -18 3396.12 312.286  18
   3  -7 -18 3862.95 316.995  18
  -3  -7  18 4252.45 367.488  13
   3   7  18 3610.47 298.499  11
  -3   7 -19 6617.72 412.891  10
  -3  -7  19 6962.23 428.574  13
   3  -7 -19 6522.07 378.611  18
  -3   7 -20 1591.77 209.500  10
   3  -7 -20 1468.28 184.578  18
  -3  -7  20 995.475 198.351  15
  -3  -7  20 1138.51 192.650  13
   3  -7 -21 7788.69 344.206  18
  -3   7 -21 6998.93 344.513  10
  -3  -7  21 8263.92 418.417  15
   3  -7 -21 8490.48 398.827  14
  -3  -7  21 8118.24 376.929  13
   3  -7 -22 6762.28 315.431  14
  -3  -7  22 7092.25 341.559  15
  -3  -7  23 1887.60 155.611  15
   3  -7 -23 1779.45 144.083  14
  -3  -8 -22 1827.18 145.944  14
  -3   8  22 2102.72 178.205  11
  -3   8  21 2220.29 213.973  11
  -3  -8 -21 2235.54 196.622  14
  -3   8  20 5905.62 365.888  11
  -3  -8 -20 5717.34 333.469  14
   3  -8  20 5166.75 282.168  13
  -3   8  19 11635.0 546.348  11
  -3  -8 -19 11125.1 496.251  14
  -3   8  18 14055.3 634.648  11
  -3  -8 -18 14233.8 597.653  14
  -3   8  17 1393.08 255.940  11
  -3  -8 -17 1073.16 211.076  14
  -3   8  16 4565.54 408.010  11
   3   8 -16 3695.72 419.059  17
  -3  -8 -16 4784.69 380.355  14
  -3   8  15 7370.84 504.003  11
   3   8 -15 6800.18 555.332  17
  -3  -8 -15 7740.02 479.721  14
  -3   8  14 11788.8 616.283  11
   3   8 -14 11967.1 708.512  17
   3   8 -14 12248.6 728.927  20
  -3  -8 -14 11315.9 577.868  14
   3   8 -13 12757.7 748.317  20
  -3   8  13 13041.8 643.292  11
   3   8 -13 12859.6 738.768  17
   3   8 -13 11411.3 746.193  16
  -3  -8 -13 13228.7 612.209  14
  -3   8  13 12717.4 569.645   7
  -3   8  12 21625.3 810.620  11
   3   8 -12 20475.6 907.914  17
   3   8 -12 20044.0 920.128  20
  -3  -8 -12 21409.3 760.893  14
   3   8 -12 17863.7 1695.67   5
   3   8 -12 20621.6 959.090  16
  -3   8  12 21235.3 734.277   7
  -3  -8 -12 20643.0 1849.17   1
  -3   8  12 21663.0 1812.46   2
   3   8 -11 8926.43 610.159  20
   3   8 -11 7701.50 586.470  16
  -3   8  11 9409.37 493.459   7
   3   8 -11 8134.79 1191.20   5
   3   8 -11 7718.55 432.902  19
  -3  -8 -11 10329.4 525.583  14
   3   8 -11 8064.17 571.083  17
  -3  -8 -11 9805.44 1274.06   1
  -3   8  11 8161.96 1128.27   2
  -3   8  11 9853.88 544.242  11
  -3   8  10 7847.41 477.665  11
  -3   8  10 6249.69 982.049   2
   3   8 -10 6984.74 403.612  19
   3   8 -10 7628.66 559.601  20
   3   8 -10 7569.10 553.399  16
  -3   8  10 7247.02 435.520   7
  -3  -8 -10 7301.44 436.888  14
  -3  -8 -10 6370.66 1008.37   1
  -3   8   9 3085.26 308.844  11
  -3   8   9 3728.04 769.001   2
   3   8  -9 2517.72 337.820  20
   3   8  -9 3056.60 360.585  16
   3   8  -9 2434.66 251.109  19
  -3  -8  -9 3141.54 744.121   1
  -3  -8  -9 3434.77 304.297  14
  -3   8   9 3214.29 296.360   7
  -3   8   8 22585.4 750.991  11
  -3  -8  -8 22723.0 1774.01   1
  -3   8   8 22793.7 728.781   7
  -3   8   8 22861.4 1750.67   2
   3   8  -8 23936.6 864.058  16
   3   8  -8 22884.7 879.025  20
  -3  -8  -8 22395.9 708.350  14
   3   8  -7 7761.29 503.758  20
  -3   8   7 9193.12 1111.67   2
  -3  -8  -7 8454.37 1069.95   1
  -3  -8  -6 16471.9 1440.14   1
  -3   8   6 17003.5 1474.06   2
  -3   8   5 31967.6 1932.16   2
  -3  -8  -5 32637.2 1950.39   1
  -3  -8  -4 58066.0 2536.86   1
  -3   8   4 54277.8 2474.59   2
  -3   8   3 8526.44 980.467   2
  -3  -8  -3 7911.65 934.728   1
  -3   8   2 4150.10 684.622   2
  -3  -8  -2 4149.19 693.562   1
  -3   8   1 8348.64 921.482   2
  -3  -8  -1 9618.45 1005.11   1
  -3  -8   0 11932.4 1108.40   1
  -3   8   0 11573.0 1077.16   2
  -3  -8   1 7092.99 1015.44   3
  -3   8  -1 6288.11 800.228   2
  -3   8  -2 2558.69 521.114   2
  -3  -8   2 3209.97 721.295   3
  -3  -8   3 13081.4 1365.38   3
  -3   8  -3 12101.9 1039.75   2
  -3   8  -4 49927.5 1871.77   5
  -3  -8   4 56525.3 2797.98   3
  -3   8  -4 52145.4 2076.21   2
  -3   8  -5 30020.9 1547.14   5
  -3   8  -5 26852.7 1434.99   2
  -3  -8   5 30481.4 2117.55   3
  -3   8  -6 15627.5 1190.63   5
  -3  -8   6 17486.1 1624.68   3
  -3  -8   7 5936.33 984.931   3
  -3   8  -7 5398.30 751.418   5
  -3  -8   8 20494.6 1846.95   3
  -3   8  -8 19616.2 1477.05   5
  -3  -8   8 20881.5 660.981   9
  -3   8  -8 19576.0 721.790  20
   3   8   8 19120.0 678.493  11
  -3   8  -9 2599.97 307.982  20
  -3  -8   9 2494.71 254.899   9
  -3  -8   9 2618.40 728.367   3
  -3   8  -9 1226.56 435.289   5
   3   8   9 2716.13 279.102  11
  -3   8 -10 5660.76 874.277   5
  -3  -8  10 6803.76 407.891   9
   3   8  10 6830.51 425.531  11
  -3   8 -10 7465.72 482.354  20
  -3  -8  10 7549.23 1164.56   3
  -3   8 -11 4515.77 404.176  20
  -3  -8  11 4169.70 322.840   9
  -3   8 -11 4311.54 764.338   5
   3   8  11 5908.29 409.182  11
  -3  -8  11 4172.96 898.653   3
   3   8  12 17374.1 688.496  11
  -3   8 -12 17012.9 748.479  20
  -3   8 -12 16712.2 1562.85   5
  -3  -8  12 17049.4 632.165   9
  -3  -8  12 17016.5 1825.56   3
   3   8  13 9825.85 531.186  11
  -3  -8  13 8173.91 446.690   9
  -3   8 -13 8846.61 554.229  20
  -3  -8  14 12846.1 529.052   9
  -3   8 -14 12213.6 645.453  20
   3   8  14 11437.6 566.827  11
  -3   8 -15 5124.38 422.042  20
   3   8  15 6173.63 422.620  11
  -3   8 -16 3954.24 372.502  20
   3  -8 -16 4363.46 315.194  18
  -3  -8  16 3967.99 359.628  13
   3   8  16 4438.27 358.673  11
   3   8  17 1156.14 200.930  11
  -3   8 -17 1076.89 228.174  10
  -3  -8  17 1523.80 256.835  13
   3  -8 -17 1359.38 193.986  18
   3  -8 -18 12363.4 473.731  18
  -3   8 -18 13099.0 599.285  10
  -3  -8  18 14359.4 598.881  13
   3   8  18 12843.4 523.442  11
  -3   8 -19 11580.7 518.736  10
   3  -8 -19 11840.4 502.629  14
  -3  -8  19 12140.6 526.416  13
   3  -8 -19 11023.5 414.945  18
  -3  -8  20 6648.40 358.140  13
   3  -8 -20 6633.71 353.183  14
  -3  -8  20 6382.60 382.983  15
  -3   8 -20 6446.85 356.386  10
  -3   8 -21 1645.41 168.772  10
   3  -8 -21 1634.93 171.762  14
  -3  -8  21 1642.94 172.072  13
  -3  -8  21 1616.48 195.590  15
   3  -8 -22 1643.48 143.473  14
  -3  -8  22 1775.21 161.154  15
  -3  -9 -21 2324.52 176.087  14
  -3   9  21 2349.32 197.146  11
   3  -9  20 2534.39 190.743  13
  -3  -9 -20 3157.12 234.978  14
  -3   9  20 2770.98 241.925  11
  -3   9  19 2514.48 258.340  11
  -3  -9 -19 2522.38 236.610  14
  -3   9  18 7222.65 433.518  11
  -3  -9 -18 7390.94 413.305  14
  -3   9  17 2365.58 289.119  11
  -3  -9 -17 2162.23 256.528  14
  -3   9  16 4417.56 386.164  11
   3   9 -16 4898.27 462.564  17
  -3  -9 -16 4414.61 365.892  14
  -3   9  15 7619.00 505.650  11
   3   9 -15 8357.24 605.799  17
  -3  -9 -15 7573.49 478.563  14
  -3   9  14 9647.28 565.367  11
   3   9 -14 9263.88 640.172  17
  -3  -9 -14 9677.20 534.854  14
  -3   9  14 9318.08 489.162   7
  -3   9  13 9401.30 556.168  11
   3   9 -13 9863.07 657.973  17
   3   9 -13 9479.16 685.241  16
   3   9 -13 10280.6 689.704  20
  -3  -9 -13 9477.70 536.999  14
  -3   9  13 9463.35 506.297   7
  -3   9  12 10054.3 577.957  11
  -3   9  12 10195.6 535.554   7
   3   9 -12 8753.25 621.467  17
   3   9 -12 9002.87 667.535  16
  -3  -9 -12 9815.25 544.584  14
   3   9 -12 8270.36 628.432  20
  -3   9  11 22263.6 844.368  11
   3   9 -11 24708.6 1027.91  20
   3   9 -11 22882.3 1009.59  16
   3   9 -11 20002.9 1766.08   5
   3   9 -11 23448.6 985.744  17
  -3  -9 -11 23457.3 809.839  14
  -3   9  11 22625.2 791.248   7
  -3   9  10 2486.41 308.526  11
   3   9 -10 1763.40 323.407  16
  -3   9  10 1167.21 491.664   2
   3   9 -10 2027.02 339.203  20
  -3  -9 -10 2187.40 276.040  14
  -3  -9 -10 2807.82 692.172   1
  -3   9  10 2395.13 287.284   7
  -3  -9  -9 13499.6 1467.04   1
   3   9  -9 13569.2 729.768  16
  -3  -9  -9 13987.6 612.051  14
   3   9  -9 14484.0 752.458  20
  -3   9   9 13312.8 633.071  11
   3   9  -9 12404.6 1359.28   5
  -3   9   9 13106.7 1440.19   2
  -3   9   9 14446.7 633.458   7
  -3   9   8 34535.3 982.774  11
  -3   9   8 33143.4 2220.55   2
   3   9  -8 32817.3 1116.66  20
  -3  -9  -8 37941.6 2349.00   1
  -3   9   8 34850.4 968.148   7
   3   9  -8 34734.1 1102.80  16
  -3  -9  -8 34685.0 934.259  14
   3   9  -7 12576.5 531.614  19
  -3  -9  -7 13566.7 578.388  14
   3   9  -7 13815.1 714.670  20
  -3   9   7 13258.8 619.190  11
   3   9  -7 12847.8 664.234  16
  -3   9   7 13907.1 1433.67   2
  -3  -9  -7 12764.6 1371.08   1
  -3   9   7 13644.3 609.375   7
  -3   9   6 4584.40 365.328  11
   3   9  -6 4849.83 427.235  20
  -3  -9  -6 4696.39 826.877   1
   3   9  -6 5184.98 415.787  16
  -3  -9  -6 4563.81 336.810  14
  -3   9   6 4731.35 365.494   7
  -3   9   6 4524.85 806.745   2
   3   9  -5 7565.02 490.810  16
   3   9  -5 7251.59 483.198  20
  -3  -9  -5 7782.09 423.254  14
  -3  -9  -5 7385.10 989.259   1
  -3   9   5 7518.55 1030.00   2
  -3   9   5 7118.81 433.763   7
  -3   9   5 7246.82 442.356  11
  -3   9   4 27276.4 821.394   7
   3   9  -4 26773.4 853.918  16
  -3   9   4 27293.6 1885.39   2
  -3  -9  -4 27973.0 1868.21   1
  -3   9   3 8322.18 1060.38   2
  -3  -9  -3 8658.86 1047.45   1
  -3   9   2 22424.1 1658.99   2
  -3  -9  -2 23941.0 1674.66   1
  -3  -9  -1 19393.7 1484.61   1
  -3   9   1 18180.4 1479.95   2
  -3  -9   0 12207.1 1191.71   1
  -3   9   0 9944.71 1101.99   2
  -3  -9   1 22135.2 1568.82   1
  -3   9  -1 21224.7 1535.63   2
  -3  -9   2 21996.4 1564.93   1
  -3  -9   2 23370.3 1883.85   3
  -3   9  -2 21296.8 1506.57   2
  -3   9  -3 4588.27 697.332   2
  -3  -9   3 5561.70 962.207   3
  -3   9  -4 25356.7 1557.79   2
  -3  -9   4 27793.2 2099.00   3
  -3   9  -4 27044.3 807.758  20
  -3   9  -5 9108.52 495.486  20
  -3  -9   5 9588.06 1271.81   3
  -3  -9   5 8246.55 430.431   9
   3   9   5 9243.04 494.372  11
  -3   9  -6 2888.16 307.633  20
  -3  -9   6 3094.21 800.245   3
  -3  -9   6 2728.05 266.356   9
  -3   9  -6 2499.58 283.202  16
   3   9   6 2494.93 276.334  11
  -3  -9   7 11899.0 1444.38   3
  -3  -9   7 10458.3 507.910   9
  -3   9  -7 10959.2 571.180  16
  -3   9  -7 10818.2 563.728  20
   3   9   7 10737.1 545.820  11
  -3  -9   8 32451.4 2391.68   3
  -3  -9   8 34030.1 898.771   9
  -3   9  -8 33732.4 1920.27   5
  -3   9  -8 35641.5 1031.14  20
  -3   9  -8 32025.1 965.607  16
   3   9   8 33843.3 962.155  11
  -3  -9   9 11292.0 1460.32   3
   3   9   9 11214.2 1242.85   2
  -3   9  -9 13636.1 634.136  16
  -3   9  -9 13530.9 666.901  20
  -3  -9   9 13095.8 566.090   9
  -3   9  -9 13103.5 1238.26   5
   3   9   9 14532.2 640.896  11
  -3  -9  10 2637.86 809.234   3
  -3  -9  10 3054.85 296.896   9
  -3   9 -10 3210.64 649.723   5
  -3   9 -10 3543.67 372.685  20
   3   9  10 3577.55 341.563  11
  -3  -9  11 26697.3 812.207   9
  -3   9 -11 25487.0 932.360  20
   3   9  11 25526.9 861.944  11
  -3  -9  12 7421.62 444.117   9
  -3   9 -12 7444.06 533.679  20
   3   9  12 8811.02 508.988  11
  -3  -9  13 10813.7 515.301   9
  -3   9 -13 11278.9 647.469  20
   3   9  13 11237.3 571.301  11
  -3   9 -14 7491.85 523.484  20
  -3  -9  14 7319.45 417.217   9
   3   9  14 7609.68 474.720  11
  -3   9 -15 9294.37 558.438  20
   3   9  15 8754.15 488.521  11
  -3   9 -16 4688.57 394.790  20
  -3  -9  16 4767.43 372.338  13
   3  -9 -16 4288.24 336.624  14
   3   9  16 4057.29 335.202  11
  -3   9 -17 2073.47 282.296  10
  -3   9 -17 1632.14 239.410  20
   3  -9 -17 1651.32 221.521  14
  -3  -9  17 1781.84 246.668  13
   3   9  17 1736.73 216.175  11
   3  -9 -18 7556.15 397.003  14
  -3  -9  18 7951.56 425.434  13
   3   9  18 6940.46 367.897  11
  -3   9 -18 6835.30 430.988  10
  -3   9 -19 3239.74 272.843  10
   3  -9 -19 3340.36 254.497  14
  -3  -9  19 3811.06 284.226  13
  -3   9 -20 2069.06 200.749  10
  -3  -9  20 1925.92 198.223  15
   3  -9 -20 2131.79 190.671  14
  -3  -9  20 2060.41 195.044  13
  -3   9 -21 1866.88 158.645  10
  -3  -9  21 2049.99 177.954  15
   3  -9 -21 2022.73 158.953  14
  -3  -9  21 2003.84 165.627  13
  -3  10  20 4174.98 249.440  11
   3 -10  20 4127.66 199.905  13
  -3 -10 -20 4448.95 237.606  14
  -3 -10 -19 5142.53 292.048  14
  -3  10  19 5102.82 314.002  11
  -3 -10 -18 1935.48 217.585  14
  -3  10  18 1732.21 225.401  11
  -3 -10 -17 5678.21 364.445  14
  -3  10  17 5620.76 389.434  11
  -3  10  16 1826.79 266.775  11
  -3 -10 -16 1744.13 257.890  14
   3  10 -15 10083.9 629.702  17
  -3 -10 -15 9989.10 524.678  14
  -3  10  15 10118.4 559.723  11
  -3  10  14 15758.2 710.676  11
   3  10 -14 15203.5 788.306  17
  -3 -10 -14 16242.1 670.137  14
  -3  10  14 14394.3 591.472   7
  -3  10  13 32174.7 1027.17  11
   3  10 -13 32171.9 1194.13  20
   3  10 -13 33122.0 1169.27  17
   3  10 -13 29720.1 1202.12  16
  -3 -10 -13 33548.0 975.915  14
  -3  10  13 32529.7 938.574   7
  -3  10  12 7596.58 522.120  11
  -3 -10 -12 8719.06 518.873  14
   3  10 -12 8137.52 602.014  17
   3  10 -12 8816.95 663.017  20
   3  10 -12 8252.62 661.478  16
  -3  10  12 7810.40 486.348   7
  -3  10  11 7636.62 515.632  11
  -3 -10 -11 7411.55 479.734  14
   3  10 -11 6107.47 547.789  16
   3  10 -11 6388.60 552.867  17
  -3  10  11 7076.35 471.424   7
   3  10 -11 6256.27 569.790  20
  -3 -10 -10 14775.2 653.090  14
   3  10 -10 14438.2 816.966  20
   3  10 -10 15025.3 821.063  16
  -3  10  10 14098.3 685.989  11
  -3  10  10 14998.4 673.143   7
  -3 -10  -9 7043.09 454.168  14
  -3  10   9 6684.90 463.745   7
   3  10  -9 7396.93 573.018  16
   3  10  -9 7143.85 578.526  20
  -3  10   9 6648.64 481.742  11
  -3  10   8 5191.72 972.526   2
  -3 -10  -8 5041.66 919.673   1
   3  10  -8 5417.24 511.761  20
  -3 -10  -8 5614.08 400.269  14
   3  10  -8 5293.54 478.579  16
  -3  10   8 5096.69 416.246   7
  -3  10   8 5525.89 433.087  11
   3  10  -7 10075.8 627.571  16
  -3  10   7 7625.63 1108.93   2
  -3 -10  -7 8725.69 1155.71   1
   3  10  -7 9417.36 628.216  20
  -3 -10  -7 9761.63 516.191  14
  -3  10   7 9513.61 551.096   7
  -3  10   7 9194.74 545.321  11
   3  10  -6 2719.98 361.831  20
  -3 -10  -6 2985.59 295.334  14
  -3 -10  -6 3095.88 679.036   1
   3  10  -6 2442.48 326.578  16
  -3  10   6 3174.01 329.541   7
  -3  10   6 2523.04 672.256   2
  -3  10   6 2484.24 299.229  11
  -3 -10  -5 13826.5 587.053  14
  -3 -10  -5 13986.8 1407.87   1
   3  10  -5 12906.6 683.562  20
   3  10  -5 12986.6 548.494  19
  -3  10   5 12338.9 1389.47   2
  -3  10   5 13798.9 645.514   7
  -3  10   5 13609.4 645.158  11
   3  10  -5 13847.6 695.159  16
   3  10  -4 10591.5 588.113  20
  -3 -10  -4 10205.3 500.787  14
   3  10  -4 10183.3 588.405  16
  -3  10   4 8892.65 1164.46   2
  -3  10   4 9637.16 543.402   7
  -3 -10  -4 9967.31 1192.09   1
  -3  10   4 9573.50 540.297  11
  -3  10   3 9810.09 546.626   7
  -3 -10  -3 9828.68 1154.40   1
   3  10  -3 9109.79 567.113  20
   3  10  -3 11181.3 592.827  16
  -3  10   3 9253.04 1175.55   2
  -3 -10  -3 9137.07 469.818  14
  -3  10   3 9959.40 544.190  11
   3  10  -2 16389.1 697.941  20
  -3 -10  -2 17892.6 643.910  14
   3  10  -2 17341.6 722.751  16
  -3 -10  -2 18645.7 1553.32   1
  -3  10   2 17790.6 721.378   7
  -3  10   2 18072.6 1597.00   2
  -3  10   2 17165.8 711.665  11
   3  10  -1 24044.5 832.972  16
  -3 -10  -1 24155.0 1730.39   1
  -3 -10  -1 23391.3 728.769  14
  -3  10   1 22878.0 696.752  20
  -3  10   1 23163.5 821.415   7
  -3  10   1 23320.0 1766.02   2
  -3  10   1 23331.5 811.860  11
  -3  10   0 32406.2 851.651  20
  -3 -10   0 31815.4 847.717  14
  -3  10   0 31751.0 2028.22   2
   3  10   0 31994.0 945.950  16
  -3 -10   0 34029.3 2033.46   1
  -3  10   0 32971.4 974.807   7
  -3  10  -1 25069.4 1767.43   2
  -3  10  -1 25073.9 769.778  20
   3  10   1 25057.4 823.366  16
  -3 -10   1 24049.9 1709.76   1
  -3 -10   1 23842.0 743.743  14
  -3  10  -1 24065.2 847.854   7
  -3  10  -2 20494.7 718.627  20
  -3 -10   2 19621.5 1559.20   1
   3  10   2 20247.7 735.850  16
  -3  10  -2 19182.8 1518.90   2
  -3 -10   2 17123.4 633.801  14
  -3  10  -2 18924.5 758.569   7
  -3  10  -3 11637.9 561.620  20
  -3 -10   3 11560.8 1450.55   3
   3  10   3 10528.6 529.912  16
  -3  10  -3 10725.4 586.412   7
  -3  10  -3 11726.8 607.335  16
  -3  10  -3 10229.3 1076.99   2
   3  10   3 9778.95 549.053  11
  -3 -10   3 12695.3 1249.15   1
  -3 -10   4 12028.1 1434.85   3
  -3  10  -4 11994.7 627.140  16
  -3  10  -4 12988.8 604.422  20
  -3  10  -4 10874.0 1091.06   2
   3  10   4 11879.2 560.106  16
  -3 -10   4 12218.2 544.919   9
  -3  10  -4 10948.2 598.219   7
   3  10   4 12672.3 623.331  11
  -3  10  -5 16823.8 707.126  20
  -3 -10   5 16393.5 1704.07   3
  -3  10  -5 15442.9 711.308  16
   3  10   5 15214.9 625.162  16
  -3 -10   5 15214.0 619.814   9
   3  10   5 15222.2 678.997  11
  -3 -10   6 2483.48 273.677   9
  -3 -10   6 3232.21 796.905   3
  -3  10  -6 2793.55 329.966  16
  -3  10  -6 2531.75 308.638  20
   3  10   6 2806.54 320.153  11
  -3 -10   7 8502.53 478.678   9
  -3 -10   7 7610.14 1189.98   3
  -3  10  -7 8526.07 535.947  16
  -3  10  -7 8702.89 538.852  20
   3  10   7 8026.28 502.754  11
  -3  10  -8 3061.98 344.014  16
  -3 -10   8 3460.07 324.155   9
   3  10   8 2314.35 651.933   2
  -3 -10   8 3470.69 833.463   3
  -3  10  -8 3389.68 364.078  20
   3  10   8 3694.18 363.074  11
  -3  10  -9 12426.1 661.564  20
  -3 -10   9 11810.0 568.187   9
  -3  10  -9 12412.9 639.726  16
   3  10   9 11260.0 596.531  11
  -3 -10  10 19019.9 711.166   9
  -3  10 -10 17847.6 767.756  16
  -3  10 -10 19164.9 824.799  20
   3 -10 -10 19101.3 641.029  14
   3  10  10 18194.1 755.982  11
  -3 -10  11 5334.80 386.071   9
  -3  10 -11 5857.77 484.348  20
   3  10  11 6095.03 442.885  11
   3 -10 -11 6073.17 378.926  14
  -3  10 -12 9551.79 614.139  20
   3  10  12 9623.82 553.491  11
  -3 -10  12 8810.23 489.288   9
   3 -10 -12 10017.0 488.094  14
  -3 -10  13 32937.5 876.149   9
  -3  10 -13 34205.1 1100.13  20
   3 -10 -13 32255.6 868.891  14
   3  10  13 33422.2 975.861  11
  -3  10 -14 16092.0 742.975  20
  -3 -10  14 14765.5 568.554   9
   3  10  14 16258.8 668.176  11
   3 -10 -14 17245.1 631.087  14
  -3  10 -15 9003.56 550.279  20
  -3 -10  15 9959.97 507.852  13
   3  10  15 10182.9 509.602  11
  -3 -10  15 9165.33 414.819   9
   3 -10 -15 9829.30 472.113  14
  -3  10 -16 2006.04 267.825  20
  -3 -10  16 2036.10 245.241  13
   3 -10 -16 1952.40 215.657  14
   3  10  16 1647.92 222.134  11
  -3  10 -17 5653.15 385.005  10
  -3  10 -17 5914.97 389.912  20
   3  10  17 6105.72 350.678  11
  -3 -10  17 6178.54 369.740  13
   3 -10 -17 6347.14 348.735  14
   3 -10 -18 2048.04 197.065  14
  -3 -10  18 2063.40 217.581  13
  -3  10 -18 1838.84 223.551  10
  -3  10 -19 4709.71 298.875  10
   3 -10 -19 4684.14 255.216  14
  -3 -10  19 5447.82 292.998  13
  -3 -10  20 3999.06 223.295  13
  -3  10 -20 3867.69 231.229  10
  -3 -10  20 4246.09 240.367  15
   3 -10 -20 4062.39 205.669  14
   3 -11  19 1964.96 149.126  13
  -3 -11 -19 2154.29 170.302  14
  -3  11  19 2340.99 188.284  11
  -3 -11 -18 1318.12 159.726  14
  -3  11  18 1410.97 183.343  11
  -3  11  17 1209.78 189.423  11
  -3 -11 -17 927.015 161.228  14
  -3  11  16 11896.4 538.229  11
  -3 -11 -16 11343.9 489.828  14
  -3 -11 -15 14123.8 573.777  14
  -3  11  15 13869.0 611.736  11
   3  11 -14 7487.34 549.752  17
  -3 -11 -14 7531.45 446.137  14
  -3  11  14 7476.67 479.679  11
  -3  11  14 6638.31 402.638   7
  -3  11  13 9390.76 508.823   7
  -3 -11 -13 9872.27 525.822  14
   3  11 -13 8939.96 615.194  17
   3  11 -13 7768.15 620.636  16
  -3  11  13 9764.23 559.662  11
  -3 -11 -12 8278.37 497.785  14
   3  11 -12 8476.76 605.717  17
   3  11 -12 8455.42 643.126  16
  -3  11  12 8324.28 502.241   7
   3  11 -12 8864.00 660.925  20
  -3  11  12 7978.30 521.737  11
   3  11 -11 11804.2 725.432  17
  -3 -11 -11 12320.4 595.889  14
  -3  11  11 11272.2 589.707   7
   3  11 -11 11183.7 742.124  20
   3  11 -11 11192.6 734.933  16
  -3  11  11 11578.8 631.144  11
   3  11 -10 14011.8 816.550  20
   3  11 -10 12320.2 747.390  17
  -3 -11 -10 14311.9 645.797  14
   3  11 -10 13598.2 797.305  16
  -3  11  10 12976.5 652.228   7
  -3  11  10 14066.0 689.542  11
   3  11  -9 4533.92 490.071  16
   3  11  -9 4306.71 472.321  20
  -3  11   9 5100.64 423.561   7
  -3 -11  -9 4859.18 392.668  14
  -3  11   9 4710.96 414.601  11
  -3  11   8 14677.2 707.074   7
   3  11  -8 16169.4 829.069  16
   3  11  -8 15195.6 852.895  20
  -3 -11  -8 15761.8 673.614  14
  -3  11   8 15356.6 725.883  11
   3  11  -7 2858.16 399.788  20
   3  11  -7 2918.40 389.682  16
  -3  11   7 2918.62 345.505   7
  -3  11   7 2934.82 340.574  11
  -3 -11  -7 2578.07 297.429  14
  -3  11   6 41.1775 150.740   7
   3  11  -6 217.136 194.854  20
  -3  11   6 57.1038 154.103  11
   3  11  -6 302.515 195.181  16
  -3 -11  -6 185.278 144.562  14
   3  11  -5 6282.69 502.964  16
  -3  11   5 6628.16 487.238   7
   3  11  -5 6396.50 510.943  20
  -3 -11  -5 6615.88 971.917   1
  -3 -11  -5 5938.37 408.663  14
  -3  11   5 6423.84 476.452  11
  -3 -11  -4 21423.3 1746.02   1
   3  11  -4 22238.1 902.419  16
  -3  11   4 21913.7 1866.06   2
  -3  11   4 23739.3 900.829   7
  -3 -11  -4 21425.6 747.431  14
   3  11  -4 20607.8 867.295  20
  -3  11   4 21799.2 856.469  11
   3  11  -3 13293.5 673.152  20
   3  11  -3 13472.8 695.533  16
  -3  11   3 14566.8 1510.67   2
  -3 -11  -3 14500.0 615.712  14
  -3  11   3 14384.1 703.707   7
  -3  11   3 14426.0 690.104  11
  -3 -11  -3 13091.8 1344.41   1
   3  11  -2 22247.2 862.979  16
  -3  11   2 22419.2 875.994   7
   3  11  -2 20278.2 811.980  20
  -3 -11  -2 21711.9 676.307   9
  -3  11   2 19848.9 1747.82   2
  -3 -11  -2 22016.2 743.101  14
  -3 -11  -2 21716.0 1710.98   1
  -3  11   2 21699.1 848.977  11
   3  11  -1 30296.9 988.542  16
  -3  11   1 31227.6 855.371  20
  -3  11   1 32599.8 2195.26   2
  -3 -11  -1 30167.3 869.028  14
  -3 -11  -1 30804.4 824.273   9
  -3 -11  -1 29679.0 1991.21   1
  -3  11   1 30251.2 1021.54   7
  -3  11   0 34469.3 2206.85   2
  -3 -11   0 33577.8 875.078   9
  -3 -11   0 35511.9 2145.08   1
   3  11   0 34403.6 1044.89  16
  -3  11   0 32661.3 1066.83   7
  -3 -11   0 32076.9 892.660  14
  -3  11   0 34169.2 921.932  20
   3  11   1 30957.4 977.841  16
  -3 -11   1 28680.5 822.092   9
  -3  11  -1 30257.0 892.837  20
  -3 -11   1 30367.0 1969.25   1
  -3  11  -1 29439.6 1992.37   2
  -3 -11   1 28138.8 823.956  14
  -3  11  -1 28818.0 999.168   7
  -3 -11   2 21511.1 1663.96   1
  -3 -11   2 22554.9 751.249   9
  -3  11  -2 23560.2 906.465  16
  -3  11  -2 22945.6 806.993  20
  -3  11  -2 20732.6 1647.89   2
   3  11   2 25031.5 867.013  16
  -3  11  -2 22612.4 895.167   7
  -3 -11   3 9596.54 1112.31   1
  -3  11  -3 10278.7 562.909  20
  -3 -11   3 10323.9 517.031   9
   3  11   3 10925.1 578.391  16
  -3  11  -3 10670.3 620.274  16
  -3  11  -3 8095.17 989.295   2
  -3  11  -3 9298.36 591.741   7
   3  11   4 21682.9 790.307  16
  -3 -11   4 21158.8 1641.57   1
  -3 -11   4 22483.7 765.485   9
  -3  11  -4 22873.7 901.687  16
  -3  11  -4 21622.5 819.074  20
  -3  11  -5 6116.72 463.859  20
  -3 -11   5 5926.94 416.670   9
   3  11   5 5687.16 407.654  16
  -3 -11   5 3941.83 720.655   1
  -3  11  -5 5782.23 470.303  16
  -3 -11   5 6072.84 1089.84   3
   3  11   5 5787.82 454.852  11
  -3 -11   6 872.679 197.515   9
   3  11   6 606.215 217.587  11
  -3  11  -6 1051.95 236.353  20
  -3  11  -6 1111.63 249.012  16
   3  11   6 622.295 168.851  16
  -3 -11   7 4936.56 391.419   9
  -3  11  -7 4540.35 420.057  16
  -3  11  -7 4750.72 430.804  20
   3  11   7 3619.63 372.315  11
  -3  11  -8 17426.7 800.234  20
  -3  11  -8 16860.0 773.291  16
  -3 -11   8 17250.6 698.862   9
   3  11   8 16318.2 732.249  11
  -3  11  -9 2283.06 320.712  20
  -3 -11   9 2152.36 268.074   9
  -3  11  -9 2445.91 319.953  16
   3  11   9 2884.65 333.267  11
  -3 -11  10 16456.3 671.272   9
  -3  11 -10 15914.8 736.240  16
  -3  11 -10 17084.3 798.163  20
   3  11  10 16725.4 727.032  11
  -3  11 -11 11145.9 581.548  17
  -3  11 -11 10394.8 602.238  16
  -3  11 -11 11867.9 673.206  20
  -3 -11  11 12292.4 579.882   9
   3  11  11 11840.0 617.055  11
  -3  11 -12 7113.00 516.206  20
  -3 -11  12 7548.89 434.916   9
   3 -11 -12 6686.38 375.156  14
   3  11  12 6801.48 464.941  11
  -3 -11  13 6244.27 388.126   9
  -3  11 -13 6783.06 505.125  20
   3 -11 -13 6658.70 372.955  14
   3  11  13 6237.24 427.447  11
   3 -11 -14 8069.50 404.500  14
  -3  11 -14 8784.48 550.940  20
  -3 -11  14 8141.52 409.681   9
   3  11  14 7552.16 445.153  11
  -3  11 -15 10922.1 587.276  20
  -3 -11  15 9570.05 401.131   9
   3 -11 -15 10537.5 441.349  14
  -3 -11  15 10341.2 482.714  13
   3  11  15 9940.73 476.466  11
  -3  11 -16 11957.5 545.058  10
  -3  11 -16 11840.9 562.249  20
  -3 -11  16 13120.6 514.743  13
   3  11  16 11098.6 458.862  11
   3 -11 -16 11868.2 437.490  14
   3  11  17 194.807 83.0857  11
  -3  11 -17 197.222 124.812  10
  -3  11 -17 91.0054 123.233  20
   3 -11 -17 301.232 99.1146  14
  -3 -11  17 79.6781 107.894  13
  -3  11 -18 881.227 151.225  10
   3 -11 -18 1042.61 123.608  14
  -3 -11  18 1288.16 152.196  13
  -3 -11  19 1620.23 150.891  15
  -3 -11  19 1683.13 150.971  13
  -3  11 -19 1411.50 153.510  10
   3 -12  18 3998.17 196.598  13
  -3 -12 -18 4172.22 211.588  14
  -3  12  18 4143.40 226.516  11
  -3  12  17 701.484 137.337  11
  -3 -12 -17 740.168 125.113  14
  -3  12  16 5987.33 350.018  11
  -3 -12 -16 5702.90 315.314  14
   3  12 -15 1668.98 251.970  17
  -3  12  15 1851.65 230.598  11
  -3 -12 -15 1907.37 215.394  14
   3  12 -14 9640.54 562.277  17
  -3  12  14 9972.95 509.165  11
  -3 -12 -14 9984.02 465.277  14
  -3  12  13 12925.0 563.227   7
  -3  12  13 14286.2 635.810  11
   3  12 -13 14108.4 714.265  17
  -3 -12 -13 14466.4 586.916  14
   3 -12  12 8622.88 418.358   9
   3  12 -12 9376.06 609.185  17
   3  12 -12 8771.70 633.627  16
  -3 -12 -12 9529.99 503.747  14
  -3  12  12 8525.18 491.539   7
  -3  12  12 9022.83 536.755  11
  -3  12  11-52.1566 155.132   7
  -3  12  11 271.788 160.020  11
   3  12 -11 316.989 234.716  20
   3  12 -11 66.9513 211.916  17
   3  12 -11 153.893 225.752  16
  -3 -12 -11 198.639 147.768  14
   3  12 -10 5210.74 493.109  17
   3  12 -10 4863.32 500.674  16
   3  12 -10 5327.82 525.259  20
  -3 -12 -10 4911.00 381.428  14
  -3  12  10 5179.25 426.520   7
  -3  12  10 4359.81 401.926  11
   3  12  -9 19265.9 934.434  16
  -3  12   9 18611.0 787.506  11
  -3  12   9 18575.8 789.397   7
   3  12  -9 18856.5 900.625  20
  -3 -12  -9 19579.3 730.508  14
   3  12  -8 16367.3 855.444  20
   3  12  -8 19020.3 905.932  16
  -3 -12  -8 17561.0 698.696  14
  -3  12   8 17239.0 784.395   7
  -3  12   8 16429.9 760.448  11
  -3  12   7 14279.2 705.235  11
  -3  12   7 14833.6 730.923   7
   3  12  -7 15224.4 794.243  16
   3  12  -7 13295.8 775.628  20
  -3 -12  -7 14127.8 636.787  14
  -3 -12  -6 5879.33 419.030  14
   3  12  -6 6946.17 553.807  16
   3  12  -6 6356.57 541.614  20
  -3  12   6 6510.08 508.229   7
  -3  12   6 6079.21 477.451  11
  -3 -12  -5 4484.92 367.616  14
   3  12  -5 3798.34 423.049  20
   3  12  -5 3729.82 413.824  16
  -3  12   5 4743.05 446.268   7
  -3  12   5 3800.06 389.461  11
  -3  12   4 7064.07 505.308  11
   3  12  -4 7083.41 534.189  20
   3  12  -4 8439.54 585.473  16
  -3  12   4 7676.46 548.380   7
  -3 -12  -4 8456.61 483.341  14
  -3  12   3 9859.56 627.723   7
   3  12  -3 10354.7 632.050  16
  -3 -12  -3 9438.97 504.666  14
   3  12  -3 9061.24 595.017  20
  -3  12   3 9160.97 574.769  11
   3  12  -2 2106.02 314.075  16
  -3 -12  -2 2066.84 227.916   9
  -3 -12  -2 2145.67 257.052  14
  -3  12   2 2701.34 360.566   7
  -3  12   1 10215.7 511.524  20
   3  12  -1 10730.6 623.942  16
  -3 -12  -1 10283.2 492.081   9
  -3  12   1 10147.6 640.053   7
  -3 -12  -1 10423.5 527.692  14
  -3 -12   0 35756.0 928.148   9
   3  12   0 38002.1 1129.46  16
  -3  12   0 37017.5 1165.69  16
  -3  12   0 37897.0 1000.96  20
  -3  12   0 34948.9 1161.89   7
  -3 -12   1 9187.11 489.312   9
  -3  12  -1 9908.39 622.236  16
   3  12   1 10384.9 594.358  16
  -3  12  -1 10226.7 544.335  20
  -3  12  -1 9598.43 630.251   7
  -3  12  -2 2259.85 335.475   7
  -3 -12   2 2916.54 298.825   9
  -3  12  -2 2742.51 349.794  16
   3  12   2 2606.93 319.355  16
  -3  12  -2 3162.23 332.172  20
  -3 -12   3 8540.20 485.735   9
   3  12   3 8710.20 533.827  16
  -3  12  -3 8385.28 576.671  16
  -3  12  -3 8974.85 538.701  20
   3  12   4 7024.98 469.153  16
  -3 -12   4 6994.41 451.051   9
  -3  12  -4 6828.64 484.528  20
  -3  12  -4 6757.92 525.737  16
   3  12   5 3142.94 327.187  16
  -3 -12   5 2711.62 296.987   9
  -3  12  -5 3002.01 351.443  20
  -3  12  -5 3059.79 363.908  16
  -3 -12   6 5887.21 426.677   9
  -3  12  -6 6520.43 487.418  20
  -3  12  -6 5341.29 465.469  16
   3  12   6 5278.38 392.411  16
  -3 -12   7 14469.0 640.411   9
  -3  12  -7 13593.8 718.731  16
  -3  12  -7 14277.3 715.622  20
  -3  12  -8 20918.6 863.785  20
  -3 -12   8 19336.9 734.743   9
  -3  12  -8 19269.3 828.011  16
  -3 -12   9 17649.7 696.976   9
  -3  12  -9 17561.9 782.657  16
  -3  12  -9 17466.8 803.550  20
   3  12   9 16310.1 721.164  11
  -3 -12  10 4509.26 361.091   9
  -3  12 -10 4569.55 427.344  20
  -3  12 -10 4087.57 399.654  16
  -3  12 -10 3575.24 350.583  17
   3  12  10 3761.10 358.917  11
   3  12  11 411.362 165.065  11
  -3  12 -11 643.441 185.567  17
  -3  12 -11 831.502 247.478  20
  -3 -12  11 740.582 181.402   9
  -3  12 -11 521.851 181.220  16
  -3 -12  12 9869.67 472.464   9
   3  12  12 9002.41 499.588  11
  -3  12 -13 16081.0 720.338  20
  -3 -12  13 14905.6 541.024   9
  -3 -12  13 14320.4 540.599  13
   3  12  13 14260.5 585.267  11
  -3 -12  14 10577.5 445.523  13
  -3 -12  14 9125.55 397.142   9
  -3  12 -14 10907.1 565.360  20
   3  12  14 9395.74 446.772  11
  -3  12 -15 1372.02 212.585  10
  -3 -12  15 1688.26 189.266  13
  -3 -12  15 1467.98 155.029   9
  -3  12 -15 1688.17 242.262  20
  -3  12 -16 5294.85 328.302  10
  -3  12 -16 5788.11 366.973  20
  -3 -12  16 5463.52 291.914  13
  -3  12 -17 911.037 148.432  10
  -3 -12  17 838.633 118.032  13
  -3 -12  18 4658.52 209.082  13
  -3  12 -18 4246.22 233.563  10
  -3  13  16 6410.25 297.939  11
  -3 -13 -16 6338.20 267.981  14
  -3 -13 -15 7733.83 331.974  14
  -3  13  15 8194.24 373.953  11
  -3  13  14 334.819 129.325  11
   3  13 -14 420.186 165.141  17
  -3 -13 -14 358.494 122.772  14
   3  13 -13 5245.26 400.303  17
  -3  13  13 5046.42 353.896  11
  -3 -13 -13 4975.77 318.779  14
   3  13 -12 6123.15 455.467  17
   3 -13  12 5902.14 310.804   9
  -3 -13 -12 6210.48 368.516  14
  -3  13  12 5187.07 358.229   7
   3  13 -12 5558.98 467.815  16
  -3  13  12 5957.63 404.169  11
   3 -13  11 3803.11 280.115   9
   3  13 -11 3946.89 422.202  16
  -3 -13 -11 4169.34 320.283  14
  -3  13  11 3724.56 332.597   7
   3  13 -11 4206.34 405.830  17
  -3  13  11 3974.55 352.461  11
   3  13 -10 4259.59 454.833  16
   3  13 -10 4561.23 435.154  17
  -3 -13 -10 4691.63 348.533  14
  -3  13  10 4163.73 368.592   7
  -3  13  10 4439.59 376.150  11
   3  13  -9 2328.21 350.572  20
   3  13  -9 2428.31 374.744  16
  -3  13   9 3038.51 339.155   7
   3  13  -9 2365.55 355.344  17
  -3  13   9 3260.64 343.144  11
  -3 -13  -9 3461.78 314.743  14
   3  13  -8 4719.65 482.848  16
  -3 -13  -8 4805.48 371.549  14
  -3  13   8 4759.15 432.818   7
   3  13  -8 3827.81 420.238  20
  -3  13   8 4408.62 390.228  11
   3  13  -7 12647.0 715.874  20
   3  13  -7 14166.1 775.742  16
  -3 -13  -7 12724.3 581.244  14
  -3  13   7 12796.3 686.464   7
  -3  13   7 12554.0 643.691  11
   3  13  -6 5775.15 476.475  20
  -3 -13  -6 5856.80 403.327  14
   3  13  -6 7119.68 559.172  16
  -3  13   6 6006.56 495.558   7
  -3  13   6 5866.52 459.913  11
  -3 -13  -5 13708.5 600.670  14
   3  13  -5 15069.0 776.736  16
  -3  13   5 13276.3 733.675   7
   3  13  -5 12961.2 703.097  20
  -3 -13  -4 8050.62 462.527  14
   3  13  -4 7240.09 529.778  20
   3  13  -4 9346.99 609.517  16
  -3  13   4 8756.61 603.341   7
   3  13  -3 9012.09 544.911  20
  -3  13   3 9439.13 630.256   7
   3  13  -3 9286.67 607.198  16
  -3 -13  -3 9396.48 490.663  14
  -3 -13  -2 2491.10 243.924   9
  -3  13   2 2709.84 354.718   7
   3  13  -2 2543.94 345.221  16
  -3  13   2 3128.76 370.073  16
  -3 -13  -2 1986.95 244.025  14
  -3  13   1 9929.44 624.200  16
  -3 -13  -1 9443.75 468.139   9
   3  13  -1 9509.24 594.008  16
  -3  13   1 9146.83 627.710   7
  -3 -13   0 10506.5 503.557   9
   3  13   0 11188.1 627.567  16
  -3  13   0 10908.5 532.022  20
  -3  13   0 11459.4 667.392  16
  -3  13   0 9584.71 632.561   7
  -3 -13   1 8775.41 476.948   9
  -3  13  -1 9506.98 518.213  20
   3  13   1 10555.0 601.852  16
  -3  13  -1 10002.2 622.954  16
  -3 -13   2 2804.01 292.552   9
   3  13   2 2634.97 328.029  16
  -3  13  -2 2626.31 336.791  16
  -3  13  -2 2501.15 304.564  20
  -3 -13   3 8752.23 493.832   9
  -3  13  -3 8796.58 583.448  16
  -3  13  -3 8845.18 527.860  20
   3  13   3 9449.47 546.173  16
  -3  13  -4 8157.48 522.055  20
  -3  13  -4 8483.98 582.675  16
   3  13   4 8007.45 499.359  16
  -3 -13   4 8105.27 478.794   9
  -3  13  -5 17832.2 801.077  16
   3  13   5 15776.7 662.697  16
  -3 -13   5 16830.0 679.383   9
  -3  13  -5 17700.2 757.819  20
  -3 -13   6 6746.62 446.509   9
   3  13   6 5551.07 399.241  16
  -3  13  -6 7301.12 528.762  16
  -3  13  -6 6590.00 487.842  20
  -3 -13   7 15060.2 641.167   9
  -3  13  -7 14869.7 710.822  20
  -3  13  -7 13825.0 697.902  16
  -3  13  -8 6007.65 465.083  20
  -3 -13   8 5484.27 396.528   9
  -3  13  -8 5595.22 453.764  16
  -3  13  -9 2601.53 335.192  20
  -3  13  -9 2350.19 294.683  16
  -3 -13   9 1968.47 252.961   9
  -3 -13  10 4748.21 343.758   9
  -3  13 -10 3967.45 336.818  17
  -3  13 -10 4079.86 361.149  16
  -3  13 -10 4413.49 410.439  20
  -3  13 -11 4135.94 389.301  20
  -3 -13  11 3928.12 302.585   9
  -3  13 -11 3498.18 328.136  16
  -3 -13  11 3566.73 261.240  13
  -3  13 -12 7150.85 476.900  20
  -3 -13  12 6823.64 366.651   9
  -3 -13  12 6823.35 338.154  13
  -3  13 -13 5194.43 390.022  20
  -3 -13  13 4576.97 280.310   9
  -3 -13  13 4630.10 273.910  13
  -3  13 -14 550.512 147.714  10
  -3 -13  14 347.993 98.1823   9
  -3 -13  14 534.701 112.070  13
  -3  13 -14 473.065 170.928  20
  -3  13 -15 7511.01 395.763  20
  -3  13 -15 6533.51 331.398  10
  -3 -13  15 6817.92 284.322  13
  -3  13 -16 6268.81 293.966  10
  -3 -13  16 6681.42 246.976  13
  -3 -14 -14 1539.55 133.839  14
  -3 -14 -13 3624.42 222.010  14
   3  14 -13 3771.19 290.143  17
  -3  14  13 3455.62 228.325  16
   3 -14  12 2343.29 173.516   9
  -3  14  12 2007.29 202.902  16
  -3 -14 -12 2013.43 187.902  14
   3  14 -11 2632.54 285.784  17
   3 -14  11 2349.61 201.894   9
   3  14 -11 2044.30 284.647  16
  -3 -14 -11 1861.54 194.988  14
  -3 -14 -10 2745.00 238.607  14
   3 -14  10 2710.02 232.741   9
   3  14 -10 2369.23 312.055  16
   3  14 -10 3068.35 332.471  17
   3  14  -9 11821.1 659.975  16
   3 -14   9 12677.3 494.228   9
   3  14  -9 12602.3 641.182  17
  -3 -14  -9 11052.8 470.581  14
   3  14  -8 12807.0 664.956  17
   3  14  -8 13867.2 702.912  16
  -3 -14  -8 12814.4 519.485  14
  -3  14   8 12595.8 621.826   7
   3  14  -7 12140.1 662.152  16
  -3 -14  -7 11376.4 489.027  14
  -3  14   7 11070.2 611.503   7
   3  14  -6 11285.7 643.679  16
  -3  14   6 11720.2 611.318  16
  -3 -14  -6 10837.1 487.930  14
  -3  14   6 10259.5 611.263   7
  -3  14   5 3851.17 408.594   7
   3  14  -5 3966.56 412.046  16
  -3  14   5 4410.19 405.052  16
  -3 -14  -5 3794.77 301.290  14
  -3  14   4 7319.85 544.553   7
  -3  14   4 7687.33 523.776  16
  -3 -14  -4 7429.02 413.379  14
   3  14  -4 8715.37 574.262  16
  -3  14   3 3547.15 371.020  16
  -3  14   3 2495.14 352.757   7
   3  14  -3 3204.04 362.841  16
   3  14  -2 5689.09 457.422  16
  -3  14   2 5114.40 443.131  16
  -3 -14  -2 4705.19 305.540   9
  -3  14   1 8526.79 555.535  16
  -3 -14  -1 7792.19 403.705   9
   3  14  -1 8719.41 545.382  16
   3  14   0 10855.0 592.901  16
  -3  14   0 11548.9 641.126  16
  -3 -14   0 9863.54 467.884   9
  -3 -14   1 9702.94 470.466   9
  -3  14  -1 9766.15 494.517  20
   3  14   1 9148.49 537.239  16
   3  14   2 6142.08 439.900  16
  -3  14  -2 6919.95 507.860  16
  -3  14  -2 6330.27 416.281  20
  -3 -14   2 6916.86 409.171   9
   3  14   3 3523.52 328.512  16
  -3  14  -3 4454.44 414.171  16
  -3  14  -3 4397.94 363.862  20
  -3 -14   3 4557.83 346.490   9
  -3  14  -4 8355.46 494.195  20
  -3 -14   4 8494.69 460.267   9
   3  14   4 7616.52 457.492  16
  -3  14  -4 8639.65 552.470  16
  -3 -14   5 3874.48 329.132   9
  -3  14  -5 3819.78 351.998  20
  -3  14  -5 4145.26 405.598  16
   3  14   5 3746.64 327.333  16
  -3  14  -6 11500.0 588.995  20
  -3  14  -6 11891.4 630.584  16
   3  14   6 11173.9 500.750  16
  -3 -14   6 11060.9 527.119   9
  -3 -14   7 11375.4 513.062   9
  -3  14  -7 10455.8 574.757  16
  -3  14  -7 10226.8 559.261  20
  -3  14  -8 15387.5 677.026  20
  -3 -14   8 15674.2 584.461   9
  -3  14  -8 14792.8 656.902  16
  -3  14  -9 13540.1 624.724  20
  -3 -14   9 13344.8 525.225   9
  -3  14  -9 11777.0 516.131  17
  -3  14  -9 12127.9 569.431  16
  -3  14 -10 3884.64 346.877  20
  -3  14 -10 3378.33 308.499  16
  -3 -14  10 3895.29 283.328   9
  -3 -14  11 2861.05 232.731   9
  -3  14 -11 2830.90 293.166  20
  -3  14 -12 1422.90 188.701  10
  -3  14 -12 2213.32 252.314  20
  -3 -14  12 1993.50 186.045   9
  -3 -14  12 1911.57 147.778  13
  -3 -14  13 3633.61 210.728   9
  -3  14 -13 3421.76 238.422  10
  -3 -14  13 3452.28 176.919  13
  -3  14 -14 946.441 126.598  10
  -3  14 -14 1539.50 180.875  20
   3  15 -12 5821.89 292.459  17
   3  15 -11 2383.99 218.966  17
  -3  15  11 2537.94 195.096  16
   3 -15  11 2093.20 145.627   9
   3  15 -10 5262.01 368.847  16
   3 -15  10 6465.20 280.697   9
  -3  15  10 6885.73 338.971  16
   3  15 -10 6837.90 379.185  17
  -3 -15 -10 5495.68 243.760  14
  -3 -15  -9 3156.75 203.491  14
   3 -15   9 3087.17 221.023   9
   3  15  -9 2646.96 290.761  16
   3  15  -9 3093.45 291.775  17
   3  15  -8 3886.09 334.136  17
   3 -15   8 4500.78 281.068   9
   3  15  -8 3865.73 359.377  16
  -3  15   8 3969.41 305.330  16
   3 -15   7 10658.7 437.893   9
   3  15  -7 10490.3 540.678  17
   3  15  -7 9845.62 551.004  16
  -3  15   7 9450.16 468.540  16
  -3  15   6 4658.73 358.298  16
   3  15  -6 5277.32 415.773  16
  -3  15   5 10477.2 533.905  16
   3  15  -5 10789.6 575.107  16
   3  15  -4 13053.5 634.953  16
  -3  15   4 12859.0 599.924  16
  -3  15   3 6525.25 444.286  16
   3  15  -3 6130.18 437.584  16
   3  15  -2 7158.58 466.554  16
  -3  15   2 7563.56 478.798  16
  -3 -15  -1 3165.07 234.125   9
   3  15  -1 2646.82 298.783  16
  -3  15   1 3365.45 341.755  16
  -3  15   0 4962.77 398.398  16
   3  15   0 4251.01 366.513  16
  -3 -15   0 4351.16 279.862   9
  -3 -15   1 2049.22 208.278   9
  -3  15  -1 2522.26 315.639  16
   3  15   1 2701.60 288.064  16
   3  15   2 7636.02 442.245  16
  -3 -15   2 7595.31 384.575   9
  -3  15  -2 7080.94 385.662  20
  -3  15  -2 8379.68 504.846  16
  -3  15  -3 4762.23 388.037  16
   3  15   3 4565.99 331.986  16
  -3  15  -3 4427.95 320.434  20
  -3 -15   3 4998.04 326.130   9
   3  15   4 12410.1 514.473  16
  -3  15  -4 13726.3 562.727  20
  -3 -15   4 14167.6 521.845   9
  -3  15  -4 14492.7 639.508  16
  -3  15  -5 10052.3 488.577  20
  -3 -15   5 10111.9 444.317   9
   3  15   5 8713.45 407.576  16
  -3  15  -5 9947.49 519.113  16
  -3  15  -6 4859.68 349.050  20
  -3 -15   6 5571.48 333.002   9
  -3  15  -6 5079.44 373.935  16
  -3  15  -7 9869.68 487.742  20
  -3 -15   7 10708.5 443.475   9
  -3  15  -7 8916.61 434.665  17
  -3  15  -7 9741.09 484.493  16
  -3  15  -8 3719.12 304.133  20
  -3 -15   8 4073.43 272.921   9
  -3  15  -8 3471.04 258.224  17
  -3  15  -8 3448.14 285.911  16
  -3  15  -9 2314.92 246.994  20
  -3  15  -9 1895.90 211.918  16
  -3 -15   9 2123.47 198.601   9
  -3 -15  10 6069.80 288.076   9
  -3  15 -10 6297.99 360.593  20
  -3  15 -11 2279.77 218.995  20
  -3 -15  11 2126.59 165.988   9
  -3  15 -12 7063.51 334.187  20
   3  16  -9 8170.05 332.877  17
   3  16  -8 13004.7 450.236  17
   3 -16   8 13469.4 370.877   9
  -3  16   8 13131.9 412.540  16
   3  16  -7 4069.65 282.672  17
   3  16  -7 3322.71 275.064  16
  -3  16   7 4376.19 269.309  16
   3 -16   7 4006.35 225.952   9
   3  16  -6 3666.39 283.818  17
   3  16  -6 3336.84 287.370  16
   3 -16   6 3734.70 233.624   9
  -3  16   6 3959.51 273.395  16
   3  16  -5 2363.21 246.571  17
  -3  16   5 2944.85 252.315  16
   3 -16   5 2759.03 216.933   9
   3  16  -5 2577.24 265.231  16
   3 -16   4 4537.60 273.101   9
  -3  16   4 4060.34 297.614  16
   3  16  -4 4382.80 323.293  16
   3 -16   3 1374.02 166.775   9
   3  16  -3 1529.39 207.761  16
  -3  16   3 1222.97 192.075  16
   3  16  -2 3088.19 276.705  16
  -3  16   2 3385.59 289.730  16
  -3  16   1 13306.5 541.451  16
   3  16  -1 12863.7 519.297  16
   3  16   0 15560.0 555.366  16
  -3 -16   0 14557.0 398.672   9
  -3 -16   1 11445.7 375.171   9
   3  16   1 10592.8 446.020  16
   3  16   2 2433.59 222.195  16
  -3  16  -2 3367.81 292.395  16
  -3 -16   2 3289.20 216.706   9
   3 -16  -2 2782.12 196.551   9
   3 -16  -3 1235.84 126.984   9
   3  16   3 819.732 141.886  16
  -3  16  -3 1654.86 211.160  16
  -3 -16   3 1918.89 176.166   9
  -3  16  -4 3940.17 293.868  16
  -3 -16   4 4007.22 241.902   9
  -3  16  -4 3470.18 235.020  20
  -3  16  -5 2087.31 190.469  20
  -3  16  -5 2446.41 239.425  16
  -3 -16   5 2429.65 192.985   9
  -3  16  -6 3203.24 217.211  17
  -3 -16   6 3766.95 230.399   9
  -3  16  -6 3517.02 258.257  16
  -3  16  -6 3301.01 236.840  20
  -3  16  -7 4740.72 271.998  20
  -3 -16   7 4910.97 247.841   9
  -3 -16   8 13431.3 378.213   9
  -3  16  -8 13206.0 428.675  20
  -3 -16   9 8076.66 270.494   9
   3 -17   3 5069.71 214.655   9
   3  17  -3 5123.54 257.782  17
  -3  17   3 5225.93 255.850  16
   3 -17   2 2745.45 162.852   9
   3  17  -2 2365.45 189.711  17
  -3  17   1 2340.86 188.063  16
  -3  17   0 1309.56 156.907  16
  -3  17  -1 2359.84 190.807  16
  -3  17  -2 2389.47 185.956  16
  -4   0   0 168855. 1786.67   3
  -4   0   0 176297. 2775.08   4
  -4   0   0 175298. 2065.19   6
  -4   0   1 231362. 2302.78   3
  -4   0   1 235042. 3593.44   2
  -4   0   1 235883. 2678.45   6
  -4   0  -1 243016. 3308.76   4
  -4   0   2 282298. 2774.20   3
  -4   0   2 276123. 4034.48   2
  -4   0  -2 283098. 3617.41   4
  -4   0   2 284761. 3170.84   6
  -4   0  -2 279381. 2564.34   1
  -4   0   3 117425. 2726.07   2
  -4   0  -3 123083. 2428.24   4
  -4   0  -3 125401. 2399.33   5
  -4   0   3 120672. 2232.07   6
  -4   0   3 121666. 1985.11   3
  -4   0  -3 122730. 1794.47   1
  -4   0  -4 210136. 3291.86   4
  -4   0   4 205925. 3141.24   6
  -4   0   4 200407. 3695.95   2
  -4   0  -4 206776. 2525.71   1
  -4   0   4 209529. 2824.32   3
  -4   0   5 25847.6 1213.80   6
  -4   0  -5 25687.0 974.592   1
  -4   0  -5 27393.7 1215.59   5
  -4   0  -5 25020.9 1220.72   4
  -4   0   5 27490.2 1421.21   2
  -4   0   5 27178.5 1122.55   3
  -4   0   6 3425.22 578.649   2
  -4   0  -6 3994.32 523.636   5
  -4   0  -6 3715.43 431.885   1
  -4   0   6 4070.02 552.707   6
  -4   0  -6 3807.28 537.509   4
  -4   0   6 4426.71 512.983   3
  -4   0  -7 139065. 2970.21   5
  -4   0   7 129365. 3256.41   2
  -4   0   7 133467. 3036.78   6
  -4   0  -7 138793. 2635.80   1
  -4   0   7 135557. 2869.41   3
  -4   0  -8 3144.91 472.149   1
  -4   0  -8 3408.68 530.000   5
  -4   0   8 2719.35 515.344   6
  -4   0   8 2846.40 488.230   3
  -4   0  -9 57822.8 1966.76   1
  -4   0   9 57445.1 2211.24   6
  -4   0   9 55385.2 2138.73   3
  -4   0  -9 57260.7 2124.36   5
  -4   0 -10 22720.3 1384.56   5
  -4   0  10 24938.0 1561.33   6
  -4   0 -10 23754.0 1350.04   1
  -4   0  10 27225.0 1581.90   3
  -4   0  11 20123.1 1447.86   6
  -4   0 -11 18177.0 1303.92   5
  -4   0 -11 19854.4 1320.40   1
  -4   0  11 18965.5 1409.65   3
  -4   0  12 29761.8 1834.86   6
  -4   0 -12 29069.3 1722.01   5
  -4   0  12 29906.5 1864.67   3
  -4   0  13 219.180 254.062   3
  -4   0  13 436.338 351.689   6
  -4   0 -13 380.703 334.509   5
  -4   0 -14 31483.2 879.783  18
  -4   0 -14 31394.8 1919.22   5
   4   0 -14 30816.2 875.864  19
  -4   0  14 30656.7 2004.65   6
  -4   0  14 31016.2 897.224  15
  -4   0  14 30737.2 805.186  13
  -4   0  14 31185.7 2096.77   3
   4   0 -15 65554.6 2826.00   5
   4   0 -15 66394.9 1337.80  19
  -4   0  15 67558.0 3221.10   3
  -4   0  15 69288.1 1392.82  15
  -4   0 -15 71136.8 1379.53  18
  -4   0  15 67725.0 1235.91  13
   4   0  15 70294.6 2924.35   3
  -4   0  15 68213.2 3054.85   6
  -4   0 -15 65134.2 2834.83   5
  -4   0  16 842.346 400.676   3
  -4   0 -16 48.0065 149.038   5
  -4   0 -16 454.947 181.599  18
   4   0 -16 511.021 189.636  19
  -4   0  16 221.050 173.724  15
  -4   0  16 420.199 164.789  13
  -4   0  16 770.801 370.726   6
   4   0 -17 9132.87 538.187  19
  -4   0  17 9154.31 542.854  15
  -4   0 -17 9462.09 550.871  18
  -4   0  18 54296.5 1296.66  15
   4   0 -18 54141.6 1291.16  19
  -4   0 -18 51897.4 1273.19  18
   4   0 -18 54343.5 1317.32  18
   4   0 -19 2327.18 304.127  19
   4   0 -19 1955.18 296.945  18
  -4   0 -19 2284.65 310.410  18
  -4   0  19 1919.10 287.808  15
   4   0 -20 1884.67 282.138  18
   4   0 -20 1650.64 261.163  19
  -4   0 -20 1668.52 270.083  18
  -4   0  20 1891.97 285.045  15
   4   0 -21 3788.50 362.239  18
   4   0 -21 3410.51 342.801  19
  -4   0 -21 3602.71 354.931  18
  -4   0  21 3673.88 331.231  15
  -4   0 -22 489.181 179.715  18
   4   0 -22 420.457 171.854  18
  -4   0  22 382.859 139.779  15
  -4   0  22 402.139 162.349  11
  -4   0 -23 13723.6 547.348  18
  -4   0  23 13653.4 526.642  11
   4   0 -23 14398.1 548.919  18
  -4   0  24 4909.26 282.894  11
   4   0 -24 4592.92 283.146  18
  -4   0 -24 4319.27 285.142  18
  -4   0 -25 2824.80 191.056  18
  -4   1  24 692.776 132.797  11
   4   1 -24 397.216 111.525  18
  -4  -1 -24 550.097 130.394  18
  -4   1  23 8632.18 423.196  11
   4   1 -23 8721.32 420.750  18
  -4  -1 -23 8450.62 423.225  18
  -4   1  22 2614.70 279.684  11
  -4  -1 -22 2478.71 279.268  18
   4   1 -22 2782.30 285.155  18
   4   1 -22 2578.65 262.693  19
  -4   1  21 3933.57 362.110  11
   4   1 -21 3380.15 322.582  19
   4   1 -21 3317.15 331.871  18
  -4  -1 -21 3471.00 337.805  18
  -4   1  21 3511.58 327.097  15
  -4  -1 -20 9102.48 530.091  18
   4   1 -20 9197.93 534.061  18
  -4   1  20 9039.70 513.851  15
   4   1 -20 8850.50 518.276  19
   4   1 -19 39501.8 1089.69  19
   4   1 -19 38391.4 1090.85  18
  -4  -1 -19 40780.7 1117.43  18
  -4   1  19 41606.0 1105.41  15
   4   1 -18 10746.3 589.622  19
  -4  -1 -18 10380.4 588.536  18
   4   1 -18 10610.8 596.342  18
  -4   1  18 11056.4 600.359  15
   4   1 -17 16369.3 714.816  19
  -4  -1 -17 16516.2 712.570  18
   4   1 -17 15655.4 706.502  18
  -4   1  17 16862.2 719.047  15
   4   1 -16 953.557 211.844  19
  -4   1  16 338.532 325.106   3
  -4  -1 -16 908.902 211.166  18
   4   1 -16 656.450 398.029   5
  -4   1  16 894.557 216.789  15
   4   1 -15 2639.48 291.733  19
  -4   1  15 2612.21 631.768   6
  -4  -1 -15 2369.62 276.070  18
  -4   1  15 2691.43 658.300   3
  -4   1  15 3117.56 320.784  15
   4   1 -14 18146.1 679.777  19
  -4  -1 -14 16507.7 1333.27   5
   4  -1  14 17053.9 1390.34   3
  -4  -1 -14 17482.2 659.838  18
  -4   1  14 18545.7 698.818  15
  -4   1  14 17575.6 1508.96   6
  -4   1  14 17823.5 1583.21   3
  -4   1  13 12441.5 1237.73   6
  -4  -1 -13 13072.3 1153.85   5
   4  -1  13 14031.0 1208.82   3
  -4   1  13 14002.6 1352.54   3
  -4  -1 -12 16744.1 1259.00   5
  -4   1  12 16262.6 1361.23   6
  -4  -1 -12 15088.7 1281.38   1
   4  -1  12 16259.0 1222.56   3
  -4   1  12 15811.7 1369.09   3
  -4   1  11 58497.4 2446.33   6
  -4  -1 -11 59577.0 2409.31   1
  -4   1  11 57079.4 2424.73   2
  -4   1  11 57464.7 2410.28   3
  -4  -1 -11 57924.0 2225.32   5
  -4  -1 -10 10113.3 909.239   5
  -4   1  10 9889.88 984.441   6
  -4   1  10 9922.08 1020.21   2
  -4  -1 -10 10856.8 987.799   1
  -4   1  10 9828.08 973.175   3
  -4   1   9 13866.2 1160.92   2
  -4  -1  -9 13574.2 1015.59   5
  -4   1   9 14385.5 1123.92   6
  -4  -1  -9 13655.5 1038.02   1
  -4  -1  -8 2063.57 409.847   1
  -4   1   8 2285.37 496.547   6
  -4  -1  -8 1996.99 398.439   5
  -4   1   8 1808.52 451.313   2
  -4   1   7 6236.95 742.932   2
  -4  -1  -7 7030.91 682.847   5
  -4  -1  -7 6655.39 643.532   1
  -4   1   7 6660.77 695.138   6
  -4  -1  -6 17422.1 959.740   1
  -4   1   6 17477.8 1168.63   2
  -4  -1  -6 16941.7 1018.39   4
  -4  -1  -6 18273.3 1016.46   5
  -4   1   6 17553.7 1068.83   6
  -4   1   5 4253.73 598.957   2
  -4  -1  -5 4154.00 516.266   5
  -4  -1  -5 4446.84 473.835   1
  -4  -1  -5 3983.64 499.245   4
  -4   1   5 4445.14 540.947   6
  -4   1   4 118168. 2752.87   2
  -4  -1  -4 119228. 2401.07   5
  -4  -1  -4 117905. 2397.75   4
  -4   1   4 118385. 2444.87   6
  -4   1   4 119812. 1997.78   3
  -4  -1  -4 121290. 2194.07   1
  -4   1   3 227669. 3682.03   2
  -4  -1  -3 227041. 3241.29   4
  -4  -1  -3 231461. 3269.46   5
  -4  -1  -3 224685. 2891.73   1
  -4   1   3 227620. 2436.87   3
  -4   1   3 227718. 3164.56   6
  -4   1   2 12383.6 859.077   2
  -4  -1  -2 12558.1 336.003   6
  -4   1   2 12190.0 703.821   6
  -4  -1  -2 14283.1 701.156   1
  -4  -1  -2 14278.5 826.874   4
  -4   1   2 12849.5 775.635   4
  -4   1   2 12857.5 515.591   3
  -4   1   1 54015.3 827.974   3
  -4   1   1 59595.9 1777.22   2
  -4   1   1 58929.0 1629.92   4
  -4  -1  -1 56391.0 978.745   6
  -4  -1  -1 56550.7 1595.17   4
  -4   1   0 33611.0 1297.84   2
  -4  -1   0 34241.2 1069.98   3
  -4   1   0 32690.4 1251.90   4
  -4  -1   0 34698.7 1237.91   4
  -4   1  -1 59314.0 1664.41   2
  -4  -1   1 60378.3 1611.06   4
  -4  -1   1 59260.2 1440.69   3
  -4   1  -1 60872.0 1690.54   4
  -4   1  -1 56205.4 787.398   1
  -4   1  -2 15910.2 860.221   5
  -4  -1   2 14824.2 749.959   3
  -4   1  -2 14608.5 813.256   2
  -4   1  -2 15443.2 881.231   4
  -4   1  -2 15310.5 428.525   1
  -4  -1   3 232508. 3118.12   3
  -4   1  -3 226852. 3289.19   5
  -4   1  -3 227131. 3363.77   4
  -4   1  -3 226845. 1905.25   1
  -4   1  -4 112297. 2482.98   4
  -4   1  -4 120122. 2470.12   5
  -4   1  -4 113795. 1572.53   1
  -4  -1   4 118040. 2328.63   3
  -4   1  -5 11986.1 590.907   1
  -4   1  -5 13978.4 889.654   5
  -4   1  -5 11920.1 870.806   4
  -4  -1   5 12711.5 836.426   3
  -4   1  -6 19410.4 836.820   1
  -4   1  -6 19228.4 1097.95   5
  -4   1  -6 18747.0 1136.89   4
  -4  -1   6 19851.8 1103.91   3
  -4   1  -7 6308.70 666.515   5
  -4   1  -7 7564.23 585.033   1
  -4  -1   7 7742.11 744.135   3
  -4  -1   8 2744.64 510.656   3
  -4   1  -8 3102.31 519.318   5
  -4   1  -8 4120.41 489.991   1
  -4   1  -9 15746.7 1154.22   5
  -4  -1   9 13970.7 1127.30   3
  -4  -1  10 12730.3 1126.77   6
  -4   1 -10 13912.3 1147.12   5
  -4  -1  10 14198.9 1214.36   3
  -4  -1  11 68655.2 2677.08   6
  -4   1 -11 67184.4 2585.33   5
  -4  -1  11 67983.3 2707.32   3
  -4  -1  12 19504.5 1494.01   6
  -4   1 -12 17764.8 1409.27   5
  -4  -1  12 19607.3 1550.40   3
  -4  -1  13 13654.9 1306.23   6
  -4   1 -13 14264.8 1320.40   5
  -4  -1  13 12669.1 1332.91   3
   4  -1 -14 18357.9 682.649  19
  -4  -1  14 18040.3 1568.11   6
  -4   1 -14 17688.4 1505.52   5
  -4   1 -14 17183.1 664.104  18
  -4   1 -14 16562.1 588.969  10
  -4  -1  14 17222.1 676.874  15
  -4  -1  14 18163.9 637.451  13
  -4  -1  14 17491.7 1603.31   3
  -4  -1  15 3516.37 306.102  13
   4  -1 -15 3191.73 318.921  19
  -4  -1  15 3515.06 820.243   3
  -4   1 -15 2696.10 668.852   5
  -4   1 -15 2836.63 306.238  18
  -4  -1  15 2755.79 311.954  15
  -4  -1  15 2678.56 655.787   6
  -4   1 -15 3097.05 283.101  10
  -4  -1  16 1408.92 224.469  13
   4  -1 -16 1097.33 226.760  19
  -4   1 -16 1922.59 284.445  18
  -4  -1  16 1735.84 270.267  15
  -4   1 -16 1304.30 450.029   5
  -4  -1  16 800.073 463.385   3
  -4  -1  16 1961.49 567.930   6
  -4   1 -16 1755.97 232.554  10
   4  -1 -17 19283.8 769.328  19
  -4   1 -17 17289.5 747.653  18
  -4  -1  17 19249.6 782.652  15
  -4  -1  17 18056.2 680.550  13
  -4   1 -18 12158.4 632.474  18
   4  -1 -18 12073.0 644.534  18
  -4  -1  18 11605.6 631.199  15
   4  -1 -18 11725.9 618.518  19
  -4  -1  18 11256.2 542.225  13
   4  -1 -19 39862.0 1113.84  19
  -4   1 -19 40774.9 1132.00  18
  -4  -1  19 39418.8 1112.69  15
   4  -1 -19 41493.6 1151.02  18
   4  -1 -20 7620.60 503.722  18
   4  -1 -20 7314.99 484.441  19
  -4  -1  20 7544.61 486.156  15
  -4   1 -20 6950.11 485.906  18
  -4   1 -21 3336.80 346.756  18
   4  -1 -21 3212.99 329.947  18
  -4  -1  21 3134.96 318.888  15
   4  -1 -21 3660.45 342.238  19
   4  -1 -22 2441.11 287.818  18
  -4   1 -22 1976.58 262.911  18
  -4  -1  22 2112.95 244.272  15
  -4  -1  23 8527.57 414.837  11
  -4  -1  23 8123.09 394.522  15
  -4   1 -23 8442.42 432.022  18
   4  -1 -23 8155.71 425.167  18
  -4  -1  24 2.66607 95.3044  11
  -4   1 -24-20.9780 103.796  18
   4  -1 -24 193.324 110.183  18
  -4   1 -25 3826.31 220.568  18
  -4   2  24 4894.70 278.068  11
  -4  -2 -24 4384.37 264.748  18
   4   2 -24 4101.84 229.511  18
  -4   2  23 24614.1 688.897  11
  -4  -2 -23 25037.7 688.036  18
   4   2 -23 22827.4 630.202  18
  -4   2  22 6488.35 412.746  11
   4   2 -22 5922.11 374.356  18
  -4  -2 -22 6490.71 403.688  18
   4   2 -22 5807.82 369.915  19
  -4   2  21 3048.93 317.212  11
  -4  -2 -21 2459.60 285.776  18
   4   2 -21 2712.94 298.937  18
   4   2 -21 2612.73 283.652  19
  -4   2  20 4445.73 392.425  11
   4   2 -20 4068.39 359.076  19
   4   2 -20 3992.43 364.813  18
  -4  -2 -20 4596.48 390.169  18
  -4   2  20 4401.63 368.589  15
   4   2 -19 248.479 177.712  19
  -4  -2 -19 141.759 175.418  18
   4   2 -19-119.566 166.475  18
  -4   2  19 158.878 163.840  15
   4   2 -18 21429.4 801.414  18
  -4  -2 -18 20875.9 790.490  18
  -4   2  18 22341.2 826.376  15
   4   2 -18 20074.8 798.938  19
   4   2 -17 34592.6 1033.98  19
  -4  -2 -17 36529.5 1028.50  18
   4   2 -17 35065.9 1012.45  18
  -4   2  17 35807.2 1029.40  15
   4   2 -16 14966.3 666.329  18
  -4  -2 -16 14893.7 660.637  18
   4   2 -16 13795.2 1487.56   5
   4   2 -16 15050.1 673.425  19
  -4   2  16 15279.3 673.813  15
  -4   2  16 14321.3 1483.33   3
   4   2 -15 36212.2 1008.67  19
  -4  -2 -15 37848.3 981.712  18
  -4   2  15 35352.0 994.452  15
  -4   2  15 35406.9 2279.98   3
   4   2 -14 8025.99 465.527  19
  -4  -2 -14 8583.62 1097.59   1
  -4   2  14 8050.77 470.976  15
  -4  -2 -14 8531.30 467.456  18
  -4   2  14 7839.72 1076.21   3
  -4  -2 -13 2443.88 601.117   1
   4   2 -13 3611.26 304.115  19
  -4   2  13 3053.61 627.738   3
  -4   2  13 3596.51 308.627  15
  -4  -2 -13 2998.06 544.627   5
  -4  -2 -12 16662.6 1401.87   1
  -4  -2 -12 15718.7 1173.36   5
  -4   2  12 15988.9 1351.52   2
   4  -2  12 15559.8 1201.82   3
  -4   2  11 2742.17 571.799   6
  -4   2  11 2097.58 527.492   2
   4  -2  11 1684.25 400.336   3
  -4  -2 -11 2042.04 437.511   5
  -4  -2 -11 2238.76 535.346   1
  -4   2  10 69096.7 2688.74   2
  -4   2  10 73173.0 2669.47   6
  -4  -2 -10 71158.0 2301.97   5
  -4  -2 -10 74696.1 2666.53   1
   4  -2  10 71960.4 2230.29   3
  -4   2   9 26981.4 1634.35   2
  -4  -2  -9 26092.5 1342.74   5
  -4  -2  -9 28863.0 1580.81   1
  -4   2   9 27565.2 1573.04   6
   4  -2   9 25346.2 1238.72   3
  -4   2   8 1145.29 408.857   2
   4  -2   8 943.517 282.309   3
  -4  -2  -8 962.055 323.698   5
  -4  -2  -8 1004.19 343.223   1
  -4   2   8 1338.74 410.539   6
  -4  -2  -7 33714.3 1416.95   5
  -4   2   7 35252.0 1617.49   6
   4  -2   7 31100.4 1134.00   3
  -4   2   7 33073.2 1648.33   2
  -4  -2  -7 34047.2 1534.72   1
   4  -2   6 593.832 150.067   3
  -4   2   6 1570.62 439.087   2
  -4  -2  -6 778.426 267.388   5
  -4  -2  -6 888.692 307.148   1
  -4   2   6 1241.07 340.624   6
  -4  -2  -6 1069.08 293.878   4
  -4   2   5 1101.50 327.533   6
  -4  -2  -5 1049.70 301.112   4
   4  -2   5 1029.38 173.811   3
  -4  -2  -5 1033.36 310.467   1
  -4   2   5 1033.41 363.212   2
  -4  -2  -5 1081.27 305.796   5
  -4  -2  -4 6527.90 572.809   4
  -4  -2  -4 7111.94 618.338   1
  -4   2   4 6486.65 680.448   2
   4  -2   4 6073.45 320.203   3
  -4   2   3 9240.54 666.550   4
  -4  -2  -3 8221.40 626.679   4
  -4  -2  -3 8706.97 657.216   1
  -4   2   3 9074.99 760.792   2
  -4   2   2 27352.0 1119.57   4
  -4  -2  -2 27015.3 1100.02   1
  -4  -2  -2 25274.4 1061.55   4
  -4   2   2 27074.3 1242.12   2
  -4   2   1 46950.0 1557.91   2
  -4  -2  -1 48010.4 1441.88   4
  -4   2   1 47835.7 1473.90   4
  -4  -2  -1 49129.7 1511.52   3
  -4  -2   0 15789.1 848.839   4
  -4  -2   0 15403.7 866.045   3
  -4   2   0 15949.1 887.718   4
  -4   2   0 15813.4 891.318   2
  -4   2  -1 51939.7 1501.63   5
  -4  -2   1 50358.1 1532.95   3
  -4   2  -1 51408.7 1581.20   4
  -4   2  -1 51497.0 1529.52   2
  -4   2  -2 33199.1 1236.76   5
  -4  -2   2 34282.0 1309.54   3
  -4   2  -2 31730.7 1255.02   4
  -4   2  -2 32048.3 1174.08   2
  -4   2  -3 10342.0 663.828   2
  -4  -2   3 10537.9 772.182   3
  -4   2  -3 9183.31 699.419   5
  -4   2  -3 9555.35 739.146   4
  -4   2  -4 5715.17 477.929   2
  -4   2  -4 5852.22 591.107   5
  -4   2  -4 5854.06 613.548   4
  -4  -2   4 5578.01 598.426   3
  -4  -2   5 2558.17 458.790   3
  -4   2  -5 2371.60 460.088   4
  -4   2  -5 2616.10 431.771   5
  -4  -2   6 934.820 318.310   3
  -4   2  -6 815.644 293.459   5
  -4   2  -7 28853.3 1462.35   5
  -4  -2   7 27151.6 1461.93   3
  -4  -2   8 1765.22 465.538   3
  -4   2  -8 2046.58 482.590   5
  -4   2  -9 29689.4 1626.67   5
  -4  -2   9 28017.7 1635.65   3
  -4   2 -10 73904.6 2681.33   5
  -4  -2  10 73984.3 2788.72   3
  -4  -2  11 2562.45 562.107   3
  -4   2 -11 2512.63 556.302   5
  -4   2 -12 15849.4 1378.76   5
  -4  -2  12 15078.1 1351.86   6
  -4  -2  12 14897.1 1403.25   3
  -4   2 -13 3023.95 660.680   5
  -4  -2  13 2559.60 613.288   6
  -4  -2  13 3256.16 280.932  13
  -4  -2  13 3422.35 744.777   3
  -4   2 -13 3477.47 309.033  18
   4  -2 -13 3263.80 291.362  19
  -4   2 -14 9174.58 1134.59   5
  -4   2 -14 8599.97 482.458  18
  -4  -2  14 8011.11 1066.95   6
   4  -2 -14 8496.88 475.293  19
  -4  -2  14 8488.95 457.190  13
  -4  -2  14 8837.50 1167.11   3
  -4   2 -14 8240.83 441.028  10
  -4  -2  15 33786.4 2198.89   6
   4  -2 -15 34645.0 969.128  19
  -4   2 -15 35235.6 2240.16   5
  -4   2 -15 34678.2 912.500  10
  -4   2 -15 35329.7 990.494  18
  -4  -2  15 34801.8 928.750  13
  -4  -2  15 34299.2 2396.14   3
  -4  -2  16 14886.3 1460.85   6
   4  -2 -16 17049.5 710.336  19
  -4  -2  16 16148.3 655.222  13
  -4   2 -16 16277.0 643.658  10
  -4   2 -16 15956.0 705.954  18
  -4  -2  16 15149.2 707.992  15
  -4   2 -16 14086.2 1434.39   5
  -4  -2  16 15545.0 1637.19   3
   4  -2 -17 35936.4 1042.99  19
  -4   2 -17 34968.9 1042.58  18
  -4   2 -17 33896.1 922.862  10
  -4  -2  17 34525.1 1053.83  15
  -4  -2  17 34566.1 951.347  13
   4  -2 -18 22114.7 829.425  19
  -4   2 -18 19967.8 810.617  18
   4  -2 -18 22774.2 871.638  18
  -4  -2  18 22505.5 852.806  15
  -4   2 -18 19501.0 691.504  10
  -4  -2  18 21746.5 756.336  13
  -4   2 -19-19.0555 183.078  18
   4  -2 -19 176.350 195.917  18
   4  -2 -19 59.0604 163.028  19
  -4  -2  19-24.8446 178.832  15
  -4  -2  19 136.246 146.664  13
  -4   2 -20 4179.20 384.279  18
   4  -2 -20 4684.43 392.745  19
   4  -2 -20 4959.07 421.517  18
  -4  -2  20 4584.33 396.484  15
   4  -2 -21 3252.39 332.975  18
  -4  -2  21 3139.40 315.629  15
  -4   2 -21 2501.05 305.010  18
  -4   2 -22 5526.62 395.769  18
   4  -2 -22 5778.81 402.367  18
  -4  -2  22 5738.83 375.832  15
  -4   2 -23 25276.6 723.906  18
   4  -2 -23 24672.6 711.305  18
  -4  -2  23 24161.3 664.114  15
  -4  -2  24 4836.91 272.391  11
  -4   2 -24 4763.03 292.805  18
   4  -2 -24 5144.86 289.769  18
  -4   3  24 424.284 108.929  11
  -4  -3 -24 543.383 112.350  18
  -4   3  23 42.3821 111.430  11
  -4  -3 -23 23.9174 104.435  18
   4   3 -23 18.9963 87.7541  18
  -4   3  22 10596.9 493.848  11
   4   3 -22 9278.62 423.133  18
   4   3 -22 9763.79 439.097  19
  -4  -3 -22 9435.31 453.611  18
  -4   3  21 3632.85 343.873  11
  -4  -3 -21 3450.79 316.037  18
   4   3 -21 3919.13 314.286  18
   4   3 -21 3458.40 312.343  19
  -4   3  20 6311.90 447.946  11
   4   3 -20 5552.16 405.752  19
   4   3 -20 6021.23 405.780  18
  -4  -3 -20 5907.48 416.441  18
  -4   3  19 17986.2 749.270  11
   4   3 -19 18368.2 731.696  19
  -4  -3 -19 19440.7 741.511  18
   4   3 -19 17658.3 695.675  18
  -4  -3 -19 16996.0 588.121  14
  -4   3  18 10082.2 565.740  11
  -4  -3 -18 10553.2 564.203  18
   4   3 -18 10290.1 543.436  18
   4   3 -18 9960.53 560.068  19
  -4   3  18 10316.0 557.524  15
  -4  -3 -18 9777.88 470.184  14
   4   3 -17 274.035 147.059  19
  -4  -3 -17 549.191 195.970  18
   4   3 -17 380.448 156.044  18
  -4   3  17 621.322 201.312  15
  -4  -3 -17 304.129 120.143  14
  -4  -3 -16 6961.91 404.214  14
   4   3 -16 5150.14 922.953   5
  -4  -3 -16 7526.95 469.381  18
  -4   3  16 6571.55 448.918  15
   4   3 -16 5995.97 440.708  19
   4   3 -16 5558.07 401.732  18
   4   3 -15 19397.8 705.551  18
   4   3 -15 20035.1 752.590  19
  -4  -3 -15 19043.2 695.891  18
  -4   3  15 18944.5 1699.59   3
  -4  -3 -15 20750.1 1816.18   1
  -4   3  15 20251.2 750.480  15
  -4  -3 -15 18452.1 635.945  14
  -4  -3 -14 5074.34 887.488   1
   4   3 -14 6375.23 421.421  19
  -4   3  14 6109.35 414.348  15
  -4  -3 -14 6137.85 391.078  18
  -4  -3 -14 5695.43 352.764  14
  -4   3  13 9503.91 487.120  15
  -4  -3 -13 8867.11 1118.72   1
   4   3 -13 8769.86 469.098  19
  -4  -3 -13 10152.0 464.113  18
  -4  -3 -12 28630.9 1925.61   1
  -4   3  12 28727.8 1864.93   2
  -4   3  11 135897. 3947.95   2
  -4  -3 -11 139072. 3226.37   5
  -4  -3 -11 143675. 4086.61   1
  -4   3  10 18771.8 1436.50   2
  -4  -3 -10 19581.8 1178.89   5
  -4  -3 -10 19268.4 1459.30   1
   4  -3  10 19817.7 1217.61   3
  -4   3   9 2209.96 512.935   2
   4  -3   9 1103.63 305.984   3
  -4  -3  -9 1942.65 387.055   5
  -4  -3  -9 1729.86 471.332   1
  -4  -3  -8 8691.66 749.268   5
  -4  -3  -8 9283.65 927.173   1
  -4   3   8 8079.41 888.501   2
   4  -3   8 7938.62 660.382   3
  -4   3   7 18396.7 1278.97   2
  -4  -3  -7 17788.4 1202.26   1
  -4  -3  -7 17313.1 1012.33   5
   4  -3   7 17579.7 887.777   3
  -4  -3  -6 5970.00 696.440   1
   4  -3   6 5698.28 463.960   3
  -4  -3  -6 5079.47 527.345   4
  -4   3   6 4903.27 632.908   2
   4  -3   5 39041.3 1043.50   3
  -4  -3  -5 38150.6 1339.05   4
  -4   3   5 40919.2 1726.93   2
   4  -3   4 6284.87 356.045   3
  -4  -3  -4 7367.70 693.030   1
  -4   3   4 6903.68 588.387   4
  -4  -3  -4 6669.75 558.515   4
  -4   3   4 6646.92 712.276   2
  -4   3   3 117910. 2319.71   4
  -4  -3  -3 124560. 2623.08   1
  -4  -3  -3 121449. 2258.69   4
  -4   3   3 117800. 2708.01   2
  -4   3   2 2360.44 442.081   2
  -4  -3  -2 3370.61 456.221   1
  -4   3   2 2680.28 389.597   4
  -4  -3  -2 2782.46 373.399   4
  -4   3   1 457.281 186.336   4
  -4  -3  -1 330.950 191.652   4
  -4  -3  -1 663.413 305.046   3
  -4   3   1 540.545 272.620   2
  -4  -3   0 3911.95 540.298   3
  -4  -3   0 3286.77 420.133   4
  -4   3   0 3449.18 441.044   4
  -4   3   0 2966.39 437.028   2
  -4   3   0 3658.93 436.411   5
  -4   3  -1 204.249 192.177   2
  -4   3  -1 365.670 192.737   5
  -4  -3   1 115.471 246.274   3
  -4   3  -1 181.848 208.867   4
  -4  -3   2 3644.54 525.167   3
  -4   3  -2 3306.48 427.528   5
  -4   3  -2 3568.80 467.221   4
  -4   3  -2 3298.83 420.830   2
  -4  -3   3 113691. 2735.66   3
  -4   3  -3 111004. 2500.32   4
  -4   3  -3 110888. 2167.66   2
  -4   3  -3 110838. 2373.60   5
  -4  -3   4 11096.0 886.950   3
  -4   3  -4 10929.4 792.074   5
  -4   3  -4 11393.5 851.653   4
  -4   3  -4 11718.0 681.954   2
  -4   3  -5 33272.7 1093.09   2
  -4  -3   5 34370.3 1606.70   3
  -4   3  -5 31926.8 1471.25   4
  -4   3  -5 31970.9 1414.91   5
  -4  -3   6 9862.02 916.713   3
  -4   3  -6 9163.48 835.448   5
  -4   3  -6 8078.33 478.489   2
  -4  -3   7 15526.3 1178.23   3
  -4   3  -7 15505.6 1107.32   5
  -4  -3   8 8303.18 916.857   3
  -4   3  -8 9016.63 897.957   5
  -4   3  -9 1230.77 451.639   5
  -4  -3   9 1387.52 449.035   3
  -4  -3  10 19407.8 1506.41   3
  -4   3 -10 17888.1 1397.23   5
  -4  -3  11 140611. 4207.04   3
  -4   3 -11 143066. 4021.59   5
  -4  -3  12 31704.1 2102.77   3
  -4   3 -12 31758.4 1990.97   5
  -4  -3  13 7179.35 1074.18   3
   4  -3 -13 7043.73 415.525  19
  -4   3 -13 7151.71 431.637  18
  -4   3 -13 7307.52 421.236  10
  -4   3 -13 6211.92 944.305   5
  -4  -3  13 7191.23 407.283  13
  -4  -3  14 5115.34 867.832   6
   4  -3 -14 5938.70 410.244  19
  -4   3 -14 5636.37 413.638  18
  -4   3 -14 5708.33 388.315  10
  -4   3 -14 4684.03 864.506   5
  -4  -3  14 5921.51 388.116  13
  -4  -3  14 6498.55 1058.55   3
  -4   3 -14 5123.19 344.209   8
  -4  -3  15 20583.8 1916.50   3
  -4   3 -15 21369.2 746.648  10
  -4  -3  15 21067.1 740.998  13
  -4   3 -15 21147.0 1774.58   5
  -4  -3  15 23462.8 1869.81   6
  -4   3 -15 20406.5 678.727   8
   4  -3 -15 20200.5 748.425  19
  -4   3 -15 20293.8 778.292  18
  -4  -3  16 4826.38 376.769  13
  -4  -3  16 4760.24 838.654   6
  -4   3 -16 4231.43 828.491   5
  -4   3 -16 5180.27 424.486  18
  -4   3 -16 4572.23 334.960   8
  -4   3 -16 4733.26 371.307  10
   4  -3 -16 5608.61 425.010  19
   4  -3 -17 1024.61 223.755  19
  -4   3 -17 701.610 220.356  18
  -4  -3  17 990.934 217.289  13
  -4  -3  17 758.005 220.024  15
  -4   3 -17 1054.40 206.142  10
   4  -3 -18 10582.0 588.990  19
  -4   3 -18 9848.87 581.425  18
  -4  -3  18 10318.2 590.009  15
  -4  -3  18 10325.2 542.313  13
  -4   3 -18 10378.9 530.999  10
  -4   3 -19 17513.3 651.942  10
  -4   3 -19 17481.3 760.355  18
   4  -3 -19 17782.6 757.039  18
   4  -3 -19 17216.6 730.768  19
  -4  -3  19 19012.9 774.951  15
  -4  -3  19 18008.5 684.835  13
  -4   3 -20 6632.08 467.609  18
   4  -3 -20 7051.27 483.812  18
  -4  -3  20 6428.91 397.963  13
  -4  -3  20 6907.50 469.448  15
  -4  -3  21 4053.96 351.116  15
  -4   3 -21 4031.57 363.726  18
   4  -3 -21 3949.91 351.427  18
  -4   3 -22 9152.37 483.956  18
  -4  -3  22 10118.3 483.784  15
   4  -3 -22 10791.9 508.216  18
  -4   3 -23 121.632 120.311  18
   4  -3 -23-67.6052 128.683  18
  -4  -3  23 318.390 121.853  15
  -4   3 -24 715.567 133.165  18
  -4  -3  24 689.602 121.028  11
   4  -3 -24 779.062 133.984  18
  -4  -3  24 659.028 115.515  15
  -4   4  24 6187.50 276.631  11
  -4   4  23 17355.9 541.380  11
  -4  -4 -23 15077.1 448.975  18
  -4  -4 -22 2309.06 219.878  18
  -4   4  22 2478.63 253.885  11
   4   4 -22 2274.67 213.559  19
   4   4 -21 2163.29 212.743  18
  -4   4  21 2237.38 270.184  11
   4   4 -21 2268.29 237.544  19
  -4  -4 -21 2439.14 254.942  18
  -4  -4 -21 2183.64 198.407  14
  -4   4  20 2768.74 316.531  11
   4   4 -20 2391.62 249.696  18
   4   4 -20 2257.55 269.741  19
  -4  -4 -20 2875.25 285.249  18
  -4  -4 -20 2690.94 249.736  14
  -4   4  19 1248.01 245.232  11
   4   4 -19 720.320 189.740  19
  -4  -4 -19 1421.00 234.711  18
   4   4 -19 754.185 170.614  18
  -4  -4 -19 1000.83 175.913  14
  -4   4  18 9184.63 548.849  11
   4   4 -18 8731.27 516.518  19
   4   4 -18 8456.34 469.788  18
  -4  -4 -18 8505.40 484.990  18
  -4  -4 -18 8673.45 461.146  14
  -4   4  17 35063.3 1034.91  11
   4   4 -17 31709.8 881.131  18
  -4  -4 -17 33962.5 904.396  14
   4   4 -17 34302.5 1005.02  19
  -4  -4 -17 33905.4 944.273  18
  -4   4  16 9291.84 537.756  11
  -4  -4 -16 9726.88 506.547  18
   4   4 -16 8787.47 471.261  18
  -4  -4 -16 8886.41 471.318  14
   4   4 -16 9919.47 558.760  19
  -4   4  15 32957.1 972.773  11
  -4  -4 -15 33262.4 900.934  18
  -4  -4 -15 32693.4 2317.93   1
  -4  -4 -15 32888.6 875.155  14
   4   4 -15 32932.8 962.893  19
  -4   4  14 2792.27 304.009  11
   4   4 -14 2713.18 302.506  19
  -4  -4 -14 2942.88 718.570   1
  -4  -4 -14 2321.19 243.547  18
  -4   4  14 2588.32 292.679  15
  -4  -4 -14 2579.47 261.584  14
  -4  -4 -13 1785.23 210.794  18
   4   4 -13 1352.70 246.350  17
  -4   4  13 1680.94 233.000  15
   4   4 -13 1318.34 214.138  19
  -4  -4 -13 1506.99 193.874  14
  -4   4  12 7809.80 1036.57   2
   4   4 -12 7769.17 492.270  17
  -4   4  12 7963.39 441.222  15
  -4  -4 -12 6962.30 1027.48   1
  -4  -4 -11 11855.6 1267.20   1
  -4   4  11 11522.6 1201.69   2
  -4   4  10 49688.0 2385.10   2
  -4  -4 -10 50947.5 2458.10   1
  -4  -4  -9 14974.4 1295.60   1
  -4   4   9 14189.6 1242.50   2
  -4  -4  -8 6324.03 835.790   1
  -4   4   8 5571.05 785.979   2
  -4  -4  -7 80761.6 2683.62   1
  -4   4   7 80068.7 2704.24   2
  -4  -4  -6 42919.5 1886.06   1
   4  -4   6 41389.8 1316.82   3
  -4   4   6 41336.4 1453.91   4
  -4   4   6 41342.8 1910.85   2
  -4  -4  -6 42445.1 1381.90   4
   4  -4   5 6774.02 495.285   3
  -4  -4  -5 7305.42 568.871   4
  -4   4   5 7155.93 604.611   4
  -4   4   5 7008.02 798.330   2
  -4  -4  -5 7505.39 790.226   1
   4  -4   4 1848.30 239.065   3
  -4   4   4 1819.87 441.050   2
  -4  -4  -4 2081.11 321.810   4
  -4   4   4 2253.93 340.172   4
  -4  -4  -4 2384.55 457.501   1
  -4   4   3 60669.8 1635.68   4
  -4  -4  -3 62083.1 2030.06   1
  -4  -4  -3 60176.2 1550.71   4
  -4   4   3 60789.7 2068.18   2
  -4  -4  -2 12985.7 932.352   1
  -4  -4  -2 13436.8 746.859   4
  -4   4   2 14522.2 804.607   4
  -4   4   2 14877.5 1005.13   2
  -4  -4  -1 47979.4 1907.80   3
  -4  -4  -1 45844.4 1379.08   4
  -4   4   1 44877.7 1666.56   2
  -4   4   1 44222.0 1379.28   4
  -4   4   0 31138.4 1184.04   5
  -4  -4   0 32760.0 1187.27   4
  -4   4   0 32695.5 1385.81   2
  -4   4   0 31961.2 1196.18   4
  -4  -4   0 32721.8 1565.68   3
  -4  -4   1 45426.7 1860.88   3
  -4   4  -1 41752.6 1397.64   5
  -4   4  -1 42599.9 1440.52   4
  -4   4  -1 44815.1 1572.19   2
  -4   4  -2 14545.7 862.558   5
  -4   4  -2 15586.1 910.612   2
  -4   4  -2 14927.8 909.853   4
  -4  -4   2 15889.5 1119.43   3
  -4   4  -3 56212.9 1754.50   5
  -4  -4   3 60574.2 2189.44   3
  -4   4  -3 59316.6 1846.96   4
  -4   4  -3 60703.6 1711.89   2
  -4   4  -4 2780.68 377.184   2
  -4   4  -4 2854.56 446.559   5
  -4  -4   4 2793.43 544.869   3
  -4   4  -4 2550.83 433.456   4
  -4  -4   5 11665.1 1038.53   3
  -4   4  -5 10449.8 844.989   5
  -4   4  -5 11067.0 678.715   2
  -4  -4   6 47313.7 2087.37   3
  -4   4  -6 45829.3 1858.50   5
  -4  -4   7 79964.8 2815.56   3
  -4   4  -7 80233.9 2566.10   5
  -4  -4   8 4901.84 767.064   3
  -4   4  -8 5491.18 719.051   5
  -4  -4   9 14402.1 1337.02   3
  -4   4  -9 15078.3 1238.67   5
  -4   4 -10 52679.0 2427.28   5
  -4  -4  10 50435.5 2541.23   3
  -4  -4  11 9756.55 1196.27   3
  -4   4 -11 9776.12 1115.54   5
  -4  -4  12 6674.43 1013.37   3
   4  -4 -12 7599.97 416.110  19
  -4   4 -12 7030.03 984.536   5
   4  -4 -13 1681.90 226.313  19
  -4  -4  13 1468.43 501.202   3
  -4   4 -13 1600.08 569.077   5
  -4   4 -13 1476.11 231.145  18
  -4   4 -13 1550.72 217.197   8
  -4  -4  13 1452.88 209.658  13
   4  -4 -14 5056.36 379.658  19
  -4  -4  14 5215.62 947.885   3
  -4   4 -14 4659.64 386.339  18
  -4   4 -14 4921.77 369.199   8
  -4   4 -14 6226.18 963.211   5
  -4  -4  14 4934.55 368.275  13
  -4   4 -14 5211.97 389.908  10
  -4  -4  15 30612.5 2362.12   3
  -4   4 -15 30767.3 961.234  18
  -4   4 -15 31670.3 941.516  10
  -4   4 -15 29285.0 850.593   8
  -4  -4  15 32123.9 2195.73   6
  -4  -4  15 30824.6 913.602  13
   4  -4 -15 31605.4 940.424  19
  -4   4 -15 32382.2 2230.47   5
  -4   4 -16 9255.98 524.255  10
   4  -4 -16 8175.15 497.221  19
  -4   4 -16 8935.84 537.802  18
  -4  -4  16 8961.93 508.527  13
  -4   4 -16 8665.13 468.000   8
  -4   4 -17 32398.5 955.118  10
  -4   4 -17 31738.8 1014.80  18
   4  -4 -17 31890.5 979.199  19
  -4  -4  17 31580.5 931.482  13
  -4   4 -18 7978.67 486.851  10
  -4  -4  18 8199.04 537.445  15
  -4   4 -18 7708.58 514.498  18
  -4  -4  18 8389.61 493.027  13
  -4   4 -19 589.976 188.158  18
   4  -4 -19 757.862 215.030  18
  -4   4 -19 712.531 177.223  10
  -4  -4  19 464.354 202.140  15
  -4  -4  19 711.253 191.448  13
  -4   4 -20 2079.48 236.018  10
  -4  -4  20 2130.90 255.616  13
  -4   4 -20 2481.77 305.920  18
   4  -4 -20 2640.69 298.465  18
  -4  -4  20 2335.82 300.507  15
  -4   4 -21 3121.94 312.017  18
   4  -4 -21 3200.27 306.726  18
  -4  -4  21 3476.39 320.322  15
  -4   4 -22 2033.60 245.335  18
   4  -4 -22 2276.67 246.344  18
  -4  -4  22 2342.32 247.945  15
  -4  -4  23 16893.0 524.734  15
  -4   4 -23 15714.3 528.065  18
   4  -4 -23 16531.6 525.309  18
  -4  -4  24 4965.37 239.629  11
  -4  -4  24 4833.47 240.950  15
   4  -4 -24 4562.29 240.327  18
   4  -4 -24 4885.50 235.291  14
  -4   5  23 1325.19 164.199  11
  -4  -5 -22 6036.31 268.428  14
  -4  -5 -22 6204.16 293.567  18
  -4  -5 -21 7952.94 381.149  18
   4   5 -21 8345.15 389.766  19
  -4  -5 -21 7743.46 359.442  14
  -4   5  20 6792.77 443.643  11
   4   5 -20 6611.19 390.795  19
  -4  -5 -20 6275.45 373.970  18
  -4  -5 -20 6442.87 370.300  14
  -4   5  19 19169.3 752.005  11
   4   5 -19 17945.1 679.953  19
  -4  -5 -19 18560.0 656.501  18
  -4  -5 -19 18700.4 654.747  14
  -4   5  18 7382.38 493.880  11
   4   5 -18 7700.44 471.125  19
  -4  -5 -18 7674.57 436.127  18
  -4  -5 -18 7088.15 428.403  14
  -4   5  17 6092.19 452.824  11
  -4  -5 -17 6360.88 404.822  18
   4   5 -17 6107.32 433.808  19
  -4  -5 -17 6038.94 406.454  14
  -4   5  16 12647.9 636.025  11
  -4  -5 -16 14164.5 580.705  18
  -4  -5 -16 13102.5 588.287  14
  -4   5  15 6915.48 470.257  11
   4   5 -15 7368.72 476.016  19
  -4  -5 -15 6579.42 419.021  14
  -4   5  14 16522.8 689.304  11
   4   5 -14 15866.6 775.872  17
  -4  -5 -14 14910.5 1582.94   1
   4   5 -14 14766.8 641.710  19
  -4  -5 -14 15881.2 628.260  14
  -4   5  13 6755.09 400.136   7
  -4   5  13 6534.85 426.806  11
   4   5 -13 6457.07 426.312  19
   4   5 -13 7286.03 515.940  17
  -4  -5 -13 6842.87 409.391  14
  -4  -5 -13 7107.52 1104.95   1
  -4   5  12 6218.85 375.152   7
  -4   5  12 6285.26 407.491  11
  -4   5  12 6106.62 913.241   2
   4   5 -12 6531.33 411.871  19
   4   5 -12 6822.23 484.261  17
  -4  -5 -12 6601.26 384.375  14
  -4  -5 -12 5761.12 970.113   1
   4   5 -11 83494.0 1544.43  17
  -4  -5 -11 84153.4 3426.45   1
  -4   5  11 83431.6 3279.28   2
  -4  -5 -10 30839.2 2015.54   1
  -4   5  10 30003.7 1930.89   2
  -4   5   9 3298.76 638.430   2
  -4  -5  -9 3043.33 662.653   1
  -4   5   8 7452.04 920.488   2
  -4  -5  -8 7151.89 929.718   1
  -4  -5  -7 2028.01 507.909   1
  -4   5   7 2238.54 555.597   2
  -4   5   6 20323.1 942.144   4
  -4   5   6 21718.7 1437.72   2
  -4  -5  -6 21544.3 1429.66   1
  -4  -5  -5 31867.8 1686.72   1
  -4   5   5 30452.0 1118.18   4
  -4   5   5 31690.7 1688.44   2
  -4  -5  -4 10656.5 963.205   1
  -4   5   4 10663.9 653.868   4
  -4  -5  -4 10379.5 616.929   4
  -4   5   4 12278.6 1035.22   2
  -4   5   3 57749.6 1507.88   4
  -4  -5  -3 58659.3 1437.69   4
  -4  -5  -3 59585.5 2142.37   1
  -4   5   3 59496.1 2164.43   2
  -4  -5  -2 91820.0 1854.83   4
  -4   5   2 88495.9 1862.95   4
  -4   5   2 88862.6 2587.91   2
  -4  -5  -2 94341.1 2644.33   1
  -4  -5  -1 7283.59 847.293   3
  -4  -5  -1 7045.82 548.367   4
  -4   5   1 6798.52 551.465   4
  -4   5   1 6531.50 705.842   2
  -4   5   0 8174.15 622.426   4
  -4   5   0 8831.82 641.850   5
  -4  -5   0 7787.27 593.725   4
  -4   5   0 7910.12 744.240   2
  -4  -5   0 8662.05 912.791   3
  -4   5  -1 7181.80 700.773   2
  -4   5  -1 6492.48 578.330   5
  -4  -5   1 6682.94 814.030   3
  -4   5  -1 6757.13 592.550   4
  -4   5  -2 92828.1 2205.77   5
  -4   5  -2 91071.0 2201.68   4
  -4   5  -2 94921.5 2411.54   2
  -4  -5   2 94696.0 2937.03   3
  -4   5  -3 61208.8 1881.71   2
   4  -5  -3 59165.1 1394.57   1
  -4   5  -3 55109.8 1788.00   5
  -4  -5   3 56652.1 2341.50   3
  -4   5  -4 14103.0 956.980   5
  -4  -5   4 13735.0 1183.40   3
   4  -5  -4 14189.0 771.309   1
  -4   5  -4 14967.4 902.862   2
  -4  -5   5 30111.9 1758.67   3
   4  -5  -5 31653.9 1266.04   1
  -4   5  -5 31838.4 1260.91   2
  -4   5  -5 29977.4 1475.24   5
  -4  -5   6 27316.3 1724.24   3
  -4   5  -6 27571.7 1487.35   5
  -4  -5   7 1243.94 458.836   3
  -4   5  -7 1446.21 427.566   5
  -4  -5   8 5716.61 843.455   3
  -4   5  -8 6121.97 815.354   5
  -4   5  -9 4734.90 752.071   5
  -4  -5   9 4282.74 789.133   3
  -4  -5  10 34972.4 2216.07   3
  -4   5 -10 34787.7 2040.75   5
  -4  -5  11 83339.3 3551.95   3
  -4   5 -11 88615.3 3360.06   5
  -4  -5  12 6858.18 1070.22   3
  -4   5 -12 6340.72 959.544   5
  -4   5 -12 7184.61 428.820  18
  -4   5 -12 6749.95 408.935   8
   4  -5 -12 7257.72 416.955  19
  -4  -5  13 5089.55 967.770   3
  -4   5 -13 6683.29 995.747   5
   4  -5 -13 6400.75 407.783  19
  -4   5 -13 6513.94 428.674  18
  -4   5 -13 6771.24 430.315   8
  -4  -5  14 15293.3 1678.18   3
  -4   5 -14 16895.7 1622.34   5
   4  -5 -14 15403.2 646.823  19
  -4   5 -14 14610.5 632.091   8
  -4   5 -14 14809.2 656.435  18
  -4  -5  14 15564.2 644.539  13
   4  -5 -15 8125.72 492.465  19
  -4   5 -15 7990.31 504.054  18
  -4   5 -15 8952.32 500.935   8
  -4   5 -15 8945.54 530.257  10
  -4  -5  15 8969.12 512.623  13
  -4  -5  16 13363.1 631.539  13
  -4   5 -16 14082.2 664.885  10
  -4   5 -16 13136.2 643.013  18
  -4   5 -17 7222.69 492.032  18
  -4   5 -17 6873.07 465.468  10
  -4  -5  17 6526.98 449.066  13
  -4   5 -18 9198.92 519.668  10
   4  -5 -18 9652.87 547.225  18
  -4   5 -18 8542.42 531.302  18
  -4  -5  18 9653.52 532.212  13
  -4   5 -19 17249.8 670.530  10
  -4  -5  19 17881.5 739.523  15
   4  -5 -19 18182.7 715.032  18
  -4   5 -19 15865.9 695.166  18
  -4  -5  19 17450.3 666.605  13
  -4   5 -20 6109.41 375.555  10
   4  -5 -20 7333.51 438.418  18
  -4  -5  20 6895.89 455.919  15
  -4   5 -20 6826.41 437.419  18
  -4  -5  20 7262.88 427.743  13
  -4   5 -21 7870.48 382.388  10
  -4   5 -21 7896.91 436.865  18
   4  -5 -21 8420.46 440.541  18
  -4  -5  21 8756.83 465.191  15
  -4  -5  21 8270.63 405.861  13
   4  -5 -22 6874.40 360.525  18
  -4  -5  22 6570.82 364.569  15
   4  -5 -23 1353.70 158.604  18
  -4  -5  23 1349.28 157.249  15
  -4   6  23 6390.19 291.356  11
  -4   6  22 986.535 162.375  11
  -4  -6 -22 891.640 122.230  14
  -4   6  21 4076.51 313.616  11
  -4  -6 -21 3602.28 248.807  14
  -4   6  20 3713.94 324.105  11
   4   6 -20 3012.82 250.657  19
  -4  -6 -20 4141.58 300.225  14
  -4   6  19 1620.62 256.732  11
  -4  -6 -19 1870.44 225.970  14
   4   6 -19 1152.35 198.150  19
  -4   6  18 6362.66 449.184  11
   4   6 -18 5952.99 392.422  19
  -4  -6 -18 5918.07 393.622  14
  -4   6  17 19355.1 776.822  11
  -4  -6 -17 19486.3 717.626  14
   4   6 -17 19015.2 716.761  19
  -4   6  16 13540.7 654.009  11
   4   6 -16 14036.7 630.875  19
  -4  -6 -16 14064.5 618.378  14
  -4   6  15 13973.2 660.313  11
   4   6 -15 13979.3 632.082  19
  -4  -6 -15 13819.7 616.093  14
  -4   6  14 1371.67 245.128  11
  -4   6  14 1335.62 205.233   7
   4   6 -14 1106.57 206.612  19
   4   6 -14 1347.81 291.687  17
  -4  -6 -14 1180.18 216.333  14
  -4   6  13 4019.46 322.568   7
  -4   6  13 3989.17 358.893  11
  -4  -6 -13 4101.12 337.477  14
   4   6 -13 3412.32 332.064  19
  -4  -6 -13 3585.27 819.367   1
   4   6 -13 3561.92 399.442  17
  -4   6  12 16825.5 626.738   7
   4   6 -12 16715.3 765.252  17
   4   6 -12 14705.7 620.595  19
   4   6 -12 13374.5 748.981  16
  -4   6  12 17050.3 674.308  11
  -4  -6 -12 16962.0 1654.39   1
  -4  -6 -12 16668.8 632.199  14
  -4   6  12 15637.8 1521.22   2
  -4   6  11 1972.32 226.838   7
  -4   6  11 1868.02 244.612  11
   4   6 -11 1663.88 292.866  16
  -4   6  11 2287.50 618.716   2
   4   6 -11 1259.20 274.446  20
   4   6 -11 1733.93 230.667  19
   4   6 -11 1822.73 275.300  17
  -4  -6 -11 2226.42 239.497  14
  -4  -6 -11 1669.60 567.033   1
   4   6 -10 21145.2 843.991  20
  -4  -6 -10 21739.0 1752.25   1
   4   6 -10 22405.0 817.617  17
   4   6 -10 22258.7 865.023  16
  -4  -6 -10 22045.1 678.036  14
  -4   6  10 23362.6 1772.25   2
  -4  -6  -9 41674.7 2351.21   1
  -4   6   9 38990.4 2211.06   2
  -4  -6  -8 11815.4 1233.76   1
  -4   6   8 12399.1 1230.50   2
  -4  -6  -7 52697.8 2453.88   1
  -4   6   7 53886.1 2472.31   2
  -4   6   6 13535.9 1219.85   2
  -4  -6  -6 11948.3 1169.95   1
  -4   6   5 77872.2 2796.83   2
  -4  -6  -5 77519.4 2786.86   1
  -4   6   4 13582.6 1150.49   2
  -4  -6  -4 15509.2 1226.62   1
  -4  -6  -3 16423.4 1228.09   1
  -4   6   3 17339.0 1261.32   2
  -4  -6  -2 5059.37 711.331   1
  -4   6   2 4490.20 647.296   2
  -4   6   1 22934.5 956.099   4
  -4  -6  -1 25441.6 1477.78   1
  -4   6   1 23168.8 1386.25   2
  -4  -6   0 41022.3 2091.38   3
  -4   6   0 39323.8 1307.59   4
  -4   6   0 40037.8 1785.51   2
  -4  -6   0 43330.8 1336.25   4
  -4   6  -1 22417.0 1059.98   5
  -4  -6   1 24533.3 1639.44   3
  -4  -6   1 23385.8 1035.47   4
  -4   6  -1 22383.5 1302.51   2
  -4  -6   2 7376.35 928.691   3
  -4   6  -2 7481.19 669.890   5
  -4   6  -2 7799.44 775.538   2
  -4   6  -3 17441.2 1045.40   5
  -4  -6   3 17912.5 1423.71   3
  -4   6  -3 16471.0 1052.83   2
  -4  -6   4 11270.8 1163.79   3
  -4   6  -4 9472.94 827.250   5
  -4   6  -4 11545.1 876.237   2
  -4  -6   5 66764.5 2801.69   3
  -4   6  -5 67631.1 2290.45   5
  -4   6  -5 72770.9 2086.51   2
  -4  -6   6 14803.7 1372.08   3
   4  -6  -6 13567.6 943.439   1
  -4   6  -6 13787.6 1103.85   5
  -4  -6   7 52350.7 2631.93   3
  -4   6  -7 51580.7 2199.58   5
   4  -6  -7 56680.0 2037.98   1
  -4   6  -8 13890.3 1215.64   5
  -4  -6   8 13085.2 1377.22   3
  -4  -6   9 34431.0 2272.45   3
  -4   6  -9 39124.0 2116.13   5
  -4  -6  10 19504.0 1746.07   3
  -4   6 -10 20339.9 1600.43   5
  -4   6 -10 21953.5 708.370   8
  -4  -6  11 1566.44 194.919   9
  -4   6 -11 940.606 434.482   5
  -4   6 -11 1190.81 215.611   8
  -4   6 -11 929.330 172.350  18
  -4  -6  11 1397.71 526.369   3
  -4   6 -11 1303.85 204.430  20
  -4  -6  12 13404.4 1538.64   3
  -4  -6  12 13804.4 536.061   9
  -4   6 -12 13189.7 588.547  20
  -4   6 -12 12575.1 1361.46   5
  -4   6 -12 14422.3 626.203   8
  -4   6 -12 13573.7 587.178  18
  -4   6 -13 4455.65 358.720  20
  -4   6 -13 4582.92 378.342   8
  -4   6 -13 4753.27 385.604  18
  -4  -6  13 4637.49 940.300   3
  -4   6 -13 5042.67 884.840   5
  -4  -6  13 4856.81 325.554   9
  -4   6 -14 886.271 235.405   8
  -4   6 -14 548.135 431.809   5
  -4   6 -14 629.274 192.907  18
  -4  -6  14 821.415 195.386  13
  -4   6 -15 14877.7 665.211  18
  -4  -6  15 14267.5 646.213  13
  -4   6 -16 14928.1 681.936  10
  -4   6 -16 14588.8 663.534  18
  -4  -6  16 14606.8 648.116  13
  -4   6 -17 18879.0 757.553  18
  -4   6 -17 20132.8 778.413  10
  -4  -6  17 19051.6 733.802  13
  -4   6 -18 6085.22 429.507  18
   4  -6 -18 7330.50 456.228  18
  -4   6 -18 6865.49 452.149  10
  -4  -6  18 6490.77 437.631  13
  -4   6 -19 1201.77 212.264  10
  -4   6 -19 917.482 202.068  18
   4  -6 -19 1080.01 207.471  18
  -4  -6  19 1038.40 224.891  15
  -4  -6  19 1243.09 220.372  13
  -4   6 -20 3473.40 310.889  18
  -4   6 -20 3562.18 301.829  10
  -4  -6  20 3857.96 345.153  15
   4  -6 -20 4103.63 316.785  18
  -4  -6  20 3789.26 308.369  13
  -4  -6  21 3515.90 297.905  15
  -4   6 -21 3211.11 252.941  10
   4  -6 -21 3710.74 274.602  18
  -4  -6  21 3277.44 258.464  13
   4  -6 -22 908.248 142.445  18
  -4  -6  22 1087.91 174.056  15
  -4  -6  23 7249.26 298.826  15
   4  -6 -23 6700.25 278.336  14
  -4   7  22 8333.77 352.817  11
  -4  -7 -22 7050.73 264.747  14
  -4   7  21 7834.65 394.613  11
  -4  -7 -21 7040.34 327.046  14
  -4   7  20 1309.38 206.708  11
  -4  -7 -20 1336.21 183.616  14
  -4   7  19 19826.4 716.005  11
  -4  -7 -19 19317.1 646.206  14
  -4   7  18 5639.06 421.214  11
   4   7 -18 5828.54 361.896  19
  -4  -7 -18 5777.76 395.928  14
  -4   7  17 6845.44 470.035  11
   4   7 -17 6178.68 394.885  19
  -4  -7 -17 6554.96 425.109  14
   4   7 -16 9199.74 502.833  19
  -4   7  16 9998.90 566.619  11
  -4  -7 -16 10590.6 544.863  14
  -4   7  15 1223.50 247.959  11
   4   7 -15 1599.35 323.913  17
   4   7 -15 1275.32 221.541  19
  -4  -7 -15 1316.62 223.815  14
  -4  -7 -14 19603.1 740.095  14
  -4   7  14 20889.1 802.497  11
   4   7 -14 19467.5 731.575  19
   4   7 -14 20430.4 911.111  17
  -4   7  14 21430.2 727.871   7
  -4   7  13 3316.64 332.374  11
  -4  -7 -13 3084.79 308.650  14
   4   7 -13 3025.44 310.867  19
   4   7 -13 2944.27 380.860  17
  -4   7  13 3279.93 306.996   7
  -4   7  12 4117.23 336.679   7
  -4   7  12 4218.33 365.885  11
  -4  -7 -12 4768.87 941.819   1
   4   7 -12 4054.65 344.865  19
   4   7 -12 4627.78 441.403  17
[truncated: 621,301 more chars]
