# Supplementary material for: Homochiral D4-symmetric metal–organic cages from stereogenic Ru(II) metalloligands for effective enantioseparation of atropisomeric molecules
Source: Nat Commun. 2016 Feb 3;7:10487. doi: 10.1038/ncomms10487 (PMC4742817; doi:10.1038/ncomms10487)
Supplement: Supplementary Data 1 — Crystallographic Information Files [file ncomms10487-s2.zip › CIFs/CIF4.cif]

 
data_lambda-1
 
_audit_creation_method            'SHELXL-2014/7'
_shelx_SHELXL_version_number      '2014/7'
_chemical_name_systematic         ?
_chemical_name_common             ?
_chemical_melting_point           ?
_chemical_formula_moiety          ?
_chemical_formula_sum
 'C83 H62 F24 N14 P4 Ru2' 
_chemical_formula_weight          2037.48

loop_
 _atom_type_symbol
 _atom_type_description
 _atom_type_scat_dispersion_real
 _atom_type_scat_dispersion_imag
 _atom_type_scat_source
 'C'  'C'   0.0033   0.0016
 'International Tables Vol C Tables 4.2.6.8 and 6.1.1.4'
 'H'  'H'   0.0000   0.0000
 'International Tables Vol C Tables 4.2.6.8 and 6.1.1.4'
 'N'  'N'   0.0061   0.0033
 'International Tables Vol C Tables 4.2.6.8 and 6.1.1.4'
 'F'  'F'   0.0171   0.0103
 'International Tables Vol C Tables 4.2.6.8 and 6.1.1.4'
 'P'  'P'   0.1023   0.0942
 'International Tables Vol C Tables 4.2.6.8 and 6.1.1.4'
 'Ru'  'Ru'  -1.2594   0.8363
 'International Tables Vol C Tables 4.2.6.8 and 6.1.1.4'
 
_space_group_crystal_system       tetragonal
_space_group_IT_number            78
_space_group_name_H-M_alt         'P 43'
_space_group_name_Hall            'P 4cw'
 
_shelx_space_group_comment
;
The symmetry employed for this shelxl refinement is uniquely defined
by the following loop, which should always be used as a source of
symmetry information in preference to the above space-group names.
They are only intended as comments.
;
 
loop_
 _space_group_symop_operation_xyz
 'x, y, z'
 '-y, x, z+3/4'
 '-x, -y, z+1/2'
 'y, -x, z+1/4'
 
_cell_length_a                    25.58020(10)
_cell_length_b                    25.58020(10)
_cell_length_c                    12.57090(10)
_cell_angle_alpha                 90
_cell_angle_beta                  90
_cell_angle_gamma                 90
_cell_volume                      8225.73(9)
_cell_formula_units_Z             4
_cell_measurement_temperature     150(2)
_cell_measurement_reflns_used   33925
_cell_measurement_theta_min     2.8653
_cell_measurement_theta_max     29.8649
 
_exptl_crystal_description        needle
_exptl_crystal_colour             orange
_exptl_crystal_density_meas       ?
_exptl_crystal_density_method     ?
_exptl_crystal_density_diffrn     1.645          
_exptl_crystal_F_000              4088
_exptl_transmission_factor_min    ?
_exptl_transmission_factor_max    ?
_exptl_crystal_size_max           0.4
_exptl_crystal_size_mid           0.2
_exptl_crystal_size_min           0.2
_exptl_absorpt_coefficient_mu     0.556
_shelx_estimated_absorpt_T_min    0.808
_shelx_estimated_absorpt_T_max    0.897
_exptl_absorpt_correction_T_min   0.80161
_exptl_absorpt_correction_T_max   1.00000
_exptl_absorpt_correction_type    'multi-scan' 
_exptl_absorpt_process_details
;
CrysAlisPro, Agilent Technologies,
Version 1.171.36.32 (release 02-08-2013 CrysAlis171 .NET)
(compiled Aug  2 2013,16:46:58)
Empirical absorption correction using spherical harmonics,
 implemented in SCALE3 ABSPACK scaling algorithm.
;
_exptl_absorpt_special_details    ?
_diffrn_ambient_temperature       150(2)
_diffrn_radiation_wavelength      0.71073
_diffrn_radiation_type            MoK\a
_diffrn_radiation_source 'SuperNova (Mo) X-ray Source'
_diffrn_radiation_monochromator 'mirror'
_diffrn_measurement_device_type 'SuperNova, Dual, Cu at zero, Atlas'
_diffrn_detector_area_resol_mean 10.6525
_diffrn_measurement_method        '\w scans'
_diffrn_reflns_number             68861
_diffrn_reflns_av_unetI/netI      0.0358
_diffrn_reflns_av_R_equivalents   0.0332
_diffrn_reflns_limit_h_min        -34
_diffrn_reflns_limit_h_max        33
_diffrn_reflns_limit_k_min        -33
_diffrn_reflns_limit_k_max        34
_diffrn_reflns_limit_l_min        -17
_diffrn_reflns_limit_l_max        16
_diffrn_reflns_theta_min          2.871
_diffrn_reflns_theta_max          28.996
_diffrn_reflns_theta_full         25.242
_diffrn_measured_fraction_theta_max   0.965
_diffrn_measured_fraction_theta_full  0.998
_diffrn_reflns_Laue_measured_fraction_max    0.965
_diffrn_reflns_Laue_measured_fraction_full   0.998
_diffrn_reflns_point_group_measured_fraction_max   0.923
_diffrn_reflns_point_group_measured_fraction_full  0.998
_reflns_number_total              20142
_reflns_number_gt                 17755
_reflns_threshold_expression      'I > 2\s(I)'
_reflns_Friedel_coverage          0.832
_reflns_Friedel_fraction_max      0.876
_reflns_Friedel_fraction_full     0.998
 
_reflns_special_details
;
 Reflections were merged by SHELXL according to the crystal
 class for the calculation of statistics and refinement.
 
 _reflns_Friedel_fraction is defined as the number of unique
 Friedel pairs measured divided by the number that would be
 possible theoretically, ignoring centric projections and
 systematic absences.
;
 
_computing_data_collection 
;
CrysAlisPro, Agilent Technologies,
Version 1.171.36.21 (release 14-08-2012 CrysAlis171 .NET)
(compiled Sep 14 2012,17:21:16)
;
_computing_cell_refinement
;
CrysAlisPro, Agilent Technologies,
Version 1.171.36.21 (release 14-08-2012 CrysAlis171 .NET)
(compiled Sep 14 2012,17:21:16)
;
_computing_data_reduction
;
CrysAlisPro, Agilent Technologies,
Version 1.171.36.21 (release 14-08-2012 CrysAlis171 .NET)
(compiled Sep 14 2012,17:21:16)
;
_computing_structure_refinement 'SHELXL-2014/7 (Sheldrick, 2014)'
_computing_molecular_graphics     ?
_computing_publication_material   ?
_refine_special_details           
;
The data/parameter ratio (9.59) is relatively poor due to small
crystal size and weak diffraction. 
The solvated toluene molecules are disordered over two positions
and treated with the benzene rings modelled by AFIX 66.
The methyl groups were fixed by DFIX. FLAT was used to constrain 
all toluene atoms being planar. ISOR was applied to all
the disordered toluene atoms. Totally 99 restraints
were resulted.
;
_refine_ls_structure_factor_coef  Fsqd
_refine_ls_matrix_type            full
_refine_ls_weighting_scheme       calc
_refine_ls_weighting_details
'w=1/[\s^2^(Fo^2^)+(0.0594P)^2^+4.5540P] where P=(Fo^2^+2Fc^2^)/3'
_atom_sites_solution_primary      ?
_atom_sites_solution_secondary    ?
_atom_sites_solution_hydrogens    geom
_refine_ls_hydrogen_treatment     constr
_refine_ls_extinction_method      none
_refine_ls_extinction_coef        .
_refine_ls_abs_structure_details
;
 Flack x determined using 7351 quotients [(I+)-(I-)]/[(I+)+(I-)]
 (Parsons, Flack and Wagner, Acta Cryst. B69 (2013) 249-259).
;
_refine_ls_abs_structure_Flack    -0.033(8)
_chemical_absolute_configuration  ?
_refine_ls_number_reflns          20142
_refine_ls_number_parameters      1188
_refine_ls_number_restraints      99
_refine_ls_R_factor_all           0.0509
_refine_ls_R_factor_gt            0.0408
_refine_ls_wR_factor_ref          0.1071
_refine_ls_wR_factor_gt           0.0996
_refine_ls_goodness_of_fit_ref    1.025
_refine_ls_restrained_S_all       1.025
_refine_ls_shift/su_max           0.011
_refine_ls_shift/su_mean          0.000
 
loop_
 _atom_site_label
 _atom_site_type_symbol
 _atom_site_fract_x
 _atom_site_fract_y
 _atom_site_fract_z
 _atom_site_U_iso_or_equiv
 _atom_site_adp_type
 _atom_site_occupancy
 _atom_site_site_symmetry_order  
 _atom_site_calc_flag
 _atom_site_refinement_flags_posn
 _atom_site_refinement_flags_adp
 _atom_site_refinement_flags_occupancy
 _atom_site_disorder_assembly
 _atom_site_disorder_group
Ru1 Ru 0.72777(2) 0.57186(2) 0.13988(3) 0.02628(8) Uani 1 1 d . . . . .
Ru2 Ru 0.22328(2) 0.09514(2) 0.15839(3) 0.02764(9) Uani 1 1 d . . . . .
P1 P 0.65329(8) 0.80565(7) 0.03216(16) 0.0602(4) Uani 1 1 d . . . . .
P2 P 0.56967(6) 0.64123(7) 0.51337(17) 0.0587(5) Uani 1 1 d . . . . .
P3 P 0.86803(6) 0.67804(7) 0.52674(13) 0.0484(3) Uani 1 1 d . . . . .
P4 P 0.05493(6) 0.14967(6) 0.52583(15) 0.0491(4) Uani 1 1 d . . . . .
F1 F 0.7114(2) 0.8219(3) 0.0092(6) 0.122(2) Uani 1 1 d . . . . .
F2 F 0.6665(3) 0.7820(3) 0.1437(5) 0.147(3) Uani 1 1 d . . . . .
F3 F 0.59430(19) 0.7876(2) 0.0451(5) 0.0989(17) Uani 1 1 d . . . . .
F4 F 0.6404(3) 0.8268(3) -0.0814(5) 0.122(2) Uani 1 1 d . . . . .
F5 F 0.6384(4) 0.8597(2) 0.0761(7) 0.156(3) Uani 1 1 d . . . . .
F6 F 0.6660(2) 0.74983(19) -0.0180(5) 0.0946(15) Uani 1 1 d . . . . .
F7 F 0.5638(2) 0.69503(19) 0.5749(5) 0.0931(16) Uani 1 1 d . . . . .
F8 F 0.6139(2) 0.6271(3) 0.6022(5) 0.117(2) Uani 1 1 d . . . . .
F9 F 0.61588(17) 0.6648(2) 0.4447(4) 0.0861(14) Uani 1 1 d . . . . .
F10 F 0.5784(3) 0.5887(3) 0.4574(9) 0.190(5) Uani 1 1 d . . . . .
F11 F 0.5292(2) 0.6609(4) 0.4330(5) 0.163(4) Uani 1 1 d . . . . .
F12 F 0.5251(2) 0.6196(2) 0.5883(7) 0.132(3) Uani 1 1 d . . . . .
F13 F 0.8817(3) 0.7039(2) 0.6373(5) 0.136(3) Uani 1 1 d . . . . .
F14 F 0.9241(2) 0.6915(3) 0.4905(7) 0.132(3) Uani 1 1 d . . . . .
F15 F 0.8862(3) 0.6248(2) 0.5735(5) 0.131(3) Uani 1 1 d . . . . .
F16 F 0.8523(3) 0.6498(2) 0.4227(4) 0.123(2) Uani 1 1 d . . . . .
F17 F 0.8105(2) 0.6673(3) 0.5609(7) 0.148(3) Uani 1 1 d . . . . .
F18 F 0.8505(2) 0.7327(2) 0.4757(5) 0.1054(19) Uani 1 1 d . . . . .
F19 F 0.1011(2) 0.1764(2) 0.4655(5) 0.108(2) Uani 1 1 d . . . . .
F20 F 0.0674(2) 0.1003(2) 0.4620(7) 0.132(3) Uani 1 1 d . . . . .
F21 F 0.0978(3) 0.1347(4) 0.6120(5) 0.173(4) Uani 1 1 d . . . . .
F22 F 0.0107(2) 0.1247(2) 0.5933(6) 0.132(3) Uani 1 1 d . . . . .
F23 F 0.0451(2) 0.1998(3) 0.5968(6) 0.129(3) Uani 1 1 d . . . . .
F24 F 0.0154(3) 0.1704(4) 0.4461(5) 0.156(4) Uani 1 1 d . . . . .
N1 N 0.79723(14) 0.53105(14) 0.1413(4) 0.0308(8) Uani 1 1 d . . . . .
N2 N 0.73698(16) 0.56162(16) 0.3014(3) 0.0290(8) Uani 1 1 d . . . . .
N3 N 0.68118(15) 0.50584(15) 0.1292(3) 0.0301(8) Uani 1 1 d . . . . .
N4 N 0.65510(15) 0.60628(15) 0.1489(4) 0.0318(8) Uani 1 1 d . . . . .
N5 N 0.72984(16) 0.58703(17) -0.0212(3) 0.0309(9) Uani 1 1 d . . . . .
N6 N 0.77011(14) 0.64068(14) 0.1400(3) 0.0303(8) Uani 1 1 d . . . . .
N7 N 0.29805(15) 0.06470(15) 0.1683(3) 0.0324(8) Uani 1 1 d . . . . .
N8 N 0.22869(15) 0.08271(17) 0.3205(3) 0.0289(9) Uani 1 1 d . . . . .
N9 N 0.18521(14) 0.02450(14) 0.1457(3) 0.0291(8) Uani 1 1 d . . . . .
N10 N 0.14672(15) 0.12013(16) 0.1622(3) 0.0332(8) Uani 1 1 d . . . . .
N11 N 0.22278(15) 0.11030(17) -0.0021(3) 0.0311(9) Uani 1 1 d . . . . .
N12 N 0.25744(16) 0.16781(15) 0.1578(4) 0.0357(9) Uani 1 1 d . . . . .
N13 N 0.0270(3) 0.4754(3) 0.3402(7) 0.086(2) Uani 1 1 d . . . . .
N14 N 0.5090(4) 0.8313(4) 0.5317(7) 0.113(3) Uani 1 1 d . . . . .
C1 C 0.8244(2) 0.5125(2) 0.0580(5) 0.0445(13) Uani 1 1 d . . . . .
H1 H 0.8111 0.5175 -0.0118 0.053 Uiso 1 1 calc R U . . .
C2 C 0.8717(2) 0.4863(3) 0.0715(5) 0.0548(16) Uani 1 1 d . . . . .
H2 H 0.8901 0.4733 0.0114 0.066 Uiso 1 1 calc R U . . .
C3 C 0.8918(2) 0.4793(3) 0.1717(6) 0.0575(17) Uani 1 1 d . . . . .
H3 H 0.9242 0.4617 0.1810 0.069 Uiso 1 1 calc R U . . .
C4 C 0.8642(2) 0.4982(2) 0.2610(5) 0.0468(13) Uani 1 1 d . . . . .
C5 C 0.8820(2) 0.4942(3) 0.3688(6) 0.0556(16) Uani 1 1 d . . . . .
H5 H 0.9154 0.4797 0.3834 0.067 Uiso 1 1 calc R U . . .
C6 C 0.8516(2) 0.5110(3) 0.4496(5) 0.0535(15) Uani 1 1 d . . . . .
H6 H 0.8643 0.5082 0.5204 0.064 Uiso 1 1 calc R U . . .
C7 C 0.8011(2) 0.5329(2) 0.4320(4) 0.0410(12) Uani 1 1 d . . . . .
C8 C 0.7664(2) 0.5490(2) 0.5137(4) 0.0441(13) Uani 1 1 d . . . . .
H8 H 0.7759 0.5451 0.5864 0.053 Uiso 1 1 calc R U . . .
C9 C 0.7200(2) 0.5699(2) 0.4872(4) 0.0390(13) Uani 1 1 d . . . . .
H9 H 0.6967 0.5808 0.5417 0.047 Uiso 1 1 calc R U . . .
C10 C 0.70550(18) 0.57579(18) 0.3807(4) 0.0311(10) Uani 1 1 d . . . . .
H10 H 0.6723 0.5903 0.3644 0.037 Uiso 1 1 calc R U . . .
C11 C 0.78415(19) 0.53975(19) 0.3272(4) 0.0319(10) Uani 1 1 d . . . . .
C12 C 0.8165(2) 0.5228(2) 0.2408(4) 0.0361(11) Uani 1 1 d . . . . .
C13 C 0.6948(2) 0.45597(19) 0.1225(4) 0.0399(11) Uani 1 1 d . . . . .
H13 H 0.7309 0.4475 0.1241 0.048 Uiso 1 1 calc R U . . .
C14 C 0.6583(3) 0.4148(2) 0.1131(5) 0.0527(15) Uani 1 1 d . . . . .
H14 H 0.6696 0.3795 0.1101 0.063 Uiso 1 1 calc R U . . .
C15 C 0.6059(3) 0.4270(3) 0.1084(5) 0.0545(16) Uani 1 1 d . . . . .
H15 H 0.5807 0.4001 0.0995 0.065 Uiso 1 1 calc R U . . .
C16 C 0.5899(2) 0.4784(2) 0.1165(4) 0.0439(13) Uani 1 1 d . . . . .
C17 C 0.5362(2) 0.4958(3) 0.1165(5) 0.0587(17) Uani 1 1 d . . . . .
H17 H 0.5092 0.4709 0.1053 0.070 Uiso 1 1 calc R U . . .
C18 C 0.5234(2) 0.5452(3) 0.1316(5) 0.0613(18) Uani 1 1 d . . . . .
H18 H 0.4875 0.5544 0.1351 0.074 Uiso 1 1 calc R U . . .
C19 C 0.56202(19) 0.5852(2) 0.1427(4) 0.0453(12) Uani 1 1 d . . . . .
C20 C 0.5512(3) 0.6390(3) 0.1580(5) 0.0611(18) Uani 1 1 d . . . . .
H20 H 0.5160 0.6506 0.1633 0.073 Uiso 1 1 calc R U . . .
C21 C 0.5904(3) 0.6736(3) 0.1648(5) 0.0575(17) Uani 1 1 d . . . . .
H21 H 0.5828 0.7097 0.1738 0.069 Uiso 1 1 calc R U . . .
C22 C 0.6431(2) 0.6567(2) 0.1589(5) 0.0461(13) Uani 1 1 d . . . . .
H22 H 0.6704 0.6818 0.1621 0.055 Uiso 1 1 calc R U . . .
C23 C 0.61479(17) 0.5712(2) 0.1397(4) 0.0344(10) Uani 1 1 d . . . . .
C24 C 0.62850(18) 0.51768(19) 0.1280(4) 0.0329(10) Uani 1 1 d . . . . .
C25 C 0.70887(19) 0.55995(19) -0.1009(4) 0.0361(10) Uani 1 1 d . . . . .
H25 H 0.6894 0.5293 -0.0852 0.043 Uiso 1 1 calc R U . . .
C26 C 0.7146(3) 0.5754(2) -0.2073(5) 0.0454(13) Uani 1 1 d . . . . .
H26 H 0.6989 0.5552 -0.2622 0.055 Uiso 1 1 calc R U . . .
C27 C 0.7424(3) 0.6189(2) -0.2324(4) 0.0470(14) Uani 1 1 d . . . . .
H27 H 0.7461 0.6294 -0.3045 0.056 Uiso 1 1 calc R U . . .
C28 C 0.7657(2) 0.6482(2) -0.1510(4) 0.0387(11) Uani 1 1 d . . . . .
C29 C 0.7969(3) 0.6944(2) -0.1685(5) 0.0533(15) Uani 1 1 d . . . . .
H29 H 0.8033 0.7059 -0.2392 0.064 Uiso 1 1 calc R U . . .
C30 C 0.8171(3) 0.7214(2) -0.0865(5) 0.0527(15) Uani 1 1 d . . . . .
H30 H 0.8373 0.7518 -0.1004 0.063 Uiso 1 1 calc R U . . .
C31 C 0.8087(2) 0.7054(2) 0.0210(5) 0.0441(13) Uani 1 1 d . . . . .
C32 C 0.8292(2) 0.7317(2) 0.1114(5) 0.0479(14) Uani 1 1 d . . . . .
H32 H 0.8491 0.7628 0.1028 0.058 Uiso 1 1 calc R U . . .
C33 C 0.8203(2) 0.7125(2) 0.2092(5) 0.0468(13) Uani 1 1 d . . . . .
H33 H 0.8342 0.7299 0.2698 0.056 Uiso 1 1 calc R U . . .
C34 C 0.7905(2) 0.6665(2) 0.2222(4) 0.0370(11) Uani 1 1 d . . . . .
H34 H 0.7847 0.6535 0.2920 0.044 Uiso 1 1 calc R U . . .
C35 C 0.7795(2) 0.66003(19) 0.0405(4) 0.0335(10) Uani 1 1 d . . . . .
C36 C 0.7573(2) 0.63149(19) -0.0459(4) 0.0334(10) Uani 1 1 d . . . . .
C37 C 0.3341(2) 0.0601(3) 0.0928(5) 0.0470(13) Uani 1 1 d . . . . .
H37 H 0.3259 0.0709 0.0224 0.056 Uiso 1 1 calc R U . . .
C38 C 0.3840(2) 0.0399(3) 0.1136(5) 0.0534(15) Uani 1 1 d . . . . .
H38 H 0.4089 0.0375 0.0577 0.064 Uiso 1 1 calc R U . . .
C39 C 0.3972(2) 0.0238(2) 0.2123(6) 0.0496(14) Uani 1 1 d . . . . .
H39 H 0.4308 0.0095 0.2255 0.059 Uiso 1 1 calc R U . . .
C40 C 0.36052(19) 0.0285(2) 0.2958(4) 0.0373(11) Uani 1 1 d . . . . .
C41 C 0.3700(2) 0.01344(19) 0.4033(5) 0.0424(12) Uani 1 1 d . . . . .
H41 H 0.4023 -0.0026 0.4215 0.051 Uiso 1 1 calc R U . . .
C42 C 0.3341(2) 0.0215(2) 0.4791(5) 0.0428(12) Uani 1 1 d . . . . .
H42 H 0.3418 0.0114 0.5502 0.051 Uiso 1 1 calc R U . . .
C43 C 0.2848(2) 0.04482(19) 0.4561(4) 0.0344(10) Uani 1 1 d . . . . .
C44 C 0.2454(2) 0.0553(2) 0.5326(4) 0.0430(12) Uani 1 1 d . . . . .
H44 H 0.2501 0.0449 0.6045 0.052 Uiso 1 1 calc R U . . .
C45 C 0.2009(2) 0.0804(2) 0.5024(4) 0.0432(13) Uani 1 1 d . . . . .
H45 H 0.1750 0.0889 0.5538 0.052 Uiso 1 1 calc R U . . .
C46 C 0.19349(18) 0.09368(18) 0.3961(4) 0.0346(10) Uani 1 1 d . . . . .
H46 H 0.1622 0.1112 0.3765 0.041 Uiso 1 1 calc R U . . .
C47 C 0.27408(18) 0.05959(18) 0.3512(4) 0.0289(9) Uani 1 1 d . . . . .
C48 C 0.31192(18) 0.05014(18) 0.2691(4) 0.0315(10) Uani 1 1 d . . . . .
C49 C 0.2051(2) -0.02367(19) 0.1380(4) 0.0408(11) Uani 1 1 d . . . . .
H49 H 0.2420 -0.0279 0.1410 0.049 Uiso 1 1 calc R U . . .
C50 C 0.1734(3) -0.0684(2) 0.1257(5) 0.0499(14) Uani 1 1 d . . . . .
H50 H 0.1891 -0.1019 0.1187 0.060 Uiso 1 1 calc R U . . .
C51 C 0.1203(3) -0.0635(2) 0.1239(5) 0.0542(16) Uani 1 1 d . . . . .
H51 H 0.0988 -0.0935 0.1160 0.065 Uiso 1 1 calc R U . . .
C52 C 0.0978(2) -0.0139(2) 0.1337(4) 0.0449(12) Uani 1 1 d . . . . .
C53 C 0.0427(2) -0.0045(3) 0.1344(5) 0.0573(16) Uani 1 1 d . . . . .
H53 H 0.0193 -0.0331 0.1263 0.069 Uiso 1 1 calc R U . . .
C54 C 0.0235(2) 0.0439(3) 0.1461(5) 0.0624(18) Uani 1 1 d . . . . .
H54 H -0.0133 0.0488 0.1473 0.075 Uiso 1 1 calc R U . . .
C55 C 0.05701(19) 0.0887(2) 0.1569(4) 0.0455(13) Uani 1 1 d . . . . .
C56 C 0.0397(2) 0.1406(3) 0.1677(5) 0.0598(18) Uani 1 1 d . . . . .
H56 H 0.0034 0.1481 0.1708 0.072 Uiso 1 1 calc R U . . .
C57 C 0.0748(3) 0.1793(3) 0.1736(6) 0.0638(19) Uani 1 1 d . . . . .
H57 H 0.0631 0.2144 0.1807 0.077 Uiso 1 1 calc R U . . .
C58 C 0.1282(2) 0.1687(2) 0.1694(5) 0.0473(13) Uani 1 1 d . . . . .
H58 H 0.1522 0.1970 0.1717 0.057 Uiso 1 1 calc R U . . .
C59 C 0.11141(18) 0.08029(19) 0.1537(4) 0.0343(10) Uani 1 1 d . . . . .
C60 C 0.13149(17) 0.02892(18) 0.1452(4) 0.0333(9) Uani 1 1 d . . . . .
C61 C 0.2036(2) 0.0812(2) -0.0819(4) 0.0382(11) Uani 1 1 d . . . . .
H61 H 0.1896 0.0476 -0.0663 0.046 Uiso 1 1 calc R U . . .
C62 C 0.2034(3) 0.0987(2) -0.1876(5) 0.0473(14) Uani 1 1 d . . . . .
H62 H 0.1882 0.0776 -0.2415 0.057 Uiso 1 1 calc R U . . .
C63 C 0.2249(2) 0.1456(2) -0.2138(5) 0.0478(13) Uani 1 1 d . . . . .
H63 H 0.2256 0.1569 -0.2858 0.057 Uiso 1 1 calc R U . . .
C64 C 0.2464(2) 0.1774(2) -0.1325(4) 0.0422(12) Uani 1 1 d . . . . .
C65 C 0.2700(2) 0.2272(3) -0.1508(5) 0.0546(16) Uani 1 1 d . . . . .
H65 H 0.2724 0.2403 -0.2214 0.065 Uiso 1 1 calc R U . . .
C66 C 0.2889(2) 0.2557(2) -0.0696(5) 0.0526(15) Uani 1 1 d . . . . .
H66 H 0.3045 0.2887 -0.0841 0.063 Uiso 1 1 calc R U . . .
C67 C 0.2862(2) 0.2375(2) 0.0388(5) 0.0421(12) Uani 1 1 d . . . . .
C68 C 0.3068(3) 0.2641(2) 0.1268(6) 0.0578(17) Uani 1 1 d . . . . .
H68 H 0.3238 0.2968 0.1178 0.069 Uiso 1 1 calc R U . . .
C69 C 0.3022(3) 0.2428(3) 0.2240(6) 0.0595(17) Uani 1 1 d . . . . .
H69 H 0.3160 0.2609 0.2837 0.071 Uiso 1 1 calc R U . . .
C70 C 0.2773(2) 0.1944(2) 0.2392(5) 0.0471(14) Uani 1 1 d . . . . .
H70 H 0.2745 0.1804 0.3090 0.056 Uiso 1 1 calc R U . . .
C71 C 0.26272(19) 0.1887(2) 0.0593(4) 0.0352(11) Uani 1 1 d . . . . .
C72 C 0.24305(19) 0.15882(19) -0.0282(4) 0.0338(10) Uani 1 1 d . . . . .
C73 C 0.0570(3) 0.4440(3) 0.3439(6) 0.0605(17) Uani 1 1 d . . . . .
C74 C 0.0968(3) 0.4033(3) 0.3477(7) 0.076(2) Uani 1 1 d . . . . .
H74A H 0.0853 0.3733 0.3051 0.114 Uiso 1 1 calc R U . . .
H74B H 0.1020 0.3922 0.4216 0.114 Uiso 1 1 calc R U . . .
H74C H 0.1297 0.4169 0.3191 0.114 Uiso 1 1 calc R U . . .
C75 C 0.5425(4) 0.8184(4) 0.4869(9) 0.088(3) Uani 1 1 d . . . . .
C76 C 0.5866(4) 0.8002(5) 0.4169(12) 0.141(6) Uani 1 1 d . . . . .
H76A H 0.5723 0.7856 0.3510 0.212 Uiso 1 1 calc R U . . .
H76B H 0.6068 0.7733 0.4542 0.212 Uiso 1 1 calc R U . . .
H76C H 0.6094 0.8299 0.3999 0.212 Uiso 1 1 calc R U . . .
C77 C 0.9814(6) 0.4155(4) 0.5904(14) 0.073(9) Uani 0.377(15) 1 d DG U P A 1
C78 C 1.0257(5) 0.3881(6) 0.6213(17) 0.076(10) Uani 0.377(15) 1 d DG U P A 1
H78 H 1.0539 0.4060 0.6546 0.091 Uiso 0.377(15) 1 calc R U P A 1
C79 C 1.0289(4) 0.3346(6) 0.6036(15) 0.081(8) Uani 0.377(15) 1 d G U P A 1
H79 H 1.0592 0.3158 0.6248 0.097 Uiso 0.377(15) 1 calc R U P A 1
C80 C 0.9877(4) 0.3084(4) 0.5550(12) 0.048(5) Uani 0.377(15) 1 d G U P A 1
H80 H 0.9898 0.2718 0.5429 0.058 Uiso 0.377(15) 1 calc R U P A 1
C81 C 0.9433(4) 0.3358(4) 0.5241(12) 0.058(8) Uani 0.377(15) 1 d G U P A 1
H81 H 0.9151 0.3180 0.4909 0.069 Uiso 0.377(15) 1 calc R U P A 1
C82 C 0.9401(5) 0.3894(4) 0.5418(12) 0.060(7) Uani 0.377(15) 1 d DG U P A 1
H82 H 0.9098 0.4081 0.5207 0.072 Uiso 0.377(15) 1 calc R U P A 1
C83 C 0.9767(9) 0.4733(5) 0.6025(18) 0.083(8) Uani 0.377(15) 1 d D U P A 1
H83A H 0.9495 0.4864 0.5545 0.125 Uiso 0.377(15) 1 calc R U P A 1
H83B H 1.0102 0.4898 0.5847 0.125 Uiso 0.377(15) 1 calc R U P A 1
H83C H 0.9674 0.4818 0.6761 0.125 Uiso 0.377(15) 1 calc R U P A 1
C77A C 0.6273(5) 1.0255(5) 0.3693(14) 0.109(8) Uani 0.623(15) 1 d DG U P A 2
C78A C 0.6692(5) 0.9990(7) 0.3243(14) 0.161(15) Uani 0.623(15) 1 d DG U P A 2
H78A H 0.7029 1.0147 0.3231 0.194 Uiso 0.623(15) 1 calc R U P A 2
C79A C 0.6620(7) 0.9495(7) 0.2810(14) 0.162(17) Uani 0.623(15) 1 d G U P A 2
H79A H 0.6906 0.9314 0.2503 0.195 Uiso 0.623(15) 1 calc R U P A 2
C80A C 0.6127(8) 0.9266(5) 0.2828(15) 0.138(11) Uani 0.623(15) 1 d G U P A 2
H80A H 0.6078 0.8928 0.2532 0.165 Uiso 0.623(15) 1 calc R U P A 2
C81A C 0.5708(6) 0.9531(5) 0.3277(12) 0.105(7) Uani 0.623(15) 1 d G U P A 2
H81A H 0.5371 0.9374 0.3289 0.126 Uiso 0.623(15) 1 calc R U P A 2
C82A C 0.5780(5) 1.0026(5) 0.3710(11) 0.078(5) Uani 0.623(15) 1 d DG U P A 2
H82A H 0.5493 1.0207 0.4017 0.093 Uiso 0.623(15) 1 calc R U P A 2
C83A C 0.6350(9) 1.0750(6) 0.4275(17) 0.183(14) Uani 0.623(15) 1 d D U P A 2
H83D H 0.6204 1.1040 0.3859 0.275 Uiso 0.623(15) 1 calc R U P A 2
H83E H 0.6725 1.0809 0.4387 0.275 Uiso 0.623(15) 1 calc R U P A 2
H83F H 0.6173 1.0731 0.4964 0.275 Uiso 0.623(15) 1 calc R U P A 2
 
loop_
 _atom_site_aniso_label
 _atom_site_aniso_U_11
 _atom_site_aniso_U_22
 _atom_site_aniso_U_33
 _atom_site_aniso_U_23
 _atom_site_aniso_U_13
 _atom_site_aniso_U_12
Ru1 0.02693(16) 0.02674(17) 0.02517(17) -0.00019(13) 0.00171(14) 0.00077(13)
Ru2 0.02790(17) 0.02806(17) 0.02696(18) -0.00160(14) 0.00088(14) -0.00135(13)
P1 0.0668(11) 0.0544(10) 0.0594(10) 0.0081(8) -0.0028(9) -0.0109(8)
P2 0.0400(8) 0.0525(9) 0.0836(13) -0.0195(9) 0.0199(8) -0.0088(7)
P3 0.0421(8) 0.0596(9) 0.0435(8) -0.0037(7) -0.0027(6) -0.0042(7)
P4 0.0404(8) 0.0464(8) 0.0603(10) -0.0017(7) 0.0127(7) -0.0005(6)
F1 0.081(4) 0.116(5) 0.168(6) 0.030(4) -0.012(4) -0.043(3)
F2 0.193(7) 0.177(6) 0.071(4) 0.047(4) -0.061(4) -0.069(5)
F3 0.067(3) 0.087(3) 0.144(5) 0.023(3) 0.002(3) -0.007(3)
F4 0.131(5) 0.143(5) 0.090(4) 0.051(4) 0.016(3) 0.050(4)
F5 0.219(8) 0.071(4) 0.177(7) -0.043(4) 0.090(6) -0.045(4)
F6 0.108(4) 0.066(3) 0.110(4) -0.001(3) 0.011(3) 0.008(3)
F7 0.086(3) 0.076(3) 0.118(4) -0.035(3) 0.027(3) 0.002(3)
F8 0.086(4) 0.145(5) 0.121(5) 0.024(4) 0.026(3) 0.036(4)
F9 0.058(2) 0.096(3) 0.104(4) -0.003(3) 0.036(2) -0.005(2)
F10 0.122(5) 0.111(5) 0.336(12) -0.150(7) 0.096(6) -0.056(4)
F11 0.070(4) 0.327(12) 0.092(5) -0.045(6) -0.003(3) 0.057(5)
F12 0.096(4) 0.081(3) 0.218(8) -0.012(4) 0.087(5) -0.029(3)
F13 0.224(8) 0.109(4) 0.076(4) -0.014(3) -0.029(5) -0.058(5)
F14 0.060(3) 0.120(5) 0.217(8) 0.069(5) 0.033(4) 0.001(3)
F15 0.195(7) 0.065(3) 0.135(5) 0.038(3) -0.093(5) -0.025(4)
F16 0.215(7) 0.088(4) 0.067(3) 0.000(3) -0.058(4) -0.005(4)
F17 0.078(4) 0.174(7) 0.193(8) 0.008(6) 0.038(5) -0.022(4)
F18 0.099(4) 0.075(3) 0.142(5) 0.005(3) -0.046(4) 0.016(3)
F19 0.087(3) 0.082(3) 0.155(5) -0.021(3) 0.067(4) -0.023(3)
F20 0.090(4) 0.071(3) 0.234(8) -0.079(4) 0.041(4) -0.018(3)
F21 0.118(5) 0.316(11) 0.083(4) 0.006(5) 0.011(4) 0.114(6)
F22 0.101(4) 0.086(4) 0.211(7) 0.028(4) 0.095(5) -0.010(3)
F23 0.096(4) 0.121(5) 0.169(6) -0.085(5) 0.039(4) -0.006(3)
F24 0.103(4) 0.278(10) 0.087(4) 0.027(5) -0.002(3) 0.097(6)
N1 0.0293(17) 0.0335(19) 0.0296(19) 0.0003(18) 0.0049(18) 0.0019(15)
N2 0.031(2) 0.0283(19) 0.028(2) 0.0024(16) 0.0012(16) 0.0004(16)
N3 0.0327(19) 0.0318(19) 0.026(2) -0.0001(16) 0.0028(16) -0.0015(15)
N4 0.0362(19) 0.0344(19) 0.0249(19) 0.0023(18) -0.0012(18) 0.0085(16)
N5 0.036(2) 0.032(2) 0.025(2) 0.0001(18) 0.0016(16) 0.0020(16)
N6 0.0337(18) 0.0294(18) 0.0279(19) -0.0009(17) 0.0015(18) 0.0002(15)
N7 0.0295(18) 0.036(2) 0.032(2) -0.0034(17) 0.0044(17) -0.0009(15)
N8 0.0274(19) 0.0307(19) 0.029(2) -0.0018(17) 0.0026(15) -0.0023(15)
N9 0.0327(18) 0.0295(17) 0.0250(19) -0.0004(17) -0.0017(17) -0.0016(14)
N10 0.0322(19) 0.038(2) 0.029(2) 0.0017(18) 0.0000(17) 0.0072(16)
N11 0.033(2) 0.033(2) 0.028(2) 0.0006(17) 0.0037(16) -0.0002(16)
N12 0.038(2) 0.0302(18) 0.039(2) -0.0052(19) 0.001(2) -0.0053(16)
N13 0.080(5) 0.072(5) 0.108(6) -0.028(4) -0.002(4) -0.006(4)
N14 0.146(9) 0.099(7) 0.094(6) -0.006(5) 0.027(6) 0.039(6)
C1 0.039(3) 0.052(3) 0.043(3) 0.002(3) 0.010(2) 0.006(2)
C2 0.048(3) 0.062(4) 0.055(4) 0.001(3) 0.016(3) 0.019(3)
C3 0.040(3) 0.060(4) 0.072(5) 0.007(3) 0.010(3) 0.020(3)
C4 0.037(3) 0.052(3) 0.052(3) 0.005(3) 0.004(2) 0.010(2)
C5 0.041(3) 0.061(4) 0.065(4) 0.010(3) -0.010(3) 0.016(3)
C6 0.047(3) 0.068(4) 0.045(3) 0.007(3) -0.012(3) 0.011(3)
C7 0.045(3) 0.043(3) 0.036(3) 0.006(2) -0.006(2) 0.006(2)
C8 0.058(3) 0.048(3) 0.026(2) 0.001(2) -0.002(2) 0.004(3)
C9 0.048(3) 0.043(3) 0.026(3) -0.002(2) 0.006(2) 0.001(2)
C10 0.030(2) 0.032(2) 0.032(3) 0.0030(19) 0.0034(19) -0.0010(18)
C11 0.032(2) 0.034(2) 0.030(2) 0.0018(19) -0.0009(19) -0.0010(19)
C12 0.033(2) 0.035(2) 0.040(3) 0.006(2) 0.003(2) 0.002(2)
C13 0.044(3) 0.032(2) 0.044(3) -0.004(2) 0.008(2) -0.001(2)
C14 0.071(4) 0.037(3) 0.050(3) -0.004(2) 0.001(3) -0.010(3)
C15 0.060(4) 0.054(4) 0.050(3) -0.001(3) 0.002(3) -0.027(3)
C16 0.039(3) 0.062(3) 0.031(3) 0.004(2) -0.001(2) -0.015(2)
C17 0.040(3) 0.092(5) 0.045(3) 0.009(3) -0.001(2) -0.017(3)
C18 0.027(3) 0.111(6) 0.045(3) 0.017(4) -0.002(2) -0.003(3)
C19 0.034(2) 0.071(4) 0.031(3) 0.007(3) 0.000(2) 0.013(2)
C20 0.050(3) 0.086(5) 0.047(3) 0.016(4) 0.007(3) 0.036(3)
C21 0.062(4) 0.059(4) 0.051(4) 0.007(3) 0.001(3) 0.035(3)
C22 0.056(3) 0.040(3) 0.042(3) 0.000(2) 0.003(3) 0.013(2)
C23 0.029(2) 0.050(3) 0.024(2) 0.002(2) 0.0019(19) 0.0028(19)
C24 0.033(2) 0.042(2) 0.024(2) 0.0013(19) 0.0008(18) -0.0027(19)
C25 0.040(2) 0.036(2) 0.032(3) -0.001(2) -0.004(2) -0.001(2)
C26 0.062(4) 0.047(3) 0.027(3) -0.006(2) -0.003(2) 0.002(3)
C27 0.072(4) 0.043(3) 0.026(3) 0.003(2) 0.006(3) 0.003(3)
C28 0.051(3) 0.036(3) 0.030(2) 0.001(2) 0.004(2) 0.001(2)
C29 0.075(4) 0.049(3) 0.036(3) 0.006(3) 0.015(3) -0.010(3)
C30 0.069(4) 0.042(3) 0.048(3) 0.002(3) 0.015(3) -0.018(3)
C31 0.053(3) 0.038(3) 0.041(3) 0.001(2) 0.009(3) -0.011(2)
C32 0.051(3) 0.043(3) 0.050(3) -0.005(2) 0.006(3) -0.016(3)
C33 0.054(3) 0.043(3) 0.043(3) -0.011(2) -0.002(3) -0.016(3)
C34 0.047(3) 0.036(3) 0.028(2) -0.003(2) -0.001(2) -0.005(2)
C35 0.038(3) 0.031(2) 0.032(2) -0.0014(19) 0.007(2) -0.0048(19)
C36 0.037(2) 0.030(2) 0.033(2) -0.0003(19) 0.005(2) 0.0008(19)
C37 0.038(3) 0.065(4) 0.038(3) -0.005(3) 0.005(2) 0.003(3)
C38 0.035(3) 0.074(4) 0.052(4) -0.008(3) 0.013(2) 0.003(3)
C39 0.029(3) 0.055(3) 0.064(4) -0.010(3) 0.001(3) 0.006(2)
C40 0.032(2) 0.035(2) 0.046(3) -0.006(2) -0.002(2) -0.001(2)
C41 0.040(3) 0.036(2) 0.051(3) -0.002(3) -0.012(3) 0.003(2)
C42 0.047(3) 0.039(3) 0.042(3) 0.001(2) -0.011(2) 0.001(2)
C43 0.039(3) 0.031(2) 0.033(2) -0.0003(19) -0.003(2) -0.006(2)
C44 0.052(3) 0.047(3) 0.031(3) 0.002(2) 0.001(2) -0.005(2)
C45 0.043(3) 0.053(3) 0.033(3) -0.004(2) 0.006(2) -0.003(3)
C46 0.034(2) 0.037(2) 0.032(2) -0.005(2) 0.005(2) -0.0030(18)
C47 0.031(2) 0.027(2) 0.029(2) -0.0020(17) 0.0017(18) -0.0044(17)
C48 0.026(2) 0.028(2) 0.041(3) -0.0034(19) -0.0017(19) -0.0057(17)
C49 0.049(3) 0.035(2) 0.039(3) -0.002(2) -0.004(2) 0.004(2)
C50 0.071(4) 0.032(3) 0.047(3) 0.001(2) -0.007(3) 0.004(3)
C51 0.070(4) 0.049(3) 0.044(3) 0.004(3) -0.007(3) -0.027(3)
C52 0.046(3) 0.054(3) 0.035(3) 0.006(2) -0.007(2) -0.018(2)
C53 0.047(3) 0.075(4) 0.050(4) 0.010(3) -0.009(3) -0.028(3)
C54 0.031(3) 0.113(6) 0.043(3) 0.013(4) 0.000(3) -0.014(3)
C55 0.028(2) 0.076(4) 0.032(3) 0.009(3) -0.003(2) 0.006(2)
C56 0.036(3) 0.092(5) 0.051(4) 0.006(3) 0.002(3) 0.023(3)
C57 0.063(4) 0.065(4) 0.063(4) 0.002(3) 0.002(3) 0.031(3)
C58 0.062(3) 0.038(3) 0.042(3) -0.001(2) 0.003(3) 0.017(2)
C59 0.032(2) 0.046(3) 0.025(2) 0.005(2) 0.000(2) 0.0039(19)
C60 0.030(2) 0.043(2) 0.027(2) 0.005(2) 0.001(2) -0.0049(18)
C61 0.042(3) 0.042(3) 0.030(3) -0.003(2) 0.001(2) -0.003(2)
C62 0.053(4) 0.059(4) 0.029(3) -0.002(2) 0.001(3) 0.007(3)
C63 0.057(3) 0.054(3) 0.033(3) 0.007(2) 0.002(2) 0.007(3)
C64 0.042(3) 0.044(3) 0.042(3) 0.006(2) 0.010(2) 0.009(2)
C65 0.055(4) 0.052(3) 0.056(4) 0.025(3) 0.013(3) 0.005(3)
C66 0.047(3) 0.041(3) 0.070(4) 0.012(3) 0.013(3) -0.007(2)
C67 0.039(3) 0.030(2) 0.057(3) 0.004(2) 0.012(2) -0.002(2)
C68 0.055(3) 0.038(3) 0.080(5) -0.001(3) 0.010(3) -0.016(3)
C69 0.070(4) 0.045(3) 0.064(4) -0.013(3) -0.013(3) -0.016(3)
C70 0.054(3) 0.044(3) 0.044(3) -0.008(2) -0.005(3) -0.008(3)
C71 0.029(2) 0.034(2) 0.042(3) 0.000(2) 0.005(2) -0.0026(19)
C72 0.030(2) 0.035(2) 0.037(3) 0.004(2) 0.0076(19) 0.0016(19)
C73 0.057(4) 0.056(4) 0.068(4) -0.017(3) -0.007(3) -0.008(3)
C74 0.058(4) 0.074(5) 0.096(6) -0.010(4) -0.015(4) 0.006(4)
C75 0.085(6) 0.068(5) 0.111(8) 0.015(5) -0.013(6) 0.012(5)
C76 0.103(8) 0.115(9) 0.206(16) 0.058(10) 0.052(9) 0.046(7)
C77 0.08(2) 0.082(16) 0.053(13) -0.007(11) 0.012(13) -0.062(16)
C78 0.035(12) 0.092(18) 0.10(2) -0.026(15) 0.008(13) -0.012(12)
C79 0.045(11) 0.087(18) 0.112(19) -0.033(16) -0.003(11) -0.013(11)
C80 0.033(8) 0.072(13) 0.039(9) 0.002(8) -0.001(7) -0.010(8)
C81 0.055(11) 0.091(18) 0.027(10) 0.008(10) -0.015(9) 0.031(12)
C82 0.106(16) 0.054(13) 0.020(8) -0.009(8) 0.000(9) -0.044(12)
C83 0.099(18) 0.088(16) 0.063(13) -0.013(11) -0.018(12) 0.008(13)
C77A 0.119(16) 0.092(16) 0.12(2) 0.031(14) -0.034(14) -0.039(12)
C78A 0.125(18) 0.21(3) 0.15(2) 0.12(2) 0.048(16) 0.09(2)
C79A 0.15(3) 0.25(4) 0.088(18) 0.06(2) 0.037(17) 0.13(2)
C80A 0.13(2) 0.17(2) 0.115(18) -0.059(16) -0.019(16) 0.060(18)
C81A 0.16(2) 0.073(11) 0.087(11) -0.027(10) -0.017(12) -0.006(11)
C82A 0.083(10) 0.060(9) 0.090(12) 0.010(8) -0.007(8) -0.005(8)
C83A 0.29(3) 0.076(11) 0.18(2) 0.015(12) -0.12(2) -0.082(16)
 
_geom_special_details
;
 All esds (except the esd in the dihedral angle between two l.s. planes)
 are estimated using the full covariance matrix.  The cell esds are taken
 into account individually in the estimation of esds in distances, angles
 and torsion angles; correlations between esds in cell parameters are only
 used when they are defined by crystal symmetry.  An approximate (isotropic)
 treatment of cell esds is used for estimating esds involving l.s. planes.
;
 
loop_
 _geom_bond_atom_site_label_1
 _geom_bond_atom_site_label_2
 _geom_bond_distance
 _geom_bond_site_symmetry_2
 _geom_bond_publ_flag
Ru1 N4 2.060(4) . ?
Ru1 N2 2.061(4) . ?
Ru1 N1 2.061(4) . ?
Ru1 N5 2.063(4) . ?
Ru1 N6 2.067(4) . ?
Ru1 N3 2.071(4) . ?
Ru2 N11 2.054(4) . ?
Ru2 N12 2.054(4) . ?
Ru2 N9 2.059(4) . ?
Ru2 N10 2.061(4) . ?
Ru2 N8 2.067(4) . ?
Ru2 N7 2.069(4) . ?
P1 F5 1.537(6) . ?
P1 F4 1.561(6) . ?
P1 F2 1.565(6) . ?
P1 F1 1.570(6) . ?
P1 F3 1.586(5) . ?
P1 F6 1.594(5) . ?
P2 F11 1.532(7) . ?
P2 F10 1.533(5) . ?
P2 F12 1.578(5) . ?
P2 F9 1.582(4) . ?
P2 F7 1.586(5) . ?
P2 F8 1.630(7) . ?
P3 F14 1.543(5) . ?
P3 F16 1.548(5) . ?
P3 F15 1.554(5) . ?
P3 F17 1.557(6) . ?
P3 F13 1.579(6) . ?
P3 F18 1.603(5) . ?
P4 F24 1.518(6) . ?
P4 F20 1.529(5) . ?
P4 F22 1.552(5) . ?
P4 F19 1.562(5) . ?
P4 F23 1.583(5) . ?
P4 F21 1.589(7) . ?
N1 C1 1.344(7) . ?
N1 C12 1.360(7) . ?
N2 C10 1.332(6) . ?
N2 C11 1.369(6) . ?
N3 C13 1.325(6) . ?
N3 C24 1.381(6) . ?
N4 C22 1.331(6) . ?
N4 C23 1.371(6) . ?
N5 C25 1.330(7) . ?
N5 C36 1.373(7) . ?
N6 C34 1.333(6) . ?
N6 C35 1.366(7) . ?
N7 C37 1.330(7) . ?
N7 C48 1.367(7) . ?
N8 C46 1.340(6) . ?
N8 C47 1.359(6) . ?
N9 C49 1.336(6) . ?
N9 C60 1.379(6) . ?
N10 C58 1.333(6) . ?
N10 C59 1.366(6) . ?
N11 C61 1.343(7) . ?
N11 C72 1.384(6) . ?
N12 C70 1.330(7) . ?
N12 C71 1.355(7) . ?
N13 C73 1.113(10) . ?
N14 C75 1.077(12) . ?
C1 C2 1.394(8) . ?
C1 H1 0.9500 . ?
C2 C3 1.372(10) . ?
C2 H2 0.9500 . ?
C3 C4 1.412(9) . ?
C3 H3 0.9500 . ?
C4 C12 1.397(7) . ?
C4 C5 1.433(9) . ?
C5 C6 1.349(9) . ?
C5 H5 0.9500 . ?
C6 C7 1.426(8) . ?
C6 H6 0.9500 . ?
C7 C11 1.398(7) . ?
C7 C8 1.418(8) . ?
C8 C9 1.345(8) . ?
C8 H8 0.9500 . ?
C9 C10 1.397(8) . ?
C9 H9 0.9500 . ?
C10 H10 0.9500 . ?
C11 C12 1.432(7) . ?
C13 C14 1.413(8) . ?
C13 H13 0.9500 . ?
C14 C15 1.378(10) . ?
C14 H14 0.9500 . ?
C15 C16 1.381(9) . ?
C15 H15 0.9500 . ?
C16 C24 1.416(7) . ?
C16 C17 1.443(9) . ?
C17 C18 1.318(10) . ?
C17 H17 0.9500 . ?
C18 C19 1.429(9) . ?
C18 H18 0.9500 . ?
C19 C23 1.397(6) . ?
C19 C20 1.417(9) . ?
C20 C21 1.339(10) . ?
C20 H20 0.9500 . ?
C21 C22 1.417(8) . ?
C21 H21 0.9500 . ?
C22 H22 0.9500 . ?
C23 C24 1.422(7) . ?
C25 C26 1.402(8) . ?
C25 H25 0.9500 . ?
C26 C27 1.358(9) . ?
C26 H26 0.9500 . ?
C27 C28 1.401(8) . ?
C27 H27 0.9500 . ?
C28 C36 1.405(7) . ?
C28 C29 1.443(8) . ?
C29 C30 1.345(9) . ?
C29 H29 0.9500 . ?
C30 C31 1.428(8) . ?
C30 H30 0.9500 . ?
C31 C35 1.402(7) . ?
C31 C32 1.422(8) . ?
C32 C33 1.343(9) . ?
C32 H32 0.9500 . ?
C33 C34 1.412(7) . ?
C33 H33 0.9500 . ?
C34 H34 0.9500 . ?
C35 C36 1.426(7) . ?
C37 C38 1.402(8) . ?
C37 H37 0.9500 . ?
C38 C39 1.349(9) . ?
C38 H38 0.9500 . ?
C39 C40 1.412(8) . ?
C39 H39 0.9500 . ?
C40 C48 1.402(7) . ?
C40 C41 1.426(8) . ?
C41 C42 1.338(8) . ?
C41 H41 0.9500 . ?
C42 C43 1.425(7) . ?
C42 H42 0.9500 . ?
C43 C47 1.399(7) . ?
C43 C44 1.418(8) . ?
C44 C45 1.362(8) . ?
C44 H44 0.9500 . ?
C45 C46 1.392(8) . ?
C45 H45 0.9500 . ?
C46 H46 0.9500 . ?
C47 C48 1.435(7) . ?
C49 C50 1.411(8) . ?
C49 H49 0.9500 . ?
C50 C51 1.365(9) . ?
C50 H50 0.9500 . ?
C51 C52 1.397(9) . ?
C51 H51 0.9500 . ?
C52 C60 1.402(7) . ?
C52 C53 1.431(9) . ?
C53 C54 1.341(10) . ?
C53 H53 0.9500 . ?
C54 C55 1.437(9) . ?
C54 H54 0.9500 . ?
C55 C56 1.407(9) . ?
C55 C59 1.408(6) . ?
C56 C57 1.339(10) . ?
C56 H56 0.9500 . ?
C57 C58 1.395(9) . ?
C57 H57 0.9500 . ?
C58 H58 0.9500 . ?
C59 C60 1.415(7) . ?
C61 C62 1.403(8) . ?
C61 H61 0.9500 . ?
C62 C63 1.360(9) . ?
C62 H62 0.9500 . ?
C63 C64 1.417(8) . ?
C63 H63 0.9500 . ?
C64 C72 1.398(7) . ?
C64 C65 1.428(8) . ?
C65 C66 1.345(10) . ?
C65 H65 0.9500 . ?
C66 C67 1.443(9) . ?
C66 H66 0.9500 . ?
C67 C68 1.401(9) . ?
C67 C71 1.410(7) . ?
C68 C69 1.342(10) . ?
C68 H68 0.9500 . ?
C69 C70 1.406(8) . ?
C69 H69 0.9500 . ?
C70 H70 0.9500 . ?
C71 C72 1.429(8) . ?
C73 C74 1.455(11) . ?
C74 H74A 0.9800 . ?
C74 H74B 0.9800 . ?
C74 H74C 0.9800 . ?
C75 C76 1.505(15) . ?
C76 H76A 0.9800 . ?
C76 H76B 0.9800 . ?
C76 H76C 0.9800 . ?
C77 C78 1.3900 . ?
C77 C82 1.3900 . ?
C77 C83 1.491(10) . ?
C78 C79 1.3900 . ?
C78 H78 0.9500 . ?
C79 C80 1.3900 . ?
C79 H79 0.9500 . ?
C80 C81 1.3900 . ?
C80 H80 0.9500 . ?
C81 C82 1.3900 . ?
C81 H81 0.9500 . ?
C82 H82 0.9500 . ?
C83 H83A 0.9800 . ?
C83 H83B 0.9800 . ?
C83 H83C 0.9800 . ?
C77A C78A 1.3900 . ?
C77A C82A 1.3900 . ?
C77A C83A 1.475(10) . ?
C78A C79A 1.3900 . ?
C78A H78A 0.9500 . ?
C79A C80A 1.3900 . ?
C79A H79A 0.9500 . ?
C80A C81A 1.3900 . ?
C80A H80A 0.9500 . ?
C81A C82A 1.3900 . ?
C81A H81A 0.9500 . ?
C82A H82A 0.9500 . ?
C83A H83D 0.9800 . ?
C83A H83E 0.9800 . ?
C83A H83F 0.9800 . ?
 
loop_
 _geom_angle_atom_site_label_1
 _geom_angle_atom_site_label_2
 _geom_angle_atom_site_label_3
 _geom_angle
 _geom_angle_site_symmetry_1
 _geom_angle_site_symmetry_3
 _geom_angle_publ_flag
N4 Ru1 N2 95.93(17) . . ?
N4 Ru1 N1 173.74(16) . . ?
N2 Ru1 N1 80.12(18) . . ?
N4 Ru1 N5 89.81(17) . . ?
N2 Ru1 N5 171.24(15) . . ?
N1 Ru1 N5 94.69(17) . . ?
N4 Ru1 N6 96.24(15) . . ?
N2 Ru1 N6 92.74(16) . . ?
N1 Ru1 N6 88.83(15) . . ?
N5 Ru1 N6 80.03(17) . . ?
N4 Ru1 N3 80.38(15) . . ?
N2 Ru1 N3 91.50(16) . . ?
N1 Ru1 N3 94.80(15) . . ?
N5 Ru1 N3 95.99(16) . . ?
N6 Ru1 N3 174.84(17) . . ?
N11 Ru2 N12 80.09(18) . . ?
N11 Ru2 N9 94.97(16) . . ?
N12 Ru2 N9 174.37(18) . . ?
N11 Ru2 N10 87.59(16) . . ?
N12 Ru2 N10 97.10(16) . . ?
N9 Ru2 N10 79.89(15) . . ?
N11 Ru2 N8 175.98(15) . . ?
N12 Ru2 N8 96.57(18) . . ?
N9 Ru2 N8 88.47(16) . . ?
N10 Ru2 N8 95.09(16) . . ?
N11 Ru2 N7 97.84(16) . . ?
N12 Ru2 N7 86.99(16) . . ?
N9 Ru2 N7 96.41(15) . . ?
N10 Ru2 N7 173.71(17) . . ?
N8 Ru2 N7 79.66(17) . . ?
F5 P1 F4 88.0(4) . . ?
F5 P1 F2 94.6(5) . . ?
F4 P1 F2 177.4(4) . . ?
F5 P1 F1 93.6(4) . . ?
F4 P1 F1 86.5(4) . . ?
F2 P1 F1 93.6(4) . . ?
F5 P1 F3 89.5(4) . . ?
F4 P1 F3 89.7(4) . . ?
F2 P1 F3 90.1(4) . . ?
F1 P1 F3 175.1(4) . . ?
F5 P1 F6 176.7(5) . . ?
F4 P1 F6 89.5(3) . . ?
F2 P1 F6 87.9(4) . . ?
F1 P1 F6 88.4(4) . . ?
F3 P1 F6 88.4(3) . . ?
F11 P2 F10 94.8(5) . . ?
F11 P2 F12 91.2(4) . . ?
F10 P2 F12 94.1(4) . . ?
F11 P2 F9 91.2(4) . . ?
F10 P2 F9 88.6(3) . . ?
F12 P2 F9 176.3(4) . . ?
F11 P2 F7 88.4(4) . . ?
F10 P2 F7 176.7(5) . . ?
F12 P2 F7 86.8(3) . . ?
F9 P2 F7 90.4(3) . . ?
F11 P2 F8 173.6(5) . . ?
F10 P2 F8 91.1(5) . . ?
F12 P2 F8 90.8(4) . . ?
F9 P2 F8 86.5(3) . . ?
F7 P2 F8 85.7(3) . . ?
F14 P3 F16 95.5(5) . . ?
F14 P3 F15 91.6(4) . . ?
F16 P3 F15 89.3(3) . . ?
F14 P3 F17 177.0(4) . . ?
F16 P3 F17 84.5(4) . . ?
F15 P3 F17 91.4(4) . . ?
F14 P3 F13 87.7(4) . . ?
F16 P3 F13 175.9(4) . . ?
F15 P3 F13 88.1(4) . . ?
F17 P3 F13 92.3(5) . . ?
F14 P3 F18 87.0(3) . . ?
F16 P3 F18 89.8(3) . . ?
F15 P3 F18 178.3(4) . . ?
F17 P3 F18 90.0(4) . . ?
F13 P3 F18 92.9(3) . . ?
F24 P4 F20 94.6(5) . . ?
F24 P4 F22 91.1(4) . . ?
F20 P4 F22 95.7(4) . . ?
F24 P4 F19 91.7(4) . . ?
F20 P4 F19 87.1(3) . . ?
F22 P4 F19 175.9(4) . . ?
F24 P4 F23 89.1(4) . . ?
F20 P4 F23 176.3(4) . . ?
F22 P4 F23 84.8(4) . . ?
F19 P4 F23 92.2(3) . . ?
F24 P4 F21 173.5(6) . . ?
F20 P4 F21 90.9(4) . . ?
F22 P4 F21 91.8(5) . . ?
F19 P4 F21 85.1(4) . . ?
F23 P4 F21 85.4(4) . . ?
C1 N1 C12 118.3(4) . . ?
C1 N1 Ru1 128.2(4) . . ?
C12 N1 Ru1 113.5(3) . . ?
C10 N2 C11 117.8(4) . . ?
C10 N2 Ru1 129.3(3) . . ?
C11 N2 Ru1 112.7(3) . . ?
C13 N3 C24 117.8(4) . . ?
C13 N3 Ru1 129.7(3) . . ?
C24 N3 Ru1 112.5(3) . . ?
C22 N4 C23 117.9(4) . . ?
C22 N4 Ru1 128.9(4) . . ?
C23 N4 Ru1 113.2(3) . . ?
C25 N5 C36 117.9(4) . . ?
C25 N5 Ru1 129.1(4) . . ?
C36 N5 Ru1 113.0(3) . . ?
C34 N6 C35 117.5(4) . . ?
C34 N6 Ru1 128.9(4) . . ?
C35 N6 Ru1 113.6(3) . . ?
C37 N7 C48 117.3(4) . . ?
C37 N7 Ru2 129.2(4) . . ?
C48 N7 Ru2 113.5(3) . . ?
C46 N8 C47 117.6(4) . . ?
C46 N8 Ru2 128.5(4) . . ?
C47 N8 Ru2 113.8(3) . . ?
C49 N9 C60 117.0(4) . . ?
C49 N9 Ru2 129.4(3) . . ?
C60 N9 Ru2 113.6(3) . . ?
C58 N10 C59 117.8(4) . . ?
C58 N10 Ru2 128.9(4) . . ?
C59 N10 Ru2 113.3(3) . . ?
C61 N11 C72 117.2(4) . . ?
C61 N11 Ru2 129.2(4) . . ?
C72 N11 Ru2 113.6(3) . . ?
C70 N12 C71 117.6(4) . . ?
C70 N12 Ru2 128.5(4) . . ?
C71 N12 Ru2 113.7(3) . . ?
N1 C1 C2 121.6(6) . . ?
N1 C1 H1 119.2 . . ?
C2 C1 H1 119.2 . . ?
C3 C2 C1 120.0(6) . . ?
C3 C2 H2 120.0 . . ?
C1 C2 H2 120.0 . . ?
C2 C3 C4 119.8(5) . . ?
C2 C3 H3 120.1 . . ?
C4 C3 H3 120.1 . . ?
C12 C4 C3 116.6(6) . . ?
C12 C4 C5 118.8(5) . . ?
C3 C4 C5 124.6(5) . . ?
C6 C5 C4 120.4(5) . . ?
C6 C5 H5 119.8 . . ?
C4 C5 H5 119.8 . . ?
C5 C6 C7 122.0(6) . . ?
C5 C6 H6 119.0 . . ?
C7 C6 H6 119.0 . . ?
C11 C7 C8 116.9(5) . . ?
C11 C7 C6 118.4(5) . . ?
C8 C7 C6 124.6(5) . . ?
C9 C8 C7 119.2(5) . . ?
C9 C8 H8 120.4 . . ?
C7 C8 H8 120.4 . . ?
C8 C9 C10 121.0(5) . . ?
C8 C9 H9 119.5 . . ?
C10 C9 H9 119.5 . . ?
N2 C10 C9 121.9(5) . . ?
N2 C10 H10 119.1 . . ?
C9 C10 H10 119.1 . . ?
N2 C11 C7 123.2(5) . . ?
N2 C11 C12 116.9(4) . . ?
C7 C11 C12 119.9(5) . . ?
N1 C12 C4 123.6(5) . . ?
N1 C12 C11 116.2(4) . . ?
C4 C12 C11 120.2(5) . . ?
N3 C13 C14 123.4(5) . . ?
N3 C13 H13 118.3 . . ?
C14 C13 H13 118.3 . . ?
C15 C14 C13 118.5(6) . . ?
C15 C14 H14 120.7 . . ?
C13 C14 H14 120.7 . . ?
C14 C15 C16 120.1(5) . . ?
C14 C15 H15 119.9 . . ?
C16 C15 H15 119.9 . . ?
C15 C16 C24 118.4(5) . . ?
C15 C16 C17 125.1(6) . . ?
C24 C16 C17 116.4(6) . . ?
C18 C17 C16 122.1(6) . . ?
C18 C17 H17 119.0 . . ?
C16 C17 H17 119.0 . . ?
C17 C18 C19 122.0(5) . . ?
C17 C18 H18 119.0 . . ?
C19 C18 H18 119.0 . . ?
C23 C19 C20 116.2(5) . . ?
C23 C19 C18 118.8(6) . . ?
C20 C19 C18 125.1(5) . . ?
C21 C20 C19 120.3(5) . . ?
C21 C20 H20 119.9 . . ?
C19 C20 H20 119.9 . . ?
C20 C21 C22 120.4(6) . . ?
C20 C21 H21 119.8 . . ?
C22 C21 H21 119.8 . . ?
N4 C22 C21 121.4(6) . . ?
N4 C22 H22 119.3 . . ?
C21 C22 H22 119.3 . . ?
N4 C23 C19 123.8(5) . . ?
N4 C23 C24 117.0(4) . . ?
C19 C23 C24 119.2(5) . . ?
N3 C24 C16 121.8(5) . . ?
N3 C24 C23 116.8(4) . . ?
C16 C24 C23 121.4(5) . . ?
N5 C25 C26 122.0(5) . . ?
N5 C25 H25 119.0 . . ?
C26 C25 H25 119.0 . . ?
C27 C26 C25 120.5(5) . . ?
C27 C26 H26 119.8 . . ?
C25 C26 H26 119.8 . . ?
C26 C27 C28 119.4(5) . . ?
C26 C27 H27 120.3 . . ?
C28 C27 H27 120.3 . . ?
C27 C28 C36 117.4(5) . . ?
C27 C28 C29 124.1(5) . . ?
C36 C28 C29 118.4(5) . . ?
C30 C29 C28 121.1(5) . . ?
C30 C29 H29 119.4 . . ?
C28 C29 H29 119.4 . . ?
C29 C30 C31 121.4(5) . . ?
C29 C30 H30 119.3 . . ?
C31 C30 H30 119.3 . . ?
C35 C31 C32 116.6(5) . . ?
C35 C31 C30 118.9(5) . . ?
C32 C31 C30 124.5(5) . . ?
C33 C32 C31 119.8(5) . . ?
C33 C32 H32 120.1 . . ?
C31 C32 H32 120.1 . . ?
C32 C33 C34 120.1(5) . . ?
C32 C33 H33 119.9 . . ?
C34 C33 H33 119.9 . . ?
N6 C34 C33 122.3(5) . . ?
N6 C34 H34 118.8 . . ?
C33 C34 H34 118.8 . . ?
N6 C35 C31 123.6(5) . . ?
N6 C35 C36 116.2(4) . . ?
C31 C35 C36 120.2(5) . . ?
N5 C36 C28 122.8(5) . . ?
N5 C36 C35 117.1(4) . . ?
C28 C36 C35 120.0(4) . . ?
N7 C37 C38 122.0(5) . . ?
N7 C37 H37 119.0 . . ?
C38 C37 H37 119.0 . . ?
C39 C38 C37 120.7(5) . . ?
C39 C38 H38 119.6 . . ?
C37 C38 H38 119.6 . . ?
C38 C39 C40 119.5(5) . . ?
C38 C39 H39 120.2 . . ?
C40 C39 H39 120.2 . . ?
C48 C40 C39 116.3(5) . . ?
C48 C40 C41 118.9(5) . . ?
C39 C40 C41 124.7(5) . . ?
C42 C41 C40 121.2(5) . . ?
C42 C41 H41 119.4 . . ?
C40 C41 H41 119.4 . . ?
C41 C42 C43 121.8(5) . . ?
C41 C42 H42 119.1 . . ?
C43 C42 H42 119.1 . . ?
C47 C43 C44 116.7(5) . . ?
C47 C43 C42 118.6(5) . . ?
C44 C43 C42 124.7(5) . . ?
C45 C44 C43 119.6(5) . . ?
C45 C44 H44 120.2 . . ?
C43 C44 H44 120.2 . . ?
C44 C45 C46 119.8(5) . . ?
C44 C45 H45 120.1 . . ?
C46 C45 H45 120.1 . . ?
N8 C46 C45 122.6(5) . . ?
N8 C46 H46 118.7 . . ?
C45 C46 H46 118.7 . . ?
N8 C47 C43 123.6(4) . . ?
N8 C47 C48 116.4(4) . . ?
C43 C47 C48 120.0(4) . . ?
N7 C48 C40 124.0(5) . . ?
N7 C48 C47 116.4(4) . . ?
C40 C48 C47 119.5(5) . . ?
N9 C49 C50 122.5(5) . . ?
N9 C49 H49 118.7 . . ?
C50 C49 H49 118.7 . . ?
C51 C50 C49 119.9(5) . . ?
C51 C50 H50 120.1 . . ?
C49 C50 H50 120.1 . . ?
C50 C51 C52 119.5(5) . . ?
C50 C51 H51 120.2 . . ?
C52 C51 H51 120.2 . . ?
C51 C52 C60 117.7(5) . . ?
C51 C52 C53 124.0(5) . . ?
C60 C52 C53 118.2(6) . . ?
C54 C53 C52 121.2(5) . . ?
C54 C53 H53 119.4 . . ?
C52 C53 H53 119.4 . . ?
C53 C54 C55 121.8(5) . . ?
C53 C54 H54 119.1 . . ?
C55 C54 H54 119.1 . . ?
C56 C55 C59 117.2(5) . . ?
C56 C55 C54 125.0(5) . . ?
C59 C55 C54 117.8(6) . . ?
C57 C56 C55 119.6(5) . . ?
C57 C56 H56 120.2 . . ?
C55 C56 H56 120.2 . . ?
C56 C57 C58 120.7(6) . . ?
C56 C57 H57 119.6 . . ?
C58 C57 H57 119.6 . . ?
N10 C58 C57 122.2(6) . . ?
N10 C58 H58 118.9 . . ?
C57 C58 H58 118.9 . . ?
N10 C59 C55 122.5(5) . . ?
N10 C59 C60 117.3(4) . . ?
C55 C59 C60 120.1(5) . . ?
N9 C60 C52 123.3(5) . . ?
N9 C60 C59 115.9(4) . . ?
C52 C60 C59 120.7(4) . . ?
N11 C61 C62 122.1(5) . . ?
N11 C61 H61 118.9 . . ?
C62 C61 H61 118.9 . . ?
C63 C62 C61 120.7(6) . . ?
C63 C62 H62 119.7 . . ?
C61 C62 H62 119.7 . . ?
C62 C63 C64 119.2(5) . . ?
C62 C63 H63 120.4 . . ?
C64 C63 H63 120.4 . . ?
C72 C64 C63 117.3(5) . . ?
C72 C64 C65 118.7(5) . . ?
C63 C64 C65 124.0(5) . . ?
C66 C65 C64 120.9(6) . . ?
C66 C65 H65 119.5 . . ?
C64 C65 H65 119.5 . . ?
C65 C66 C67 121.6(5) . . ?
C65 C66 H66 119.2 . . ?
C67 C66 H66 119.2 . . ?
C68 C67 C71 116.5(5) . . ?
C68 C67 C66 124.8(5) . . ?
C71 C67 C66 118.6(5) . . ?
C69 C68 C67 119.2(5) . . ?
C69 C68 H68 120.4 . . ?
C67 C68 H68 120.4 . . ?
C68 C69 C70 121.4(6) . . ?
C68 C69 H69 119.3 . . ?
C70 C69 H69 119.3 . . ?
N12 C70 C69 121.3(6) . . ?
N12 C70 H70 119.4 . . ?
C69 C70 H70 119.4 . . ?
N12 C71 C67 123.9(5) . . ?
N12 C71 C72 117.2(4) . . ?
C67 C71 C72 118.9(5) . . ?
N11 C72 C64 123.3(5) . . ?
N11 C72 C71 115.4(4) . . ?
C64 C72 C71 121.2(5) . . ?
N13 C73 C74 179.2(10) . . ?
C73 C74 H74A 109.5 . . ?
C73 C74 H74B 109.5 . . ?
H74A C74 H74B 109.5 . . ?
C73 C74 H74C 109.5 . . ?
H74A C74 H74C 109.5 . . ?
H74B C74 H74C 109.5 . . ?
N14 C75 C76 175.6(13) . . ?
C75 C76 H76A 109.5 . . ?
C75 C76 H76B 109.5 . . ?
H76A C76 H76B 109.5 . . ?
C75 C76 H76C 109.5 . . ?
H76A C76 H76C 109.5 . . ?
H76B C76 H76C 109.5 . . ?
C78 C77 C82 120.0 . . ?
C78 C77 C83 122.5(7) . . ?
C82 C77 C83 117.4(7) . . ?
C77 C78 C79 120.0 . . ?
C77 C78 H78 120.0 . . ?
C79 C78 H78 120.0 . . ?
C80 C79 C78 120.0 . . ?
C80 C79 H79 120.0 . . ?
C78 C79 H79 120.0 . . ?
C79 C80 C81 120.0 . . ?
C79 C80 H80 120.0 . . ?
C81 C80 H80 120.0 . . ?
C82 C81 C80 120.0 . . ?
C82 C81 H81 120.0 . . ?
C80 C81 H81 120.0 . . ?
C81 C82 C77 120.0 . . ?
C81 C82 H82 120.0 . . ?
C77 C82 H82 120.0 . . ?
C77 C83 H83A 109.5 . . ?
C77 C83 H83B 109.5 . . ?
H83A C83 H83B 109.5 . . ?
C77 C83 H83C 109.5 . . ?
H83A C83 H83C 109.5 . . ?
H83B C83 H83C 109.5 . . ?
C78A C77A C82A 120.0 . . ?
C78A C77A C83A 121.1(7) . . ?
C82A C77A C83A 118.5(7) . . ?
C77A C78A C79A 120.0 . . ?
C77A C78A H78A 120.0 . . ?
C79A C78A H78A 120.0 . . ?
C80A C79A C78A 120.0 . . ?
C80A C79A H79A 120.0 . . ?
C78A C79A H79A 120.0 . . ?
C79A C80A C81A 120.0 . . ?
C79A C80A H80A 120.0 . . ?
C81A C80A H80A 120.0 . . ?
C82A C81A C80A 120.0 . . ?
C82A C81A H81A 120.0 . . ?
C80A C81A H81A 120.0 . . ?
C81A C82A C77A 120.0 . . ?
C81A C82A H82A 120.0 . . ?
C77A C82A H82A 120.0 . . ?
C77A C83A H83D 109.5 . . ?
C77A C83A H83E 109.5 . . ?
H83D C83A H83E 109.5 . . ?
C77A C83A H83F 109.5 . . ?
H83D C83A H83F 109.5 . . ?
H83E C83A H83F 109.5 . . ?
 
_refine_diff_density_max    0.863
_refine_diff_density_min   -0.506
_refine_diff_density_rms    0.068

_shelx_res_file
;

    shelx.res created by SHELXL-2014/7


REM P4(3) (#78 in standard setting)
TITL lambda-1-toluene-080 in P4(3)
CELL 0.71073 25.5802 25.5802 12.5709 90.000 90.000 90.000
ZERR 4.0    0.0001 0.0001 0.0001 0.000 0.000 0.000
LATT -1
SYMM -Y, X, 0.75+Z
SYMM -X, -Y, 0.5+Z
SYMM Y, -X, 0.25+Z
SFAC C H N F P RU
UNIT 332 248 56 96 16 8
MERG 2
FMAP 2
GRID
PLAN 10
BOND $H
TEMP -123
SIZE 0.4 0.2 0.2
FLAT 0.2 C77 C78 C79 C80 C81 C82 C83
FLAT 0.2 C77A C78A C79A C80A C81A C82A C83A
DFIX 2.50 0.01 C83 C78 C83 C82
DFIX 2.50 0.01 C83A C78A C83A C82A
DFIX 1.46 0.02 C83 C77
DFIX 1.46 0.02 C83A C77A
ISOR 0.05 0.05 C77 > C83A
L.S. 20
OMIT -3 58
ACTA
WGHT    0.059400    4.554000
FVAR       0.03467   0.37663
RU1   6    0.727767    0.571856    0.139884    11.00000    0.02693    0.02674 =
         0.02517   -0.00019    0.00171    0.00077
RU2   6    0.223281    0.095139    0.158386    11.00000    0.02790    0.02806 =
         0.02696   -0.00160    0.00088   -0.00135
P1    5    0.653286    0.805649    0.032155    11.00000    0.06678    0.05436 =
         0.05939    0.00805   -0.00285   -0.01090
P2    5    0.569668    0.641235    0.513366    11.00000    0.03997    0.05251 =
         0.08363   -0.01947    0.01993   -0.00880
P3    5    0.868029    0.678044    0.526743    11.00000    0.04209    0.05960 =
         0.04347   -0.00367   -0.00271   -0.00424
P4    5    0.054930    0.149672    0.525827    11.00000    0.04038    0.04645 =
         0.06034   -0.00171    0.01268   -0.00046
F1    4    0.711397    0.821890    0.009166    11.00000    0.08137    0.11648 =
         0.16788    0.02980   -0.01203   -0.04260
F2    4    0.666541    0.781964    0.143731    11.00000    0.19287    0.17672 =
         0.07051    0.04722   -0.06144   -0.06901
F3    4    0.594301    0.787566    0.045054    11.00000    0.06654    0.08659 =
         0.14356    0.02285    0.00170   -0.00685
F4    4    0.640424    0.826792   -0.081391    11.00000    0.13130    0.14333 =
         0.09001    0.05132    0.01585    0.05020
F5    4    0.638424    0.859722    0.076105    11.00000    0.21938    0.07093 =
         0.17655   -0.04307    0.08990   -0.04454
F6    4    0.665966    0.749832   -0.017955    11.00000    0.10807    0.06589 =
         0.10971   -0.00084    0.01088    0.00758
F7    4    0.563760    0.695033    0.574897    11.00000    0.08587    0.07584 =
         0.11759   -0.03500    0.02738    0.00207
F8    4    0.613902    0.627105    0.602207    11.00000    0.08620    0.14475 =
         0.12138    0.02439    0.02586    0.03559
F9    4    0.615884    0.664759    0.444750    11.00000    0.05830    0.09633 =
         0.10373   -0.00310    0.03609   -0.00521
F10   4    0.578351    0.588705    0.457417    11.00000    0.12210    0.11129 =
         0.33640   -0.14956    0.09591   -0.05551
F11   4    0.529191    0.660918    0.432991    11.00000    0.06971    0.32719 =
         0.09196   -0.04510   -0.00328    0.05702
F12   4    0.525127    0.619610    0.588305    11.00000    0.09633    0.08120 =
         0.21819   -0.01162    0.08671   -0.02938
F13   4    0.881736    0.703868    0.637340    11.00000    0.22388    0.10915 =
         0.07573   -0.01375   -0.02882   -0.05785
F14   4    0.924083    0.691467    0.490517    11.00000    0.05979    0.12043 =
         0.21652    0.06925    0.03342    0.00102
F15   4    0.886229    0.624834    0.573451    11.00000    0.19465    0.06521 =
         0.13458    0.03775   -0.09347   -0.02465
F16   4    0.852307    0.649754    0.422697    11.00000    0.21453    0.08812 =
         0.06682   -0.00036   -0.05834   -0.00492
F17   4    0.810537    0.667265    0.560922    11.00000    0.07783    0.17368 =
         0.19268    0.00777    0.03833   -0.02173
F18   4    0.850451    0.732724    0.475693    11.00000    0.09904    0.07480 =
         0.14227    0.00526   -0.04563    0.01625
F19   4    0.101140    0.176440    0.465524    11.00000    0.08681    0.08152 =
         0.15468   -0.02119    0.06718   -0.02267
F20   4    0.067406    0.100328    0.461995    11.00000    0.08965    0.07133 =
         0.23378   -0.07945    0.04133   -0.01774
F21   4    0.097811    0.134724    0.612049    11.00000    0.11830    0.31605 =
         0.08324    0.00640    0.01068    0.11355
F22   4    0.010688    0.124665    0.593293    11.00000    0.10075    0.08608 =
         0.21063    0.02814    0.09499   -0.00971
F23   4    0.045090    0.199824    0.596794    11.00000    0.09595    0.12092 =
         0.16870   -0.08503    0.03918   -0.00618
F24   4    0.015431    0.170352    0.446100    11.00000    0.10342    0.27829 =
         0.08696    0.02672   -0.00247    0.09655
N1    3    0.797231    0.531046    0.141326    11.00000    0.02934    0.03351 =
         0.02963    0.00034    0.00488    0.00186
N2    3    0.736975    0.561621    0.301393    11.00000    0.03131    0.02831 =
         0.02753    0.00239    0.00121    0.00038
N3    3    0.681184    0.505845    0.129176    11.00000    0.03271    0.03181 =
         0.02575   -0.00007    0.00283   -0.00153
N4    3    0.655096    0.606283    0.148891    11.00000    0.03615    0.03444 =
         0.02489    0.00234   -0.00125    0.00849
N5    3    0.729835    0.587031   -0.021212    11.00000    0.03621    0.03173 =
         0.02481    0.00011    0.00156    0.00202
N6    3    0.770108    0.640676    0.139972    11.00000    0.03367    0.02944 =
         0.02790   -0.00094    0.00146    0.00020
N7    3    0.298054    0.064701    0.168348    11.00000    0.02951    0.03581 =
         0.03179   -0.00337    0.00436   -0.00094
N8    3    0.228694    0.082713    0.320466    11.00000    0.02742    0.03071 =
         0.02868   -0.00184    0.00257   -0.00232
N9    3    0.185213    0.024501    0.145676    11.00000    0.03272    0.02948 =
         0.02501   -0.00038   -0.00168   -0.00164
N10   3    0.146721    0.120125    0.162152    11.00000    0.03220    0.03849 =
         0.02892    0.00174    0.00000    0.00718
N11   3    0.222776    0.110304   -0.002061    11.00000    0.03271    0.03278 =
         0.02791    0.00064    0.00372   -0.00022
N12   3    0.257437    0.167808    0.157754    11.00000    0.03824    0.03025 =
         0.03868   -0.00515    0.00075   -0.00530
N13   3    0.027001    0.475428    0.340240    11.00000    0.07965    0.07187 =
         0.10767   -0.02810   -0.00166   -0.00550
N14   3    0.509005    0.831344    0.531701    11.00000    0.14590    0.09893 =
         0.09366   -0.00583    0.02678    0.03881
C1    1    0.824445    0.512540    0.058009    11.00000    0.03935    0.05152 =
         0.04256    0.00172    0.01050    0.00552
AFIX  43
H1    2    0.811128    0.517472   -0.011819    11.00000   -1.20000
AFIX   0
C2    1    0.871741    0.486280    0.071513    11.00000    0.04768    0.06195 =
         0.05483    0.00101    0.01568    0.01928
AFIX  43
H2    2    0.890063    0.473251    0.011363    11.00000   -1.20000
AFIX   0
C3    1    0.891808    0.479266    0.171705    11.00000    0.03999    0.06039 =
         0.07206    0.00705    0.01002    0.01964
AFIX  43
H3    2    0.924232    0.461741    0.180988    11.00000   -1.20000
AFIX   0
C4    1    0.864160    0.498154    0.260993    11.00000    0.03668    0.05200 =
         0.05159    0.00472    0.00446    0.01007
C5    1    0.881988    0.494219    0.368780    11.00000    0.04123    0.06073 =
         0.06498    0.00995   -0.00995    0.01622
AFIX  43
H5    2    0.915394    0.479673    0.383411    11.00000   -1.20000
AFIX   0
C6    1    0.851644    0.511034    0.449573    11.00000    0.04746    0.06838 =
         0.04472    0.00664   -0.01162    0.01067
AFIX  43
H6    2    0.864336    0.508225    0.520364    11.00000   -1.20000
AFIX   0
C7    1    0.801079    0.532905    0.432001    11.00000    0.04456    0.04257 =
         0.03579    0.00635   -0.00642    0.00574
C8    1    0.766420    0.549006    0.513740    11.00000    0.05846    0.04833 =
         0.02559    0.00093   -0.00238    0.00442
AFIX  43
H8    2    0.775899    0.545071    0.586367    11.00000   -1.20000
AFIX   0
C9    1    0.719963    0.569917    0.487204    11.00000    0.04765    0.04303 =
         0.02638   -0.00241    0.00635    0.00137
AFIX  43
H9    2    0.696654    0.580846    0.541672    11.00000   -1.20000
AFIX   0
C10   1    0.705501    0.575794    0.380726    11.00000    0.02985    0.03158 =
         0.03177    0.00303    0.00344   -0.00104
AFIX  43
H10   2    0.672270    0.590312    0.364425    11.00000   -1.20000
AFIX   0
C11   1    0.784152    0.539747    0.327185    11.00000    0.03210    0.03351 =
         0.03009    0.00183   -0.00093   -0.00102
C12   1    0.816454    0.522806    0.240797    11.00000    0.03302    0.03501 =
         0.04033    0.00643    0.00312    0.00226
C13   1    0.694773    0.455972    0.122503    11.00000    0.04431    0.03164 =
         0.04368   -0.00384    0.00762   -0.00079
AFIX  43
H13   2    0.730916    0.447470    0.124115    11.00000   -1.20000
AFIX   0
C14   1    0.658269    0.414792    0.113113    11.00000    0.07130    0.03722 =
         0.04963   -0.00443    0.00080   -0.00967
AFIX  43
H14   2    0.669597    0.379455    0.110136    11.00000   -1.20000
AFIX   0
C15   1    0.605874    0.427024    0.108372    11.00000    0.05977    0.05355 =
         0.05011   -0.00140    0.00213   -0.02704
AFIX  43
H15   2    0.580718    0.400054    0.099496    11.00000   -1.20000
AFIX   0
C16   1    0.589860    0.478422    0.116498    11.00000    0.03868    0.06217 =
         0.03084    0.00373   -0.00058   -0.01458
C17   1    0.536183    0.495812    0.116485    11.00000    0.03951    0.09191 =
         0.04455    0.00895   -0.00080   -0.01732
AFIX  43
H17   2    0.509204    0.470893    0.105262    11.00000   -1.20000
AFIX   0
C18   1    0.523420    0.545187    0.131558    11.00000    0.02731    0.11139 =
         0.04532    0.01671   -0.00193   -0.00291
AFIX  43
H18   2    0.487496    0.554440    0.135132    11.00000   -1.20000
AFIX   0
C19   1    0.562019    0.585214    0.142685    11.00000    0.03382    0.07062 =
         0.03134    0.00738    0.00029    0.01301
C20   1    0.551220    0.639027    0.157960    11.00000    0.04986    0.08630 =
         0.04699    0.01584    0.00665    0.03558
AFIX  43
H20   2    0.516041    0.650635    0.163342    11.00000   -1.20000
AFIX   0
C21   1    0.590396    0.673586    0.164840    11.00000    0.06152    0.05945 =
         0.05145    0.00699    0.00082    0.03473
AFIX  43
H21   2    0.582832    0.709680    0.173766    11.00000   -1.20000
AFIX   0
C22   1    0.643063    0.656662    0.158893    11.00000    0.05626    0.04026 =
         0.04181   -0.00006    0.00260    0.01337
AFIX  43
H22   2    0.670352    0.681803    0.162112    11.00000   -1.20000
AFIX   0
C23   1    0.614793    0.571234    0.139660    11.00000    0.02916    0.04986 =
         0.02407    0.00241    0.00186    0.00284
C24   1    0.628495    0.517677    0.127977    11.00000    0.03267    0.04219 =
         0.02385    0.00128    0.00084   -0.00271
C25   1    0.708871    0.559954   -0.100873    11.00000    0.04009    0.03596 =
         0.03214   -0.00145   -0.00434   -0.00105
AFIX  43
H25   2    0.689429    0.529263   -0.085198    11.00000   -1.20000
AFIX   0
C26   1    0.714617    0.575363   -0.207253    11.00000    0.06182    0.04711 =
         0.02740   -0.00644   -0.00305    0.00249
AFIX  43
H26   2    0.698944    0.555222   -0.262153    11.00000   -1.20000
AFIX   0
C27   1    0.742426    0.618878   -0.232418    11.00000    0.07216    0.04338 =
         0.02554    0.00322    0.00591    0.00260
AFIX  43
H27   2    0.746071    0.629355   -0.304540    11.00000   -1.20000
AFIX   0
C28   1    0.765676    0.648153   -0.151010    11.00000    0.05054    0.03569 =
         0.02973    0.00077    0.00399    0.00093
C29   1    0.796877    0.694376   -0.168540    11.00000    0.07516    0.04888 =
         0.03592    0.00608    0.01491   -0.01004
AFIX  43
H29   2    0.803262    0.705881   -0.239209    11.00000   -1.20000
AFIX   0
C30   1    0.817061    0.721427   -0.086514    11.00000    0.06889    0.04163 =
         0.04762    0.00210    0.01469   -0.01834
AFIX  43
H30   2    0.837277    0.751829   -0.100362    11.00000   -1.20000
AFIX   0
C31   1    0.808731    0.705392    0.020992    11.00000    0.05283    0.03821 =
         0.04121    0.00148    0.00898   -0.01127
C32   1    0.829218    0.731710    0.111440    11.00000    0.05074    0.04284 =
         0.05026   -0.00549    0.00599   -0.01572
AFIX  43
H32   2    0.849114    0.762777    0.102758    11.00000   -1.20000
AFIX   0
C33   1    0.820346    0.712497    0.209213    11.00000    0.05430    0.04327 =
         0.04288   -0.01120   -0.00189   -0.01592
AFIX  43
H33   2    0.834188    0.729884    0.269760    11.00000   -1.20000
AFIX   0
C34   1    0.790497    0.666525    0.222205    11.00000    0.04681    0.03583 =
         0.02836   -0.00252   -0.00089   -0.00511
AFIX  43
H34   2    0.784730    0.653539    0.292027    11.00000   -1.20000
AFIX   0
C35   1    0.779481    0.660033    0.040527    11.00000    0.03814    0.03076 =
         0.03154   -0.00139    0.00712   -0.00477
C36   1    0.757319    0.631494   -0.045862    11.00000    0.03718    0.03026 =
         0.03288   -0.00027    0.00523    0.00079
C37   1    0.334141    0.060137    0.092758    11.00000    0.03833    0.06457 =
         0.03806   -0.00492    0.00525    0.00332
AFIX  43
H37   2    0.325852    0.070919    0.022437    11.00000   -1.20000
AFIX   0
C38   1    0.384034    0.039907    0.113625    11.00000    0.03459    0.07410 =
         0.05161   -0.00811    0.01281    0.00315
AFIX  43
H38   2    0.408879    0.037492    0.057670    11.00000   -1.20000
AFIX   0
C39   1    0.397150    0.023838    0.212258    11.00000    0.02944    0.05513 =
         0.06416   -0.00965    0.00053    0.00595
AFIX  43
H39   2    0.430795    0.009513    0.225459    11.00000   -1.20000
AFIX   0
C40   1    0.360518    0.028458    0.295776    11.00000    0.03151    0.03466 =
         0.04561   -0.00625   -0.00167   -0.00060
C41   1    0.369960    0.013445    0.403312    11.00000    0.04013    0.03617 =
         0.05085   -0.00158   -0.01229    0.00259
AFIX  43
H41   2    0.402264   -0.002560    0.421466    11.00000   -1.20000
AFIX   0
C42   1    0.334129    0.021499    0.479105    11.00000    0.04673    0.03946 =
         0.04220    0.00068   -0.01110    0.00086
AFIX  43
H42   2    0.341767    0.011405    0.550151    11.00000   -1.20000
AFIX   0
C43   1    0.284804    0.044823    0.456080    11.00000    0.03926    0.03058 =
         0.03333   -0.00028   -0.00291   -0.00641
C44   1    0.245450    0.055306    0.532647    11.00000    0.05183    0.04667 =
         0.03064    0.00248    0.00121   -0.00490
AFIX  43
H44   2    0.250121    0.044860    0.604542    11.00000   -1.20000
AFIX   0
C45   1    0.200924    0.080440    0.502448    11.00000    0.04341    0.05312 =
         0.03294   -0.00428    0.00568   -0.00271
AFIX  43
H45   2    0.175020    0.088906    0.553789    11.00000   -1.20000
AFIX   0
C46   1    0.193491    0.093681    0.396147    11.00000    0.03419    0.03729 =
         0.03221   -0.00522    0.00510   -0.00297
AFIX  43
H46   2    0.162204    0.111197    0.376461    11.00000   -1.20000
AFIX   0
C47   1    0.274081    0.059590    0.351169    11.00000    0.03105    0.02665 =
         0.02903   -0.00196    0.00167   -0.00437
C48   1    0.311917    0.050137    0.269094    11.00000    0.02555    0.02772 =
         0.04109   -0.00336   -0.00172   -0.00569
C49   1    0.205095   -0.023667    0.138030    11.00000    0.04861    0.03520 =
         0.03873   -0.00162   -0.00440    0.00376
AFIX  43
H49   2    0.241959   -0.027932    0.140988    11.00000   -1.20000
AFIX   0
C50   1    0.173443   -0.068419    0.125736    11.00000    0.07134    0.03170 =
         0.04655    0.00110   -0.00707    0.00409
AFIX  43
H50   2    0.189074   -0.101932    0.118740    11.00000   -1.20000
AFIX   0
C51   1    0.120329   -0.063488    0.123911    11.00000    0.06991    0.04901 =
         0.04365    0.00391   -0.00690   -0.02662
AFIX  43
H51   2    0.098816   -0.093512    0.116025    11.00000   -1.20000
AFIX   0
C52   1    0.097821   -0.013949    0.133728    11.00000    0.04603    0.05408 =
         0.03459    0.00581   -0.00706   -0.01787
C53   1    0.042699   -0.004526    0.134356    11.00000    0.04694    0.07520 =
         0.04967    0.01002   -0.00870   -0.02822
AFIX  43
H53   2    0.019292   -0.033086    0.126297    11.00000   -1.20000
AFIX   0
C54   1    0.023477    0.043901    0.146117    11.00000    0.03118    0.11328 =
         0.04284    0.01334    0.00007   -0.01383
AFIX  43
H54   2   -0.013337    0.048757    0.147342    11.00000   -1.20000
AFIX   0
C55   1    0.057012    0.088655    0.156920    11.00000    0.02830    0.07607 =
         0.03218    0.00945   -0.00251    0.00650
C56   1    0.039705    0.140592    0.167727    11.00000    0.03639    0.09216 =
         0.05089    0.00586    0.00172    0.02303
AFIX  43
H56   2    0.003370    0.148120    0.170845    11.00000   -1.20000
AFIX   0
C57   1    0.074766    0.179328    0.173587    11.00000    0.06313    0.06488 =
         0.06348    0.00226    0.00211    0.03149
AFIX  43
H57   2    0.063127    0.214421    0.180703    11.00000   -1.20000
AFIX   0
C58   1    0.128207    0.168715    0.169356    11.00000    0.06162    0.03841 =
         0.04178   -0.00058    0.00312    0.01683
AFIX  43
H58   2    0.152200    0.197039    0.171685    11.00000   -1.20000
AFIX   0
C59   1    0.111407    0.080289    0.153746    11.00000    0.03183    0.04638 =
         0.02470    0.00500   -0.00034    0.00389
C60   1    0.131490    0.028916    0.145159    11.00000    0.03007    0.04268 =
         0.02721    0.00522    0.00066   -0.00486
C61   1    0.203575    0.081189   -0.081914    11.00000    0.04243    0.04225 =
         0.03002   -0.00284    0.00080   -0.00288
AFIX  43
H61   2    0.189632    0.047636   -0.066278    11.00000   -1.20000
AFIX   0
C62   1    0.203434    0.098702   -0.187644    11.00000    0.05347    0.05928 =
         0.02922   -0.00200    0.00060    0.00687
AFIX  43
H62   2    0.188157    0.077601   -0.241505    11.00000   -1.20000
AFIX   0
C63   1    0.224945    0.145579   -0.213832    11.00000    0.05673    0.05406 =
         0.03274    0.00683    0.00226    0.00711
AFIX  43
H63   2    0.225596    0.156873   -0.285812    11.00000   -1.20000
AFIX   0
C64   1    0.246374    0.177380   -0.132510    11.00000    0.04153    0.04356 =
         0.04152    0.00573    0.00970    0.00867
C65   1    0.269994    0.227155   -0.150829    11.00000    0.05528    0.05202 =
         0.05640    0.02453    0.01337    0.00534
AFIX  43
H65   2    0.272367    0.240291   -0.221350    11.00000   -1.20000
AFIX   0
C66   1    0.288931    0.255707   -0.069644    11.00000    0.04736    0.04053 =
         0.06993    0.01203    0.01334   -0.00685
AFIX  43
H66   2    0.304459    0.288687   -0.084095    11.00000   -1.20000
AFIX   0
C67   1    0.286243    0.237482    0.038825    11.00000    0.03915    0.02963 =
         0.05741    0.00391    0.01198   -0.00239
C68   1    0.306801    0.264083    0.126790    11.00000    0.05510    0.03817 =
         0.08027   -0.00112    0.00997   -0.01562
AFIX  43
H68   2    0.323837    0.296785    0.117778    11.00000   -1.20000
AFIX   0
C69   1    0.302152    0.242833    0.223952    11.00000    0.06960    0.04467 =
         0.06409   -0.01286   -0.01258   -0.01578
AFIX  43
H69   2    0.315979    0.260893    0.283692    11.00000   -1.20000
AFIX   0
C70   1    0.277253    0.194415    0.239181    11.00000    0.05365    0.04382 =
         0.04378   -0.00803   -0.00550   -0.00759
AFIX  43
H70   2    0.274533    0.180440    0.308978    11.00000   -1.20000
AFIX   0
C71   1    0.262722    0.188660    0.059253    11.00000    0.02937    0.03444 =
         0.04194    0.00024    0.00542   -0.00257
C72   1    0.243048    0.158820   -0.028161    11.00000    0.03035    0.03456 =
         0.03654    0.00442    0.00757    0.00159
C73   1    0.057038    0.443988    0.343916    11.00000    0.05730    0.05564 =
         0.06849   -0.01685   -0.00709   -0.00796
C74   1    0.096756    0.403301    0.347750    11.00000    0.05769    0.07395 =
         0.09603   -0.00998   -0.01498    0.00557
AFIX 137
H74A  2    0.085344    0.373334    0.305091    11.00000   -1.50000
H74B  2    0.101992    0.392237    0.421621    11.00000   -1.50000
H74C  2    0.129678    0.416933    0.319118    11.00000   -1.50000
AFIX   0
C75   1    0.542478    0.818442    0.486867    11.00000    0.08486    0.06836 =
         0.11148    0.01485   -0.01318    0.01239
C76   1    0.586591    0.800220    0.416901    11.00000    0.10280    0.11534 =
         0.20629    0.05778    0.05162    0.04624
AFIX 137
H76A  2    0.572320    0.785581    0.350972    11.00000   -1.50000
H76B  2    0.606811    0.773339    0.454219    11.00000   -1.50000
H76C  2    0.609373    0.829872    0.399945    11.00000   -1.50000
AFIX  66
PART 1
C77   1    0.981356    0.415519    0.590418    21.00000    0.08254    0.08184 =
         0.05339   -0.00673    0.01227   -0.06228
C78   1    1.025743    0.388101    0.621332    21.00000    0.03512    0.09211 =
         0.10129   -0.02632    0.00772   -0.01232
AFIX  43
H78   2    1.053916    0.405958    0.654559    21.00000   -1.20000
AFIX  65
C79   1    1.028908    0.334557    0.603630    21.00000    0.04538    0.08658 =
         0.11150   -0.03273   -0.00264   -0.01327
AFIX  43
H79   2    1.059245    0.315819    0.624758    21.00000   -1.20000
AFIX  65
C80   1    0.987686    0.308430    0.555014    21.00000    0.03312    0.07210 =
         0.03890    0.00188   -0.00061   -0.00986
AFIX  43
H80   2    0.989848    0.271834    0.542916    21.00000   -1.20000
AFIX  65
C81   1    0.943298    0.335847    0.524100    21.00000    0.05461    0.09068 =
         0.02728    0.00825   -0.01459    0.03129
AFIX  43
H81   2    0.915125    0.317989    0.490873    21.00000   -1.20000
AFIX  65
C82   1    0.940133    0.389391    0.541801    21.00000    0.10596    0.05423 =
         0.02031   -0.00917    0.00012   -0.04442
AFIX  43
H82   2    0.909797    0.408129    0.520673    21.00000   -1.20000
AFIX   0
C83   1    0.976692    0.473336    0.602451    21.00000    0.09883    0.08797 =
         0.06350   -0.01330   -0.01827    0.00837
AFIX 137
H83A  2    0.949490    0.486432    0.554457    21.00000   -1.50000
H83B  2    1.010165    0.489806    0.584713    21.00000   -1.50000
H83C  2    0.967355    0.481759    0.676090    21.00000   -1.50000
PART 2
AFIX  66
C77A  1    0.627269    1.025522    0.369283   -21.00000    0.11851    0.09214 =
         0.11661    0.03139   -0.03391   -0.03899
C78A  1    0.669236    0.999012    0.324302   -21.00000    0.12549    0.21311 =
         0.14576    0.11635    0.04830    0.09282
AFIX  43
H78A  2    0.702889    1.014708    0.323127   -21.00000   -1.20000
AFIX  65
C79A  1    0.661964    0.949537    0.281039   -21.00000    0.14662    0.25321 =
         0.08754    0.05773    0.03709    0.13039
AFIX  43
H79A  2    0.690648    0.931419    0.250297   -21.00000   -1.20000
AFIX  65
C80A  1    0.612725    0.926571    0.282758   -21.00000    0.12575    0.17232 =
         0.11470   -0.05904   -0.01881    0.05992
AFIX  43
H80A  2    0.607755    0.892756    0.253190   -21.00000   -1.20000
AFIX  65
C81A  1    0.570757    0.953080    0.327739   -21.00000    0.15588    0.07302 =
         0.08716   -0.02720   -0.01677   -0.00562
AFIX  43
H81A  2    0.537104    0.937383    0.328913   -21.00000   -1.20000
AFIX  65
C82A  1    0.578028    1.002555    0.371001   -21.00000    0.08281    0.05960 =
         0.09017    0.01031   -0.00673   -0.00465
AFIX  43
H82A  2    0.549344    1.020673    0.401743   -21.00000   -1.20000
AFIX   0
C83A  1    0.635001    1.075017    0.427458   -21.00000    0.29425    0.07569 =
         0.17975    0.01539   -0.11843   -0.08225
AFIX 137
H83D  2    0.620422    1.103971    0.385911   -21.00000   -1.50000
H83E  2    0.672461    1.080866    0.438664   -21.00000   -1.50000
H83F  2    0.617258    1.073091    0.496439   -21.00000   -1.50000

AFIX   0
HKLF 4

REM  lambda-1-toluene-080 in P4(3)
REM R1 =  0.0408 for   17755 Fo > 4sig(Fo)  and  0.0509 for all   20142 data
REM   1188 parameters refined using     99 restraints

END

WGHT      0.0572      4.4336

REM Highest difference peak  0.863,  deepest hole -0.506,  1-sigma level  0.068
Q1    1   0.8314  0.7189  0.5805  11.00000  0.05    0.86
Q2    1   0.0709  0.0985  0.5840  11.00000  0.05    0.69
Q3    1   0.8123  0.6655  0.4717  11.00000  0.05    0.67
Q4    1   0.8356  0.6332  0.6188  11.00000  0.05    0.63
Q5    1   0.6803  0.8496  0.1231  11.00000  0.05    0.53
Q6    1   0.5904  0.5959  0.5632  11.00000  0.05    0.50
Q7    1   0.1018  0.1515  0.6074  11.00000  0.05    0.45
Q8    1   0.6744  0.8395  0.1418  11.00000  0.05    0.44
Q9    1   0.9179  0.7063  0.5809  11.00000  0.05    0.44
Q10   1   0.6759  0.7614  0.0760  11.00000  0.05    0.41
;
_shelx_res_checksum   46512

_shelx_hkl_file
;
   0   0 -15    0.20    0.10
   0   0 -14    0.26    0.10
   0   0 -13    0.49    0.12
   0   0 -12   12.12    0.47
   0   0 -11    0.09    0.08
   0   0 -10    0.06    0.06
   0   0  -9   -0.04    0.06
   0   0  -8  148.48    2.34
   0   0  -8  129.87    2.08
   0   0  -7    0.08    0.06
   0   0  -6   -0.07    0.05
   0   0  -5    0.00    0.04
   0   0  -4  382.25    5.96
   0   0  -3   -0.03    0.03
   0   0   3   -0.02    0.03
   0   0   4  382.19    5.97
   0   0   5    0.01    0.03
   0   0   6    0.00    0.05
   0   0   6   -0.04    0.04
   0   0   7    0.01    0.04
   0   0   7   -0.05    0.05
   0   0   8  145.84    2.44
   0   0   8  147.73    2.52
   0   0   9    0.00    0.06
   0   0   9    0.00    0.06
   0   0   9   -0.04    0.06
   0   0  10   -0.03    0.05
   0   0  10    0.04    0.06
   0   0  10    0.07    0.06
   0   0  11    0.31    0.09
   0   0  11    0.00    0.07
   0   0  12   10.95    0.38
   0   0  12   11.71    0.44
   0   0  13    0.33    0.09
   0   0  14    0.18    0.07
   0   0  15    0.02    0.05
   1   0 -16    1.79    0.22
   0  -1 -16    1.59    0.21
   1   0 -15    0.98    0.15
   0  -1 -15    0.92    0.15
  -1   0 -14    0.57    0.12
   1   0 -14    0.63    0.12
   0   1 -14    0.51    0.11
   0  -1 -14    0.53    0.12
  -1   0 -13    4.59    0.30
   1   0 -13    4.55    0.29
   0   1 -13    5.39    0.31
   0  -1 -13    4.69    0.30
  -1   0 -12    3.27    0.24
   0   1 -12    3.22    0.23
   0  -1 -12    3.23    0.24
   1   0 -12    3.26    0.23
   1   0 -11    5.13    0.28
   0  -1 -11    5.13    0.29
  -1   0 -11    5.71    0.30
   0   1 -11    5.14    0.28
  -1   0 -10    2.68    0.19
   0   1 -10    2.65    0.19
   0  -1 -10    2.51    0.19
   1   0 -10    2.39    0.08
   1   0 -10    2.64    0.19
   1   0  -9    4.09    0.22
   0   1  -9    3.79    0.21
  -1   0  -9    3.97    0.22
   1   0  -9    3.73    0.12
   0  -1  -9    4.16    0.23
   0  -1  -8    8.22    0.31
  -1   0  -8    7.36    0.29
   0   1  -8    7.00    0.28
   1   0  -8    7.11    0.29
   0   1  -7    4.75    0.21
   1   0  -7    5.05    0.22
   0  -1  -7    4.92    0.22
  -1   0  -7    4.97    0.22
   1   0  -6    0.81    0.08
   0  -1  -6    0.71    0.08
  -1   0  -6    0.90    0.09
   0   1  -6    0.66    0.07
   0   1  -6    0.76    0.04
  -1   0  -5    4.41    0.17
   0  -1  -5    4.13    0.18
   1   0  -5    4.49    0.17
   0   1  -5    4.14    0.16
   0   1  -5    4.16    0.10
   0  -1  -4    7.29    0.22
   0   1  -4    7.75    0.21
  -1   0  -4    7.57    0.22
   1   0  -4    7.47    0.22
   0   1  -3    8.80    0.21
   0  -1  -3    8.50    0.22
  -1   0  -3    8.54    0.22
   1   0  -3    8.40    0.21
   1   0   2    4.73    0.11
   0   1   2    5.09    0.12
   0  -1   3    8.88    0.23
   0  -1   3    8.50    0.21
   1   0   3    8.60    0.21
   0   1   3    9.08    0.21
   1   0   3    8.78    0.19
   0   1   4    7.85    0.21
   1   0   4    7.76    0.19
   0  -1   4    7.85    0.23
   1   0   4    7.85    0.23
   1   0   4    7.69    0.22
   0  -1   4    7.77    0.22
   1   0   5    4.10    0.14
   0   1   5    4.13    0.15
   0  -1   5    4.07    0.17
   0  -1   5    3.81    0.16
   1   0   5    4.39    0.17
   1   0   5    4.21    0.16
  -1   0   5    4.08    0.17
   0   1   6    0.79    0.07
   1   0   6    0.83    0.09
   0   1   6    0.81    0.08
   1   0   6    0.84    0.08
   0  -1   6    0.84    0.08
   1   0   6    0.60    0.06
  -1   0   6    0.75    0.08
   0   1   7    5.08    0.20
   1   0   7    4.97    0.22
   0  -1   7    5.25    0.23
   0   1   7    5.33    0.22
   1   0   7    5.13    0.19
  -1   0   7    4.92    0.23
  -1   0   8    7.15    0.31
   1   0   8    7.44    0.28
  -1   0   8    7.43    0.26
   0  -1   8    6.62    0.24
  -1   0   8    7.50    0.29
   0  -1   8    7.25    0.29
  -1   0   8    7.33    0.30
   0   1   8    7.38    0.29
   0   1   8    7.34    0.26
   1   0   8    7.26    0.24
   0  -1   9    4.15    0.23
   0  -1   9    4.01    0.22
  -1   0   9    4.26    0.23
  -1   0   9    4.01    0.24
   1   0   9    3.85    0.21
  -1   0   9    3.83    0.19
   1   0   9    3.74    0.18
   0  -1   9    3.55    0.18
   0   1   9    3.62    0.21
  -1   0   9    4.00    0.22
   0   1   9    3.57    0.18
   0  -1  10    3.00    0.20
   0   1  10    2.74    0.17
   0   1  10    2.81    0.20
  -1   0  10    2.75    0.20
  -1   0  10    2.69    0.17
   1   0  10    2.72    0.16
   1   0  10    2.88    0.19
   0   1  10    2.79    0.19
   0  -1  10    2.62    0.16
   0   1  10    2.96    0.22
   0  -1  10    3.08    0.21
  -1   0  10    3.13    0.21
   0  -1  11    4.96    0.23
   1   0  11    5.27    0.23
   1   0  11    5.55    0.28
   0   1  11    5.31    0.28
   0  -1  11    5.36    0.29
  -1   0  11    4.98    0.24
   0   1  11    4.89    0.24
  -1   0  11    5.02    0.28
  -1   0  12    3.44    0.24
   1   0  12    3.08    0.18
  -1   0  12    3.21    0.20
   0   1  12    3.01    0.19
   0  -1  12    2.78    0.18
   0   1  12    3.13    0.22
   0  -1  13    4.80    0.24
  -1   0  13    4.77    0.25
   0   1  13    4.47    0.24
   1   0  13    4.84    0.24
   1   0  14    0.63    0.10
  -1   0  14    0.66    0.10
   0   1  14    0.71    0.11
   0  -1  14    0.68    0.10
   0  -1  15    0.76    0.11
  -1   0  15    0.76    0.11
   0   1  15    0.75    0.11
   1  -1 -16    0.48    0.15
   1  -1 -15    1.24    0.18
   1   1 -15    1.10    0.15
  -1  -1 -15    0.92    0.15
  -1  -1 -14    1.92    0.21
   1   1 -14    1.81    0.19
   1  -1 -14    1.84    0.20
  -1   1 -13    4.89    0.30
   1  -1 -13    4.71    0.30
   1   1 -13    4.81    0.29
  -1  -1 -13    4.77    0.30
  -1  -1 -12    1.49    0.17
  -1   1 -12    1.38    0.16
   1  -1 -12    0.85    0.13
   1   1 -12    1.13    0.14
   1  -1 -11   22.36    0.65
  -1  -1 -11   22.39    0.66
  -1   1 -11   21.07    0.62
   1   1 -11   22.08    0.63
  -1   1 -10   11.08    0.40
  -1  -1 -10   11.10    0.42
   1  -1 -10   11.16    0.41
   1   1 -10   11.08    0.40
  -1   1  -9    9.16    0.35
   1   1  -9    9.17    0.21
  -1  -1  -9    9.67    0.36
   1  -1  -9   10.14    0.37
   1   1  -9    9.64    0.35
   1   1  -8   16.44    0.46
   1  -1  -8   17.07    0.48
  -1  -1  -8   16.36    0.48
  -1   1  -8   16.45    0.46
   1   1  -8   15.59    0.33
  -1  -1  -7   81.11    1.49
   1  -1  -7   80.91    1.48
  -1   1  -7   81.09    1.47
   1   1  -7   81.47    1.46
   1   1  -7   81.11    1.32
   1  -1  -6   42.21    0.84
  -1   1  -6   42.22    0.83
  -1  -1  -6   41.74    0.85
   1   1  -6   41.85    0.82
  -1  -1  -5   52.63    1.00
   1   1  -5   53.28    0.97
   1  -1  -5   54.12    0.99
  -1   1  -5   53.63    0.98
   1  -1  -4   98.87    1.65
  -1  -1  -4  100.07    1.66
  -1   1  -4   98.17    1.64
   1   1  -4   98.29    1.63
  -1  -1  -3  342.86    5.31
   1   1  -3  342.65    5.28
  -1   1  -3  346.13    5.30
  -1   1  -3  332.44    5.29
   1   1   2  125.98    1.97
   1  -1   3  328.46    5.11
   1  -1   3  329.14    5.11
   1   1   3  328.66    5.08
   1   1   4   98.16    1.60
   1   1   4   93.72    1.58
   1  -1   4   98.90    1.62
  -1  -1   4   98.12    1.65
   1  -1   4   97.00    1.61
   1  -1   5   53.73    0.98
   1   1   5   53.18    0.97
  -1  -1   5   54.92    1.02
   1   1   5   54.73    1.00
   1  -1   5   54.67    0.99
   1   1   5   52.41    0.94
   1  -1   6   42.63    0.83
   1   1   6   41.73    0.81
  -1   1   6   40.12    0.79
   1   1   6   41.08    0.78
   1  -1   6   42.15    0.83
   1  -1   6   41.05    0.76
  -1  -1   6   42.96    0.86
   1  -1   7   82.11    1.45
   1  -1   7   78.41    1.37
   1  -1   7   80.50    1.45
  -1   1   7   77.33    1.41
   1   1   7   78.53    1.43
  -1  -1   7   79.55    1.47
   1   1   7   80.39    1.39
  -1   1   7   80.13    1.47
  -1   1   8   15.53    0.47
  -1  -1   8   16.98    0.48
   1   1   8   15.52    0.40
   1  -1   8   15.45    0.39
   1  -1   8   16.19    0.46
  -1   1   8   16.87    0.49
  -1  -1   8   16.15    0.47
   1   1   8   16.23    0.45
  -1   1   8   16.78    0.46
  -1   1   8   15.73    0.42
  -1   1   9   10.46    0.37
  -1  -1   9   10.18    0.37
  -1  -1   9    9.52    0.31
  -1  -1   9   10.50    0.40
  -1   1   9    9.26    0.36
   1   1   9    9.76    0.35
   1  -1   9    9.93    0.35
  -1   1   9    9.20    0.32
  -1  -1   9   10.00    0.37
   1  -1   9   10.13    0.30
   1   1   9   10.12    0.32
  -1   1   9   10.66    0.39
  -1   1  10   10.64    0.40
  -1  -1  10   10.30    0.35
   1   1  10   10.70    0.34
   1  -1  10   10.81    0.39
  -1   1  10   11.40    0.41
  -1  -1  10   11.41    0.41
  -1   1  10   11.40    0.37
   1   1  10   11.35    0.39
  -1  -1  10   11.29    0.42
   1  -1  10   10.55    0.33
   1  -1  11   20.26    0.52
  -1  -1  11   20.81    0.55
  -1  -1  11   22.00    0.64
   1   1  11   20.57    0.54
  -1   1  11   19.68    0.55
  -1   1  11   20.77    0.62
   1   1  11   22.02    0.60
   1  -1  12    1.18    0.11
  -1   1  12    1.23    0.13
  -1   1  12    1.22    0.15
   1   1  12    1.38    0.15
  -1  -1  12    1.14    0.12
   1   1  12    1.15    0.12
  -1   1  13    4.22    0.24
  -1  -1  13    4.30    0.24
   1  -1  13    4.60    0.23
   1   1  13    4.69    0.24
   1   1  14    1.64    0.15
  -1   1  14    1.93    0.17
   1  -1  14    1.86    0.15
  -1  -1  14    1.89    0.16
  -1  -1  15    1.01    0.13
   1   1  15    0.75    0.11
  -1   1  15    0.91    0.13
   2  -1 -17    1.06    0.18
  -1  -2 -16    3.48    0.29
   2  -1 -16    2.95    0.27
  -1  -2 -15    0.64    0.14
   2  -1 -15    0.37    0.12
  -1  -2 -14    0.28    0.11
   1   2 -14    0.34    0.11
   2  -1 -14    0.26    0.12
   2  -1 -13    1.89    0.19
   1   2 -13    1.75    0.18
  -1  -2 -13    1.63    0.19
  -1  -2 -12    4.00    0.27
  -2   1 -12    4.25    0.27
   2  -1 -12    3.76    0.25
   1   2 -12    3.99    0.25
  -2   1 -11    8.96    0.37
  -1  -2 -11    8.64    0.38
   2  -1 -11    9.24    0.39
   2  -1 -11    8.34    0.22
   1   2 -11    9.25    0.37
  -2   1 -10    1.15    0.13
   2  -1 -10    1.21    0.14
   1   2 -10    1.26    0.13
  -1  -2 -10    1.14    0.13
   2  -1  -9    2.79    0.19
  -2   1  -9    2.81    0.18
  -1  -2  -9    2.43    0.09
  -1  -2  -9    2.52    0.19
   1   2  -9    2.79    0.17
   1   2  -8    3.68    0.19
  -1  -2  -8    3.49    0.20
   1   2  -8    3.25    0.11
  -2   1  -8    3.41    0.19
   2  -1  -8    3.68    0.20
   1   2  -7    4.44    0.13
  -1  -2  -7    4.55    0.22
   1   2  -7    4.86    0.20
   2  -1  -7    4.66    0.21
  -2   1  -7    4.89    0.22
   2  -1  -6    1.02    0.10
  -1  -2  -6    0.91    0.10
   1   2  -6    0.99    0.08
   1   2  -6    0.96    0.06
  -2   1  -6    0.94    0.09
   2  -1  -5    2.19    0.12
   1   2  -5    2.17    0.09
  -1  -2  -5    2.13    0.13
  -2   1  -5    2.23    0.12
   1   2  -5    2.11    0.11
  -2   1  -4    0.63    0.06
  -1  -2  -4    0.78    0.07
   1   2  -4    0.72    0.05
   1   2  -4    0.76    0.06
  -2   1  -4    0.68    0.06
  -2   1  -3    7.79    0.20
   1   2  -3    7.43    0.18
   1   2  -3    7.71    0.18
  -1  -2  -3    7.60    0.22
   1   2  -3    7.82    0.22
  -2   1  -3    7.50    0.19
  -2   1  -2    3.20    0.11
   2  -1  -2    3.21    0.09
   2  -1  -2    3.13    0.10
  -1  -2  -2    3.18    0.11
   1   2  -2    3.21    0.11
   1   2  -2    3.22    0.12
  -1  -2   2    3.25    0.09
   1   2   2    3.03    0.09
   1   2   3    7.72    0.19
   2  -1   3    7.91    0.16
   2  -1   4    0.86    0.05
   1   2   4    0.76    0.06
   2  -1   4    0.77    0.07
  -1  -2   4    0.77    0.07
   2  -1   5    2.36    0.12
   2  -1   5    2.30    0.09
   2  -1   5    2.26    0.12
   1   2   5    2.03    0.11
  -2   1   5    2.27    0.12
  -1  -2   5    2.27    0.13
  -1  -2   6    0.90    0.09
   2  -1   6    0.91    0.06
   2  -1   6    1.03    0.10
   1   2   6    0.92    0.08
   2  -1   6    0.85    0.08
  -2   1   6    0.87    0.08
   1   2   6    0.93    0.08
   2  -1   7    4.25    0.19
   1   2   7    4.24    0.19
  -1  -2   7    4.37    0.21
   2  -1   7    4.69    0.21
   1   2   7    4.75    0.19
   2  -1   7    4.29    0.16
   2  -1   8    3.58    0.20
   2  -1   8    3.05    0.17
  -1  -2   8    3.58    0.20
  -2   1   8    3.44    0.20
  -1  -2   8    3.37    0.20
  -2   1   8    3.13    0.17
  -2   1   8    3.80    0.20
   2  -1   8    3.30    0.15
   1   2   8    3.11    0.16
  -2   1   8    3.67    0.21
   1   2   8    3.49    0.18
   2  -1   9    2.62    0.14
  -1  -2   9    2.76    0.19
  -2   1   9    2.83    0.19
   1   2   9    2.70    0.17
  -2   1   9    2.79    0.18
  -2   1   9    2.40    0.16
   1   2   9    2.79    0.16
  -1  -2   9    2.90    0.20
  -1  -2   9    2.62    0.18
  -2   1   9    2.81    0.20
  -1  -2  10    1.00    0.10
  -2   1  10    1.13    0.13
  -2   1  10    1.09    0.13
  -2   1  10    0.99    0.11
   1   2  10    0.95    0.10
   2  -1  10    0.97    0.09
   1   2  10    1.23    0.12
  -1  -2  10    1.22    0.14
   2  -1  11    9.01    0.30
   1   2  11    9.00    0.36
  -2   1  11    9.18    0.39
  -2   1  11    8.03    0.33
   1   2  11    8.63    0.32
  -1  -2  11    9.12    0.39
  -1  -2  11    8.38    0.31
  -2   1  12    3.99    0.23
   1   2  12    4.17    0.22
  -1  -2  12    3.63    0.21
   1   2  12    4.24    0.25
   2  -1  12    4.09    0.20
  -2   1  13    1.67    0.16
   1   2  13    1.76    0.15
   2  -1  13    1.85    0.14
  -1  -2  13    1.37    0.14
   2  -1  14    0.22    0.07
  -2   1  14    0.18    0.08
  -1  -2  14    0.31    0.08
   1   2  14    0.36    0.08
  -1  -2  15    0.56    0.11
  -2   1  15    0.37    0.09
   1   2  15    0.46    0.10
   2   0 -16    0.70    0.15
   0  -2 -16    0.75    0.16
   2   0 -15    0.63    0.13
   0  -2 -15    0.92    0.16
   2   0 -14    3.58    0.27
   0  -2 -14    3.38    0.27
   0   2 -13    3.48    0.25
   2   0 -13    3.62    0.26
  -2   0 -13    3.61    0.26
   0  -2 -13    3.50    0.27
  -2   0 -12    0.46    0.11
   0   2 -12    0.46    0.10
   0  -2 -12    0.31    0.10
   2   0 -12    0.62    0.11
   0  -2 -11   17.42    0.55
   2   0 -11   15.23    0.32
   2   0 -11   16.95    0.53
   0   2 -11   15.87    0.52
  -2   0 -11   16.84    0.54
   0   2 -10    9.60    0.36
   2   0 -10    9.28    0.24
   0  -2 -10    9.43    0.38
   2   0 -10    9.56    0.37
   0  -2 -10    8.67    0.21
  -2   0 -10    9.40    0.37
   0  -2  -9    6.15    0.28
   2   0  -9    5.89    0.27
   0   2  -9    5.43    0.25
  -2   0  -9    5.97    0.27
   0  -2  -8    3.38    0.20
  -2   0  -8    3.29    0.19
   2   0  -8    3.31    0.19
   0   2  -8    3.52    0.19
  -2   0  -7   38.99    0.83
   2   0  -7   38.47    0.81
   0  -2  -7   38.23    0.83
   0   2  -7   39.20    0.80
   0  -2  -6   86.02    1.50
   2   0  -6   84.84    1.47
   0   2  -6   85.94    1.46
  -2   0  -6   85.69    1.49
   0   2  -6   80.08    1.32
   0   2  -5   44.22    0.81
   0  -2  -5   43.67    0.85
  -2   0  -5   44.70    0.84
   0   2  -5   42.49    0.72
   2   0  -5   44.74    0.82
  -2   0  -4   34.18    0.67
   0   2  -4   35.48    0.68
   0  -2  -4   34.45    0.68
   0   2  -4   34.57    0.58
   2   0  -4   34.33    0.65
   0   2  -4   33.84    0.64
   0   2  -3  315.19    4.92
   0  -2  -3  313.13    4.91
   0   2  -3  305.47    4.87
  -2   0  -3  320.02    4.87
  -2   0  -3  310.86    4.91
   0   2  -2  114.19    1.83
  -2   0  -2  113.75    1.82
   2   0  -2  114.60    1.83
   2   0  -2  112.76    1.81
   0   2   2  122.49    1.90
   2   0   2  118.72    1.86
   0  -2   2  119.39    1.87
   2   0   3  323.81    4.90
   0  -2   3  312.32    4.90
   2   0   3  327.95    4.87
   2   0   4   34.85    0.62
   0  -2   4   35.65    0.66
   0  -2   4   35.82    0.69
   0   2   4   37.83    0.67
   2   0   4   35.34    0.65
   2   0   4   35.31    0.69
   2   0   5   43.11    0.85
   0  -2   5   43.71    0.86
   0  -2   5   43.04    0.82
   2   0   5   44.00    0.82
   0   2   5   46.18    0.82
   2   0   5   44.98    0.78
   2   0   6   84.53    1.44
  -2   0   6   86.26    1.55
   0  -2   6   85.11    1.54
   2   0   6   86.27    1.49
   2   0   6   87.43    1.53
  -2   0   6   87.75    1.52
   0   2   6   86.48    1.48
   0   2   7   37.94    0.77
   0   2   7   38.92    0.81
   0  -2   7   38.63    0.83
   2   0   7   37.44    0.74
   2   0   7   40.52    0.83
   2   0   7   40.17    0.80
  -2   0   7   40.56    0.85
  -2   0   8    3.90    0.20
   0   2   8    3.52    0.17
   2   0   8    3.76    0.19
   2   0   8    3.31    0.15
   0  -2   8    3.65    0.20
  -2   0   8    3.31    0.20
   0  -2   8    3.34    0.20
  -2   0   8    3.61    0.21
   0   2   8    3.42    0.19
   2   0   9    5.34    0.21
   0  -2   9    5.47    0.22
  -2   0   9    5.93    0.29
   0   2   9    5.33    0.27
   0  -2   9    5.70    0.27
   0   2   9    5.38    0.23
   0  -2   9    5.96    0.28
  -2   0   9    5.40    0.27
  -2   0   9    5.23    0.23
  -2   0   9    5.84    0.27
   2   0   9    6.05    0.25
   0   2   9    5.38    0.25
  -2   0  10    9.89    0.38
   0  -2  10    9.27    0.36
   0   2  10    8.91    0.32
   0   2  10    9.64    0.39
  -2   0  10    9.38    0.38
   0   2  10    9.15    0.36
   0  -2  10    8.59    0.30
   2   0  10    9.23    0.30
  -2   0  10    8.84    0.32
   0   2  10    9.14    0.36
   0   2  11   16.07    0.47
  -2   0  11   17.58    0.56
  -2   0  11   16.14    0.48
   0   2  11   16.29    0.52
   0  -2  11   14.33    0.43
   2   0  11   16.76    0.45
   2   0  12    0.54    0.09
   0  -2  12    0.42    0.08
   0   2  12    0.47    0.11
   0   2  12    0.46    0.09
  -2   0  12    0.64    0.10
   0  -2  13    3.46    0.20
  -2   0  13    3.42    0.22
   0   2  13    3.64    0.22
   2   0  13    3.67    0.20
   0   2  14    3.40    0.22
   2   0  14    3.48    0.20
  -2   0  14    3.20    0.22
   0  -2  14    3.07    0.20
  -2   0  15    0.81    0.12
   0   2  15    1.03    0.13
   1  -2 -17    0.63    0.15
   1  -2 -16    0.07    0.10
   2   1 -16    0.07    0.10
   2   1 -15    0.04    0.08
   1  -2 -15    0.15    0.10
   2   1 -14    6.05    0.34
   1  -2 -14    5.72    0.35
  -2  -1 -14    6.12    0.36
   2   1 -13    1.03    0.15
  -2  -1 -13    1.07    0.16
   1  -2 -13    0.79    0.14
  -1   2 -12    0.69    0.12
  -2  -1 -12    0.67    0.12
   2   1 -12    0.68    0.11
   1  -2 -12    0.67    0.12
   1  -2 -11    0.74    0.13
  -2  -1 -11    0.31    0.11
  -1   2 -11    0.45    0.11
   2   1 -11    0.31    0.09
  -2  -1 -10    9.32    0.38
  -1   2 -10    9.41    0.36
   2   1 -10    9.13    0.35
   1  -2 -10    9.96    0.38
  -2  -1  -9    0.21    0.07
   2   1  -9    0.23    0.07
  -1   2  -9    0.23    0.07
   1  -2  -9    0.25    0.08
   2   1  -9    0.15    0.03
   2   1  -8    2.77    0.17
   2   1  -8    2.63    0.11
  -2  -1  -8    2.58    0.17
   1  -2  -8    2.43    0.17
  -1   2  -8    2.58    0.16
  -1   2  -7    0.47    0.07
   1  -2  -7    0.46    0.08
  -2  -1  -7    0.55    0.09
   2   1  -7    0.55    0.08
  -1   2  -6   23.45    0.52
   2   1  -6   23.43    0.52
   1  -2  -6   22.64    0.54
  -2  -1  -6   22.18    0.54
   1  -2  -5    2.77    0.14
   2   1  -5    2.86    0.13
  -1   2  -5    3.05    0.15
  -2  -1  -5    2.87    0.15
  -1   2  -5    3.02    0.14
  -2  -1  -4    1.55    0.10
   1  -2  -4    1.37    0.09
   2   1  -4    1.35    0.08
  -1   2  -4    1.30    0.09
  -1   2  -4    1.42    0.08
   2   1  -3    0.47    0.05
  -1   2  -3    0.32    0.04
  -2  -1  -3    0.31    0.04
  -1   2  -3    0.35    0.04
  -2  -1  -2    3.21    0.11
   2   1  -2    3.15    0.10
   2   1  -2    2.95    0.11
  -2  -1   2    3.22    0.08
   2   1   2    3.20    0.09
  -1   2   2    3.27    0.11
   2   1   2    3.17    0.09
   2   1   3    0.35    0.03
   1  -2   3    0.32    0.04
  -1   2   3    0.37    0.04
   2   1   3    0.39    0.03
   2   1   4    1.52    0.08
  -2  -1   4    1.54    0.10
  -1   2   4    1.52    0.09
   1  -2   4    1.47    0.09
   1  -2   4    1.37    0.08
   2   1   4    1.47    0.07
   1  -2   5    2.82    0.14
   2   1   5    2.57    0.12
   1  -2   5    2.85    0.13
   2   1   5    2.89    0.15
  -1   2   5    2.78    0.13
   2   1   5    2.77    0.11
  -2  -1   5    3.11    0.16
   2   1   6   23.00    0.54
   1  -2   6   23.19    0.53
  -1   2   6   23.61    0.54
  -1   2   6   21.93    0.50
  -2  -1   6   22.76    0.56
   2   1   6   22.31    0.50
   1  -2   6   22.91    0.52
   2   1   6   21.80    0.47
   2   1   7    0.44    0.07
   1  -2   7    0.44    0.05
   1  -2   7    0.37    0.07
   2   1   7    0.53    0.09
   1  -2   7    0.62    0.09
   2   1   7    0.37    0.05
  -2  -1   7    0.37    0.07
  -1   2   7    0.46    0.07
   2   1   8    2.40    0.13
   1  -2   8    2.46    0.13
   2   1   8    2.50    0.15
   1  -2   8    2.63    0.17
  -1   2   8    2.69    0.18
  -2  -1   8    2.61    0.17
  -1   2   8    2.31    0.16
  -2  -1   8    2.59    0.18
  -1   2   8    2.63    0.15
   2   1   9    0.11    0.05
  -2  -1   9    0.23    0.07
   1  -2   9    0.07    0.04
  -1   2   9    0.07    0.05
  -1   2   9    0.21    0.07
   2   1   9    0.17    0.05
  -1   2   9    0.30    0.09
  -2  -1   9    0.15    0.06
  -2  -1   9    0.08    0.06
  -1   2   9    0.19    0.07
   1  -2  10    9.34    0.30
   2   1  10    9.84    0.35
  -1   2  10    9.87    0.40
   2   1  10    9.09    0.31
  -2  -1  10   10.00    0.40
  -1   2  10    9.95    0.38
  -1   2  10    9.67    0.34
  -1   2  10    9.56    0.37
  -2  -1  10    9.60    0.38
  -2  -1  10    9.23    0.33
  -1   2  11    0.31    0.07
   1  -2  11    0.41    0.07
  -2  -1  11    0.35    0.08
  -2  -1  11    0.48    0.11
   2   1  11    0.23    0.06
  -1   2  11    0.53    0.11
   1  -2  12    0.71    0.09
  -1   2  12    0.58    0.09
   2   1  12    0.97    0.11
  -2  -1  12    0.58    0.09
  -1   2  12    0.85    0.13
  -2  -1  13    0.52    0.09
  -1   2  13    1.09    0.13
   1  -2  13    0.87    0.11
   2   1  13    0.88    0.11
   1  -2  14    5.76    0.26
   2   1  14    5.59    0.26
  -1   2  14    5.52    0.28
  -2  -1  14    5.59    0.28
  -2  -1  15    0.13    0.07
  -1   2  15    0.15    0.08
   2  -2 -17    0.97    0.18
   2  -2 -16    0.58    0.15
   2   2 -15    0.07    0.07
  -2  -2 -15    0.03    0.08
   2  -2 -15    0.11    0.09
   2  -2 -14    1.65    0.20
  -2  -2 -14    1.74    0.20
   2   2 -14    1.66    0.19
   2  -2 -13    5.97    0.34
  -2  -2 -13    5.86    0.34
   2   2 -13    6.10    0.32
   2   2 -12    2.39    0.19
  -2  -2 -12    2.21    0.21
   2  -2 -12    2.59    0.22
  -2   2 -11    0.98    0.13
   2  -2 -11    1.87    0.18
  -2  -2 -11    1.20    0.15
   2   2 -11    1.49    0.15
   2   2 -10    4.64    0.24
  -2   2 -10    4.36    0.24
   2  -2 -10    4.80    0.26
  -2  -2 -10    4.58    0.26
   2   2 -10    4.08    0.13
  -2   2  -9   16.21    0.47
  -2  -2  -9   16.43    0.50
   2   2  -9   15.27    0.34
   2   2  -9   15.77    0.46
   2  -2  -9   15.98    0.49
   2   2  -8   11.17    0.27
  -2  -2  -8    9.94    0.22
   2   2  -8   11.24    0.35
   2  -2  -8   11.42    0.38
  -2   2  -8   11.56    0.37
  -2  -2  -8   11.16    0.38
  -2   2  -7    0.35    0.06
   2   2  -7    0.60    0.08
  -2  -2  -7    0.49    0.04
   2  -2  -7    0.48    0.07
   2   2  -7    0.58    0.05
  -2  -2  -7    0.59    0.09
   2  -2  -6   36.89    0.76
  -2  -2  -6   35.78    0.64
  -2  -2  -6   37.02    0.78
   2   2  -6   37.82    0.67
   2   2  -6   36.63    0.73
  -2   2  -6   36.28    0.74
  -2   2  -5  108.74    1.83
   2   2  -5  108.66    1.77
   2  -2  -5  108.48    1.84
  -2  -2  -5  109.22    1.74
   2   2  -5  107.70    1.80
  -2  -2  -5  107.82    1.86
  -2   2  -5  109.98    1.84
  -2  -2  -4    5.94    0.15
  -2  -2  -4    5.71    0.17
  -2   2  -4    5.57    0.19
  -2  -2  -4    5.92    0.20
  -2   2  -4    6.01    0.19
   2   2  -4    5.66    0.17
  -2   2  -3   35.86    0.65
   2   2  -3   34.65    0.65
   2   2  -3   36.19    0.63
  -2  -2  -3   33.31    0.61
  -2  -2  -3   36.37    0.67
   2   2  -3   35.61    0.61
  -2   2  -2   19.58    0.39
   2   2  -2   19.27    0.37
   2  -2  -2   19.71    0.37
   2   2  -2   18.36    0.38
  -2  -2  -2   19.07    0.39
  -2  -2   2   19.44    0.33
   2   2   2   18.68    0.35
   2   2   3   35.63    0.61
   2  -2   3   33.26    0.63
   2   2   4    6.45    0.17
   2  -2   4    6.19    0.19
   2   2   4    6.04    0.17
  -2   2   4    6.11    0.18
   2   2   5  107.90    1.80
   2  -2   5  109.99    1.76
  -2   2   5  109.27    1.83
   2  -2   5  109.46    1.85
   2   2   5  112.18    1.81
  -2  -2   5  110.96    1.90
   2   2   6   36.89    0.73
  -2   2   6   36.24    0.75
   2   2   6   38.02    0.79
  -2   2   6   36.88    0.75
   2  -2   6   36.38    0.67
   2  -2   6   37.57    0.76
  -2  -2   6   38.08    0.80
   2   2   6   39.37    0.72
   2   2   7    0.27    0.05
   2  -2   7    0.35    0.07
  -2   2   7    0.31    0.06
   2  -2   7    0.29    0.04
   2   2   7    0.25    0.05
  -2  -2   7    0.29    0.06
  -2   2   7    0.40    0.06
   2   2   8   11.73    0.33
   2  -2   8   11.25    0.30
  -2   2   8   12.04    0.40
   2  -2   8   12.04    0.38
  -2  -2   8   12.75    0.40
   2   2   8   11.95    0.35
  -2  -2   8   11.64    0.41
  -2   2   8   11.61    0.36
  -2   2   9   16.04    0.47
   2   2   9   15.63    0.45
   2   2   9   16.23    0.42
  -2   2   9   16.95    0.51
  -2   2   9   16.21    0.45
  -2  -2   9   16.32    0.49
  -2   2   9   16.27    0.50
   2  -2   9   15.87    0.53
   2  -2   9   15.12    0.39
  -2  -2   9   15.34    0.50
  -2  -2   9   16.44    0.52
  -2   2  10    4.80    0.26
   2   2  10    4.50    0.21
   2  -2  10    4.47    0.19
  -2   2  10    4.83    0.23
   2   2  10    4.94    0.24
  -2  -2  10    5.13    0.28
  -2   2  10    4.73    0.25
  -2   2  10    5.03    0.28
  -2  -2  11    1.06    0.11
   2   2  11    1.44    0.13
  -2   2  11    1.27    0.15
   2   2  11    1.43    0.14
  -2  -2  11    1.32    0.16
  -2   2  11    1.14    0.13
   2  -2  11    1.14    0.10
   2  -2  12    2.69    0.16
  -2  -2  12    2.54    0.18
  -2   2  12    2.69    0.22
   2   2  12    2.84    0.18
  -2   2  12    2.14    0.17
   2  -2  13    5.68    0.24
  -2  -2  13    5.31    0.27
   2   2  13    5.98    0.27
  -2   2  13    5.51    0.29
  -2   2  14    1.72    0.16
  -2  -2  14    1.52    0.15
   2  -2  14    1.61    0.13
   2   2  14    1.90    0.16
  -2  -2  15    0.16    0.07
   2   2  15    0.10    0.06
  -2   2  15   -0.03    0.06
  -2   2  16    0.48    0.11
   3  -2 -17    1.63    0.21
   3  -2 -16    0.67    0.15
  -2  -3 -16    1.08    0.18
   3  -2 -15    0.50    0.13
  -2  -3 -15    0.32    0.12
  -2  -3 -14    0.89    0.15
   3  -2 -14    1.01    0.16
   2   3 -14    1.08    0.15
   3  -2 -13    2.13    0.21
  -2  -3 -13    1.76    0.20
   2   3 -13    1.80    0.18
   3  -2 -12    4.86    0.29
   2   3 -12    4.70    0.26
  -2  -3 -12    4.74    0.30
   3  -2 -11    4.12    0.26
  -2  -3 -11    3.93    0.26
   2   3 -11    3.84    0.23
   3  -2 -10    1.38    0.15
  -2  -3 -10    1.85    0.17
   2   3 -10    1.60    0.14
   3  -2  -9    2.03    0.16
  -2  -3  -9    1.89    0.16
  -3   2  -9    1.96    0.16
   2   3  -9    1.90    0.09
   2   3  -9    2.23    0.15
  -2  -3  -9    1.87    0.08
   3  -2  -8    5.15    0.24
   2   3  -8    5.47    0.23
  -2  -3  -8    5.61    0.26
   2   3  -8    5.43    0.17
  -2  -3  -8    5.46    0.16
  -3   2  -8    5.48    0.24
  -3   2  -7    0.30    0.06
   3  -2  -7    0.18    0.05
   2   3  -7    0.23    0.05
  -2  -3  -7    0.26    0.04
  -2  -3  -7    0.24    0.06
   2   3  -7    0.30    0.04
  -2  -3  -6    1.29    0.08
   2   3  -6    1.42    0.10
   2   3  -6    1.34    0.08
  -2  -3  -6    1.25    0.11
   3  -2  -6    1.33    0.11
  -3   2  -6    1.32    0.10
   2   3  -5    0.86    0.06
  -3   2  -5    0.83    0.08
  -2  -3  -5    0.93    0.07
  -2  -3  -5    0.92    0.09
   2   3  -5    0.75    0.06
  -3   2  -4    1.67    0.09
   2   3  -4    1.71    0.08
  -2  -3  -4    1.76    0.11
  -2  -3  -4    1.65    0.09
   2   3  -4    1.69    0.09
   2   3  -3    3.40    0.10
   2   3  -3    3.38    0.15
  -3   2  -3    3.33    0.14
  -2  -3  -3    3.36    0.12
   2   3  -3    3.33    0.13
  -2  -3  -3    3.19    0.14
   3  -2  -3    3.49    0.13
   2   3  -3    3.21    0.12
  -2  -3  -2    6.83    0.19
   3  -2  -2    6.92    0.17
   2   3  -2    6.76    0.18
   3  -2  -2    6.72    0.17
   3  -2  -2    6.80    0.15
  -2  -3  -2    6.69    0.18
   2   3  -2    7.09    0.20
  -3   2  -2    6.84    0.19
  -2  -3  -1    3.30    0.10
   2   3  -1    3.37    0.11
   2   3   0    0.00    0.02
  -2  -3   0    0.03    0.01
   2   3   1    3.62    0.10
  -2  -3   1    3.25    0.12
  -2  -3   2    6.96    0.18
   2   3   2    6.92    0.17
   2   3   3    3.31    0.12
   3  -2   3    3.24    0.13
  -3   2   4    1.61    0.09
   3  -2   4    1.60    0.10
  -3   2   4    1.63    0.08
   3  -2   4    1.68    0.06
   2   3   4    1.61    0.08
  -2  -3   5    0.92    0.09
   3  -2   5    0.86    0.08
  -3   2   5    0.95    0.08
   3  -2   5    0.87    0.05
   2   3   5    0.85    0.07
   2   3   6    1.24    0.09
   3  -2   6    1.34    0.07
  -3   2   6    1.44    0.10
   2   3   6    1.13    0.09
   3  -2   6    1.38    0.11
  -2  -3   6    1.36    0.12
   3  -2   7    0.24    0.04
  -2  -3   7    0.30    0.07
   2   3   7    0.24    0.05
   2   3   7    0.36    0.06
   3  -2   7    0.25    0.06
  -3   2   7    0.35    0.06
   3  -2   8    5.31    0.18
  -2  -3   8    5.73    0.26
   2   3   8    5.40    0.21
   3  -2   8    5.96    0.25
  -3   2   8    5.47    0.24
  -2  -3   8    5.59    0.27
   2   3   8    5.52    0.22
  -3   2   8    6.30    0.27
  -3   2   9    2.08    0.15
  -2  -3   9    2.18    0.17
  -2  -3   9    2.17    0.17
   3  -2   9    2.41    0.17
  -3   2   9    2.23    0.18
   2   3   9    1.97    0.14
   3  -2   9    1.94    0.11
  -2  -3   9    2.32    0.19
  -3   2   9    2.07    0.17
   2   3   9    2.01    0.14
  -3   2   9    2.41    0.16
   3  -2   9    2.07    0.18
  -3   2  10    1.37    0.15
   2   3  10    1.72    0.13
  -3   2  10    1.39    0.14
   2   3  10    1.57    0.14
  -2  -3  10    1.74    0.17
  -3   2  10    2.09    0.16
   3  -2  10    1.50    0.10
  -2  -3  11    4.61    0.28
   2   3  11    4.30    0.23
   3  -2  11    4.00    0.18
  -2  -3  11    3.87    0.21
  -3   2  11    3.90    0.25
  -3   2  11    4.10    0.23
   2   3  11    4.64    0.22
  -3   2  12    4.18    0.25
   3  -2  12    4.78    0.21
   2   3  12    4.91    0.26
  -2  -3  12    4.49    0.23
   2   3  12    4.84    0.24
   2   3  13    1.83    0.15
  -3   2  13    1.99    0.18
   3  -2  13    1.83    0.13
  -2  -3  13    1.50    0.14
   3  -2  14    0.70    0.09
  -2  -3  14    0.71    0.11
  -3   2  14    0.85    0.12
   2   3  14    0.77    0.11
  -3   2  15    0.23    0.08
  -2  -3  15    0.44    0.10
   2   3  15    0.39    0.09
  -3   2  16    0.94    0.14
   3  -1 -17    0.07    0.13
   3  -1 -16    1.39    0.19
  -1  -3 -16    1.43    0.21
   3  -1 -15    0.61    0.13
  -1  -3 -15    0.73    0.15
  -1  -3 -14    1.70    0.20
   3  -1 -14    1.41    0.18
   3  -1 -13    0.39    0.10
  -1  -3 -13    0.67    0.13
   1   3 -13    0.64    0.12
   3  -1 -12   13.70    0.49
   1   3 -12   14.01    0.48
  -1  -3 -12   13.68    0.52
   3  -1 -12   12.43    0.31
   1   3 -11    1.95    0.17
  -1  -3 -11    1.62    0.17
  -3   1 -11    1.54    0.16
   3  -1 -11    2.16    0.19
  -1  -3 -10    3.01    0.21
  -1  -3 -10    2.64    0.10
   3  -1 -10    3.43    0.22
   1   3 -10    2.83    0.19
  -3   1 -10    2.87    0.20
  -1  -3  -9    6.45    0.19
   1   3  -9    6.94    0.28
  -1  -3  -9    7.18    0.32
  -3   1  -9    6.76    0.30
   3  -1  -9    6.95    0.30
   1   3  -8   19.63    0.50
   1   3  -8   18.53    0.37
   3  -1  -8   19.60    0.52
  -3   1  -8   19.47    0.52
  -1  -3  -8   19.41    0.54
  -1  -3  -7    0.23    0.06
   1   3  -7    0.33    0.04
   3  -1  -7    0.24    0.05
   1   3  -7    0.29    0.06
  -3   1  -7    0.17    0.04
   1   3  -6    1.20    0.07
   1   3  -6    1.07    0.09
  -3   1  -6    1.35    0.11
   3  -1  -6    1.19    0.10
  -1  -3  -6    1.10    0.10
  -3   1  -5   15.61    0.37
   1   3  -5   15.54    0.32
  -1  -3  -5   15.78    0.40
  -3   1  -5   15.15    0.38
   1   3  -5   13.94    0.34
  -3   1  -4   66.96    1.16
   1   3  -4   69.32    1.13
   1   3  -4   65.39    1.13
  -1  -3  -4   69.00    1.21
   1   3  -4   68.85    1.22
   3  -1  -3   16.37    0.33
   3  -1  -3   15.48    0.35
   1   3  -3   15.88    0.33
  -3   1  -3   16.39    0.33
   1   3  -3   15.86    0.31
   1   3  -3   16.27    0.38
  -1  -3  -3   16.12    0.37
   1   3  -2   11.60    0.26
   3  -1  -2   11.63    0.23
   1   3  -2   11.90    0.28
  -1  -3  -2   11.35    0.26
  -3   1  -2   11.98    0.27
   3  -1  -2   11.26    0.24
   3  -1  -2   11.76    0.25
  -1  -3   2   11.38    0.24
   1   3   2   10.76    0.24
   1   3   3   17.92    0.36
   3  -1   3   17.26    0.30
  -1  -3   3   17.38    0.34
  -1  -3   3   17.29    0.33
  -3   1   3   17.57    0.35
   1   3   4   67.98    1.17
   3  -1   4   67.36    1.20
  -3   1   4   69.94    1.17
   3  -1   4   69.51    1.11
   3  -1   5   13.74    0.37
  -3   1   5   14.25    0.35
   1   3   5   14.55    0.35
  -1  -3   5   14.27    0.39
   3  -1   5   15.01    0.30
   3  -1   6    1.09    0.10
  -1  -3   6    1.00    0.10
   3  -1   6    1.15    0.07
   1   3   6    1.05    0.08
  -3   1   6    1.02    0.09
   3  -1   7    0.41    0.07
   3  -1   7    0.40    0.05
  -1  -3   7    0.49    0.08
   1   3   7    0.49    0.07
   1   3   7    0.33    0.05
   1   3   8   19.82    0.51
  -3   1   8   20.72    0.56
   3  -1   8   19.16    0.44
  -1  -3   8   20.14    0.56
  -1  -3   8   20.61    0.55
   3  -1   8   20.93    0.54
  -3   1   8   20.95    0.53
  -3   1   8   20.44    0.56
   1   3   8   18.62    0.48
   3  -1   9    6.25    0.32
  -3   1   9    6.21    0.26
   3  -1   9    7.12    0.30
   1   3   9    6.03    0.26
  -3   1   9    6.55    0.28
   3  -1   9    6.50    0.22
  -1  -3   9    6.75    0.30
  -3   1   9    6.61    0.31
  -3   1   9    6.66    0.30
  -1  -3   9    6.42    0.30
   1   3   9    6.06    0.25
  -1  -3   9    6.33    0.31
  -3   1  10    2.92    0.21
   3  -1  10    2.91    0.15
  -1  -3  10    3.03    0.21
  -1  -3  10    2.69    0.16
   1   3  10    2.84    0.18
  -3   1  10    2.94    0.19
   1   3  10    3.11    0.18
  -3   1  10    2.84    0.18
   1   3  11    1.48    0.13
  -1  -3  11    2.05    0.19
  -3   1  11    1.63    0.15
   3  -1  11    1.70    0.12
  -1  -3  11    1.23    0.11
   1   3  11    1.83    0.16
  -3   1  11    1.69    0.17
   1   3  12   14.05    0.44
   3  -1  12   13.72    0.39
  -1  -3  12   13.30    0.42
  -3   1  12   12.30    0.44
   1   3  12   13.53    0.46
  -1  -3  13    0.46    0.09
   3  -1  13    0.60    0.09
  -3   1  13    0.31    0.08
   1   3  13    0.74    0.12
   1   3  13    0.53    0.09
   3  -1  14    1.52    0.13
  -3   1  14    1.51    0.16
  -1  -3  14    1.43    0.14
   1   3  14    1.71    0.16
  -3   1  15    0.81    0.13
   1   3  15    0.80    0.11
  -3   1  16    1.03    0.14
   3   0 -17    2.23    0.24
   0  -3 -17    2.30    0.26
   3   0 -16    0.35    0.13
   0  -3 -16    0.13    0.10
   3   0 -15    2.20    0.22
   0  -3 -15    1.90    0.22
   0  -3 -14    0.28    0.11
   3   0 -14    0.22    0.10
   3   0 -13    3.38    0.25
   0  -3 -13    3.94    0.28
   0  -3 -12    1.20    0.15
   0   3 -12    1.10    0.14
   3   0 -12    1.07    0.15
  -3   0 -12    1.36    0.16
   3   0 -12    0.99    0.06
   3   0 -11    5.84    0.29
   0   3 -11    5.93    0.28
   3   0 -11    5.23    0.18
   0  -3 -11    4.89    0.15
   0  -3 -11    5.39    0.30
  -3   0 -11    5.03    0.28
   3   0 -10    0.07    0.07
   0  -3 -10    0.19    0.08
  -3   0 -10   -0.04    0.08
   0   3 -10    0.09    0.06
   0  -3  -9    4.21    0.24
   0   3  -9    4.07    0.21
  -3   0  -9    4.32    0.23
   3   0  -9    4.07    0.22
  -3   0  -8    0.87    0.10
   3   0  -8    1.17    0.11
   0  -3  -8    1.20    0.12
   0   3  -8    1.10    0.10
   0   3  -7    5.64    0.22
   0  -3  -7    5.39    0.25
  -3   0  -7    5.87    0.24
   3   0  -7    5.56    0.23
   0   3  -6    1.84    0.11
   0  -3  -6    1.80    0.13
  -3   0  -6    1.70    0.12
   0   3  -6    1.61    0.07
   3   0  -6    1.79    0.11
   0   3  -5    1.24    0.10
   0   3  -5    1.14    0.06
  -3   0  -5    1.07    0.09
   0   3  -5    1.18    0.08
   0  -3  -5    1.10    0.09
   0   3  -4    0.92    0.08
  -3   0  -4    0.85    0.06
   0  -3  -4    0.81    0.07
  -3   0  -4    0.89    0.07
   0   3  -4    0.79    0.05
   0   3  -4    0.86    0.06
   0  -3  -3    4.18    0.15
  -3   0  -3    4.14    0.11
   0   3  -3    4.14    0.16
   3   0  -3    4.32    0.15
   3   0  -3    4.33    0.14
   0   3  -3    4.31    0.12
   0   3  -3    4.51    0.12
  -3   0  -3    4.33    0.12
  -3   0  -3    4.38    0.15
   3   0  -2    2.58    0.08
  -3   0  -2    2.60    0.11
   0   3  -2    2.66    0.11
   3   0  -2    2.57    0.10
   3   0  -2    2.57    0.09
   0   3  -1    2.11    0.06
   0  -3   2    2.60    0.07
   0  -3   2    2.50    0.09
   3   0   2    2.67    0.07
   0   3   2    2.74    0.10
   0  -3   3    4.29    0.12
  -3   0   3    4.28    0.13
   0  -3   3    4.36    0.13
   3   0   3    4.22    0.11
   0   3   3    4.07    0.14
   0  -3   4    0.94    0.08
   0   3   4    0.97    0.07
   0  -3   4    0.95    0.06
  -3   0   4    1.02    0.07
   3   0   4    1.01    0.05
   3   0   5    1.12    0.06
   0   3   5    0.96    0.08
   0  -3   5    1.11    0.08
   3   0   5    0.97    0.09
   0  -3   5    1.00    0.09
  -3   0   6    2.11    0.13
   0   3   6    1.83    0.12
   0  -3   6    2.04    0.12
   3   0   6    1.71    0.09
   0  -3   6    1.79    0.13
   3   0   6    1.94    0.13
   3   0   7    5.52    0.18
   3   0   7    5.71    0.24
   0  -3   7    6.16    0.25
   0   3   7    5.56    0.22
  -3   0   7    5.65    0.26
   3   0   8    1.48    0.13
  -3   0   8    1.32    0.13
   0  -3   8    1.22    0.12
   0   3   8    0.93    0.10
   3   0   8    1.09    0.08
   0   3   8    1.13    0.10
  -3   0   8    1.28    0.12
  -3   0   8    1.17    0.12
  -3   0   9    4.38    0.23
   0   3   9    3.94    0.23
   0   3   9    3.76    0.21
   0   3   9    4.05    0.20
   0  -3   9    4.16    0.23
   3   0   9    4.32    0.23
   3   0   9    4.28    0.26
  -3   0   9    4.14    0.24
  -3   0   9    3.80    0.23
   0  -3   9    4.39    0.24
   3   0   9    4.01    0.17
   0   3  10    0.07    0.05
   0   3  10    0.20    0.08
  -3   0  10    0.10    0.05
   0  -3  10    0.05    0.05
   3   0  10    0.07    0.04
   0   3  10    0.10    0.05
  -3   0  10    0.13    0.07
  -3   0  10    0.06    0.06
   0   3  11    6.08    0.27
   3   0  11    5.75    0.23
   0  -3  11    5.35    0.23
   0   3  11    5.97    0.29
  -3   0  11    5.34    0.26
  -3   0  11    5.93    0.32
   0  -3  12    0.99    0.11
   3   0  12    1.36    0.12
  -3   0  12    1.04    0.12
   0   3  12    1.12    0.12
   0   3  12    1.14    0.14
  -3   0  13    3.08    0.21
   0  -3  13    3.09    0.19
   3   0  13    3.75    0.20
   0   3  13    3.12    0.21
   0  -3  14    0.20    0.07
  -3   0  14    0.20    0.08
   3   0  14    0.10    0.06
   0   3  14    0.24    0.09
   0   3  15    1.95    0.17
  -3   0  15    2.04    0.18
   1  -3 -17    2.29    0.25
   1  -3 -16    0.86    0.16
   3   1 -16    0.98    0.17
   3   1 -15    0.35    0.12
   1  -3 -15    0.43    0.12
   3   1 -14    1.49    0.18
   1  -3 -14    1.64    0.20
   1  -3 -13    3.04    0.25
   3   1 -13    3.11    0.23
  -3  -1 -13    3.40    0.26
   1  -3 -12    4.45    0.29
  -3  -1 -12    4.20    0.27
   3   1 -12    4.60    0.27
   1  -3 -12    3.86    0.13
  -1   3 -11    2.17    0.18
   3   1 -11    2.59    0.19
   3   1 -11    2.22    0.11
  -3  -1 -11    2.14    0.19
   1  -3 -11    2.86    0.22
   3   1 -10    2.38    0.12
  -3  -1 -10    2.44    0.19
   3   1 -10    2.86    0.19
   1  -3 -10    2.78    0.20
  -1   3 -10    2.73    0.18
   3   1  -9   24.11    0.62
   1  -3  -9   24.82    0.66
  -1   3  -9   24.63    0.62
   3   1  -9   24.75    0.52
  -3  -1  -9   25.18    0.66
   1  -3  -8   10.15    0.36
   3   1  -8    9.49    0.33
  -3  -1  -8   10.30    0.37
  -1   3  -8   10.44    0.34
  -1   3  -7    3.59    0.17
  -3  -1  -7    3.49    0.19
   3   1  -7    3.44    0.17
   1  -3  -7    3.45    0.19
  -3  -1  -6   48.40    0.96
  -1   3  -6   48.93    0.92
   1  -3  -6   47.73    0.96
   3   1  -6   47.87    0.91
   3   1  -5   61.30    1.09
  -1   3  -5   62.86    1.09
  -1   3  -5   61.72    1.14
  -3  -1  -5   61.94    1.13
   1  -3  -5   59.81    1.13
  -1   3  -4    1.14    0.09
   1  -3  -4    1.11    0.08
  -3  -1  -4    1.10    0.08
  -3  -1  -4    1.14    0.06
  -3  -1  -4    1.11    0.05
  -1   3  -4    0.98    0.06
  -3  -1  -3   72.08    1.20
   3   1  -3   75.07    1.27
  -1   3  -3   73.39    1.26
   3   1  -3   73.96    1.24
  -3  -1  -3   74.89    1.19
  -3  -1  -3   75.62    1.27
   3   1  -2   66.97    1.12
   3   1  -2   64.68    1.07
  -1   3  -2   68.79    1.11
  -3  -1  -2   67.67    1.12
   3   1  -2   65.08    1.10
   3   1   1  131.54    2.05
   3   1   2   66.43    1.07
   3   1   2   66.68    1.08
  -1   3   2   66.73    1.11
  -3  -1   2   66.05    1.06
   3   1   3   76.61    1.23
  -1   3   3   74.94    1.28
   1  -3   3   74.28    1.25
  -3  -1   3   76.41    1.24
   3   1   3   76.22    1.23
   1  -3   3   78.66    1.23
   3   1   4    0.62    0.04
   3   1   4    0.63    0.05
  -3  -1   4    0.54    0.05
   1  -3   4    0.59    0.03
  -1   3   4    0.64    0.06
   1  -3   4    0.59    0.05
   3   1   5   60.85    1.14
   3   1   5   66.62    1.06
   1  -3   5   59.93    1.10
  -1   3   5   60.47    1.12
  -1   3   5   60.65    1.11
   3   1   5   61.95    1.07
   3   1   6   49.52    0.89
  -1   3   6   48.91    0.95
   3   1   6   45.94    0.86
   1  -3   6   49.76    0.92
   3   1   6   49.94    0.97
  -1   3   6   47.33    0.92
  -3  -1   6   48.99    0.99
  -1   3   7    4.73    0.20
   1  -3   7    4.52    0.20
   3   1   7    4.08    0.16
   3   1   7    4.27    0.18
  -3  -1   7    4.78    0.23
   3   1   7    4.76    0.22
  -3  -1   8   10.68    0.38
  -1   3   8    9.31    0.31
  -1   3   8    9.93    0.36
   3   1   8    9.64    0.28
   3   1   8   10.46    0.32
   1  -3   8    9.50    0.27
  -3  -1   8   10.36    0.35
   3   1   8   10.40    0.36
  -1   3   9   25.26    0.66
   1  -3   9   22.90    0.54
  -1   3   9   24.30    0.64
   3   1   9   25.58    0.56
   3   1   9   25.01    0.59
  -1   3   9   25.36    0.63
  -1   3   9   22.82    0.59
  -3  -1   9   25.59    0.68
  -3  -1   9   26.15    0.65
   1  -3   9   25.33    0.66
  -3  -1   9   25.13    0.68
   3   1  10    2.44    0.14
  -3  -1  10    2.62    0.20
  -1   3  10    2.42    0.16
   1  -3  10    2.35    0.14
  -1   3  10    2.51    0.18
  -3  -1  10    2.46    0.18
  -1   3  10    2.55    0.19
  -1   3  10    2.33    0.18
   1  -3  11    2.63    0.15
  -1   3  11    2.47    0.17
  -3  -1  11    2.65    0.22
  -3  -1  11    2.14    0.17
   3   1  11    2.87    0.16
  -1   3  11    2.59    0.20
   1  -3  12    4.30    0.21
  -1   3  12    4.52    0.25
  -3  -1  12    4.28    0.24
   3   1  12    4.93    0.22
  -1   3  12    4.56    0.27
  -3  -1  13    2.85    0.20
   1  -3  13    3.03    0.18
   3   1  13    3.36    0.19
  -1   3  13    3.00    0.21
  -3  -1  14    1.30    0.15
   3   1  14    1.47    0.13
  -1   3  14    1.33    0.15
   1  -3  14    1.44    0.13
  -3  -1  15    0.29    0.09
  -1   3  15    0.22    0.08
   2  -3 -17    1.69    0.23
   3   2 -16    1.00    0.16
   2  -3 -16    0.95    0.18
   3   2 -15    0.59    0.12
   2  -3 -15    0.53    0.13
   3   2 -14    0.14    0.09
   2  -3 -14    0.10    0.10
  -3  -2 -14    0.23    0.10
  -3  -2 -13    2.57    0.23
   3   2 -13    2.60    0.21
   2  -3 -13    2.45    0.22
  -3  -2 -12    3.62    0.26
   2  -3 -12    3.73    0.26
   3   2 -12    3.61    0.24
   3   2 -11    2.54    0.19
   2  -3 -11    2.68    0.22
   3   2 -11    2.60    0.11
  -3  -2 -11    2.71    0.21
   3   2 -10    1.96    0.11
   3   2 -10    2.11    0.16
   2  -3 -10    1.96    0.18
  -3  -2 -10    2.30    0.19
   2  -3  -9    2.36    0.18
   3   2  -9    2.72    0.17
   3   2  -9    2.36    0.12
  -3  -2  -9    2.49    0.18
  -2   3  -9    2.63    0.17
   2  -3  -8    1.78    0.15
   3   2  -8    1.76    0.10
  -2   3  -8    1.64    0.13
  -3  -2  -8    1.81    0.15
   3   2  -8    1.92    0.13
  -3  -2  -7    0.95    0.10
   3   2  -7    0.93    0.09
   3   2  -7    0.89    0.07
   2  -3  -7    0.65    0.09
  -2   3  -7    0.84    0.09
  -3  -2  -7    0.83    0.05
   2  -3  -6    0.24    0.06
  -3  -2  -6    0.25    0.03
  -2   3  -6    0.34    0.07
  -3  -2  -6    0.37    0.07
   3   2  -6    0.14    0.04
  -3  -2  -5    9.12    0.24
  -2   3  -5    9.28    0.28
  -3  -2  -5    9.62    0.29
  -3  -2  -5    9.04    0.21
   3   2  -5    9.31    0.25
   3   2  -4    2.27    0.12
  -3  -2  -4    2.37    0.10
  -3  -2  -4    2.40    0.13
  -2   3  -4    2.46    0.12
  -3  -2  -4    2.37    0.09
  -3  -2  -3    5.45    0.18
   3   2  -3    5.61    0.17
   3   2  -3    5.78    0.19
  -3  -2  -3    5.71    0.15
  -2   3  -2    4.17    0.13
   2  -3  -2    3.84    0.11
   3   2  -2    3.69    0.13
  -3  -2  -2    4.16    0.14
   3   2  -2    3.78    0.12
   3   2  -2    3.77    0.09
  -3  -2  -2    3.75    0.12
   2  -3  -1    2.56    0.08
   3   2   1    2.64    0.08
  -2   3   2    3.80    0.13
   3   2   2    3.93    0.11
   3   2   2    3.62    0.12
   3   2   3    5.85    0.13
  -2   3   3    5.85    0.18
  -3  -2   3    6.02    0.14
   2  -3   3    5.74    0.17
   3   2   3    6.17    0.16
   2  -3   4    2.27    0.11
  -2   3   4    2.30    0.11
   3   2   4    2.23    0.09
   3   2   4    2.58    0.10
   2  -3   5    8.96    0.26
  -3  -2   5    9.47    0.30
  -2   3   5    9.09    0.27
   3   2   5    9.01    0.23
   3   2   5    9.00    0.23
  -2   3   5    9.11    0.27
  -2   3   6    0.29    0.06
   3   2   6    0.31    0.07
  -2   3   6    0.27    0.06
   3   2   6    0.33    0.05
   3   2   6    0.21    0.04
   2  -3   6    0.27    0.06
  -3  -2   6    0.23    0.06
   3   2   7    0.73    0.07
  -2   3   7    0.70    0.08
  -3  -2   7    0.76    0.09
   2  -3   7    0.77    0.06
   3   2   7    0.76    0.07
  -2   3   7    0.67    0.08
   2  -3   7    0.91    0.09
   3   2   7    0.73    0.09
   2  -3   8    1.89    0.10
  -3  -2   8    1.86    0.16
   3   2   8    2.25    0.16
   3   2   8    1.75    0.12
  -2   3   8    1.71    0.13
   3   2   8    1.89    0.13
  -2   3   8    1.86    0.15
   2  -3   8    1.61    0.15
  -3  -2   8    1.67    0.14
   2  -3   8    1.82    0.14
  -2   3   9    2.57    0.18
  -3  -2   9    2.80    0.20
  -3  -2   9    2.66    0.18
   3   2   9    2.58    0.14
   3   2   9    2.52    0.15
  -3  -2   9    2.28    0.18
   2  -3   9    2.47    0.19
  -2   3   9    2.56    0.16
   2  -3   9    2.16    0.12
  -2   3   9    2.49    0.18
   2  -3   9    2.80    0.18
  -2   3   9    2.45    0.17
  -2   3  10    1.75    0.16
  -2   3  10    2.13    0.16
  -2   3  10    2.19    0.17
   3   2  10    2.11    0.15
   2  -3  10    1.75    0.12
   3   2  10    1.93    0.13
  -2   3  10    2.16    0.18
  -3  -2  10    2.05    0.18
  -2   3  11    2.72    0.21
   3   2  11    3.19    0.17
  -2   3  11    2.42    0.18
  -3  -2  11    2.40    0.16
   2  -3  11    2.80    0.15
   2  -3  12    3.66    0.18
  -2   3  12    3.65    0.23
  -2   3  12    3.45    0.25
  -3  -2  12    3.15    0.20
  -3  -2  12    3.48    0.21
   3   2  12    3.79    0.20
  -2   3  13    2.57    0.19
   2  -3  13    2.54    0.16
   3   2  13    2.66    0.17
  -3  -2  13    2.06    0.17
  -2   3  14    0.18    0.08
  -3  -2  14    0.13    0.07
   3   2  14    0.26    0.07
   2  -3  14    0.11    0.05
  -3  -2  15    0.83    0.12
  -2   3  15    0.58    0.11
  -2   3  16    0.63    0.12
   3  -3 -17    0.37    0.13
   3  -3 -16    0.37    0.13
   3  -3 -15    0.82    0.16
   3   3 -15    0.69    0.13
  -3  -3 -15    0.72    0.15
   3  -3 -14    1.16    0.17
  -3  -3 -14    1.34    0.18
   3   3 -14    1.55    0.17
   3  -3 -13    0.91    0.15
  -3  -3 -13    0.96    0.15
   3   3 -13    0.88    0.13
  -3  -3 -12    0.93    0.14
   3  -3 -12    0.82    0.13
   3   3 -12    0.80    0.12
   3   3 -11    0.56    0.05
  -3  -3 -11    0.56    0.12
   3  -3 -11    0.87    0.13
   3   3 -11    0.62    0.10
   3  -3 -10    3.90    0.24
  -3  -3 -10    4.68    0.27
   3   3 -10    4.07    0.22
   3   3 -10    4.26    0.16
  -3  -3  -9    7.14    0.17
  -3  -3  -9    7.65    0.34
   3   3  -9    7.96    0.23
   3  -3  -9    7.55    0.32
   3   3  -9    8.08    0.30
   3  -3  -8    1.80    0.14
  -3  -3  -8    1.67    0.08
   3   3  -8    1.66    0.10
   3   3  -8    1.97    0.13
  -3  -3  -8    1.66    0.15
  -3  -3  -7    1.53    0.13
   3   3  -7    1.60    0.10
   3  -3  -7    1.51    0.12
  -3   3  -7    1.50    0.12
   3   3  -7    1.56    0.11
  -3  -3  -7    1.47    0.08
   3   3  -6   49.86    0.91
   3   3  -6   49.58    0.93
  -3  -3  -6   51.08    1.01
  -3  -3  -6   50.32    0.88
  -3   3  -6   50.07    0.98
   3   3  -5    5.71    0.18
  -3  -3  -5    5.56    0.22
  -3  -3  -5    5.84    0.17
  -3   3  -5    5.99    0.21
  -3  -3  -5    5.71    0.19
   3   3  -5    5.54    0.19
  -3  -3  -4    4.25    0.18
  -3   3  -4    4.19    0.16
   3   3  -4    4.18    0.13
  -3  -3  -4    4.02    0.14
   3   3  -4    4.28    0.15
   3   3  -4    3.99    0.16
  -3  -3  -4    4.09    0.14
   3   3  -3   14.22    0.33
   3   3  -3   13.81    0.32
  -3   3  -3   14.19    0.34
   3   3  -3   13.82    0.34
  -3  -3  -3   14.14    0.34
  -3  -3  -3   14.80    0.32
   3  -3  -3   14.09    0.32
  -3   3  -2   18.68    0.37
  -3  -3  -2   17.08    0.37
   3   3  -2   17.83    0.37
   3  -3  -2   17.48    0.35
   3  -3  -2   18.46    0.35
   3   3  -2   17.65    0.30
  -3  -3  -2   18.19    0.38
   3   3  -2   17.94    0.36
   3  -3  -2   17.79    0.32
   3   3  -1  186.31    2.91
   3   3  -1  184.92    2.87
  -3  -3  -1  179.61    2.91
  -3  -3  -1  182.69    2.89
   3  -3  -1  184.78    2.86
   3   3   0   50.58    0.85
   3   3   0   51.80    0.85
   3   3   1  191.01    3.03
   3   3   1  186.05    3.01
  -3  -3   1  195.26    3.07
   3   3   2   17.26    0.37
   3   3   2   18.05    0.35
   3   3   3   15.11    0.32
  -3   3   3   14.87    0.30
  -3  -3   3   15.46    0.28
  -3   3   4    4.08    0.14
   3   3   4    4.38    0.14
   3   3   4    4.53    0.13
   3  -3   4    4.29    0.10
   3  -3   4    4.38    0.16
   3  -3   5    5.57    0.14
  -3  -3   5    5.53    0.23
  -3   3   5    5.48    0.18
   3   3   5    5.18    0.17
   3   3   5    5.35    0.16
   3  -3   5    5.61    0.20
  -3   3   5    5.52    0.20
  -3   3   5    5.89    0.21
   3  -3   6   50.34    0.97
   3   3   6   50.99    0.92
  -3   3   6   49.86    0.95
   3  -3   6   52.14    0.87
   3   3   6   51.53    0.93
  -3   3   6   51.23    0.99
  -3  -3   6   51.02    1.04
  -3   3   6   48.65    0.97
   3   3   7    1.82    0.14
   3  -3   7    1.77    0.13
   3  -3   7    1.83    0.09
   3   3   7    1.81    0.11
  -3  -3   7    1.71    0.14
   3   3   7    1.77    0.11
  -3   3   7    1.72    0.12
  -3   3   7    1.75    0.12
  -3   3   8    1.70    0.13
   3   3   8    1.79    0.12
   3   3   8    1.72    0.12
  -3  -3   8    1.83    0.14
  -3   3   8    1.96    0.15
   3  -3   8    1.85    0.16
  -3  -3   8    1.90    0.16
   3  -3   8    1.70    0.09
   3  -3   8    1.97    0.14
   3  -3   9    8.15    0.32
  -3  -3   9    8.66    0.36
   3  -3   9    7.52    0.23
  -3  -3   9    7.90    0.35
  -3  -3   9    8.01    0.32
   3  -3   9    8.12    0.36
  -3   3   9    7.99    0.33
  -3   3   9    7.56    0.30
  -3   3   9    7.36    0.30
   3   3   9    8.00    0.27
   3   3   9    7.79    0.28
  -3   3  10    4.75    0.27
  -3   3  10    4.45    0.23
   3   3  10    4.83    0.22
   3   3  10    4.82    0.21
   3  -3  10    4.17    0.18
   3  -3  10    4.99    0.26
  -3   3  10    4.56    0.24
  -3  -3  10    4.37    0.27
  -3   3  10    4.69    0.26
  -3   3  11    0.74    0.12
  -3   3  11    0.70    0.11
   3  -3  11    0.80    0.08
   3   3  11    0.88    0.10
   3   3  11    0.91    0.11
  -3  -3  12    0.57    0.09
   3   3  12    0.95    0.11
  -3   3  12    0.77    0.11
  -3  -3  12    0.99    0.12
   3  -3  12    0.91    0.09
   3   3  13    0.96    0.11
  -3   3  13    0.82    0.12
  -3  -3  13    0.65    0.10
   3  -3  13    0.87    0.09
  -3  -3  14    1.26    0.14
  -3   3  14    1.14    0.14
   3   3  14    1.31    0.13
  -3   3  15    0.68    0.12
   3   3  15    0.64    0.10
  -3  -3  15    0.80    0.12
  -3   3  16    0.24    0.09
   4  -3 -17    0.49    0.14
   4  -3 -16    0.30    0.11
  -3  -4 -15    0.39    0.12
   4  -3 -15    0.40    0.12
   3   4 -14    1.94    0.18
   4  -3 -14    1.74    0.20
  -3  -4 -14    1.83    0.21
  -3  -4 -13    0.43    0.12
   3   4 -13    0.42    0.10
   4  -3 -13    0.44    0.11
  -3  -4 -12    1.11    0.16
   3   4 -12    1.15    0.13
   4  -3 -12    1.01    0.14
   4  -3 -11    4.15    0.27
   3   4 -11    4.37    0.24
  -3  -4 -11    4.19    0.27
   3   4 -10   -0.02    0.06
  -3  -4 -10    0.00    0.02
   3   4 -10   -0.01    0.03
  -3  -4 -10    0.00    0.07
   4  -3 -10    0.03    0.06
   3   4  -9    1.42    0.12
  -3  -4  -9    1.56    0.15
  -3  -4  -9    1.39    0.08
   4  -3  -9    1.45    0.14
   3   4  -9    1.34    0.09
   4  -3  -8    3.33    0.20
   3   4  -8    3.49    0.15
   3   4  -8    3.59    0.18
  -3  -4  -8    3.61    0.21
  -3  -4  -8    3.30    0.14
   3   4  -7    6.02    0.20
  -3  -4  -7    5.89    0.19
   3   4  -7    5.96    0.21
  -3  -4  -7    5.76    0.26
   4  -3  -7    6.11    0.25
  -4   3  -7    5.95    0.24
  -3  -4  -6   12.02    0.38
  -4   3  -6   12.11    0.35
   3   4  -6   12.14    0.32
   3   4  -6   12.27    0.31
  -3  -4  -6   12.16    0.30
  -3  -4  -6   12.11    0.33
  -3  -4  -5    0.68    0.08
  -3  -4  -5    0.71    0.07
   3   4  -5    0.73    0.06
   3   4  -5    0.81    0.07
  -3  -4  -5    0.88    0.07
  -4   3  -5    0.90    0.08
  -3  -4  -4    0.42    0.06
   3   4  -4    0.42    0.04
  -3  -4  -4    0.35    0.05
  -4   3  -4    0.42    0.06
   3   4  -4    0.51    0.06
  -3  -4  -4    0.45    0.05
   4  -3  -4    0.43    0.05
   3   4  -4    0.44    0.05
   3   4  -3   15.79    0.36
   3   4  -3   15.04    0.37
   4  -3  -3   16.31    0.32
   4  -3  -3   16.09    0.35
   4  -3  -3   15.61    0.35
   3   4  -3   15.59    0.40
  -3  -4  -3   16.33    0.38
  -4   3  -3   16.16    0.38
   3   4  -3   16.12    0.29
  -3  -4  -3   16.47    0.37
   4  -3  -2    3.56    0.09
   3   4  -2    3.39    0.13
   3   4  -2    3.59    0.15
  -3  -4  -2    3.29    0.13
   3   4  -2    3.51    0.12
  -3  -4  -2    3.54    0.14
   4  -3  -2    3.40    0.12
  -4   3  -2    3.55    0.13
  -3  -4  -1   15.16    0.35
  -3  -4  -1   15.56    0.32
   3   4  -1   15.91    0.34
   3   4  -1   15.46    0.31
   3   4   0   31.96    0.57
  -3  -4   0   31.78    0.55
  -3  -4   0   32.05    0.62
   3   4   0   32.64    0.57
  -3  -4   1   15.17    0.35
   3   4   1   15.60    0.32
   3   4   2    3.35    0.14
   3   4   2    3.75    0.12
  -3  -4   2    3.59    0.14
   3   4   3   14.94    0.33
  -4   3   3   15.48    0.31
  -3  -4   3   16.14    0.28
   4  -3   4    0.58    0.06
   3   4   4    0.47    0.05
  -4   3   4    0.54    0.05
  -4   3   4    0.51    0.05
  -4   3   5    0.80    0.07
  -4   3   5    0.83    0.08
   4  -3   5    0.83    0.08
  -4   3   5    0.97    0.08
   4  -3   5    0.88    0.04
   3   4   5    0.77    0.07
  -3  -4   6   12.04    0.39
   4  -3   6   11.93    0.35
  -4   3   6   12.45    0.33
   3   4   6   11.72    0.30
  -4   3   6   12.77    0.34
   4  -3   6   13.13    0.26
  -4   3   6   12.54    0.36
   3   4   6   11.52    0.32
   3   4   7    6.07    0.21
  -4   3   7    6.62    0.24
   4  -3   7    6.17    0.25
  -4   3   7    5.77    0.22
   3   4   7    6.48    0.22
   4  -3   7    6.34    0.17
  -3  -4   7    6.27    0.28
  -4   3   8    3.36    0.19
  -4   3   8    3.63    0.19
  -3  -4   8    3.72    0.21
   4  -3   8    3.60    0.22
  -3  -4   8    3.96    0.23
   4  -3   8    3.97    0.21
   3   4   8    3.51    0.16
   4  -3   8    3.52    0.13
   3   4   8    3.43    0.17
  -4   3   8    3.46    0.20
  -4   3   9    1.43    0.14
   3   4   9    1.53    0.12
   4  -3   9    1.49    0.14
   4  -3   9    1.42    0.09
   4  -3   9    1.33    0.14
  -3  -4   9    1.40    0.15
  -4   3   9    1.50    0.13
  -3  -4   9    1.44    0.15
  -3  -4   9    1.34    0.13
  -4   3   9    1.51    0.13
   3   4   9    1.50    0.12
  -4   3   9    1.58    0.13
  -3  -4  10    0.04    0.06
  -4   3  10    0.04    0.05
  -4   3  10   -0.01    0.05
   4  -3  10   -0.03    0.06
   3   4  10    0.02    0.04
   4  -3  10    0.07    0.04
   3   4  10   -0.02    0.04
  -4   3  10    0.00    0.05
  -4   3  11    3.83    0.26
   3   4  11    4.18    0.21
   4  -3  11    4.03    0.17
  -4   3  11    3.79    0.23
   3   4  11    3.98    0.21
   3   4  12    1.09    0.12
   4  -3  12    1.03    0.09
  -3  -4  12    0.80    0.10
  -4   3  12    0.91    0.12
  -4   3  13    0.40    0.10
  -3  -4  13    0.33    0.08
   3   4  13    0.37    0.07
   4  -3  13    0.42    0.07
   3   4  14    1.71    0.15
  -4   3  14    1.84    0.18
  -3  -4  14    1.60    0.15
   3   4  15    0.40    0.08
  -3  -4  15    0.41    0.08
  -4   3  15    0.36    0.10
  -4   3  16    0.26    0.09
   4  -2 -17    0.62    0.16
  -2  -4 -16    0.11    0.10
   4  -2 -16    0.23    0.12
  -2  -4 -15    0.51    0.13
   4  -2 -15    0.44    0.12
  -2  -4 -14    0.12    0.10
   4  -2 -14    0.01    0.08
   4  -2 -13    1.91    0.19
  -2  -4 -13    1.67    0.19
   2   4 -13    2.16    0.18
  -2  -4 -12    0.80    0.13
   4  -2 -12    1.21    0.15
   2   4 -12    1.04    0.13
   2   4 -11   16.07    0.50
  -2  -4 -11   16.61    0.57
   4  -2 -11   16.37    0.54
  -2  -4 -10    8.88    0.23
   2   4 -10    9.57    0.34
   4  -2 -10    9.40    0.37
  -2  -4 -10    9.94    0.40
  -2  -4  -9    4.75    0.26
   2   4  -9    4.61    0.22
   2   4  -9    4.47    0.16
  -2  -4  -9    4.67    0.16
   4  -2  -9    4.67    0.24
   2   4  -8    0.45    0.05
   4  -2  -8    0.49    0.08
  -2  -4  -8    0.70    0.10
   2   4  -8    0.53    0.07
  -2  -4  -8    0.46    0.06
  -2  -4  -7   20.65    0.55
   2   4  -7   20.82    0.48
   2   4  -7   20.67    0.44
  -2  -4  -7   21.14    0.45
   4  -2  -7   20.48    0.53
  -4   2  -6    3.18    0.16
   2   4  -6    3.36    0.13
   2   4  -6    3.11    0.14
  -2  -4  -6    3.40    0.18
  -2  -4  -5   30.40    0.65
  -4   2  -5   30.27    0.60
  -2  -4  -5   29.06    0.60
   2   4  -5   27.90    0.56
   2   4  -5   29.63    0.58
   2   4  -4    0.88    0.09
   2   4  -4    0.88    0.07
  -2  -4  -4    0.82    0.08
   4  -2  -4    0.87    0.07
   2   4  -4    0.80    0.05
   4  -2  -3   37.42    0.69
   2   4  -3   36.43    0.69
   2   4  -3   37.94    0.73
   4  -2  -3   36.81    0.65
  -4   2  -3   36.95    0.72
   4  -2  -3   36.92    0.67
   2   4  -3   36.08    0.68
  -2  -4  -3   37.26    0.71
   2   4  -3   37.34    0.62
  -4   2  -2  153.84    2.40
   2   4  -2  146.28    2.39
  -2  -4  -2  146.34    2.41
   4  -2  -2  147.46    2.34
  -2  -4  -2  149.34    2.42
   4  -2  -2  144.77    2.37
   2   4  -2  152.33    2.43
  -2  -4  -1    1.03    0.06
   2   4  -1    1.05    0.06
   2   4  -1    0.96    0.05
  -2  -4  -1    0.99    0.07
  -2  -4   0    2.34    0.11
  -2  -4   0    2.42    0.07
  -2  -4   1    0.59    0.05
   2   4   1    0.59    0.04
   2   4   2  156.31    2.44
  -2  -4   2  153.40    2.46
   2   4   3   36.50    0.67
  -4   2   3   36.48    0.64
  -2  -4   3   37.02    0.68
   4  -2   4    0.93    0.04
   2   4   4    0.78    0.06
  -4   2   4    0.96    0.07
   4  -2   4    0.75    0.07
  -4   2   4    0.87    0.06
  -2  -4   5   29.91    0.67
  -4   2   5   29.67    0.60
   4  -2   5   31.34    0.53
   4  -2   5   29.66    0.64
   2   4   5   30.64    0.61
  -4   2   5   30.56    0.61
  -2  -4   6    3.25    0.18
   4  -2   6    3.36    0.11
  -4   2   6    3.28    0.15
   4  -2   6    3.08    0.16
   2   4   6    2.77    0.14
  -4   2   6    3.07    0.15
   2   4   7   21.23    0.49
  -4   2   7   21.87    0.51
   4  -2   7   20.30    0.42
  -2  -4   7   21.49    0.57
   2   4   7   20.15    0.49
  -4   2   7   21.46    0.51
   4  -2   7   21.63    0.54
   2   4   8    0.58    0.07
   4  -2   8    0.44    0.05
   4  -2   8    0.46    0.08
  -4   2   8    0.46    0.08
  -4   2   8    0.48    0.07
  -2  -4   8    0.57    0.09
   2   4   8    0.59    0.08
  -4   2   9    5.18    0.26
  -4   2   9    4.93    0.23
   2   4   9    4.91    0.22
  -4   2   9    5.00    0.24
  -2  -4   9    4.93    0.26
   4  -2   9    4.87    0.25
  -2  -4   9    5.16    0.28
   4  -2   9    5.13    0.28
  -4   2   9    5.27    0.24
   4  -2   9    4.80    0.17
   2   4   9    4.36    0.21
  -2  -4   9    5.45    0.26
  -4   2  10    9.76    0.36
  -4   2  10    9.08    0.39
  -2  -4  10    9.66    0.40
   2   4  10    9.23    0.32
   4  -2  10   10.38    0.39
  -4   2  10    9.62    0.36
  -4   2  10   10.51    0.36
   2   4  10    9.75    0.34
   4  -2  10    8.95    0.27
   2   4  11   15.99    0.47
  -4   2  11   16.24    0.56
  -4   2  11   15.42    0.50
   4  -2  11   16.05    0.40
   2   4  11   15.78    0.48
  -4   2  12    0.95    0.12
   2   4  12    0.95    0.12
   4  -2  12    0.94    0.09
  -2  -4  12    0.83    0.10
   2   4  12    1.28    0.13
  -4   2  13    1.99    0.18
   2   4  13    1.98    0.16
   4  -2  13    1.89    0.13
  -2  -4  13    1.69    0.15
  -2  -4  14    0.02    0.05
  -4   2  14    0.07    0.07
   2   4  14    0.04    0.06
   2   4  15    0.47    0.09
  -4   2  15    0.42    0.09
  -4   2  16    0.17    0.09
   4  -1 -17    0.92    0.17
   4  -1 -16    0.73    0.15
  -1  -4 -16    0.80    0.17
  -1  -4 -15    0.47    0.13
   4  -1 -15    0.41    0.11
  -1  -4 -14    3.75    0.29
   4  -1 -14    3.72    0.28
  -1  -4 -13    0.62    0.13
   4  -1 -13    0.79    0.14
   1   4 -12    0.68    0.11
   4  -1 -12    0.70    0.07
   4  -1 -12    0.69    0.12
  -1  -4 -12    0.71    0.13
  -1  -4 -11    5.01    0.30
  -1  -4 -11    4.96    0.15
   4  -1 -11    5.35    0.29
   1   4 -11    5.71    0.27
   1   4 -10    2.03    0.15
   4  -1 -10    1.88    0.16
  -1  -4 -10    1.84    0.10
  -1  -4 -10    2.10    0.18
   1   4  -9    1.96    0.14
  -1  -4  -9    2.16    0.18
   4  -1  -9    2.15    0.16
  -4   1  -8    2.32    0.16
  -1  -4  -8    2.43    0.17
   4  -1  -8    2.57    0.16
   1   4  -8    2.31    0.15
  -4   1  -7    5.42    0.23
  -1  -4  -7    5.05    0.24
   1   4  -7    5.55    0.21
   1   4  -7    5.11    0.16
   4  -1  -7    5.07    0.22
  -4   1  -6    5.00    0.19
   1   4  -6    4.88    0.16
  -1  -4  -6    4.96    0.22
   1   4  -6    4.84    0.18
   1   4  -5    7.05    0.20
   1   4  -5    6.94    0.20
  -1  -4  -5    7.46    0.26
  -4   1  -5    7.25    0.22
  -1  -4  -5    7.51    0.23
   1   4  -5    7.20    0.26
   4  -1  -4    0.39    0.05
  -1  -4  -4    0.48    0.06
   1   4  -4    0.51    0.07
   1   4  -4    0.45    0.05
  -4   1  -4    0.50    0.05
   4  -1  -4    0.42    0.05
   1   4  -4    0.48    0.04
  -4   1  -3    2.28    0.07
   4  -1  -3    2.23    0.10
   4  -1  -3    2.37    0.10
   1   4  -3    2.25    0.10
  -4   1  -3    2.27    0.12
   1   4  -3    2.51    0.08
   4  -1  -3    2.37    0.11
  -1  -4  -3    2.49    0.12
   1   4  -3    2.38    0.12
   1   4  -3    2.36    0.11
   4  -1  -2    3.22    0.10
  -4   1  -2    3.46    0.13
   1   4  -2    3.30    0.13
   4  -1  -2    3.37    0.10
  -1  -4  -2    3.45    0.12
   1   4  -2    3.24    0.12
   1   4  -1    8.42    0.19
  -1  -4  -1    9.08    0.20
  -1  -4   0    2.26    0.10
  -1  -4   1    9.15    0.23
   1   4   1    9.11    0.21
   1   4   2    3.47    0.12
  -1  -4   2    3.41    0.13
  -1  -4   3    2.28    0.08
   4  -1   3    2.46    0.07
   1   4   3    2.14    0.10
  -1  -4   3    2.31    0.10
  -4   1   3    2.42    0.09
   4  -1   4    0.52    0.06
  -4   1   4    0.47    0.05
  -4   1   4    0.44    0.05
  -1  -4   4    0.48    0.04
   1   4   4    0.50    0.05
   4  -1   4    0.54    0.03
   1   4   5    6.81    0.22
  -1  -4   5    7.28    0.26
  -4   1   5    7.72    0.22
   4  -1   5    7.15    0.25
   4  -1   5    7.02    0.17
  -4   1   5    7.42    0.23
   4  -1   6    4.51    0.21
   1   4   6    4.54    0.18
  -4   1   6    5.31    0.19
   4  -1   6    4.85    0.15
  -1  -4   6    5.14    0.23
  -4   1   6    4.62    0.19
  -4   1   7    5.50    0.21
   4  -1   7    5.24    0.16
  -1  -4   7    5.32    0.25
   1   4   7    5.30    0.21
   4  -1   7    5.32    0.24
  -1  -4   8    2.34    0.17
   4  -1   8    2.54    0.17
  -4   1   8    2.35    0.17
  -4   1   8    2.50    0.15
   1   4   8    2.70    0.15
   1   4   8    2.55    0.15
   4  -1   8    2.42    0.11
  -4   1   8    2.41    0.15
   4  -1   9    2.01    0.11
  -1  -4   9    2.00    0.16
  -1  -4   9    1.75    0.16
  -4   1   9    1.64    0.16
   1   4   9    1.86    0.14
   1   4   9    1.90    0.14
   4  -1   9    2.09    0.18
  -4   1   9    2.06    0.15
  -1  -4   9    2.20    0.18
   4  -1   9    2.10    0.17
  -4   1   9    2.03    0.14
  -4   1   9    1.97    0.16
  -4   1  10    1.69    0.15
   1   4  10    1.63    0.13
  -4   1  10    1.82    0.14
   1   4  10    1.96    0.17
   4  -1  10    1.83    0.11
  -4   1  10    1.83    0.17
  -4   1  10    1.90    0.16
   1   4  10    1.86    0.15
   4  -1  10    1.79    0.17
   4  -1  11    5.73    0.22
  -4   1  11    5.68    0.27
  -4   1  11    5.72    0.31
   1   4  11    5.40    0.27
  -1  -4  11    4.73    0.22
  -4   1  11    5.08    0.26
   1   4  11    5.43    0.25
  -4   1  12    0.67    0.10
   1   4  12    0.67    0.10
   4  -1  12    0.81    0.09
  -1  -4  12    0.65    0.09
   1   4  12    0.74    0.11
  -4   1  13    0.70    0.11
   1   4  13    0.77    0.11
  -1  -4  13    0.52    0.09
   1   4  13    0.85    0.12
   4  -1  13    0.69    0.09
   4  -1  14    4.12    0.20
   1   4  14    4.06    0.24
  -4   1  14    3.62    0.24
  -1  -4  14    4.04    0.23
   1   4  15    0.38    0.09
  -4   1  15    0.37    0.09
  -4   1  16    0.56    0.11
   4   0 -17    1.35    0.20
   0  -4 -16    0.21    0.11
   4   0 -16    0.34    0.11
   0  -4 -15    1.09    0.18
   4   0 -15    0.90    0.15
   0  -4 -14    2.55    0.25
   4   0 -14    2.66    0.23
   4   0 -13    1.21    0.15
   0  -4 -13    1.26    0.17
   0  -4 -12    1.89    0.19
   0  -4 -12    1.65    0.08
   4   0 -12    2.10    0.19
   0  -4 -11    2.17    0.20
   0   4 -11    1.74    0.16
   0  -4 -11    1.79    0.10
   4   0 -11    1.81    0.11
  -4   0 -11    1.68    0.17
   4   0 -11    2.14    0.18
   4   0 -10    6.26    0.29
   0  -4 -10    6.20    0.31
   0   4 -10    6.65    0.28
  -4   0 -10    6.19    0.30
   0   4  -9   12.35    0.39
   0  -4  -9   12.76    0.44
   4   0  -9   12.33    0.41
  -4   0  -9   12.82    0.43
   0   4  -8    3.13    0.16
  -4   0  -8    2.88    0.18
   0  -4  -8    2.83    0.19
   4   0  -8    2.87    0.17
   0   4  -7    4.22    0.18
  -4   0  -7    4.51    0.22
   4   0  -7    4.06    0.19
   0  -4  -7    4.34    0.22
  -4   0  -6   36.09    0.77
   0   4  -6   36.22    0.79
   0  -4  -6   36.52    0.78
   0   4  -6   36.42    0.71
  -4   0  -5   26.40    0.53
   0   4  -5   27.16    0.53
   0   4  -5   26.41    0.60
  -4   0  -5   26.97    0.59
   0  -4  -5   26.36    0.59
   0   4  -4    1.35    0.10
   4   0  -4    1.49    0.09
   4   0  -4    1.28    0.09
  -4   0  -4    1.50    0.07
   0  -4  -4    1.54    0.10
  -4   0  -4    1.45    0.08
   4   0  -3    4.58    0.16
  -4   0  -3    4.74    0.17
   4   0  -3    4.81    0.15
  -4   0  -3    4.69    0.12
   4   0  -3    4.35    0.14
   0  -4  -3    4.80    0.17
   0   4  -3    4.79    0.17
   4   0  -2    6.00    0.14
   4   0  -2    6.10    0.15
  -4   0  -2    6.37    0.18
   4   0  -2    6.50    0.17
   0   4  -1  220.21    3.39
   0  -4   0    5.33    0.12
   0   4   1  220.71    3.44
   0   4   2    6.22    0.17
   0  -4   2    5.76    0.17
   4   0   2    6.13    0.13
  -4   0   3    4.47    0.13
   0   4   3    4.41    0.15
   4   0   3    4.37    0.12
   4   0   3    4.59    0.11
   0  -4   3    4.47    0.14
   0  -4   3    4.10    0.12
   0   4   4    1.09    0.08
   4   0   4    1.20    0.06
   4   0   4    1.19    0.05
  -4   0   4    1.10    0.07
   0  -4   4    1.22    0.07
   0  -4   4    1.29    0.06
   0   4   5   22.88    0.53
   0  -4   5   25.34    0.52
   4   0   5   25.92    0.58
  -4   0   5   26.09    0.54
  -4   0   5   26.58    0.52
   4   0   5   27.06    0.48
   0   4   6   39.29    0.76
  -4   0   6   38.69    0.73
   4   0   6   36.04    0.67
   4   0   6   37.74    0.79
  -4   0   6   38.08    0.76
   0  -4   6   37.15    0.73
  -4   0   7    4.47    0.18
   0   4   7    3.90    0.18
   4   0   7    4.17    0.15
   4   0   7    4.24    0.21
  -4   0   8    2.87    0.19
   4   0   8    3.01    0.19
   4   0   8    2.90    0.13
   0   4   8    2.93    0.18
  -4   0   8    2.87    0.19
   0   4   8    2.75    0.16
  -4   0   8    2.91    0.16
  -4   0   8    3.04    0.17
  -4   0   9   12.65    0.38
   4   0   9   12.18    0.46
   0   4   9   12.80    0.43
  -4   0   9   12.56    0.45
  -4   0   9   12.42    0.44
   0   4   9   11.98    0.38
   4   0   9   11.83    0.32
   0   4   9   12.58    0.40
   0  -4   9   12.94    0.44
  -4   0   9   13.06    0.41
   4   0   9   13.40    0.44
  -4   0  10    7.17    0.28
   0  -4  10    6.27    0.24
   0   4  10    6.49    0.28
   0   4  10    6.94    0.32
  -4   0  10    7.16    0.31
   0   4  10    6.33    0.29
   4   0  10    6.51    0.23
   4   0  10    7.60    0.33
  -4   0  10    6.42    0.33
  -4   0  11    2.09    0.16
   4   0  11    2.10    0.13
   0  -4  11    1.88    0.13
   0   4  11    1.98    0.17
  -4   0  11    1.67    0.15
   0   4  11    1.46    0.14
   4   0  12    1.91    0.13
   0   4  12    1.82    0.16
  -4   0  12    1.41    0.15
   0   4  12    2.07    0.18
   0  -4  12    1.82    0.14
   0   4  13    1.21    0.13
  -4   0  13    1.19    0.14
   0  -4  13    1.38    0.12
   4   0  13    1.63    0.13
   4   0  14    2.58    0.16
  -4   0  14    2.33    0.20
   0  -4  14    2.71    0.18
   0   4  14    2.82    0.21
   0   4  15    0.92    0.13
  -4   0  15    1.14    0.14
  -4   0  16    0.44    0.10
   4   1 -17    0.65    0.15
   4   1 -16    1.78    0.21
   1  -4 -16    1.75    0.21
   4   1 -15    0.48    0.12
   1  -4 -15    0.25    0.11
   4   1 -14    0.04    0.07
   1  -4 -14    0.08    0.08
   1  -4 -13    0.56    0.12
   4   1 -13    0.56    0.11
   1  -4 -12    9.08    0.25
  -4  -1 -12    9.28    0.42
   4   1 -12    9.89    0.40
   4   1 -12    9.04    0.26
   1  -4 -12   10.65    0.45
  -4  -1 -11    1.90    0.18
   1  -4 -11    1.93    0.19
   4   1 -11    1.82    0.11
   4   1 -11    2.15    0.18
   4   1 -10    0.10    0.06
  -4  -1 -10   -0.01    0.07
   1  -4 -10    0.03    0.06
   4   1 -10    0.09    0.03
  -1   4  -9    0.60    0.09
   4   1  -9    0.57    0.09
  -4  -1  -9    0.45    0.09
   1  -4  -9    0.62    0.11
   1  -4  -8   11.56    0.40
  -1   4  -8   11.81    0.36
  -4  -1  -8   11.68    0.39
   4   1  -8   11.63    0.36
  -1   4  -7    0.77    0.08
   1  -4  -7    0.58    0.09
   4   1  -7    0.73    0.08
  -4  -1  -7    0.77    0.09
   1  -4  -6    2.60    0.16
  -1   4  -6    2.72    0.16
   4   1  -6    2.62    0.14
  -4  -1  -6    2.66    0.16
  -4  -1  -5    2.60    0.11
  -1   4  -5    2.76    0.15
  -4  -1  -5    2.33    0.14
   1  -4  -5    2.65    0.15
   4   1  -4    3.75    0.16
  -4  -1  -4    3.49    0.12
   4   1  -4    3.78    0.15
  -4  -1  -4    3.98    0.16
  -1   4  -4    4.32    0.17
  -4  -1  -3    6.01    0.14
  -4  -1  -3    5.81    0.15
   4   1  -3    5.66    0.15
  -1   4  -3    6.04    0.20
   4   1  -3    5.91    0.19
   4   1  -3    5.71    0.17
   4   1  -2    4.74    0.13
   4   1  -2    5.28    0.15
  -1   4  -2    5.27    0.15
  -4  -1  -2    4.90    0.16
   4   1  -2    4.82    0.12
   1  -4  -1    8.48    0.19
  -4  -1  -1    8.46    0.19
   1  -4   0    3.42    0.09
  -1   4   1    8.22    0.19
   1  -4   1    8.66    0.17
  -1   4   2    4.82    0.15
   4   1   2    4.92    0.14
   1  -4   2    4.96    0.11
   4   1   2    4.90    0.12
  -1   4   3    6.22    0.19
  -4  -1   3    6.27    0.15
   1  -4   3    6.32    0.17
   4   1   3    6.55    0.15
   1  -4   3    5.88    0.16
  -1   4   3    6.04    0.17
   4   1   3    6.43    0.16
  -1   4   4    3.86    0.15
  -4  -1   4    3.95    0.13
   1  -4   4    4.20    0.12
   1  -4   4    3.95    0.14
   4   1   4    4.17    0.12
  -1   4   4    4.08    0.15
   4   1   4    4.07    0.12
   4   1   5    2.79    0.11
  -4  -1   5    2.66    0.12
   1  -4   5    2.60    0.12
  -1   4   5    2.89    0.14
  -1   4   5    2.66    0.13
  -1   4   6    3.10    0.16
  -4  -1   6    2.71    0.15
  -1   4   6    2.85    0.15
   4   1   6    2.73    0.12
   1  -4   6    2.90    0.14
  -4  -1   6    2.99    0.13
   4   1   6    2.79    0.16
   4   1   7    0.79    0.07
  -1   4   7    0.73    0.08
   1  -4   7    0.85    0.09
  -4  -1   7    0.78    0.08
   4   1   7    0.79    0.10
  -4  -1   7    0.82    0.10
  -4  -1   8   11.89    0.38
   4   1   8   11.94    0.31
  -4  -1   8   11.54    0.42
   1  -4   8   10.96    0.35
  -4  -1   8   11.90    0.34
  -1   4   8   11.53    0.39
  -1   4   8   11.36    0.36
   1  -4   8   11.63    0.41
   4   1   8   12.14    0.40
   1  -4   9    0.61    0.10
   4   1   9    0.50    0.11
  -4  -1   9    0.69    0.10
  -1   4   9    0.51    0.09
  -4  -1   9    0.59    0.10
   1  -4   9    0.45    0.06
   4   1   9    0.61    0.11
  -4  -1   9    0.62    0.08
  -4  -1   9    0.51    0.10
   4   1   9    0.58    0.07
   1  -4   9    0.66    0.11
  -1   4   9    0.52    0.08
  -4  -1  10    0.05    0.05
  -1   4  10    0.06    0.05
  -1   4  10    0.04    0.05
  -1   4  10    0.01    0.07
   1  -4  10    0.02    0.04
  -1   4  10   -0.01    0.07
  -4  -1  10   -0.06    0.08
  -4  -1  10    0.03    0.05
   4   1  10    0.12    0.04
  -1   4  11    2.02    0.18
  -4  -1  11    1.62    0.15
   4   1  11    1.99    0.13
  -4  -1  11    2.23    0.16
   1  -4  11    1.91    0.13
  -1   4  11    2.17    0.17
  -1   4  12   10.75    0.39
   1  -4  12    9.01    0.31
  -4  -1  12    8.86    0.36
  -1   4  12    9.11    0.39
   4   1  12   10.08    0.33
   4   1  13    0.67    0.09
  -4  -1  13    0.45    0.09
   1  -4  13    0.79    0.10
  -1   4  13    0.70    0.11
  -4  -1  14    0.01    0.06
   4   1  14    0.10    0.06
  -1   4  14    0.04    0.07
   1  -4  14    0.11    0.06
  -1   4  15    0.28    0.09
  -4  -1  15    0.32    0.09
  -1   4  16    1.54    0.16
   2  -4 -17   -0.04    0.10
   4   2 -16    1.58    0.18
   2  -4 -16    1.58    0.21
   4   2 -15    0.51    0.12
   2  -4 -15    0.45    0.13
   2  -4 -14   -0.01    0.09
   4   2 -14    0.07    0.08
   4   2 -13    0.21    0.07
   2  -4 -13    0.30    0.09
  -4  -2 -13    0.33    0.10
  -4  -2 -12   12.89    0.50
   4   2 -12   11.82    0.30
   2  -4 -12   13.54    0.51
   4   2 -12   12.86    0.46
  -4  -2 -11    2.90    0.23
   2  -4 -11    3.04    0.23
   4   2 -11    2.98    0.14
   4   2 -11    3.43    0.21
   4   2 -10    0.55    0.09
   2  -4 -10    0.55    0.10
  -4  -2 -10    0.42    0.09
   4   2 -10    0.42    0.06
   2  -4  -9    2.17    0.18
   4   2  -9    2.24    0.12
   4   2  -9    2.31    0.16
  -4  -2  -9    2.30    0.18
   4   2  -8   29.77    0.62
   2  -4  -8   29.79    0.73
  -4  -2  -8   29.65    0.73
   4   2  -8   30.09    0.67
   2  -4  -7   10.53    0.36
   4   2  -7   11.13    0.33
  -4  -2  -7   10.58    0.36
  -2   4  -7   11.32    0.37
  -4  -2  -6    5.63    0.19
   4   2  -6    6.01    0.21
   2  -4  -6    5.92    0.24
  -4  -2  -6    6.09    0.25
  -2   4  -6    6.03    0.24
  -4  -2  -6    6.16    0.16
  -4  -2  -5   41.71    0.73
  -4  -2  -5   43.71    0.77
  -2   4  -5   41.99    0.84
  -4  -2  -5   41.05    0.85
   4   2  -5   41.78    0.82
   4   2  -4   27.37    0.59
   4   2  -4   27.80    0.56
  -4  -2  -4   27.11    0.52
  -2   4  -4   28.78    0.58
  -4  -2  -4   27.52    0.59
  -4  -2  -4   27.91    0.51
  -4  -2  -3   21.23    0.42
   4   2  -3   21.72    0.45
   4   2  -3   23.53    0.48
  -4  -2  -3   23.20    0.44
  -4  -2  -3   22.87    0.48
  -2   4  -3   23.52    0.48
  -4  -2  -2    5.28    0.17
  -4  -2  -2    5.45    0.16
   4   2  -2    5.60    0.15
   4   2  -2    5.34    0.12
   2  -4  -2    5.57    0.14
   4   2  -2    5.33    0.16
  -2   4  -2    5.88    0.16
   2  -4  -1   79.80    1.28
  -4  -2  -1   78.71    1.28
   2  -4   1   83.18    1.29
   4   2   1   81.89    1.32
  -2   4   1   81.87    1.33
  -2   4   2    6.07    0.17
   4   2   2    5.67    0.17
   4   2   2    6.01    0.15
  -2   4   3   21.20    0.45
  -4  -2   3   21.91    0.39
   4   2   3   22.30    0.41
   4   2   3   21.63    0.43
  -2   4   3   21.31    0.42
   2  -4   4   28.95    0.52
   2  -4   4   28.47    0.56
  -2   4   4   28.97    0.57
  -4  -2   4   29.61    0.53
   4   2   4   29.12    0.54
  -2   4   4   28.46    0.59
   2  -4   5   41.23    0.78
  -2   4   5   40.36    0.79
  -4  -2   5   42.38    0.74
  -2   4   5   41.00    0.80
   2  -4   5   41.17    0.69
   4   2   5   41.26    0.74
  -4  -2   6    6.08    0.26
   2  -4   6    5.73    0.21
   4   2   6    5.82    0.18
   4   2   6    5.99    0.25
   4   2   6    5.89    0.19
  -4  -2   6    5.83    0.19
  -2   4   6    5.92    0.23
  -2   4   6    5.71    0.22
   2  -4   7   10.98    0.33
   4   2   7   10.62    0.29
   4   2   7   11.02    0.37
   4   2   7   11.42    0.30
  -4  -2   7   11.29    0.31
  -4  -2   7   11.03    0.39
  -2   4   7   10.41    0.33
  -2   4   8   29.60    0.71
  -4  -2   8   30.52    0.70
  -4  -2   8   30.19    0.64
   2  -4   8   29.23    0.58
  -2   4   8   28.95    0.68
  -4  -2   8   30.57    0.76
   4   2   8   29.28    0.62
   2  -4   8   29.42    0.75
   2  -4   8   29.84    0.68
   4   2   8   30.19    0.73
   2  -4   9    2.04    0.11
  -4  -2   9    2.04    0.14
  -4  -2   9    2.06    0.18
   4   2   9    2.07    0.17
   4   2   9    2.12    0.18
  -2   4   9    1.96    0.15
   2  -4   9    2.21    0.18
   2  -4   9    2.06    0.15
  -4  -2   9    2.33    0.17
  -4  -2   9    1.96    0.17
   4   2   9    1.89    0.12
  -2   4   9    1.86    0.14
  -2   4   9    2.01    0.16
  -2   4  10    0.53    0.09
  -2   4  10    0.41    0.08
  -2   4  10    0.40    0.09
  -4  -2  10    0.36    0.07
  -4  -2  10    0.50    0.10
  -2   4  10    0.39    0.07
   2  -4  10    0.35    0.05
   4   2  10    0.57    0.07
   2  -4  11    2.81    0.15
  -2   4  11    2.63    0.19
  -4  -2  11    3.51    0.20
   4   2  11    2.88    0.17
  -2   4  11    2.77    0.21
  -4  -2  12   11.68    0.42
   2  -4  12   12.01    0.36
  -2   4  12   11.90    0.43
  -2   4  12   13.08    0.49
   4   2  12   12.96    0.39
  -4  -2  12   12.78    0.43
   4   2  13    0.25    0.07
   2  -4  13    0.29    0.07
  -2   4  13    0.18    0.08
  -4  -2  13    0.24    0.08
  -2   4  14   -0.14    0.08
   4   2  14    0.03    0.05
  -4  -2  14   -0.06    0.07
  -2   4  15    0.62    0.11
  -4  -2  15    0.53    0.10
  -2   4  16    1.34    0.16
   3  -4 -17    0.73    0.15
   3  -4 -16    0.11    0.10
   3  -4 -15    0.41    0.12
   4   3 -15    0.59    0.12
   4   3 -14    1.39    0.16
   3  -4 -14    1.37    0.18
  -4  -3 -14    1.30    0.18
   3  -4 -13    0.75    0.14
  -4  -3 -13    0.70    0.14
   4   3 -13    0.66    0.11
   3  -4 -12    0.63    0.13
  -4  -3 -12    0.60    0.13
   4   3 -12    0.57    0.12
   4   3 -11    5.84    0.21
   3  -4 -11    5.95    0.32
   4   3 -11    6.07    0.29
  -4  -3 -11    5.64    0.31
   4   3 -10    0.91    0.11
   4   3 -10    0.98    0.09
   3  -4 -10    0.91    0.12
  -4  -3 -10    1.08    0.14
   3  -4  -9    3.18    0.21
   4   3  -9    3.58    0.16
  -4  -3  -9    3.52    0.22
   4   3  -9    3.48    0.19
  -4  -3  -8    0.73    0.05
   4   3  -8    0.68    0.07
   4   3  -8    0.83    0.09
  -4  -3  -8    0.96    0.12
   3  -4  -8    0.87    0.11
  -3   4  -7    4.64    0.22
   4   3  -7    4.37    0.18
   4   3  -7    4.44    0.18
  -4  -3  -7    3.99    0.21
  -4  -3  -7    4.33    0.14
   3  -4  -7    4.38    0.22
  -3   4  -6    9.76    0.32
  -4  -3  -6    9.67    0.33
  -4  -3  -6    9.76    0.24
  -4  -3  -6    9.68    0.27
   4   3  -6    9.57    0.27
   4   3  -6    9.75    0.28
   4   3  -5    3.11    0.15
   4   3  -5    3.11    0.14
  -4  -3  -5    3.20    0.17
  -4  -3  -5    3.08    0.12
  -4  -3  -5    3.18    0.13
   4   3  -5    3.13    0.13
  -3   4  -5    3.18    0.16
  -4  -3  -4    1.00    0.07
  -4  -3  -4    0.94    0.08
   4   3  -4    0.86    0.07
   4   3  -4    1.07    0.08
  -4  -3  -4    0.89    0.06
  -4  -3  -3   10.04    0.28
   4   3  -3   10.43    0.28
   4   3  -3    9.93    0.26
  -3   4  -3   10.18    0.27
  -4  -3  -3    9.96    0.25
   3  -4  -3   10.45    0.25
   3  -4  -2    0.38    0.04
  -4  -3  -2    0.41    0.05
  -3   4  -2    0.42    0.05
   4   3  -2    0.38    0.04
   3  -4  -2    0.48    0.04
   4   3  -2    0.42    0.04
   4   3  -2    0.46    0.02
  -4  -3  -2    0.43    0.05
  -4  -3  -1    5.31    0.17
  -4  -3  -1    5.38    0.14
   3  -4  -1    5.38    0.14
  -3   4  -1    5.55    0.12
  -4  -3   0    0.66    0.06
  -3   4   0    0.69    0.04
   3  -4   1    5.92    0.13
  -3   4   1    5.48    0.16
   4   3   1    6.12    0.16
   4   3   1    5.84    0.14
   4   3   2    0.69    0.06
   4   3   2    0.59    0.04
  -3   4   2    0.57    0.05
   4   3   2    0.60    0.05
  -3   4   2    0.58    0.03
   4   3   3   10.68    0.27
  -3   4   3   10.25    0.28
  -4  -3   3   11.03    0.21
  -3   4   3   10.13    0.22
   4   3   3   10.68    0.25
   3  -4   4    0.99    0.07
  -3   4   4    1.00    0.06
  -3   4   4    0.98    0.07
   4   3   4    1.09    0.05
  -4  -3   4    1.10    0.06
   4   3   4    1.13    0.07
  -3   4   4    1.19    0.09
   3  -4   5    3.27    0.10
  -3   4   5    3.25    0.15
   3  -4   5    3.33    0.15
  -3   4   5    3.37    0.15
   4   3   5    3.27    0.13
  -3   4   5    3.29    0.16
   4   3   5    3.20    0.11
  -3   4   5    3.13    0.13
  -4  -3   5    3.48    0.12
  -4  -3   6    9.74    0.26
   4   3   6    9.98    0.25
  -3   4   6    9.37    0.30
   3  -4   6   10.04    0.30
   4   3   6   10.12    0.27
  -3   4   6   10.16    0.30
  -4  -3   6    9.92    0.35
   3  -4   6    9.44    0.22
  -3   4   6    9.78    0.28
  -3   4   6    9.64    0.31
   3  -4   7    3.95    0.13
   3  -4   7    4.07    0.19
  -3   4   7    4.39    0.19
   4   3   7    3.93    0.16
  -3   4   7    4.07    0.20
   4   3   7    4.19    0.22
  -4  -3   7    4.28    0.23
  -4  -3   7    4.21    0.16
   4   3   7    4.10    0.17
   3  -4   8    0.82    0.11
   4   3   8    0.88    0.11
  -3   4   8    0.75    0.10
   4   3   8    0.63    0.07
   3  -4   8    0.71    0.06
  -4  -3   8    0.88    0.08
   4   3   8    0.77    0.08
  -3   4   8    0.89    0.10
  -4  -3   8    0.74    0.11
   3  -4   8    0.92    0.10
  -4  -3   8    0.67    0.09
   4   3   9    3.61    0.17
  -3   4   9    3.38    0.19
  -4  -3   9    3.71    0.23
  -3   4   9    3.45    0.20
   3  -4   9    3.36    0.14
  -4  -3   9    3.70    0.18
   3  -4   9    3.33    0.22
  -4  -3   9    3.51    0.23
  -4  -3   9    3.85    0.22
   4   3   9    3.60    0.17
   3  -4   9    3.67    0.21
  -3   4   9    3.68    0.22
  -3   4  10    0.70    0.10
   3  -4  10    0.76    0.10
  -3   4  10    0.56    0.09
  -4  -3  10    0.66    0.08
  -3   4  10    0.61    0.09
   4   3  10    0.79    0.09
  -4  -3  10    0.86    0.13
   3  -4  10    0.76    0.07
  -3   4  10    0.77    0.11
  -3   4  11    6.35    0.30
   3  -4  11    6.10    0.22
   4   3  11    6.18    0.25
  -3   4  11    5.95    0.29
  -3   4  11    5.89    0.31
  -4  -3  11    6.71    0.27
  -3   4  12    0.59    0.11
   3  -4  12    0.58    0.07
   4   3  12    0.64    0.09
  -4  -3  12    0.52    0.09
   3  -4  13    0.76    0.08
   4   3  13    0.74    0.10
  -3   4  13    0.77    0.11
  -4  -3  13    0.72    0.11
   4   3  14    1.55    0.14
  -4  -3  14    1.32    0.14
  -3   4  14    1.35    0.15
  -3   4  15    0.23    0.08
  -4  -3  15    0.27    0.08
  -3   4  16    0.00    0.08
   4  -4 -17    0.09    0.10
   4  -4 -16    0.21    0.10
   4  -4 -15    0.02    0.08
   4   4 -15    0.34    0.10
   4   4 -14    0.44    0.11
  -4  -4 -14    0.62    0.14
   4  -4 -14    0.47    0.13
   4  -4 -13    3.32    0.26
   4   4 -13    2.90    0.21
  -4  -4 -13    3.09    0.25
  -4  -4 -12    1.69    0.19
   4  -4 -12    1.65    0.18
   4   4 -12    1.72    0.16
   4   4 -11    2.68    0.18
   4  -4 -11    2.57    0.21
   4   4 -11    2.51    0.13
  -4  -4 -11    2.40    0.22
   4  -4 -10    3.98    0.24
   4   4 -10    3.79    0.21
  -4  -4 -10    3.78    0.25
   4   4 -10    3.81    0.17
  -4  -4  -9    1.43    0.08
   4   4  -9    1.58    0.13
   4  -4  -9    1.52    0.15
  -4  -4  -9    1.47    0.15
   4   4  -9    1.60    0.11
   4  -4  -8    5.38    0.25
   4   4  -8    5.09    0.21
  -4  -4  -8    5.13    0.26
  -4   4  -8    5.14    0.25
  -4  -4  -8    4.91    0.17
   4   4  -8    4.71    0.19
   4   4  -7    3.54    0.16
  -4  -4  -7    3.82    0.14
   4   4  -7    3.52    0.16
  -4  -4  -7    3.61    0.21
  -4  -4  -7    3.77    0.17
  -4   4  -7    3.69    0.19
  -4  -4  -6    9.95    0.34
   4   4  -6    9.55    0.29
  -4  -4  -6   10.00    0.29
   4   4  -6    9.54    0.27
  -4  -4  -6   10.14    0.27
  -4   4  -6    9.64    0.31
   4   4  -5   38.44    0.70
   4   4  -5   38.00    0.78
   4   4  -5   37.79    0.76
  -4  -4  -5   37.36    0.73
  -4  -4  -5   39.88    0.73
  -4   4  -5   39.85    0.77
  -4  -4  -5   38.52    0.81
   4   4  -4    7.86    0.25
  -4  -4  -4    8.03    0.23
  -4   4  -4    7.99    0.26
   4  -4  -4    8.07    0.24
   4   4  -4    7.78    0.24
  -4  -4  -4    8.20    0.27
  -4  -4  -4    8.31    0.23
   4   4  -3   54.40    0.99
   4   4  -3   53.66    0.97
   4   4  -3   54.19    0.98
   4  -4  -3   53.19    0.96
  -4  -4  -3   54.91    0.99
  -4   4  -3   56.39    0.99
  -4  -4  -3   54.08    0.97
   4  -4  -3   55.18    0.95
   4   4  -2    6.33    0.19
   4  -4  -2    6.69    0.14
   4   4  -2    6.30    0.18
   4  -4  -2    6.27    0.18
  -4  -4  -2    6.53    0.20
  -4  -4  -2    6.52    0.21
  -4  -4  -1    2.17    0.09
   4   4  -1    2.26    0.11
  -4  -4  -1    2.08    0.11
  -4   4  -1    2.15    0.07
  -4  -4   0  140.82    2.14
  -4   4   0  134.74    2.18
  -4  -4   0  137.84    2.26
   4   4   0  137.61    2.19
  -4  -4   1    1.83    0.11
   4   4   1    1.92    0.09
   4   4   1    1.95    0.07
   4   4   1    1.91    0.07
   4   4   2    5.63    0.17
   4   4   2    5.62    0.19
   4   4   2    5.75    0.16
   4   4   3   55.84    0.94
  -4   4   3   53.73    0.89
   4   4   3   52.42    0.97
   4   4   4    8.69    0.23
   4   4   4    8.86    0.18
  -4  -4   4    9.24    0.19
  -4   4   4    8.55    0.21
  -4   4   5   40.02    0.76
  -4   4   5   38.65    0.72
   4   4   5   38.61    0.73
   4  -4   5   38.15    0.76
   4   4   5   40.02    0.68
   4  -4   5   37.42    0.63
  -4  -4   5   40.30    0.69
  -4   4   5   40.36    0.76
   4   4   6   10.66    0.26
   4  -4   6   11.41    0.23
  -4   4   6   10.60    0.34
  -4  -4   6   11.14    0.37
  -4   4   6   10.83    0.33
  -4   4   6   11.06    0.30
   4   4   6   11.24    0.30
   4  -4   6   10.68    0.33
  -4   4   6   11.37    0.33
  -4  -4   6   11.07    0.27
   4   4   7    3.42    0.14
  -4   4   7    3.25    0.16
   4  -4   7    3.27    0.11
   4  -4   7    3.34    0.18
  -4  -4   7    3.37    0.21
  -4   4   7    3.22    0.18
   4   4   7    3.67    0.20
  -4   4   7    3.44    0.17
  -4  -4   7    3.53    0.14
   4   4   7    3.34    0.15
  -4  -4   8    4.87    0.19
   4  -4   8    4.82    0.25
   4   4   8    5.03    0.25
   4   4   8    4.64    0.19
  -4  -4   8    4.82    0.26
  -4   4   8    4.68    0.23
  -4   4   8    4.54    0.22
   4  -4   8    4.99    0.23
   4  -4   8    4.51    0.15
  -4   4   8    5.09    0.23
   4   4   8    5.21    0.20
  -4  -4   8    4.72    0.23
   4  -4   9    1.26    0.12
  -4   4   9    1.04    0.11
   4   4   9    1.23    0.10
   4  -4   9    1.19    0.08
  -4   4   9    1.09    0.11
  -4   4   9    1.07    0.12
   4  -4   9    0.92    0.12
  -4  -4   9    1.22    0.13
   4   4   9    1.27    0.10
  -4   4   9    1.13    0.11
  -4  -4   9    1.32    0.14
  -4  -4   9    1.22    0.14
  -4  -4   9    1.15    0.10
  -4  -4  10    3.68    0.18
  -4  -4  10    3.25    0.24
   4   4  10    3.63    0.18
  -4   4  10    3.49    0.22
   4  -4  10    3.36    0.14
  -4   4  10    3.62    0.21
   4   4  10    3.80    0.19
  -4   4  10    3.52    0.21
   4  -4  10    3.49    0.21
  -4   4  10    3.71    0.21
   4  -4  11    2.70    0.20
  -4   4  11    2.32    0.20
  -4  -4  11    2.47    0.16
  -4   4  11    2.68    0.19
   4   4  11    2.59    0.16
  -4   4  11    2.51    0.19
   4  -4  11    2.52    0.13
  -4  -4  12    1.54    0.13
   4  -4  12    1.52    0.10
   4   4  12    1.70    0.14
  -4   4  12    1.42    0.15
   4   4  13    3.00    0.19
   4  -4  13    3.12    0.15
  -4   4  13    3.26    0.23
  -4  -4  13    3.08    0.21
   4   4  14    0.65    0.10
  -4  -4  14    0.57    0.10
  -4   4  14    0.66    0.11
  -4  -4  15    0.11    0.07
  -4   4  15    0.03    0.06
  -4   4  16    0.17    0.09
   5  -4 -17    1.50    0.21
   5  -4 -16    0.46    0.14
  -4  -5 -15    0.30    0.11
   5  -4 -15    0.29    0.11
  -4  -5 -14    0.24    0.12
   4   5 -14    0.31    0.09
   5  -4 -14    0.31    0.10
   4   5 -13    3.22    0.22
   5  -4 -13    3.02    0.25
  -4  -5 -13    2.91    0.26
   5  -4 -12    1.01    0.14
   4   5 -12    1.07    0.12
  -4  -5 -12    0.79    0.14
   4   5 -11    0.55    0.06
  -4  -5 -11    0.56    0.12
   5  -4 -11    0.48    0.10
   4   5 -11    0.55    0.09
   4   5 -10    0.29    0.07
  -4  -5 -10    0.23    0.04
   4   5 -10    0.28    0.05
  -4  -5 -10    0.30    0.09
   5  -4 -10    0.24    0.07
   5  -4  -9    2.85    0.19
  -4  -5  -9    2.60    0.12
  -4  -5  -9    2.81    0.20
   4   5  -9    2.65    0.14
   4   5  -9    2.50    0.15
   4   5  -8    2.38    0.13
  -4  -5  -8    2.23    0.12
  -4  -5  -8    2.20    0.17
   4   5  -8    2.32    0.14
  -5   4  -8    2.28    0.16
   5  -4  -8    2.61    0.18
  -4  -5  -7    2.18    0.12
   4   5  -7    2.26    0.12
  -4  -5  -7    2.19    0.13
  -5   4  -7    2.20    0.15
  -4  -5  -7    2.28    0.17
   4   5  -7    2.08    0.13
  -4  -5  -6    6.10    0.22
  -4  -5  -6    6.03    0.26
   4   5  -6    5.88    0.22
  -5   4  -6    6.42    0.24
   4   5  -6    6.24    0.19
  -4  -5  -6    5.97    0.21
  -4  -5  -5    2.66    0.14
  -4  -5  -5    3.05    0.14
   5  -4  -5    2.76    0.14
   4   5  -5    2.66    0.14
  -4  -5  -5    2.95    0.16
   4   5  -5    2.73    0.11
   4   5  -5    2.74    0.15
   4   5  -4    2.08    0.08
   5  -4  -4    2.08    0.11
  -5   4  -4    2.13    0.13
  -4  -5  -4    1.94    0.12
   4   5  -4    2.08    0.12
   4   5  -4    2.12    0.12
  -4  -5  -4    2.15    0.11
  -4  -5  -4    1.83    0.11
  -4  -5  -3    0.68    0.07
   4   5  -3    0.89    0.07
   5  -4  -3    0.76    0.05
   4   5  -3    0.75    0.08
   5  -4  -3    0.81    0.06
  -4  -5  -3    0.69    0.07
  -5   4  -3    0.81    0.07
   5  -4  -3    0.88    0.07
   4   5  -3    0.68    0.07
   4   5  -3    0.70    0.07
   5  -4  -2    6.07    0.13
   4   5  -2    5.86    0.21
  -4  -5  -2    6.34    0.21
   4   5  -2    6.05    0.18
   4   5  -2    6.05    0.18
   5  -4  -2    6.16    0.17
  -4  -5  -2    5.99    0.19
  -4  -5  -1   38.51    0.69
  -4  -5  -1   37.26    0.74
   4   5  -1   37.68    0.71
   4   5  -1   38.15    0.67
   4   5  -1   38.04    0.62
   4   5   0   93.94    1.54
  -4  -5   0   91.01    1.60
   4   5   0   95.16    1.53
  -4  -5   1   37.97    0.75
   4   5   1   39.48    0.66
   4   5   1   38.70    0.66
   4   5   1   38.25    0.70
  -4  -5   2    6.01    0.21
   4   5   2    6.16    0.18
   4   5   2    6.20    0.22
   4   5   3    0.82    0.07
  -5   4   4    1.99    0.08
  -4  -5   4    2.05    0.07
   4   5   4    2.13    0.11
  -4  -5   5    3.11    0.10
  -5   4   5    3.11    0.14
   4   5   5    2.91    0.14
   5  -4   5    2.76    0.14
  -5   4   5    2.93    0.12
   5  -4   6    6.22    0.14
  -5   4   6    6.34    0.24
  -5   4   6    6.14    0.21
  -5   4   6    6.72    0.23
  -4  -5   6    6.51    0.18
   4   5   6    6.07    0.18
   5  -4   6    6.20    0.24
   4   5   6    6.47    0.22
  -4  -5   7    2.19    0.11
   5  -4   7    2.33    0.15
  -5   4   7    2.40    0.15
  -4  -5   7    2.49    0.18
   5  -4   7    2.37    0.08
   4   5   7    2.43    0.12
   4   5   7    2.44    0.14
  -5   4   7    2.30    0.14
  -5   4   7    2.41    0.13
   4   5   8    2.25    0.13
  -5   4   8    2.59    0.17
   5  -4   8    2.42    0.17
   4   5   8    2.26    0.14
  -4  -5   8    2.32    0.18
   5  -4   8    2.38    0.09
  -4  -5   8    2.50    0.17
  -4  -5   8    2.23    0.18
  -5   4   8    2.35    0.15
  -4  -5   8    2.53    0.13
   5  -4   8    2.19    0.17
  -5   4   8    2.20    0.16
  -5   4   9    2.80    0.17
   5  -4   9    2.75    0.20
   5  -4   9    2.89    0.11
  -4  -5   9    2.88    0.21
   5  -4   9    2.87    0.19
  -5   4   9    2.77    0.17
  -4  -5   9    2.77    0.15
  -4  -5   9    2.65    0.19
  -5   4   9    2.96    0.19
  -5   4   9    2.59    0.18
  -4  -5   9    3.17    0.22
   4   5   9    2.93    0.16
   4   5   9    2.77    0.15
   5  -4  10    0.18    0.07
  -5   4  10    0.23    0.07
  -5   4  10    0.35    0.07
   4   5  10    0.21    0.05
  -5   4  10    0.36    0.08
   4   5  10    0.37    0.07
  -4  -5  10    0.24    0.06
   5  -4  10    0.26    0.04
  -5   4  11    0.53    0.10
   4   5  11    0.64    0.08
   4   5  11    0.49    0.08
  -5   4  11    0.52    0.09
   5  -4  11    0.49    0.06
  -4  -5  11    0.55    0.08
   5  -4  11    0.59    0.10
  -4  -5  12    0.80    0.10
  -5   4  12    0.67    0.12
   5  -4  12    0.83    0.07
   4   5  12    1.16    0.12
  -5   4  13    2.57    0.21
   5  -4  13    2.91    0.14
   4   5  13    3.11    0.20
   4   5  14    0.32    0.08
  -5   4  14    0.38    0.10
  -4  -5  14    0.29    0.08
   4   5  15    0.35    0.09
  -5   4  15    0.26    0.09
  -4  -5  15    0.28    0.08
  -5   4  16    0.37    0.11
   5  -3 -17    0.62    0.16
  -3  -5 -16    1.05    0.18
   5  -3 -16    0.88    0.16
  -3  -5 -15    0.04    0.09
   5  -3 -15    0.20    0.11
   5  -3 -14    0.28    0.10
  -3  -5 -14    0.40    0.12
   5  -3 -13    1.55    0.18
   3   5 -13    1.64    0.16
  -3  -5 -13    1.15    0.17
   5  -3 -12    3.14    0.24
   3   5 -12    2.78    0.19
  -3  -5 -12    2.91    0.24
   5  -3 -11    0.53    0.11
  -3  -5 -11    0.67    0.05
  -3  -5 -11    0.65    0.12
   3   5 -11    0.57    0.09
   3   5 -10    0.35    0.05
  -3  -5 -10    0.38    0.09
  -3  -5 -10    0.40    0.05
   3   5 -10    0.50    0.08
   5  -3 -10    0.29    0.08
   3   5  -9    3.07    0.17
   3   5  -9    2.99    0.14
  -3  -5  -9    3.06    0.21
   5  -3  -9    3.13    0.20
  -3  -5  -9    3.10    0.14
  -3  -5  -8   32.88    0.80
  -3  -5  -8   32.81    0.66
   5  -3  -8   33.39    0.77
   3   5  -8   32.64    0.67
  -5   3  -8   33.38    0.75
   3   5  -8   32.98    0.69
  -5   3  -7    1.69    0.13
  -3  -5  -7    1.82    0.15
   3   5  -7    1.78    0.11
  -3  -5  -7    1.67    0.11
   3   5  -7    1.77    0.11
  -3  -5  -6    5.67    0.21
  -5   3  -6    5.83    0.22
  -3  -5  -6    5.32    0.20
   3   5  -6    5.79    0.19
  -3  -5  -6    5.48    0.24
   3   5  -6    5.62    0.20
  -5   3  -5    7.87    0.24
  -3  -5  -5    7.56    0.23
  -3  -5  -5    6.78    0.23
   3   5  -5    7.15    0.25
   5  -3  -5    7.44    0.25
   3   5  -5    6.97    0.23
   3   5  -5    6.85    0.19
  -3  -5  -5    7.04    0.26
  -3  -5  -4   29.56    0.63
  -3  -5  -4   27.42    0.60
  -5   3  -4   28.93    0.63
   5  -3  -4   28.76    0.59
   3   5  -4   28.40    0.60
   3   5  -4   28.77    0.60
   3   5  -4   29.37    0.65
   5  -3  -4   28.62    0.55
   3   5  -4   29.36    0.51
   3   5  -3   39.84    0.78
   5  -3  -3   38.59    0.71
   3   5  -3   38.80    0.73
  -3  -5  -3   38.81    0.75
   5  -3  -3   38.98    0.72
  -3  -5  -3   38.89    0.75
   3   5  -3   38.26    0.75
  -5   3  -3   39.40    0.75
   5  -3  -3   38.85    0.68
   5  -3  -2   11.97    0.27
  -3  -5  -2   12.12    0.30
   3   5  -2   12.19    0.29
  -3  -5  -2   12.01    0.32
   3   5  -2   12.01    0.32
   3   5  -2   11.87    0.28
  -3  -5  -1  164.25    2.70
  -3  -5  -1  164.53    2.63
   3   5  -1  167.87    2.66
   3   5  -1  166.87    2.61
   3   5   0  977.50   15.18
  -3  -5   0 1000.00   15.25
  -3  -5   0  997.14   15.15
  -3  -5   1  167.65    2.71
   3   5   1  166.96    2.66
  -3  -5   2   11.95    0.31
   3   5   2   11.73    0.28
  -3  -5   2   11.94    0.28
   3   5   3   37.07    0.69
  -3  -5   3   38.81    0.73
   3   5   4   28.30    0.58
  -5   3   4   29.16    0.54
  -5   3   4   30.56    0.58
  -5   3   5    6.80    0.21
  -5   3   5    6.73    0.23
   3   5   5    7.25    0.22
  -5   3   5    7.00    0.22
   5  -3   5    7.04    0.14
   5  -3   5    6.98    0.24
   5  -3   6    5.92    0.24
  -5   3   6    5.91    0.23
  -5   3   6    5.68    0.20
   5  -3   6    6.03    0.14
  -3  -5   6    6.19    0.27
  -5   3   6    6.04    0.22
   3   5   6    6.03    0.21
  -5   3   7    1.52    0.11
   3   5   7    1.62    0.11
   3   5   7    1.71    0.10
   5  -3   7    1.74    0.07
   5  -3   7    1.80    0.13
  -3  -5   7    1.79    0.15
  -5   3   7    1.80    0.12
   5  -3   8   33.49    0.81
  -5   3   8   33.99    0.77
   3   5   8   29.66    0.69
   5  -3   8   33.22    0.60
   5  -3   8   33.68    0.77
  -3  -5   8   33.87    0.82
  -3  -5   8   34.14    0.78
   3   5   8   32.48    0.69
  -5   3   8   35.23    0.74
   3   5   9    2.76    0.16
   5  -3   9    3.37    0.22
  -3  -5   9    3.35    0.23
  -5   3   9    3.11    0.19
  -3  -5   9    3.19    0.20
  -5   3   9    3.22    0.18
   3   5   9    2.92    0.16
  -5   3   9    3.38    0.19
  -5   3   9    3.11    0.20
   5  -3   9    3.00    0.12
   5  -3   9    3.35    0.21
  -3  -5   9    3.22    0.22
  -3  -5  10    0.28    0.08
  -5   3  10    0.33    0.07
   5  -3  10    0.32    0.08
  -5   3  10    0.30    0.08
   5  -3  10    0.38    0.05
   3   5  10    0.41    0.07
  -5   3  10    0.29    0.07
   3   5  10    0.26    0.06
   3   5  11    0.55    0.09
   3   5  11    0.44    0.08
   5  -3  11    0.53    0.06
  -5   3  11    0.40    0.08
   3   5  12    2.53    0.18
   5  -3  12    2.66    0.13
   3   5  12    2.64    0.18
  -5   3  12    2.46    0.19
  -3  -5  12    2.55    0.17
   3   5  13    1.37    0.14
  -3  -5  13    1.45    0.14
  -5   3  13    1.33    0.15
   5  -3  13    1.39    0.10
   3   5  14    0.27    0.07
  -3  -5  14    0.14    0.06
  -5   3  14    0.30    0.09
  -5   3  15    0.07    0.07
   3   5  15    0.25    0.07
  -5   3  16    1.03    0.16
   5  -2 -17    0.36    0.13
  -2  -5 -16    1.88    0.23
   5  -2 -16    1.33    0.19
   5  -2 -15    0.34    0.11
  -2  -5 -15    0.61    0.15
  -2  -5 -14    0.21    0.10
   5  -2 -14    0.30    0.11
  -2  -5 -13    0.45    0.12
   5  -2 -13    0.52    0.12
   5  -2 -12    2.80    0.22
   2   5 -12    2.90    0.20
  -2  -5 -12    2.25    0.22
   2   5 -11    1.21    0.13
   5  -2 -11    0.97    0.14
  -2  -5 -11    0.94    0.14
  -2  -5 -11    0.80    0.06
   5  -2 -10    0.17    0.07
   2   5 -10    0.16    0.06
  -2  -5 -10    0.01    0.07
  -2  -5 -10    0.09    0.03
  -2  -5  -9    0.97    0.12
   5  -2  -9    1.14    0.12
  -2  -5  -9    1.02    0.08
   2   5  -9    1.05    0.10
  -2  -5  -8    5.85    0.28
   5  -2  -8    6.04    0.26
   2   5  -8    5.64    0.20
   2   5  -8    6.04    0.23
  -2  -5  -8    5.77    0.21
  -2  -5  -7    1.51    0.13
   2   5  -7    1.67    0.10
   2   5  -7    1.66    0.11
  -5   2  -7    1.56    0.12
  -2  -5  -6    0.70    0.09
  -5   2  -6    0.75    0.08
  -2  -5  -6    0.78    0.08
   2   5  -6    0.74    0.06
   2   5  -6    0.82    0.07
   2   5  -5    0.91    0.10
   5  -2  -5    0.89    0.09
  -2  -5  -5    0.83    0.09
  -2  -5  -5    0.94    0.08
   2   5  -5    0.83    0.07
   2   5  -5    0.94    0.06
  -5   2  -5    1.04    0.08
   2   5  -4    4.61    0.20
  -2  -5  -4    4.14    0.18
   2   5  -4    4.23    0.12
   5  -2  -4    4.33    0.17
   2   5  -4    4.42    0.17
   2   5  -4    4.20    0.16
  -5   2  -4    4.43    0.19
   5  -2  -4    4.29    0.15
   2   5  -3   18.52    0.42
   5  -2  -3   19.00    0.41
   5  -2  -3   19.50    0.40
   2   5  -3   18.82    0.43
   5  -2  -3   19.30    0.38
  -5   2  -3   19.19    0.43
  -2  -5  -3   19.06    0.43
   2   5  -3   18.97    0.45
   2   5  -2    4.68    0.15
  -5   2  -2    4.56    0.15
  -2  -5  -2    4.45    0.17
  -2  -5  -2    4.55    0.16
   5  -2  -2    4.67    0.13
   2   5  -2    4.32    0.17
   2   5  -1   39.48    0.68
  -2  -5  -1   40.05    0.69
   2   5  -1   38.30    0.67
  -2  -5  -1   38.30    0.74
   2   5  -1   38.65    0.67
   2   5   0   49.66    0.84
  -2  -5   0   49.46    0.90
   2   5   0   49.21    0.79
  -2  -5   0   50.23    0.82
  -2  -5   1   38.26    0.75
  -2  -5   1   39.74    0.68
   2   5   1   41.06    0.71
  -2  -5   2    4.77    0.15
  -2  -5   2    4.72    0.17
   2   5   2    4.56    0.15
  -5   2   3   19.46    0.39
   2   5   3   19.45    0.41
  -2  -5   3   19.32    0.42
  -5   2   4    4.28    0.14
  -5   2   4    4.36    0.15
   5  -2   4    4.43    0.10
  -2  -5   4    4.45    0.16
   2   5   4    4.37    0.16
   5  -2   4    4.42    0.17
  -5   2   5    1.08    0.08
   5  -2   5    0.95    0.05
   5  -2   5    0.94    0.09
   2   5   5    1.01    0.08
  -5   2   5    1.01    0.07
  -2  -5   6    0.73    0.09
  -5   2   6    0.72    0.07
  -5   2   6    0.76    0.08
   2   5   6    0.65    0.07
   5  -2   6    0.73    0.05
   5  -2   6    0.74    0.08
   5  -2   7    1.55    0.13
  -5   2   7    1.65    0.11
  -2  -5   7    1.60    0.14
  -5   2   7    1.53    0.11
   2   5   7    1.43    0.11
   5  -2   7    1.46    0.07
  -5   2   8    6.40    0.25
   5  -2   8    5.95    0.27
  -5   2   8    6.28    0.27
  -2  -5   8    6.05    0.28
   2   5   8    5.86    0.23
  -2  -5   8    6.19    0.27
   5  -2   8    6.12    0.18
   2   5   8    5.83    0.23
  -2  -5   9    1.07    0.13
   2   5   9    0.99    0.10
  -5   2   9    1.02    0.11
   5  -2   9    1.10    0.08
   5  -2   9    0.94    0.13
  -2  -5   9    0.94    0.11
   2   5   9    0.99    0.10
  -5   2   9    1.21    0.11
  -2  -5   9    1.27    0.14
   5  -2   9    1.02    0.12
  -5   2   9    1.11    0.12
   2   5  10    0.09    0.05
   5  -2  10    0.10    0.04
   5  -2  10    0.04    0.06
  -5   2  10    0.10    0.06
   2   5  10    0.14    0.06
  -5   2  10   -0.04    0.07
  -5   2  10    0.19    0.06
  -5   2  10    0.08    0.06
  -5   2  11    0.77    0.11
   2   5  11    0.95    0.11
   5  -2  11    1.02    0.09
   2   5  11    1.12    0.12
  -5   2  12    2.69    0.20
   2   5  12    2.68    0.18
   5  -2  12    2.73    0.14
  -2  -5  12    2.72    0.18
   2   5  12    2.45    0.18
   5  -2  13    0.52    0.07
  -2  -5  13    0.52    0.09
  -5   2  13    0.39    0.09
   2   5  13    0.59    0.09
  -2  -5  14    0.12    0.06
   2   5  14    0.25    0.08
  -5   2  14    0.37    0.10
   2   5  15    0.40    0.09
  -5   2  15    0.45    0.10
  -5   2  16    1.46    0.18
   5  -1 -17    0.59    0.14
  -1  -5 -16   -0.03    0.10
   5  -1 -16    0.06    0.08
  -1  -5 -15    0.30    0.12
   5  -1 -15    0.51    0.13
   5  -1 -14    3.18    0.25
  -1  -5 -14    2.73    0.25
   5  -1 -13    2.46    0.21
  -1  -5 -13    2.36    0.23
  -1  -5 -12    0.03    0.07
   5  -1 -12    0.04    0.07
  -1  -5 -12    0.02    0.02
  -1  -5 -11    0.27    0.05
   5  -1 -11    0.27    0.09
  -1  -5 -11    0.35    0.11
   1   5 -11    0.22    0.07
  -1  -5 -10    3.40    0.23
   1   5 -10    3.42    0.19
   5  -1 -10    3.35    0.21
  -1  -5 -10    3.50    0.16
  -1  -5  -9    4.86    0.27
   1   5  -9    4.86    0.22
   5  -1  -9    4.65    0.24
   5  -1  -8    0.05    0.05
  -1  -5  -8    0.03    0.05
   1   5  -8   -0.01    0.04
   1   5  -7   10.50    0.30
  -1  -5  -7   10.46    0.37
   1   5  -6   34.32    0.66
   1   5  -6   35.37    0.68
   1   5  -6   36.04    0.80
  -1  -5  -6   35.34    0.77
  -5   1  -6   35.35    0.70
  -1  -5  -5   23.40    0.52
  -1  -5  -5   22.65    0.55
  -5   1  -5   22.97    0.48
   1   5  -5   22.94    0.48
   5  -1  -5   23.19    0.54
   1   5  -5   23.44    0.57
   1   5  -5   23.69    0.46
   5  -1  -4   13.42    0.35
   5  -1  -4   13.27    0.32
  -1  -5  -4   13.62    0.36
   1   5  -4   13.38    0.37
  -5   1  -4   13.69    0.26
   1   5  -4   12.95    0.32
   1   5  -3   50.99    0.93
  -1  -5  -3   51.24    0.95
  -5   1  -3   53.19    0.96
  -5   1  -3   52.42    0.84
   5  -1  -3   52.83    0.90
   1   5  -3   51.12    0.93
   1   5  -3   52.68    0.97
   5  -1  -3   52.04    0.93
   5  -1  -3   52.82    0.90
  -1  -5  -2    1.45    0.08
   5  -1  -2    1.43    0.06
   1   5  -2    1.50    0.09
  -5   1  -2    1.48    0.08
   1   5  -2    1.29    0.07
  -5   1  -2    1.35    0.05
   1   5  -1   25.08    0.46
   1   5  -1   25.35    0.46
   1   5   0    3.07    0.10
  -1  -5   1   26.80    0.54
   1   5   1   26.70    0.49
  -1  -5   1   26.31    0.47
  -1  -5   2    1.99    0.08
  -1  -5   2    1.93    0.10
   1   5   2    2.26    0.10
  -1  -5   2    1.92    0.08
  -5   1   3   53.31    0.89
   5  -1   3   53.71    0.84
   1   5   3   48.36    0.92
  -1  -5   3   53.42    0.85
  -1  -5   3   52.18    0.93
  -1  -5   3   50.81    0.91
   1   5   4   13.00    0.32
  -5   1   4   13.62    0.30
   5  -1   4   13.47    0.25
  -1  -5   4   13.65    0.32
  -5   1   4   12.60    0.30
  -1  -5   4   13.44    0.28
  -1  -5   5   24.15    0.47
   5  -1   5   23.88    0.43
   5  -1   5   24.13    0.54
   5  -1   5   22.75    0.41
  -5   1   5   24.21    0.49
  -5   1   5   22.81    0.49
   1   5   5   24.62    0.52
   5  -1   6   36.66    0.78
   5  -1   6   38.15    0.65
  -5   1   6   35.69    0.73
   1   5   6   34.52    0.73
  -5   1   6   37.74    0.72
   1   5   7   10.48    0.32
  -5   1   7   11.21    0.32
   5  -1   7   10.71    0.25
   5  -1   7   10.31    0.35
   1   5   8    0.03    0.04
  -5   1   8    0.01    0.04
   5  -1   8    0.04    0.05
  -5   1   8    0.09    0.05
   5  -1   8    0.20    0.04
  -5   1   8    0.05    0.04
   1   5   9    4.95    0.23
  -5   1   9    5.30    0.27
  -1  -5   9    5.66    0.27
   5  -1   9    5.17    0.28
  -1  -5   9    5.24    0.28
   5  -1   9    4.97    0.18
  -5   1   9    5.15    0.24
   1   5   9    5.03    0.23
  -5   1   9    5.20    0.23
  -5   1   9    4.58    0.27
   5  -1   9    5.42    0.27
   5  -1  10    3.29    0.15
  -5   1  10    3.36    0.20
  -5   1  10    3.28    0.20
   1   5  10    3.23    0.22
  -5   1  10    3.44    0.24
   1   5  10    3.43    0.20
   1   5  10    3.03    0.19
   5  -1  10    3.44    0.22
  -5   1  11    0.14    0.06
   1   5  11    0.28    0.07
  -5   1  11    0.26    0.07
   5  -1  11    0.32    0.06
   1   5  11    0.40    0.09
   1   5  12   -0.03    0.06
  -1  -5  12    0.00    0.05
   5  -1  12    0.04    0.04
  -5   1  12   -0.06    0.07
   1   5  12    0.13    0.07
  -5   1  13    2.45    0.20
   1   5  13    2.61    0.19
  -1  -5  13    2.56    0.17
   5  -1  13    2.18    0.14
   1   5  14    2.97    0.21
  -5   1  14    2.63    0.21
  -1  -5  14    2.76    0.18
   1   5  15    0.59    0.11
  -5   1  15    0.35    0.09
  -5   1  16    0.15    0.09
   5   0 -17    0.94    0.17
   0  -5 -16    0.01    0.11
   5   0 -16    0.02    0.09
   5   0 -15    0.41    0.11
   0  -5 -15    0.30    0.11
   0  -5 -14    2.84    0.26
   5   0 -14    2.42    0.22
   5   0 -13    0.32    0.10
   0  -5 -13    0.23    0.09
   5   0 -12    0.40    0.06
   5   0 -12    0.33    0.09
   0  -5 -12    0.41    0.12
   0  -5 -12    0.26    0.04
   0  -5 -11    8.30    0.38
   5   0 -11    7.80    0.34
   0  -5 -11    7.39    0.24
   5   0 -10    0.09    0.06
   0  -5 -10    0.17    0.08
   0  -5  -9    0.99    0.13
   5   0  -9    0.91    0.11
   5   0  -8    0.10    0.05
   0   5  -8    0.16    0.05
   0  -5  -8    0.13    0.07
   5   0  -7    9.77    0.31
   0  -5  -7    9.67    0.35
   0  -5  -6    1.66    0.13
   0   5  -6    1.54    0.13
  -5   0  -5    2.68    0.12
  -5   0  -5    2.52    0.10
   0   5  -5    2.76    0.16
   5   0  -5    2.58    0.13
   5   0  -5    2.69    0.15
   0  -5  -5    2.65    0.15
  -5   0  -4    1.13    0.06
   5   0  -4    1.16    0.09
   0  -5  -4    1.13    0.09
  -5   0  -4    1.15    0.06
   0   5  -4    0.98    0.09
   5   0  -4    1.06    0.08
   5   0  -3    1.57    0.07
   5   0  -3    1.57    0.09
  -5   0  -3    1.62    0.10
   5   0  -3    1.62    0.08
  -5   0  -3    1.54    0.06
   0   5  -3    1.51    0.10
  -5   0  -2    3.09    0.12
  -5   0  -2    3.05    0.09
   0   5  -2    2.91    0.11
   0   5  -2    3.05    0.10
   0   5  -1    0.74    0.04
   0   5  -1    0.65    0.04
   0   5   0    1.65    0.07
   0  -5   0    1.82    0.06
   0  -5   1    0.66    0.04
   0   5   1    0.68    0.05
   0  -5   2    3.24    0.13
   0   5   2    3.03    0.12
   0   5   2    2.93    0.08
   0  -5   2    3.12    0.10
   0  -5   3    1.73    0.09
   0  -5   3    1.79    0.07
   5   0   3    1.83    0.07
   0   5   3    1.66    0.09
   0  -5   3    1.81    0.09
   5   0   4    1.19    0.06
   0  -5   4    1.24    0.08
   0  -5   4    1.14    0.07
   0   5   4    1.18    0.08
  -5   0   4    1.18    0.07
   5   0   4    1.15    0.06
   0  -5   4    1.19    0.06
   0   5   5    2.61    0.14
  -5   0   5    2.90    0.12
   0  -5   5    2.56    0.14
   5   0   5    2.65    0.09
   5   0   5    2.76    0.10
   0  -5   5    2.83    0.11
   5   0   5    2.74    0.15
   0  -5   5    2.58    0.11
  -5   0   5    2.69    0.13
  -5   0   6    1.79    0.11
   5   0   6    1.74    0.13
  -5   0   6    1.90    0.11
   5   0   6    1.74    0.08
   0   5   6    1.62    0.11
   0  -5   6    1.80    0.13
   0  -5   6    1.71    0.10
  -5   0   7   10.25    0.29
   5   0   7   10.09    0.35
   5   0   7    9.29    0.24
   0  -5   7    9.48    0.29
   0   5   7    9.42    0.31
  -5   0   8    0.16    0.06
   5   0   8    0.13    0.06
   0  -5   8    0.08    0.05
   5   0   8    0.13    0.04
   0   5   8    0.12    0.05
  -5   0   8    0.16    0.05
   0   5   8    0.11    0.05
  -5   0   8    0.17    0.06
   0  -5   9    0.96    0.12
  -5   0   9    1.05    0.12
  -5   0   9    0.92    0.10
  -5   0   9    0.98    0.10
   0   5   9    1.01    0.12
   5   0   9    1.00    0.12
  -5   0   9    0.93    0.12
   5   0   9    1.16    0.09
   5   0   9    1.06    0.14
   0   5   9    1.00    0.10
   0  -5   9    1.09    0.13
   5   0  10    0.17    0.04
  -5   0  10    0.30    0.08
  -5   0  10    0.29    0.07
   0   5  10    0.23    0.07
   0   5  10    0.12    0.05
  -5   0  10    0.19    0.08
   5   0  10    0.25    0.08
   0   5  10    0.26    0.07
  -5   0  11    8.53    0.32
   5   0  11    8.19    0.27
   0   5  11    7.45    0.31
  -5   0  11    7.10    0.32
   0  -5  11    7.53    0.27
   0   5  11    7.79    0.33
  -5   0  12    0.27    0.08
   5   0  12    0.43    0.07
   0   5  12    0.22    0.07
   0  -5  12    0.25    0.06
   0   5  12    0.41    0.09
  -5   0  13    0.23    0.08
   0  -5  13    0.26    0.06
   0   5  13    0.26    0.08
   5   0  13    0.37    0.07
  -5   0  14    2.05    0.19
   0   5  14    2.59    0.20
   0  -5  14    2.29    0.16
  -5   0  15    0.25    0.08
   0   5  15    0.21    0.07
  -5   0  16   -0.05    0.07
   0   5  16   -0.15    0.08
   1  -5 -16    0.34    0.13
   5   1 -16    0.42    0.11
   1  -5 -15    1.76    0.22
   5   1 -15    1.63    0.19
   5   1 -14    0.34    0.10
   1  -5 -14    0.43    0.13
   5   1 -13    1.45    0.16
   1  -5 -13    1.24    0.17
   1  -5 -12    2.30    0.22
   5   1 -12    2.34    0.19
   5   1 -12    1.84    0.12
   5   1 -11    4.80    0.20
   5   1 -11    5.07    0.27
   1  -5 -11    4.95    0.29
   5   1 -10    0.67    0.08
   5   1 -10    0.62    0.10
  -5  -1 -10    0.66    0.11
   1  -5 -10    0.61    0.11
  -5  -1  -9   10.64    0.39
   5   1  -9   10.25    0.36
   1  -5  -9   10.69    0.41
   5   1  -8    2.47    0.15
   1  -5  -8    2.26    0.17
  -5  -1  -8    2.31    0.17
  -1   5  -7   22.81    0.59
   5   1  -7   22.33    0.53
   1  -5  -7   22.66    0.59
  -5  -1  -7   22.89    0.58
  -1   5  -6    7.05    0.28
  -5  -1  -6    7.05    0.27
  -5  -1  -6    7.09    0.21
   1  -5  -6    6.58    0.26
   1  -5  -5   60.44    1.15
  -1   5  -5   61.40    1.16
  -5  -1  -5   64.49    1.15
   5   1  -5   61.55    1.15
   5   1  -5   58.08    1.10
  -5  -1  -5   61.55    1.04
  -5  -1  -4   15.67    0.31
  -5  -1  -4   15.35    0.32
  -1   5  -4   15.20    0.39
   5   1  -4   15.12    0.39
   5   1  -4   15.60    0.36
   5   1  -3    6.08    0.18
  -5  -1  -3    6.15    0.15
   5   1  -3    6.15    0.16
  -5  -1  -3    6.06    0.21
   5   1  -3    6.50    0.20
  -1   5  -2   10.05    0.23
  -5  -1  -2   10.04    0.25
  -1   5  -1   27.48    0.48
   1  -5  -1   27.55    0.50
  -1   5   0   38.37    0.67
   1  -5   0   39.75    0.65
   1  -5   0   39.73    0.63
  -1   5   0   38.58    0.64
   1  -5   1   27.91    0.48
   1  -5   1   27.81    0.49
  -1   5   1   27.68    0.51
  -1   5   2    9.55    0.24
  -1   5   2   10.14    0.20
   1  -5   2   10.22    0.20
   5   1   2    9.94    0.21
  -1   5   3    7.65    0.19
   5   1   3    7.92    0.20
  -1   5   3    7.84    0.22
   1  -5   3    7.94    0.17
   1  -5   3    7.96    0.21
   5   1   3    8.16    0.18
   5   1   4   16.19    0.32
   1  -5   4   14.89    0.37
   1  -5   4   15.41    0.33
   5   1   4   15.70    0.31
  -1   5   4   15.39    0.35
  -1   5   4   14.69    0.37
  -5  -1   4   15.53    0.32
   1  -5   4   14.61    0.33
  -1   5   5   61.19    1.12
   1  -5   5   62.93    1.16
  -5  -1   5   64.07    1.08
   1  -5   5   63.04    1.06
   5   1   5   63.09    1.06
  -1   5   5   62.65    1.14
   1  -5   5   62.50    1.10
  -1   5   6    7.35    0.25
   5   1   6    7.26    0.20
   1  -5   6    7.50    0.28
  -5  -1   6    7.37    0.25
  -5  -1   6    7.62    0.22
   1  -5   6    7.40    0.24
   5   1   6    7.52    0.28
  -1   5   6    6.88    0.25
  -5  -1   7   22.49    0.61
   1  -5   7   22.67    0.52
  -5  -1   7   22.99    0.50
  -1   5   7   22.89    0.55
   5   1   7   22.57    0.47
   5   1   7   22.77    0.59
   5   1   8    2.71    0.18
  -5  -1   8    2.62    0.14
  -5  -1   8    2.67    0.16
   1  -5   8    2.33    0.17
  -1   5   8    2.49    0.16
  -1   5   8    2.80    0.16
   1  -5   8    2.68    0.15
  -5  -1   8    2.44    0.18
   5   1   8    2.46    0.12
   1  -5   9   11.00    0.41
  -1   5   9   10.87    0.39
  -5  -1   9   11.60    0.35
   5   1   9   11.50    0.44
  -5  -1   9   11.39    0.41
  -5  -1   9   11.28    0.43
   1  -5   9   10.17    0.41
  -5  -1   9   10.83    0.38
  -1   5   9   10.62    0.36
   5   1   9   10.92    0.40
   5   1   9   10.24    0.30
  -5  -1  10    0.61    0.11
   5   1  10    0.61    0.10
   1  -5  10    0.62    0.07
  -5  -1  10    0.79    0.09
  -1   5  10    0.63    0.10
  -1   5  10    0.60    0.09
  -5  -1  10    0.59    0.09
  -1   5  10    0.62    0.09
   5   1  10    0.64    0.07
  -1   5  10    0.62    0.09
   1  -5  11    4.89    0.21
  -1   5  11    4.79    0.26
  -1   5  11    4.58    0.25
   5   1  11    5.27    0.21
  -5  -1  11    5.29    0.25
  -1   5  11    5.10    0.27
  -5  -1  12    1.72    0.16
   5   1  12    2.00    0.14
   1  -5  12    1.82    0.13
  -1   5  12    2.13    0.18
  -1   5  12    1.97    0.17
   1  -5  13    1.33    0.12
  -1   5  13    1.64    0.16
   5   1  13    1.20    0.11
  -5  -1  13    1.18    0.14
  -1   5  14    0.44    0.10
   5   1  14    0.42    0.08
  -5  -1  14    0.33    0.09
  -1   5  15    1.19    0.15
  -5  -1  15    1.40    0.16
  -1   5  16    0.37    0.10
  -5  -1  16    0.47    0.11
   2  -5 -16   -0.10    0.11
   5   2 -16    0.12    0.08
   5   2 -15    0.24    0.09
   2  -5 -15    0.02    0.10
   5   2 -14    2.23    0.20
   2  -5 -14    1.91    0.21
   5   2 -13    0.68    0.11
   2  -5 -13    0.48    0.12
   2  -5 -13    0.56    0.06
   5   2 -12    2.17    0.18
   2  -5 -12    2.40    0.22
  -5  -2 -12    2.08    0.20
   5   2 -12    2.04    0.12
   2  -5 -11    0.35    0.11
   5   2 -11    0.24    0.08
  -5  -2 -11   -0.05    0.09
   5   2 -11    0.10    0.04
   2  -5 -10    1.36    0.15
   5   2 -10    1.41    0.13
   5   2 -10    1.32    0.10
  -5  -2 -10    1.18    0.14
   5   2  -9    0.86    0.09
  -5  -2  -9    0.77    0.11
   2  -5  -9    0.73    0.11
   5   2  -9    0.82    0.10
   2  -5  -8    0.48    0.09
   5   2  -8    0.43    0.07
  -2   5  -8    0.55    0.09
  -5  -2  -8    0.41    0.08
   2  -5  -7    1.94    0.15
  -5  -2  -7    2.21    0.16
   5   2  -7    2.07    0.13
  -2   5  -7    1.85    0.15
  -5  -2  -6    5.52    0.19
  -2   5  -6    5.65    0.24
   2  -5  -6    5.78    0.24
  -5  -2  -6    5.85    0.24
  -5  -2  -5   16.82    0.43
  -5  -2  -5   15.26    0.35
  -2   5  -5   17.41    0.44
   5   2  -5   16.21    0.41
   5   2  -4    1.67    0.10
  -2   5  -4    1.65    0.11
   5   2  -4    1.71    0.11
  -5  -2  -4    1.77    0.11
  -5  -2  -4    1.65    0.08
  -2   5  -3    1.53    0.09
  -5  -2  -3    1.42    0.07
   5   2  -3    1.47    0.09
   5   2  -3    1.41    0.08
   5   2  -3    1.48    0.06
  -2   5  -2    1.91    0.06
  -5  -2  -2    2.16    0.10
  -2   5  -2    1.95    0.09
   2  -5  -2    2.12    0.07
   5   2  -2    2.05    0.10
   2  -5  -1    2.64    0.10
  -2   5  -1    2.68    0.08
  -5  -2  -1    2.77    0.09
  -2   5   0    0.97    0.05
   2  -5   0    0.96    0.04
  -2   5   1    2.47    0.10
   2  -5   1    2.45    0.08
   5   2   2    2.25    0.08
  -2   5   2    1.98    0.10
   5   2   2    2.03    0.10
   2  -5   2    2.13    0.06
  -2   5   3    1.49    0.09
   5   2   3    1.58    0.07
  -2   5   3    1.49    0.07
   2  -5   3    1.59    0.05
   5   2   3    1.42    0.08
  -2   5   4    1.61    0.09
   5   2   4    1.71    0.08
   2  -5   4    1.79    0.09
   5   2   4    1.67    0.09
  -5  -2   4    1.69    0.07
  -2   5   4    1.49    0.10
   2  -5   4    1.65    0.09
   2  -5   5   16.92    0.34
  -5  -2   5   17.66    0.36
  -2   5   5   17.05    0.42
   2  -5   5   16.76    0.39
  -2   5   5   16.24    0.40
   5   2   5   16.67    0.36
  -5  -2   6    5.92    0.19
  -2   5   6    5.68    0.23
   2  -5   6    5.58    0.14
   2  -5   6    5.97    0.25
  -2   5   6    5.93    0.22
  -5  -2   6    5.91    0.26
   5   2   6    5.97    0.19
   2  -5   6    5.92    0.21
  -5  -2   7    2.24    0.17
   5   2   7    2.02    0.15
   5   2   7    2.08    0.11
  -2   5   7    2.05    0.14
   2  -5   7    2.06    0.13
  -5  -2   7    2.45    0.12
  -5  -2   8    0.50    0.07
   2  -5   8    0.58    0.08
  -5  -2   8    0.35    0.08
   5   2   8    0.56    0.09
   5   2   8    0.48    0.06
  -5  -2   8    0.53    0.08
  -2   5   8    0.39    0.07
   5   2   8    0.59    0.10
   2  -5   8    0.39    0.08
  -2   5   8    0.45    0.08
  -2   5   9    0.66    0.10
   5   2   9    0.62    0.10
   5   2   9    0.88    0.12
   2  -5   9    0.60    0.06
  -5  -2   9    0.54    0.10
   2  -5   9    0.93    0.12
  -5  -2   9    0.71    0.09
  -2   5   9    0.67    0.10
  -2   5   9    0.59    0.08
  -5  -2   9    0.59    0.10
   2  -5   9    0.67    0.11
   5   2   9    0.64    0.07
  -5  -2   9    0.72    0.08
   2  -5   9    0.61    0.08
   2  -5  10    1.22    0.09
  -5  -2  10    1.22    0.15
  -2   5  10    1.26    0.14
   5   2  10    1.22    0.10
  -2   5  10    1.11    0.12
  -2   5  10    1.35    0.13
  -5  -2  10    1.16    0.11
   2  -5  11    0.18    0.05
  -2   5  11    0.14    0.06
  -5  -2  11    0.14    0.06
  -2   5  11    0.08    0.07
  -2   5  11    0.11    0.06
   5   2  11    0.10    0.05
  -2   5  12    2.44    0.19
  -2   5  12    2.10    0.18
   2  -5  12    2.06    0.13
  -5  -2  12    2.40    0.17
   5   2  12    2.05    0.15
  -5  -2  13    0.54    0.10
   2  -5  13    0.65    0.08
   5   2  13    0.62    0.09
  -2   5  13    0.53    0.10
   5   2  14    2.17    0.16
  -2   5  14    1.79    0.17
  -5  -2  14    2.10    0.18
  -5  -2  15    0.23    0.08
  -2   5  15    0.05    0.06
  -2   5  16   -0.03    0.07
   5   3 -16    0.10    0.07
   3  -5 -16    0.28    0.12
   5   3 -15    0.45    0.11
   3  -5 -15    0.23    0.11
   3  -5 -14    0.32    0.10
   5   3 -14    0.33    0.10
  -5  -3 -13    1.91    0.21
   3  -5 -13    1.48    0.18
   5   3 -13    1.72    0.17
   3  -5 -12    0.07    0.08
  -5  -3 -12    0.00    0.07
   5   3 -12    0.11    0.07
   5   3 -12   -0.04    0.05
   5   3 -11    1.58    0.11
   3  -5 -11    1.69    0.18
  -5  -3 -11    1.34    0.16
   5   3 -11    1.74    0.15
   5   3 -10    2.80    0.18
  -5  -3 -10    3.14    0.22
   5   3 -10    2.68    0.15
   3  -5 -10    2.96    0.21
  -5  -3  -9    5.90    0.29
   5   3  -9    6.07    0.23
   3  -5  -9    5.47    0.28
   5   3  -9    5.81    0.25
  -5  -3  -8    4.43    0.24
  -3   5  -8    4.18    0.23
   5   3  -8    4.09    0.19
   5   3  -8    3.95    0.19
   3  -5  -8    4.03    0.22
   5   3  -7    6.91    0.24
  -5  -3  -7    6.94    0.23
   3  -5  -7    6.68    0.28
  -3   5  -7    7.31    0.29
  -5  -3  -7    7.32    0.30
   5   3  -7    7.08    0.25
  -5  -3  -6   16.44    0.36
   5   3  -6   17.27    0.42
  -3   5  -6   17.02    0.46
  -5  -3  -6   17.15    0.39
   5   3  -6   16.38    0.39
  -5  -3  -6   16.19    0.46
   5   3  -5   36.02    0.74
  -5  -3  -5   37.56    0.68
  -5  -3  -5   35.68    0.69
  -3   5  -5   37.02    0.76
  -5  -3  -5   36.56    0.77
  -5  -3  -4    9.53    0.29
  -3   5  -4    9.16    0.28
  -5  -3  -4    9.20    0.24
  -5  -3  -4    9.16    0.25
   5   3  -4    9.26    0.27
   5   3  -4    9.66    0.29
   5   3  -3   12.72    0.31
   5   3  -3   12.55    0.32
  -3   5  -3   12.68    0.32
  -5  -3  -3   12.88    0.33
   5   3  -3   12.84    0.25
  -5  -3  -3   12.70    0.31
   3  -5  -3   13.01    0.29
  -5  -3  -3   12.62    0.28
   3  -5  -2    0.57    0.05
  -3   5  -2    0.60    0.03
  -5  -3  -2    0.57    0.06
  -3   5  -2    0.65    0.06
   5   3  -2    0.63    0.06
  -5  -3  -2    0.48    0.05
  -3   5  -1   13.90    0.26
   3  -5  -1   13.61    0.29
  -5  -3  -1   13.98    0.28
  -5  -3  -1   13.13    0.33
   3  -5   0   17.33    0.34
  -3   5   0   16.93    0.33
   5   3   1   14.79    0.31
  -3   5   1   14.53    0.32
   3  -5   1   15.06    0.28
  -3   5   2    0.81    0.07
   5   3   2    0.93    0.06
   5   3   2    0.79    0.07
   5   3   2    0.85    0.06
   3  -5   2    0.88    0.04
  -3   5   3   13.67    0.27
  -3   5   3   13.67    0.34
   5   3   3   14.24    0.34
   5   3   3   13.74    0.33
   5   3   3   14.01    0.30
  -3   5   4    9.44    0.23
   5   3   4   10.06    0.26
   5   3   4    9.99    0.25
  -3   5   4   10.06    0.29
   3  -5   4    9.99    0.19
  -3   5   4    9.60    0.25
  -5  -3   4    9.85    0.21
   3  -5   5   37.53    0.73
  -3   5   5   37.18    0.73
  -3   5   5   36.94    0.77
   5   3   5   37.76    0.70
   3  -5   5   38.50    0.67
  -5  -3   5   39.32    0.68
  -3   5   5   36.79    0.70
  -3   5   6   16.42    0.43
  -3   5   6   15.86    0.43
   5   3   6   16.33    0.37
  -5  -3   6   16.47    0.48
  -3   5   6   16.02    0.39
   3  -5   6   16.36    0.41
  -5  -3   6   16.91    0.36
  -3   5   6   16.13    0.41
   3  -5   6   15.99    0.31
   3  -5   7    7.07    0.26
  -5  -3   7    7.47    0.22
  -3   5   7    7.06    0.24
   5   3   7    6.96    0.29
  -3   5   7    7.08    0.27
  -3   5   7    7.11    0.27
   3  -5   7    7.10    0.29
  -5  -3   7    6.54    0.26
   3  -5   7    6.85    0.18
   5   3   7    6.96    0.23
  -5  -3   7    6.83    0.30
  -3   5   8    4.42    0.22
   3  -5   8    4.01    0.14
   3  -5   8    4.10    0.23
  -5  -3   8    4.02    0.21
  -5  -3   8    3.90    0.24
   5   3   8    4.57    0.24
   5   3   8    3.86    0.24
   3  -5   8    4.26    0.21
   5   3   8    4.29    0.18
  -5  -3   8    4.34    0.18
  -3   5   8    4.26    0.22
  -3   5   8    3.91    0.21
   3  -5   9    6.45    0.27
  -5  -3   9    6.45    0.23
   3  -5   9    5.55    0.18
  -5  -3   9    6.23    0.30
  -5  -3   9    5.96    0.31
  -3   5   9    5.92    0.25
   5   3   9    5.75    0.22
   5   3   9    5.72    0.29
   3  -5   9    6.37    0.31
  -5  -3   9    6.82    0.29
  -3   5   9    6.37    0.28
  -3   5   9    5.77    0.27
   5   3   9    6.24    0.32
  -3   5   9    6.28    0.27
  -5  -3  10    3.07    0.23
   5   3  10    2.84    0.16
  -3   5  10    2.85    0.18
   3  -5  10    2.80    0.19
  -3   5  10    2.65    0.19
  -3   5  10    2.71    0.19
  -5  -3  10    2.75    0.16
   3  -5  10    2.69    0.13
  -5  -3  11    2.01    0.14
  -3   5  11    1.75    0.16
   5   3  11    1.63    0.12
   3  -5  11    1.59    0.11
  -3   5  11    1.49    0.16
  -3   5  11    1.77    0.16
  -5  -3  12    0.11    0.06
   3  -5  12    0.20    0.05
  -3   5  12    0.12    0.07
   5   3  12    0.08    0.05
  -5  -3  13    1.51    0.15
   3  -5  13    1.80    0.12
  -3   5  13    1.67    0.16
   5   3  13    1.84    0.14
  -3   5  14    0.18    0.08
   5   3  14    0.22    0.07
  -5  -3  14    0.26    0.08
  -3   5  15    0.35    0.10
  -5  -3  15    0.30    0.09
  -3   5  16    0.02    0.08
   4  -5 -16    1.27    0.19
   4  -5 -15    0.10    0.09
   5   4 -15    0.17    0.08
   5   4 -14    0.11    0.08
   4  -5 -14   -0.03    0.10
   5   4 -13    0.07    0.06
   4  -5 -13    0.25    0.11
  -5  -4 -13    0.04    0.08
  -5  -4 -12    6.35    0.35
   4  -5 -12    6.24    0.35
   5   4 -12    5.77    0.22
   5   4 -12    6.49    0.30
   4  -5 -11    0.94    0.14
   5   4 -11    0.97    0.12
   5   4 -11    0.91    0.09
  -5  -4 -11    1.03    0.15
   5   4 -10    1.87    0.15
   4  -5 -10    1.98    0.18
  -5  -4 -10    1.77    0.18
   5   4 -10    1.73    0.12
   5   4  -9    0.40    0.07
   5   4  -9    0.39    0.07
  -5  -4  -9    0.39    0.08
   4  -5  -9    0.39    0.08
  -5  -4  -8    9.77    0.37
  -5  -4  -8    9.30    0.25
   4  -5  -8    9.93    0.36
   5   4  -8    9.94    0.31
   5   4  -8    9.81    0.31
  -4   5  -8    9.65    0.36
  -5  -4  -7    2.06    0.16
  -5  -4  -7    2.11    0.12
  -5  -4  -7    2.09    0.10
   5   4  -7    1.86    0.12
   5   4  -7    1.94    0.13
  -4   5  -7    2.11    0.15
  -4   5  -6    1.04    0.10
   5   4  -6    1.16    0.08
  -5  -4  -6    1.11    0.09
   5   4  -6    0.97    0.10
   5   4  -6    1.10    0.09
  -5  -4  -6    1.10    0.08
  -5  -4  -6    1.14    0.11
   5   4  -5    6.83    0.25
  -5  -4  -5    6.94    0.22
   5   4  -5    7.19    0.25
  -5  -4  -5    6.89    0.26
  -5  -4  -5    6.95    0.22
   4  -5  -4    3.80    0.15
   5   4  -4    3.68    0.16
   5   4  -4    4.11    0.17
  -5  -4  -4    3.82    0.17
  -5  -4  -4    3.67    0.15
  -5  -4  -4    3.91    0.14
  -4   5  -4    3.59    0.17
   5   4  -4    3.73    0.17
   5   4  -3    4.91    0.18
  -5  -4  -3    4.53    0.15
   5   4  -3    4.95    0.12
  -5  -4  -3    5.04    0.18
   4  -5  -3    4.90    0.17
  -4   5  -3    5.40    0.18
  -5  -4  -3    5.07    0.19
   4  -5  -3    5.03    0.16
   5   4  -3    4.76    0.17
   4  -5  -2    0.13    0.03
  -5  -4  -2    0.16    0.03
  -4   5  -2    0.18    0.02
   5   4  -2    0.17    0.03
  -5  -4  -2    0.15    0.04
   4  -5  -1    9.70    0.23
  -5  -4  -1   10.02    0.21
  -5  -4  -1    9.94    0.28
  -5  -4  -1   10.00    0.22
  -4   5  -1   10.26    0.21
  -4   5   0   36.46    0.64
  -5  -4   0   36.25    0.71
  -4   5   1   10.18    0.25
   5   4   1   10.23    0.25
  -5  -4   1   10.57    0.29
   5   4   2    0.14    0.03
   5   4   2    0.17    0.03
   5   4   2    0.19    0.04
  -4   5   2    0.24    0.04
   4  -5   2    0.19    0.02
   5   4   3    4.95    0.18
  -4   5   3    4.84    0.18
   5   4   3    4.52    0.17
  -4   5   3    4.78    0.12
   5   4   3    4.78    0.15
  -4   5   4    3.33    0.11
   5   4   4    3.35    0.13
  -4   5   4    3.28    0.16
   5   4   4    3.33    0.16
  -5  -4   5    7.35    0.18
   5   4   5    7.25    0.16
   5   4   5    7.16    0.27
   4  -5   5    6.52    0.14
   4  -5   5    7.49    0.24
   5   4   5    7.84    0.22
  -4   5   5    7.47    0.23
  -4   5   5    6.97    0.25
  -4   5   5    7.09    0.20
   5   4   6    1.10    0.08
   5   4   6    1.13    0.06
   4  -5   6    1.02    0.05
   4  -5   6    1.11    0.05
  -4   5   6    1.13    0.09
  -4   5   6    1.29    0.11
  -4   5   6    1.16    0.08
  -5  -4   6    1.06    0.07
   4  -5   6    1.09    0.09
  -4   5   6    1.05    0.09
  -5  -4   7    2.42    0.18
   4  -5   7    2.20    0.08
   4  -5   7    2.34    0.16
   4  -5   7    2.25    0.14
  -4   5   7    2.04    0.12
   5   4   7    2.31    0.16
  -4   5   7    2.00    0.14
   5   4   7    2.16    0.10
   5   4   7    2.38    0.13
  -5  -4   7    2.35    0.11
  -4   5   7    2.13    0.14
  -5  -4   8    9.78    0.39
   4  -5   8    9.96    0.34
   5   4   8    9.44    0.29
  -4   5   8   10.10    0.35
  -4   5   8   10.41    0.36
   5   4   8    9.43    0.37
   4  -5   8    9.79    0.23
  -5  -4   8   10.17    0.29
   4  -5   8   10.15    0.38
  -5  -4   8   10.11    0.35
  -4   5   8   10.04    0.34
  -5  -4   9    0.43    0.09
   4  -5   9    0.52    0.09
   4  -5   9    0.35    0.08
  -5  -4   9    0.48    0.09
   5   4   9    0.60    0.08
  -4   5   9    0.47    0.09
  -4   5   9    0.42    0.07
  -5  -4   9    0.45    0.10
   5   4   9    0.90    0.12
  -5  -4   9    0.51    0.06
   5   4   9    0.45    0.10
  -4   5   9    0.46    0.08
   4  -5   9    0.53    0.05
  -4   5   9    0.51    0.08
   4  -5  10    1.80    0.10
  -4   5  10    1.84    0.14
  -5  -4  10    1.99    0.13
   4  -5  10    1.98    0.16
   5   4  10    1.69    0.13
  -4   5  10    1.90    0.16
  -4   5  10    1.86    0.16
  -4   5  11    0.96    0.13
   4  -5  11    0.96    0.07
  -4   5  11    0.98    0.12
   4  -5  11    1.14    0.14
   5   4  11    0.80    0.09
  -5  -4  11    0.97    0.10
  -5  -4  12    6.33    0.27
   4  -5  12    5.85    0.21
  -4   5  12    5.76    0.30
   5   4  12    5.91    0.26
  -4   5  13    0.11    0.07
   4  -5  13    0.07    0.04
   5   4  13    0.08    0.05
  -4   5  14    0.04    0.07
   5   4  14    0.00    0.05
  -5  -4  14   -0.09    0.08
  -4   5  15    0.09    0.08
  -5  -4  15    0.16    0.08
  -4   5  16    1.37    0.17
   5  -5 -16    0.18    0.10
   5  -5 -15    0.39    0.13
  -5  -5 -14    0.52    0.13
   5   5 -14    0.45    0.10
   5  -5 -14    0.51    0.13
  -5  -5 -13    1.05    0.16
   5  -5 -13    1.19    0.17
   5   5 -13    1.30    0.14
   5   5 -12    5.74    0.28
   5  -5 -12    5.89    0.34
  -5  -5 -12    5.84    0.34
   5   5 -12    5.29    0.21
   5  -5 -11    6.06    0.33
  -5  -5 -11    5.86    0.33
   5   5 -11    4.91    0.22
   5   5 -11    6.45    0.28
   5   5 -10    3.40    0.19
  -5  -5 -10    3.91    0.25
   5   5 -10    3.61    0.18
   5  -5 -10    3.34    0.22
   5  -5  -9    1.28    0.14
   5   5  -9    1.00    0.10
  -5  -5  -9    1.02    0.08
  -5  -5  -9    1.06    0.13
  -5   5  -9    1.15    0.13
   5   5  -9    1.04    0.10
   5   5  -8    4.70    0.21
  -5   5  -8    4.71    0.24
   5   5  -8    4.25    0.19
  -5  -5  -8    4.37    0.17
  -5  -5  -8    4.65    0.25
  -5   5  -7    2.38    0.16
  -5  -5  -7    2.67    0.15
  -5  -5  -7    2.57    0.18
   5   5  -7    2.58    0.15
  -5  -5  -7    2.38    0.12
   5   5  -7    2.45    0.13
   5   5  -6    1.09    0.10
  -5  -5  -6    1.11    0.09
   5   5  -6    1.13    0.08
  -5  -5  -6    1.03    0.09
  -5  -5  -6    0.97    0.11
   5   5  -6    0.97    0.10
  -5   5  -6    1.26    0.11
  -5  -5  -5   10.08    0.33
   5  -5  -5   10.15    0.30
  -5  -5  -5   10.03    0.29
  -5   5  -5   10.27    0.34
  -5  -5  -5    9.99    0.28
   5   5  -5    9.88    0.31
   5   5  -5    9.53    0.30
   5   5  -5    9.87    0.24
  -5  -5  -4    0.20    0.04
   5   5  -4    0.09    0.04
  -5   5  -4    0.16    0.05
   5  -5  -4    0.18    0.04
  -5  -5  -4    0.13    0.05
   5   5  -4    0.15    0.04
  -5  -5  -4    0.15    0.04
   5   5  -4    0.13    0.04
   5  -5  -3   10.98    0.29
   5  -5  -3   11.38    0.27
   5   5  -3   11.16    0.32
  -5  -5  -3   11.00    0.31
  -5   5  -3   11.09    0.30
   5   5  -3   10.92    0.21
   5   5  -3   10.31    0.28
  -5  -5  -3   10.98    0.31
   5   5  -3   10.93    0.30
   5  -5  -2    3.53    0.08
  -5  -5  -2    3.30    0.14
   5   5  -2    3.40    0.13
   5  -5  -2    3.34    0.13
  -5  -5  -2    3.59    0.16
  -5   5  -2    3.51    0.09
  -5  -5  -1   11.29    0.27
  -5  -5  -1   11.38    0.32
  -5   5  -1   11.17    0.23
   5   5  -1   11.18    0.29
  -5  -5   0  146.58    2.26
  -5  -5   0  144.89    2.40
   5   5   0  146.20    2.33
   5   5   0  140.84    2.30
  -5   5   0  142.95    2.31
   5   5   1   13.00    0.26
  -5  -5   1   12.29    0.34
   5   5   1   13.25    0.27
   5   5   1   12.64    0.30
   5   5   2    4.10    0.14
   5   5   2    4.07    0.14
   5   5   2    4.05    0.10
  -5  -5   2    3.94    0.17
   5   5   2    4.12    0.17
   5   5   3   11.02    0.28
   5   5   3   11.38    0.30
   5   5   3   10.71    0.31
   5   5   4    0.08    0.03
  -5   5   4    0.09    0.02
   5   5   5   10.18    0.28
  -5   5   5    9.99    0.25
  -5  -5   5   10.63    0.22
   5   5   5    9.83    0.21
  -5   5   5   10.09    0.32
   5  -5   5   10.09    0.30
   5   5   6    1.33    0.10
  -5  -5   6    1.42    0.07
  -5   5   6    1.58    0.11
  -5   5   6    1.45    0.09
  -5   5   6    1.36    0.12
   5  -5   6    1.51    0.11
  -5   5   6    1.43    0.11
   5   5   6    1.35    0.07
   5   5   7    2.33    0.10
  -5   5   7    2.47    0.16
   5   5   7    2.20    0.13
  -5  -5   7    2.54    0.11
   5  -5   7    2.41    0.16
  -5   5   7    2.50    0.15
   5  -5   7    2.49    0.15
   5  -5   7    2.35    0.08
  -5   5   7    2.44    0.13
  -5  -5   7    2.36    0.18
   5  -5   8    4.83    0.23
   5  -5   8    4.75    0.13
  -5  -5   8    4.82    0.27
   5   5   8    4.84    0.26
  -5  -5   8    4.74    0.25
   5   5   8    4.63    0.20
  -5   5   8    4.89    0.23
   5  -5   8    5.14    0.26
  -5   5   8    4.56    0.23
  -5   5   8    5.22    0.23
  -5  -5   8    4.90    0.18
   5   5   8    4.73    0.17
  -5  -5   8    5.00    0.24
   5  -5   9    1.13    0.12
  -5   5   9    1.16    0.11
   5  -5   9    1.10    0.06
  -5  -5   9    1.39    0.13
  -5  -5   9    1.19    0.09
   5  -5   9    1.12    0.13
  -5   5   9    1.20    0.12
  -5  -5   9    1.16    0.15
   5   5   9    1.04    0.08
   5   5   9    1.20    0.11
  -5   5   9    1.18    0.13
  -5   5   9    1.07    0.12
   5   5  10    3.48    0.18
  -5   5  10    3.43    0.22
   5  -5  10    3.24    0.12
  -5  -5  10    3.76    0.18
   5  -5  10    3.55    0.22
  -5   5  10    3.64    0.22
  -5   5  10    3.38    0.20
  -5   5  11    6.07    0.28
   5  -5  11    6.20    0.31
   5  -5  11    5.78    0.19
  -5  -5  11    6.68    0.25
   5   5  11    5.83    0.25
  -5   5  11    5.98    0.30
  -5  -5  12    5.77    0.25
  -5   5  12    5.29    0.30
   5  -5  12    5.58    0.19
   5   5  12    5.80    0.26
  -5   5  13    1.09    0.14
   5   5  13    1.19    0.13
  -5   5  14    0.29    0.08
   5   5  14    0.35    0.08
  -5  -5  14    0.32    0.09
  -5  -5  15    0.34    0.09
  -5   5  15    0.29    0.09
  -5   5  16    0.16    0.09
   6  -5 -16   -0.01    0.10
  -5  -6 -15    0.88    0.17
   6  -5 -15    0.87    0.16
   6  -5 -14    2.95    0.26
  -5  -6 -14    3.20    0.28
   6  -5 -13    0.96    0.16
  -5  -6 -13    0.45    0.11
   5   6 -13    0.68    0.10
   6  -5 -12    0.66    0.13
   5   6 -12    0.64    0.10
  -5  -6 -12    0.75    0.14
   5   6 -11    3.94    0.21
   5   6 -11    3.47    0.18
   6  -5 -11    3.70    0.26
  -5  -6 -11    3.61    0.26
   5   6 -10    2.49    0.15
  -5  -6 -10    2.19    0.19
   5   6 -10    2.40    0.15
   6  -5 -10    2.40    0.19
  -5  -6 -10    2.42    0.12
  -5  -6  -9    3.17    0.15
  -6   5  -9    3.35    0.21
   6  -5  -9    3.76    0.23
  -5  -6  -9    3.37    0.23
   5   6  -9    3.47    0.18
   5   6  -9    3.41    0.17
   5   6  -8    1.32    0.10
  -6   5  -8    1.58    0.13
   5   6  -8    1.48    0.12
  -5  -6  -8    1.50    0.11
  -5  -6  -8    1.65    0.15
  -5  -6  -7    3.22    0.16
  -6   5  -7    3.59    0.19
   5   6  -7    3.42    0.14
   5   6  -7    3.35    0.18
  -5  -6  -7    3.33    0.21
   5   6  -6    6.06    0.25
   6  -5  -6    5.98    0.24
   5   6  -6    5.94    0.18
  -5  -6  -6    6.15    0.27
  -5  -6  -6    5.88    0.23
  -6   5  -6    6.30    0.24
   5   6  -6    6.15    0.24
  -5  -6  -6    6.06    0.23
   6  -5  -5    1.23    0.10
   5   6  -5    1.22    0.06
  -5  -6  -5    1.07    0.11
   5   6  -5    1.20    0.11
  -6   5  -5    0.98    0.10
  -5  -6  -5    1.14    0.09
   5   6  -5    1.16    0.10
  -5  -6  -5    1.21    0.10
  -5  -6  -4    0.67    0.08
  -5  -6  -4    0.64    0.07
   6  -5  -4    0.66    0.07
  -5  -6  -4    0.66    0.07
   5   6  -4    0.62    0.04
  -6   5  -4    0.71    0.08
   5   6  -4    0.65    0.08
   5   6  -4    0.60    0.07
   6  -5  -4    0.59    0.06
   6  -5  -3    0.92    0.05
  -5  -6  -3    1.01    0.08
   5   6  -3    0.83    0.07
   6  -5  -3    0.90    0.07
  -6   5  -3    0.91    0.08
   5   6  -3    0.93    0.09
   5   6  -3    0.95    0.08
  -5  -6  -3    0.92    0.09
  -5  -6  -2    1.38    0.09
   5   6  -2    1.57    0.09
   6  -5  -2    1.54    0.08
  -5  -6  -2    1.66    0.11
   5   6  -2    1.50    0.11
  -6   5  -2    1.54    0.06
  -5  -6  -1    0.03    0.04
   5   6  -1    0.05    0.02
   5   6  -1    0.02    0.03
  -5  -6  -1    0.03    0.02
   5   6   0    7.83    0.23
   5   6   0    8.03    0.20
  -5  -6   0    8.18    0.16
  -5  -6   0    8.18    0.27
   5   6   0    7.99    0.22
   5   6   1    0.03    0.01
  -5  -6   1    0.03    0.04
   5   6   1    0.02    0.02
   5   6   1    0.04    0.02
  -5  -6   2    1.71    0.12
   5   6   2    1.74    0.12
   5   6   2    1.69    0.09
   5   6   2    1.91    0.07
   5   6   2    1.76    0.09
  -5  -6   3    1.01    0.08
   5   6   3    0.93    0.07
  -5  -6   3    0.89    0.09
   5   6   4    0.64    0.06
  -5  -6   4    0.69    0.07
  -6   5   5    1.10    0.07
  -5  -6   5    1.15    0.05
  -6   5   5    1.03    0.09
   5   6   5    1.12    0.09
   6  -5   6    5.82    0.23
   5   6   6    5.59    0.16
   5   6   6    6.06    0.22
  -5  -6   6    6.33    0.16
  -6   5   6    5.87    0.19
  -6   5   6    6.34    0.23
  -5  -6   7    3.64    0.22
  -5  -6   7    3.81    0.14
   5   6   7    3.75    0.18
   5   6   7    3.71    0.13
   6  -5   7    3.68    0.19
  -6   5   7    3.54    0.20
  -6   5   7    3.98    0.19
   6  -5   7    3.97    0.21
  -6   5   7    3.79    0.16
   6  -5   8    1.43    0.06
   6  -5   8    1.55    0.14
  -6   5   8    1.56    0.12
  -6   5   8    1.54    0.14
   5   6   8    1.61    0.12
  -5  -6   8    1.33    0.14
  -5  -6   8    1.47    0.15
   5   6   8    1.41    0.09
   6  -5   8    1.38    0.13
  -5  -6   8    1.71    0.14
  -6   5   8    1.85    0.14
  -5  -6   8    1.62    0.09
   6  -5   9    3.37    0.11
  -6   5   9    3.43    0.22
  -6   5   9    3.54    0.18
  -5  -6   9    3.76    0.16
   6  -5   9    3.86    0.24
  -6   5   9    3.71    0.22
  -5  -6   9    3.69    0.25
   5   6   9    3.48    0.15
  -6   5   9    3.77    0.20
   6  -5   9    3.58    0.22
   5   6   9    3.35    0.18
  -6   5  10    2.53    0.19
  -5  -6  10    2.50    0.14
   5   6  10    2.78    0.15
  -6   5  10    2.83    0.17
   6  -5  10    2.46    0.18
   6  -5  10    2.63    0.10
   5   6  10    2.77    0.17
   6  -5  11    3.79    0.13
  -6   5  11    3.93    0.25
   5   6  11    4.12    0.22
  -6   5  11    3.87    0.22
  -5  -6  11    4.03    0.19
   6  -5  12    0.52    0.05
  -6   5  12    0.63    0.12
  -5  -6  12    0.58    0.08
   5   6  12    0.65    0.10
   5   6  13    0.69    0.10
  -6   5  13    0.35    0.10
  -6   5  14    2.87    0.24
   5   6  14    3.04    0.20
  -5  -6  14    3.11    0.21
  -5  -6  15    0.97    0.13
   5   6  15    1.04    0.12
  -6   5  15    1.01    0.16
  -6   5  16    0.12    0.09
   6  -4 -17    0.10    0.12
   6  -4 -16    0.14    0.11
  -4  -6 -16    0.10    0.11
   6  -4 -15    0.09    0.10
  -4  -6 -15    0.21    0.11
   6  -4 -14    1.66    0.19
  -4  -6 -14    2.09    0.23
   6  -4 -13    0.74    0.14
  -4  -6 -13    0.74    0.15
   4   6 -12    1.61    0.15
  -4  -6 -12    1.45    0.18
   6  -4 -12    1.45    0.17
  -4  -6 -11    3.78    0.27
   6  -4 -11    3.88    0.25
  -4  -6 -11    3.54    0.14
   4   6 -11    4.02    0.21
   6  -4 -10    6.09    0.30
  -4  -6 -10    5.98    0.32
  -4  -6 -10    5.99    0.21
   4   6 -10    6.12    0.23
   4   6 -10    6.02    0.25
  -4  -6  -9    0.39    0.06
   4   6  -9    0.41    0.07
   6  -4  -9    0.54    0.10
  -4  -6  -9    0.34    0.09
  -6   4  -9    0.59    0.10
   4   6  -9    0.37    0.07
  -4  -6  -8    4.80    0.26
  -6   4  -8    5.05    0.24
  -4  -6  -8    4.83    0.20
   4   6  -8    4.68    0.21
   4   6  -8    4.67    0.19
  -4  -6  -7    5.67    0.27
   4   6  -7    5.74    0.22
  -4  -6  -7    5.41    0.21
  -6   4  -7    5.70    0.24
   4   6  -7    5.51    0.19
  -4  -6  -6   44.91    0.87
   4   6  -6   43.44    0.88
  -4  -6  -6   44.15    0.87
  -4  -6  -6   44.31    0.94
  -6   4  -6   44.32    0.88
   6  -4  -6   44.67    0.91
   4   6  -6   44.34    0.79
  -4  -6  -5    0.08    0.04
   6  -4  -5    0.11    0.04
  -6   4  -5    0.09    0.05
  -4  -6  -5    0.06    0.04
   4   6  -5    0.09    0.04
   4   6  -5    0.12    0.04
   4   6  -5    0.15    0.03
  -4  -6  -5    0.15    0.04
   6  -4  -4    0.81    0.07
   4   6  -4    0.79    0.08
   4   6  -4    0.82    0.08
  -4  -6  -4    0.85    0.09
  -4  -6  -4    0.82    0.07
  -6   4  -4    0.82    0.08
   6  -4  -4    0.81    0.06
   4   6  -4    0.76    0.04
   4   6  -4    0.83    0.09
   6  -4  -4    0.84    0.07
  -4  -6  -4    0.77    0.08
   4   6  -3   22.13    0.49
   4   6  -3   22.62    0.53
  -4  -6  -3   23.10    0.51
   6  -4  -3   22.94    0.43
   4   6  -3   23.37    0.54
   4   6  -3   22.61    0.50
  -6   4  -3   22.45    0.50
  -4  -6  -3   23.22    0.53
   6  -4  -3   23.03    0.47
  -4  -6  -2   34.05    0.66
   6  -4  -2   34.11    0.63
   4   6  -2   34.13    0.64
   4   6  -2   34.08    0.65
   4   6  -2   34.19    0.69
  -4  -6  -2   34.90    0.71
  -4  -6  -1   10.99    0.26
   4   6  -1   10.77    0.28
   4   6  -1   10.74    0.21
  -4  -6  -1   10.76    0.32
   4   6  -1   11.13    0.25
   4   6   0    4.05    0.12
  -4  -6   0    3.92    0.18
   4   6   0    3.97    0.14
   4   6   0    3.91    0.14
  -4  -6   0    4.06    0.12
  -4  -6   1   11.43    0.32
   4   6   1   11.24    0.23
   4   6   1   10.65    0.27
   4   6   2   34.16    0.73
   4   6   2   35.48    0.67
  -4  -6   2   35.81    0.65
  -4  -6   2   35.15    0.72
   4   6   3   23.05    0.48
  -4  -6   3   23.26    0.50
  -4  -6   3   23.36    0.53
   4   6   4    0.97    0.08
  -4  -6   4    0.85    0.08
  -4  -6   4    0.88    0.04
  -6   4   5    0.09    0.03
   6  -4   5    0.18    0.05
  -6   4   5    0.09    0.03
   4   6   5    0.10    0.04
  -4  -6   5    0.07    0.02
   4   6   6   41.85    0.86
  -4  -6   6   45.50    0.78
  -6   4   6   45.44    0.83
   6  -4   6   44.61    0.91
  -6   4   6   46.26    0.87
  -6   4   7    5.62    0.21
   4   6   7    5.70    0.19
  -4  -6   7    5.77    0.18
  -4  -6   7    6.17    0.29
  -6   4   7    6.06    0.23
   4   6   7    6.12    0.23
   6  -4   7    5.61    0.13
   6  -4   7    5.73    0.25
  -4  -6   8    5.00    0.27
  -6   4   8    4.98    0.23
  -4  -6   8    4.91    0.24
   6  -4   8    5.00    0.24
  -6   4   8    4.99    0.22
  -6   4   8    4.73    0.24
   4   6   8    5.15    0.22
  -4  -6   8    4.94    0.26
   6  -4   8    4.65    0.13
   4   6   8    4.87    0.18
  -4  -6   8    4.43    0.18
   6  -4   8    4.99    0.26
  -6   4   9    0.57    0.10
  -4  -6   9    0.55    0.09
  -6   4   9    0.63    0.09
  -6   4   9    0.57    0.08
   6  -4   9    0.60    0.10
  -4  -6   9    0.57    0.11
  -4  -6   9    0.53    0.06
  -6   4   9    0.51    0.09
   6  -4   9    0.53    0.05
   4   6   9    0.42    0.07
   4   6   9    0.57    0.09
   6  -4   9    0.45    0.09
  -6   4  10    6.51    0.28
  -6   4  10    7.28    0.30
   6  -4  10    6.77    0.31
  -6   4  10    6.70    0.31
  -4  -6  10    6.49    0.24
   4   6  10    6.40    0.25
   4   6  10    6.10    0.26
   6  -4  10    6.16    0.18
  -6   4  11    4.07    0.23
   6  -4  11    3.47    0.14
   4   6  11    3.39    0.20
   4   6  11    3.56    0.19
  -6   4  11    3.67    0.24
  -4  -6  11    3.75    0.19
  -6   4  12    1.37    0.16
   6  -4  12    1.24    0.08
   4   6  12    1.39    0.13
  -4  -6  12    1.58    0.13
   4   6  13    0.59    0.10
  -6   4  13    0.69    0.12
  -4  -6  14    1.70    0.16
  -6   4  14    1.71    0.18
   4   6  14    1.75    0.16
   4   6  15    0.04    0.06
  -6   4  15    0.06    0.07
  -6   4  16    0.09    0.08
  -6   4  17    0.14    0.10
   6  -3 -17    1.39    0.21
  -3  -6 -16    0.80    0.16
   6  -3 -16    0.75    0.15
   6  -3 -15    0.05    0.09
  -3  -6 -15    0.02    0.08
   6  -3 -14    1.16    0.17
  -3  -6 -14    1.23    0.19
  -3  -6 -13    2.57    0.24
   6  -3 -13    2.92    0.24
   6  -3 -12    1.88    0.19
  -3  -6 -12    1.62    0.08
  -3  -6 -12    1.68    0.19
   6  -3 -11    1.96    0.18
  -3  -6 -11    1.69    0.10
  -3  -6 -11    1.80    0.19
   3   6 -11    1.75    0.14
   6  -3 -10   -0.01    0.06
  -3  -6 -10   -0.05    0.08
   3   6 -10    0.04    0.05
  -3  -6 -10    0.01    0.03
   6  -3  -9    5.93    0.28
  -3  -6  -9    5.82    0.30
   3   6  -9    5.62    0.21
   3   6  -9    5.83    0.23
  -3  -6  -9    5.81    0.22
  -3  -6  -8    1.88    0.17
   3   6  -8    1.68    0.11
   3   6  -8    1.73    0.11
  -6   3  -8    2.00    0.14
  -3  -6  -8    1.75    0.12
  -6   3  -7    0.07    0.04
  -3  -6  -7    0.03    0.04
   3   6  -7    0.03    0.03
  -3  -6  -7    0.12    0.06
   3   6  -7    0.04    0.04
  -3  -6  -6    5.09    0.21
  -6   3  -6    5.63    0.21
   3   6  -6    5.59    0.21
  -3  -6  -6    5.40    0.22
  -3  -6  -6    5.14    0.24
   6  -3  -6    5.47    0.23
   3   6  -6    5.51    0.17
  -6   3  -5    4.41    0.21
   6  -3  -5    4.48    0.19
   3   6  -5    4.73    0.19
   3   6  -5    4.64    0.20
   3   6  -5    4.56    0.22
  -3  -6  -5    4.50    0.19
  -3  -6  -5    4.56    0.21
  -3  -6  -5    4.57    0.18
   3   6  -5    4.68    0.14
   3   6  -4    1.00    0.05
   3   6  -4    1.03    0.09
   6  -3  -4    1.02    0.07
  -3  -6  -4    0.96    0.09
  -3  -6  -4    1.11    0.09
   6  -3  -4    1.06    0.08
   3   6  -4    1.02    0.10
   3   6  -4    0.93    0.08
  -6   3  -4    1.05    0.09
   6  -3  -4    1.05    0.08
   6  -3  -3    1.39    0.08
   3   6  -3    1.32    0.09
  -3  -6  -3    1.21    0.09
  -3  -6  -3    0.97    0.09
  -6   3  -3    1.41    0.10
   6  -3  -3    1.36    0.07
   3   6  -3    1.23    0.10
   3   6  -3    1.23    0.09
   3   6  -2   11.13    0.30
   6  -3  -2   11.03    0.25
   3   6  -2   11.10    0.27
  -3  -6  -2   11.42    0.29
   3   6  -2   11.11    0.27
  -3  -6  -2   10.87    0.32
  -3  -6  -1   19.08    0.45
   3   6  -1   18.70    0.41
  -3  -6  -1   19.08    0.39
   3   6  -1   18.35    0.37
  -3  -6   0    9.62    0.29
   3   6   0   10.17    0.25
  -3  -6   0    9.97    0.22
   3   6   0   10.00    0.22
  -3  -6   1   18.19    0.44
   3   6   1   18.11    0.39
  -3  -6   1   19.17    0.32
   3   6   2   10.99    0.27
  -3  -6   2   11.45    0.27
  -3  -6   2   11.00    0.31
  -3  -6   2   10.98    0.27
  -3  -6   3    1.23    0.09
   3   6   3    1.16    0.08
  -3  -6   3    1.37    0.09
   3   6   4    0.90    0.07
  -6   3   4    0.96    0.07
  -3  -6   4    0.94    0.08
  -6   3   5    5.01    0.18
  -6   3   5    4.66    0.16
   3   6   5    4.83    0.18
   6  -3   5    4.55    0.20
   3   6   6    5.35    0.21
  -6   3   6    5.66    0.21
  -3  -6   6    5.41    0.25
  -6   3   6    5.67    0.20
   6  -3   6    5.71    0.24
   6  -3   6    5.39    0.12
   6  -3   7    0.13    0.02
  -3  -6   7    0.11    0.06
   6  -3   7    0.07    0.04
  -6   3   7    0.04    0.03
  -6   3   7    0.17    0.05
  -6   3   7    0.11    0.04
   3   6   7    0.08    0.03
   6  -3   8    2.04    0.17
   3   6   8    2.06    0.14
  -3  -6   8    1.94    0.16
  -3  -6   8    1.96    0.17
  -6   3   8    2.09    0.14
   6  -3   8    2.08    0.16
   6  -3   8    1.98    0.08
   3   6   8    1.88    0.12
  -3  -6   8    2.08    0.17
  -6   3   8    2.25    0.16
  -6   3   9    5.99    0.28
   6  -3   9    5.92    0.17
  -6   3   9    6.42    0.26
   3   6   9    5.79    0.23
   6  -3   9    6.58    0.32
  -6   3   9    6.53    0.26
  -3  -6   9    6.45    0.29
   3   6   9    5.65    0.25
   6  -3   9    6.25    0.29
  -3  -6   9    5.93    0.31
   6  -3  10    0.01    0.06
  -6   3  10    0.02    0.05
   6  -3  10    0.03    0.02
   3   6  10    0.10    0.05
  -6   3  10   -0.01    0.06
  -6   3  10    0.00    0.05
   3   6  10    0.01    0.04
  -6   3  11    1.75    0.16
   3   6  11    1.87    0.15
   3   6  11    2.03    0.15
   6  -3  11    1.80    0.10
   6  -3  12    1.60    0.10
  -3  -6  12    1.68    0.14
  -6   3  12    1.75    0.17
   3   6  12    1.77    0.15
   3   6  12    1.81    0.15
   3   6  13    3.20    0.21
  -6   3  13    2.71    0.22
  -3  -6  13    2.77    0.19
  -3  -6  14    1.22    0.13
  -6   3  14    1.22    0.15
   3   6  14    1.25    0.14
  -6   3  15    0.16    0.09
   3   6  15   -0.05    0.07
  -6   3  16    0.77    0.14
   6  -2 -17    0.35    0.12
   6  -2 -16    0.36    0.12
  -2  -6 -16    0.59    0.16
  -2  -6 -15    0.85    0.16
   6  -2 -15    0.89    0.16
   6  -2 -14    0.13    0.07
  -2  -6 -14    0.08    0.09
  -2  -6 -13    1.27    0.18
   6  -2 -13    1.15    0.16
  -2  -6 -12    1.17    0.08
  -2  -6 -12    1.31    0.17
   6  -2 -12    1.57    0.17
  -2  -6 -11    2.49    0.13
   6  -2 -11    2.74    0.21
  -2  -6 -11    2.75    0.22
  -2  -6 -10    2.87    0.22
   2   6 -10    2.77    0.17
  -2  -6 -10    2.60    0.14
   6  -2 -10    2.43    0.19
   2   6  -9    6.76    0.25
  -2  -6  -9    7.17    0.25
   6  -2  -9    6.58    0.30
  -2  -6  -9    6.92    0.33
   2   6  -8   32.31    0.67
  -2  -6  -8   32.17    0.68
  -2  -6  -8   31.46    0.79
  -6   2  -7    9.16    0.30
  -2  -6  -7    8.39    0.33
   2   6  -7    9.47    0.27
   2   6  -7    8.77    0.27
  -6   2  -6   19.92    0.46
  -2  -6  -6   18.59    0.52
  -2  -6  -6   19.01    0.47
   6  -2  -6   19.06    0.50
   2   6  -6   19.59    0.54
   2   6  -6   19.91    0.41
   2   6  -6   18.95    0.45
   6  -2  -5    9.21    0.26
  -2  -6  -5    9.71    0.29
   2   6  -5    9.78    0.34
  -2  -6  -5    9.14    0.31
   2   6  -5    9.46    0.28
   2   6  -5    9.80    0.23
  -6   2  -5    9.84    0.27
   6  -2  -5    8.95    0.30
   6  -2  -4    9.63    0.25
   2   6  -4    9.61    0.31
  -6   2  -4   10.21    0.31
   2   6  -4   10.36    0.29
   6  -2  -4    9.60    0.26
   6  -2  -4   10.10    0.29
   2   6  -4    9.66    0.28
  -6   2  -4    9.16    0.18
  -2  -6  -4    9.99    0.30
   2   6  -3   23.72    0.51
   2   6  -3   22.96    0.53
   6  -2  -3   23.74    0.45
  -6   2  -3   22.90    0.39
   2   6  -3   22.68    0.49
   6  -2  -3   23.57    0.49
   6  -2  -3   23.12    0.46
  -2  -6  -3   23.31    0.51
  -6   2  -3   24.35    0.51
  -2  -6  -2    9.40    0.25
   2   6  -2    9.32    0.27
   2   6  -2    8.83    0.23
   2   6  -1  225.84    3.40
   2   6  -1  214.97    3.46
  -2  -6  -1  219.82    3.57
  -2  -6  -1  225.34    3.48
   2   6  -1  224.28    3.48
  -2  -6   0  514.39    7.74
   2   6   0  497.96    7.71
  -2  -6   0  525.96    7.87
   2   6   0  491.89    7.78
  -2  -6   1  227.81    3.55
   2   6   1  223.89    3.59
  -2  -6   1  229.05    3.66
  -2  -6   2    8.66    0.22
   2   6   2    8.97    0.24
  -2  -6   2    9.88    0.28
  -2  -6   2    9.24    0.19
  -2  -6   2    8.99    0.23
  -2  -6   3   23.42    0.51
  -2  -6   3   24.14    0.50
   2   6   3   24.21    0.49
  -2  -6   3   23.27    0.46
  -6   2   4   10.08    0.25
   6  -2   4    9.74    0.18
   2   6   4    9.20    0.27
  -2  -6   4    9.53    0.27
  -6   2   5    9.91    0.26
  -6   2   5    9.47    0.25
   6  -2   5    9.77    0.31
   2   6   5    9.47    0.28
   6  -2   5    9.66    0.19
   6  -2   6   19.61    0.51
   6  -2   6   20.23    0.37
  -6   2   6   19.19    0.45
  -6   2   6   20.06    0.45
   2   6   6   19.68    0.47
  -6   2   7    8.94    0.32
  -6   2   7    9.55    0.29
   6  -2   7    9.42    0.33
   6  -2   7    8.72    0.21
   2   6   7    9.79    0.30
  -6   2   8   32.23    0.75
  -2  -6   8   32.58    0.80
   6  -2   8   31.97    0.59
   6  -2   8   31.52    0.77
  -2  -6   8   32.58    0.77
   2   6   8   31.98    0.71
  -6   2   8   34.72    0.72
   6  -2   8   31.80    0.79
   6  -2   9    7.05    0.20
   2   6   9    7.07    0.27
  -6   2   9    7.19    0.28
  -6   2   9    7.68    0.29
  -6   2   9    7.08    0.31
   6  -2   9    7.36    0.32
  -2  -6   9    7.29    0.34
   2   6   9    7.06    0.28
  -2  -6   9    7.84    0.33
   6  -2   9    7.19    0.33
   2   6  10    2.21    0.16
   2   6  10    2.55    0.16
  -6   2  10    2.81    0.17
   6  -2  10    2.58    0.20
   6  -2  10    2.56    0.12
  -6   2  10    2.73    0.18
   2   6  11    2.29    0.17
  -6   2  11    2.44    0.19
   6  -2  11    2.41    0.12
   2   6  11    2.43    0.17
   2   6  12    1.58    0.14
   2   6  12    1.37    0.14
   6  -2  12    1.53    0.10
  -6   2  12    1.33    0.15
   6  -2  13    0.85    0.08
  -2  -6  13    0.96    0.11
  -6   2  13    1.00    0.14
   2   6  13    0.95    0.12
  -2  -6  14    0.03    0.05
  -6   2  14    0.01    0.07
   2   6  14    0.08    0.07
   2   6  15    0.90    0.13
  -6   2  15    0.75    0.13
  -6   2  16    0.55    0.13
   6  -1 -17    2.16    0.24
  -1  -6 -16    0.79    0.16
   6  -1 -16    0.65    0.15
  -1  -6 -15    0.81    0.16
   6  -1 -15    0.75    0.14
  -1  -6 -14    0.03    0.08
   6  -1 -14    0.18    0.09
  -1  -6 -13    2.43    0.24
   6  -1 -13    2.44    0.22
   6  -1 -12    1.12    0.15
  -1  -6 -12    0.85    0.07
  -1  -6 -12    0.93    0.14
  -1  -6 -11    0.89    0.08
  -1  -6 -11    1.03    0.15
   6  -1 -11    0.95    0.13
   6  -1 -10    0.92    0.11
  -1  -6 -10    0.87    0.14
  -1  -6 -10    0.88    0.08
  -1  -6  -9    0.65    0.11
   6  -1  -9    0.65    0.10
  -1  -6  -8    3.73    0.22
   6  -1  -8    4.11    0.21
  -6   1  -7    0.57    0.07
  -1  -6  -7    0.60    0.09
  -6   1  -6    0.70    0.07
   1   6  -6    0.68    0.10
  -1  -6  -6    0.72    0.08
  -1  -6  -6    0.78    0.09
   1   6  -5    3.86    0.20
   6  -1  -5    3.64    0.18
  -6   1  -5    3.83    0.14
  -1  -6  -5    3.50    0.18
  -1  -6  -5    3.96    0.17
   6  -1  -5    3.61    0.16
  -6   1  -5    3.77    0.11
  -1  -6  -4    2.16    0.13
   6  -1  -4    2.13    0.11
   1   6  -4    2.42    0.14
  -6   1  -4    2.15    0.13
   6  -1  -4    2.36    0.13
  -6   1  -4    2.29    0.07
   6  -1  -4    2.24    0.11
   1   6  -3    2.03    0.12
  -6   1  -3    2.06    0.06
   6  -1  -3    1.74    0.08
   1   6  -3    1.93    0.10
  -1  -6  -3    1.94    0.11
   6  -1  -3    1.88    0.10
   6  -1  -3    2.02    0.09
  -6   1  -3    2.00    0.11
   1   6  -2    3.44    0.13
  -6   1  -2    3.61    0.10
  -6   1  -2    3.79    0.14
  -1  -6  -2    3.66    0.14
   1   6  -1   36.25    0.57
   1   6  -1   35.12    0.63
   1   6  -1   33.35    0.62
   1   6   0   14.47    0.30
  -1  -6   1   33.88    0.68
   1   6   1   34.41    0.63
  -1  -6   1   34.36    0.60
  -1  -6   2    3.50    0.10
   1   6   2    3.50    0.13
  -1  -6   2    3.82    0.16
  -1  -6   2    3.43    0.12
  -1  -6   3    1.87    0.11
  -1  -6   3    1.83    0.09
   1   6   3    1.72    0.09
  -1  -6   3    1.74    0.06
   6  -1   4    2.19    0.07
  -1  -6   4    2.31    0.08
  -6   1   4    2.37    0.10
  -1  -6   4    2.08    0.11
   1   6   4    2.07    0.11
  -1  -6   4    2.25    0.11
   6  -1   5    4.02    0.11
  -1  -6   5    3.43    0.16
  -6   1   5    4.10    0.15
   6  -1   5    3.84    0.18
  -6   1   5    3.86    0.15
  -1  -6   5    3.48    0.13
   1   6   5    3.91    0.17
   6  -1   5    3.71    0.12
  -1  -6   5    3.84    0.15
   1   6   6    0.78    0.08
   6  -1   6    0.72    0.09
   6  -1   6    0.80    0.05
  -6   1   6    0.74    0.07
  -6   1   6    0.69    0.07
   6  -1   7    0.45    0.04
   1   6   7    0.52    0.07
   6  -1   7    0.44    0.07
  -6   1   7    0.57    0.07
  -6   1   8    4.30    0.20
  -6   1   8    4.20    0.22
   6  -1   8    3.93    0.14
   6  -1   8    4.44    0.23
   1   6   8    4.12    0.20
  -6   1   8    4.78    0.20
  -1  -6   8    3.62    0.22
   6  -1   9    0.73    0.11
  -1  -6   9    0.62    0.10
  -6   1   9    0.86    0.11
   1   6   9    0.61    0.08
  -1  -6   9    0.61    0.10
  -6   1   9    0.75    0.09
   1   6   9    0.73    0.10
  -6   1   9    0.78    0.09
   6  -1   9    0.68    0.10
   6  -1   9    0.73    0.07
  -1  -6   9    0.69    0.10
   1   6  10    0.82    0.12
   6  -1  10    0.86    0.12
   6  -1  10    0.76    0.07
  -1  -6  10    0.87    0.12
   1   6  10    0.83    0.10
  -6   1  10    0.85    0.13
  -6   1  10    0.98    0.11
  -6   1  10    0.80    0.10
   1   6  10    0.76    0.10
   1   6  11    1.07    0.12
   6  -1  11    0.89    0.08
  -6   1  11    1.14    0.12
  -6   1  11    0.84    0.11
   1   6  11    0.86    0.11
  -1  -6  12    0.82    0.10
   1   6  12    0.95    0.12
   6  -1  12    0.97    0.09
  -6   1  12    0.86    0.12
   1   6  12    0.94    0.12
   6  -1  13    2.51    0.14
  -6   1  13    2.62    0.21
   1   6  13    2.57    0.19
  -1  -6  13    2.38    0.16
   1   6  14    0.04    0.06
  -1  -6  14    0.02    0.05
  -6   1  14    0.11    0.08
   1   6  15    0.72    0.12
  -6   1  15    0.65    0.11
  -6   1  16    0.58    0.11
   6   0 -17    0.52    0.14
   0  -6 -16    0.65    0.15
   6   0 -16    0.84    0.16
   6   0 -15    0.09    0.08
   0  -6 -15    0.02    0.09
   6   0 -14    0.04    0.08
   0  -6 -14    0.11    0.09
   6   0 -13    2.44    0.21
   0  -6 -13    2.33    0.23
   6   0 -12    6.28    0.32
   0  -6 -12    5.94    0.22
   0  -6 -12    6.98    0.37
   6   0 -12    6.06    0.24
   6   0 -11    2.10    0.17
   0  -6 -11    2.30    0.21
   6   0 -10    0.41    0.09
   0  -6 -10    0.48    0.10
   0  -6  -9    2.31    0.19
   6   0  -9    2.32    0.16
   0  -6  -8    8.57    0.34
   6   0  -8    8.32    0.30
   0   6  -7    1.54    0.14
   0  -6  -7    1.57    0.14
  -6   0  -6    8.72    0.25
   0  -6  -6    8.57    0.31
   0   6  -6    9.39    0.33
   6   0  -5   60.04    1.12
   6   0  -5   58.56    1.07
  -6   0  -5   57.27    0.98
  -6   0  -5   60.04    1.02
   0  -6  -5   58.76    1.12
   0   6  -5   59.16    1.14
  -6   0  -4   24.23    0.55
   0  -6  -4   24.73    0.54
   6   0  -4   22.61    0.49
   6   0  -4   24.16    0.53
  -6   0  -4   23.69    0.43
   0   6  -4   24.86    0.56
   6   0  -4   23.98    0.48
  -6   0  -3   23.73    0.42
  -6   0  -3   24.35    0.52
   6   0  -3   23.15    0.49
   6   0  -3   22.83    0.46
   6   0  -3   23.23    0.45
  -6   0  -2   11.08    0.23
  -6   0  -2   11.26    0.28
   0   6  -2   11.43    0.25
   0   6  -2   10.91    0.26
   0   6  -1   25.83    0.47
   0   6  -1   25.94    0.47
   0  -6   0   10.64    0.22
   0   6   0   10.64    0.21
   0   6   0   10.12    0.24
   0  -6   1   29.98    0.48
   0  -6   1   28.60    0.52
   0  -6   1   28.98    0.51
   0   6   1   27.28    0.54
   0  -6   2   11.20    0.24
   0  -6   2   10.86    0.30
   0   6   2   11.10    0.21
   0   6   2   11.34    0.27
   0   6   3   22.73    0.43
   0   6   3   22.90    0.48
   0  -6   3   23.36    0.49
   0  -6   3   22.94    0.46
   0  -6   3   23.81    0.44
   6   0   3   23.44    0.42
   0  -6   4   23.48    0.46
   0  -6   4   24.01    0.50
   6   0   4   24.00    0.47
   0   6   4   23.76    0.52
   6   0   4   25.16    0.44
  -6   0   4   25.25    0.47
   0  -6   4   24.24    0.51
  -6   0   5   60.68    1.04
  -6   0   5   58.13    1.06
   0  -6   5   58.48    1.11
   6   0   5   60.43    1.00
   0   6   5   59.13    1.10
   0  -6   5   60.21    1.05
   6   0   5   60.69    1.01
   0  -6   5   61.09    1.04
   6   0   6    8.56    0.21
  -6   0   6    9.29    0.25
   0   6   6    8.33    0.28
   0  -6   6    8.04    0.29
   0  -6   6    8.39    0.25
  -6   0   6    8.83    0.27
   0   6   6    8.09    0.27
   6   0   6    8.74    0.31
   0   6   7    1.53    0.12
   0  -6   7    1.49    0.10
   0   6   7    1.52    0.12
  -6   0   7    1.69    0.11
   6   0   7    1.33    0.08
   6   0   7    1.61    0.14
  -6   0   8    8.36    0.30
   0   6   8    7.68    0.29
   6   0   8    8.16    0.23
   6   0   8    8.43    0.33
  -6   0   8    8.63    0.28
   0  -6   8    8.30    0.33
  -6   0   8    8.48    0.33
   0  -6   9    2.33    0.18
   0   6   9    2.28    0.17
   6   0   9    2.48    0.20
   6   0   9    2.31    0.18
  -6   0   9    2.34    0.15
   6   0   9    2.26    0.12
   0   6   9    2.14    0.15
  -6   0   9    2.01    0.18
  -6   0   9    2.47    0.18
  -6   0   9    2.28    0.16
   0  -6   9    2.27    0.18
   0   6  10    0.49    0.09
   6   0  10    0.41    0.06
  -6   0  10    0.50    0.09
  -6   0  10    0.33    0.07
   0   6  10    0.27    0.08
   6   0  10    0.36    0.09
  -6   0  10    0.42    0.10
   0   6  10    0.33    0.07
   0   6  11    2.36    0.18
  -6   0  11    2.43    0.17
   0   6  11    2.28    0.17
   0  -6  11    2.07    0.13
   6   0  11    2.26    0.13
  -6   0  12    5.77    0.30
   0   6  12    6.13    0.30
   6   0  12    6.04    0.23
   0  -6  12    6.02    0.25
   0   6  12    6.29    0.30
   0   6  13    2.15    0.18
   6   0  13    2.41    0.15
  -6   0  13    2.26    0.20
   0  -6  13    2.18    0.15
  -6   0  14    0.04    0.07
   0   6  14    0.12    0.08
   0   6  15    0.03    0.06
  -6   0  15    0.26    0.09
   0   6  16    0.59    0.11
  -6   0  16    0.53    0.11
   6   1 -16    0.38    0.11
   1  -6 -16    0.53    0.13
   6   1 -15    1.13    0.16
   1  -6 -15    0.81    0.15
   1  -6 -14    0.87    0.15
   6   1 -14    0.90    0.14
   6   1 -13    0.81    0.13
   1  -6 -13    0.69    0.13
   1  -6 -12    3.26    0.26
   6   1 -12    2.90    0.22
   6   1 -12    2.55    0.16
   1  -6 -11    1.54    0.18
   6   1 -11    1.83    0.13
   6   1 -11    2.22    0.18
   1  -6 -10    0.98    0.13
   6   1 -10    1.00    0.12
   6   1  -9    3.18    0.19
   1  -6  -9    3.16    0.22
   1  -6  -8    2.16    0.17
   6   1  -8    2.67    0.16
  -1   6  -8    2.55    0.19
   1  -6  -7    4.61    0.23
  -1   6  -7    5.05    0.25
  -1   6  -6    7.14    0.29
   1  -6  -6    7.52    0.28
  -6  -1  -6    7.12    0.21
   6   1  -6    7.45    0.26
  -6  -1  -5    1.66    0.08
   6   1  -5    1.73    0.13
  -1   6  -5    1.64    0.13
  -6  -1  -5    1.58    0.08
   1  -6  -5    1.68    0.12
   6   1  -5    1.63    0.11
   6   1  -4    9.89    0.25
  -6  -1  -4    9.92    0.23
   6   1  -4    9.50    0.27
   6   1  -4   10.02    0.30
  -6  -1  -4    9.94    0.21
  -1   6  -4    9.85    0.30
   6   1  -3    2.64    0.12
   6   1  -3    2.54    0.09
   6   1  -3    2.47    0.11
  -6  -1  -3    2.47    0.09
  -6  -1  -3    2.51    0.13
  -1   6  -3    2.41    0.11
  -6  -1  -2    0.63    0.06
  -6  -1  -2    0.75    0.05
  -1   6  -2    0.65    0.04
  -1   6  -2    0.74    0.05
  -1   6  -1    9.68    0.22
  -1   6  -1    9.64    0.21
   1  -6   0    4.40    0.12
  -1   6   0    4.23    0.11
  -1   6   0    4.32    0.13
   1  -6   1    9.67    0.21
  -1   6   1    9.46    0.24
   1  -6   1   10.00    0.22
  -1   6   2    0.54    0.05
   1  -6   2    0.58    0.04
   1  -6   2    0.55    0.05
   1  -6   3    2.59    0.11
  -1   6   3    2.61    0.09
   6   1   3    2.65    0.09
  -1   6   3    2.49    0.12
   1  -6   3    2.52    0.09
   6   1   3    2.64    0.11
   1  -6   4    9.92    0.26
   1  -6   4    9.75    0.27
   1  -6   4    9.45    0.23
   6   1   4    9.94    0.22
  -1   6   4    9.95    0.28
   6   1   4    9.44    0.24
  -1   6   4    9.45    0.24
  -1   6   5    1.67    0.11
   1  -6   5    1.65    0.11
   1  -6   5    1.71    0.09
  -6  -1   5    1.78    0.09
  -1   6   5    1.61    0.10
  -6  -1   5    1.89    0.11
   6   1   5    1.74    0.08
   1  -6   5    1.63    0.09
   6   1   5    1.65    0.08
   1  -6   6    7.70    0.20
  -1   6   6    7.51    0.25
  -1   6   6    7.46    0.26
   6   1   6    7.11    0.28
   1  -6   6    7.58    0.24
  -6  -1   6    8.12    0.23
   1  -6   6    7.58    0.28
  -6  -1   6    7.91    0.25
   6   1   6    7.21    0.20
   1  -6   7    4.83    0.20
  -1   6   7    4.40    0.21
  -6  -1   7    4.98    0.18
   6   1   7    4.79    0.16
   6   1   7    5.11    0.24
  -1   6   7    4.64    0.21
   6   1   8    2.66    0.13
   1  -6   8    2.80    0.19
   1  -6   8    2.88    0.16
  -1   6   8    2.67    0.16
  -6  -1   8    2.84    0.19
  -6  -1   8    2.75    0.16
  -6  -1   8    2.73    0.14
   6   1   8    2.85    0.20
  -6  -1   8    2.89    0.20
   6   1   8    2.78    0.19
   1  -6   9    3.18    0.22
  -6  -1   9    3.40    0.19
   6   1   9    3.04    0.14
   6   1   9    3.19    0.23
   1  -6   9    3.14    0.21
  -6  -1   9    3.43    0.21
  -1   6   9    2.97    0.18
   6   1   9    3.65    0.22
  -6  -1   9    3.41    0.24
  -6  -1   9    3.29    0.17
  -1   6   9    3.46    0.20
  -6  -1  10    0.86    0.09
  -6  -1  10    0.77    0.10
  -6  -1  10    0.90    0.13
  -1   6  10    0.86    0.11
   6   1  10    0.77    0.08
  -1   6  10    0.85    0.11
  -1   6  11    1.55    0.15
   6   1  11    1.70    0.12
  -1   6  11    1.42    0.14
  -6  -1  11    1.69    0.14
  -1   6  11    1.57    0.14
   1  -6  11    1.51    0.11
   1  -6  12    2.54    0.15
  -1   6  12    2.71    0.20
  -1   6  12    2.56    0.20
   6   1  12    2.51    0.15
  -1   6  13    0.65    0.11
   1  -6  13    0.75    0.09
  -6  -1  13    0.78    0.12
   6   1  13    0.79    0.09
  -1   6  14    0.84    0.13
  -6  -1  14    0.94    0.13
  -6  -1  15    0.97    0.14
  -1   6  15    0.95    0.13
  -6  -1  16    0.48    0.11
  -1   6  16    0.29    0.10
   2  -6 -16    0.31    0.13
   6   2 -16    0.40    0.11
   2  -6 -15    0.05    0.09
   6   2 -15   -0.04    0.08
   2  -6 -14    2.17    0.23
   6   2 -14    2.17    0.20
   2  -6 -13    0.59    0.13
   6   2 -13    0.72    0.12
   6   2 -12    0.14    0.04
   6   2 -12    0.29    0.09
   2  -6 -12    0.07    0.08
   6   2 -11    2.23    0.15
   2  -6 -11    2.22    0.20
   6   2 -11    2.34    0.18
  -6  -2 -10    1.42    0.15
   6   2 -10    1.62    0.14
   2  -6 -10    1.44    0.16
   6   2 -10    1.46    0.12
   6   2  -9    0.08    0.05
   2  -6  -9    0.09    0.07
  -6  -2  -9    0.08    0.06
   6   2  -9    0.11    0.06
   2  -6  -8    3.68    0.22
   6   2  -8    3.95    0.19
  -2   6  -8    3.87    0.23
  -6  -2  -8    4.14    0.23
   2  -6  -7    5.96    0.27
   6   2  -7    6.27    0.23
  -6  -2  -7    6.22    0.27
  -6  -2  -7    5.75    0.20
  -2   6  -7    6.06    0.27
   6   2  -6   26.40    0.60
   2  -6  -6   27.63    0.63
  -6  -2  -6   27.43    0.63
  -2   6  -6   26.72    0.64
  -6  -2  -6   24.46    0.52
  -2   6  -5   16.26    0.44
   6   2  -5   16.59    0.44
   6   2  -5   15.56    0.40
  -6  -2  -5   16.01    0.35
   6   2  -4    2.68    0.13
   6   2  -4    2.73    0.14
   6   2  -4    2.75    0.11
  -6  -2  -4    2.72    0.11
   6   2  -3   14.04    0.32
  -2   6  -3   14.11    0.34
  -6  -2  -3   14.26    0.36
  -6  -2  -3   13.84    0.30
   6   2  -3   13.84    0.35
   6   2  -3   14.28    0.28
  -6  -2  -2   19.20    0.40
   2  -6  -2   18.97    0.34
  -2   6  -2   17.93    0.38
  -2   6  -2   18.07    0.34
  -2   6  -1   36.91    0.65
   2  -6  -1   40.82    0.69
  -2   6   0   69.41    1.17
   2  -6   0   71.92    1.17
   2  -6   0   70.97    1.15
   2  -6   0   71.27    1.12
  -2   6   1   39.57    0.72
   2  -6   1   40.85    0.70
   2  -6   1   40.54    0.69
   2  -6   2   16.98    0.31
   6   2   2   16.74    0.38
   2  -6   2   16.57    0.36
  -2   6   2   16.54    0.37
   6   2   2   17.16    0.34
   2  -6   3   14.29    0.27
   6   2   3   13.68    0.33
   6   2   3   14.24    0.30
  -2   6   3   13.80    0.34
   2  -6   4    2.80    0.13
   2  -6   4    2.93    0.09
  -2   6   4    2.43    0.13
   6   2   4    2.95    0.11
  -2   6   4    2.79    0.12
   2  -6   4    2.83    0.12
   6   2   4    2.79    0.12
  -6  -2   5   17.14    0.35
  -2   6   5   16.38    0.39
   6   2   5   16.72    0.37
   2  -6   5   17.14    0.37
   2  -6   5   17.43    0.43
   6   2   5   16.46    0.36
  -2   6   5   17.67    0.43
   2  -6   5   16.38    0.38
  -2   6   6   27.26    0.60
   6   2   6   25.39    0.53
  -2   6   6   28.69    0.62
   2  -6   6   27.00    0.63
   2  -6   6   26.85    0.58
   2  -6   6   27.75    0.51
  -6  -2   6   28.29    0.54
   6   2   7    5.93    0.19
  -2   6   7    6.00    0.25
   6   2   7    5.84    0.26
  -6  -2   7    5.19    0.22
  -6  -2   7    5.93    0.28
  -6  -2   7    5.96    0.20
   2  -6   7    5.40    0.22
  -2   6   8    3.76    0.20
   2  -6   8    4.10    0.20
  -2   6   8    3.65    0.20
   2  -6   8    3.55    0.21
  -6  -2   8    4.25    0.25
  -6  -2   8    4.04    0.20
   6   2   8    3.99    0.16
  -6  -2   8    4.16    0.23
  -6  -2   8    3.99    0.17
   6   2   8    4.11    0.23
   6   2   8    3.96    0.23
  -2   6   9    0.12    0.06
  -6  -2   9    0.10    0.07
   2  -6   9    0.08    0.06
  -2   6   9    0.10    0.05
  -6  -2   9    0.12    0.05
  -6  -2   9    0.14    0.06
  -6  -2   9    0.11    0.06
   6   2   9    0.17    0.07
   2  -6   9    0.00    0.06
   6   2   9    0.20    0.07
  -2   6   9    0.06    0.05
   2  -6   9    0.07    0.05
   6   2   9    0.08    0.04
   6   2  10    1.21    0.10
  -2   6  10    1.21    0.12
  -2   6  10    1.18    0.13
  -6  -2  10    1.19    0.10
   2  -6  10    1.08    0.09
  -2   6  10    1.33    0.14
  -2   6  11    1.66    0.15
  -2   6  11    1.76    0.16
   2  -6  11    1.95    0.12
  -2   6  11    1.87    0.16
  -6  -2  11    2.35    0.15
   6   2  11    2.07    0.13
  -6  -2  12    0.29    0.08
  -2   6  12    0.08    0.07
  -2   6  12    0.15    0.07
   6   2  12    0.16    0.05
   2  -6  12    0.19    0.05
  -6  -2  13    0.58    0.10
   6   2  13    0.66    0.09
  -2   6  13    0.46    0.10
   2  -6  13    0.57    0.07
  -2   6  14    2.13    0.19
   6   2  14    2.36    0.16
  -6  -2  14    2.21    0.19
  -2   6  15    0.15    0.08
  -6  -2  15    0.19    0.09
  -6  -2  16    0.33    0.09
  -2   6  16    0.43    0.11
   3  -6 -16   -0.02    0.09
   6   3 -16    0.12    0.08
   6   3 -15    0.67    0.12
   3  -6 -15    0.56    0.14
   3  -6 -14    1.19    0.18
   6   3 -14    1.37    0.16
   3  -6 -13    0.55    0.12
   6   3 -13    0.73    0.12
   6   3 -12    1.30    0.14
   6   3 -12    1.20    0.11
   3  -6 -12    1.29    0.17
   6   3 -11    3.66    0.19
   3  -6 -11    3.93    0.27
  -6  -3 -11    3.68    0.26
   6   3 -11    4.08    0.23
   3  -6 -10    0.23    0.08
  -6  -3 -10    0.22    0.08
   6   3 -10    0.24    0.07
   3  -6  -9    0.14    0.07
   6   3  -9    0.12    0.04
  -3   6  -9    0.15    0.07
  -6  -3  -9    0.25    0.08
   6   3  -9    0.10    0.04
   6   3  -8    1.48    0.12
  -6  -3  -8    1.32    0.14
   3  -6  -8    1.49    0.15
   6   3  -8    1.53    0.12
  -3   6  -8    1.40    0.14
   3  -6  -7    3.11    0.19
  -6  -3  -7    3.28    0.20
   6   3  -7    3.13    0.17
   6   3  -7    3.39    0.16
  -6  -3  -7    3.09    0.15
  -3   6  -7    3.20    0.19
  -6  -3  -6    2.91    0.18
  -6  -3  -6    2.81    0.13
   6   3  -6    3.00    0.16
  -3   6  -6    3.26    0.18
  -3   6  -5    0.75    0.09
   6   3  -5    1.09    0.09
  -6  -3  -5    0.85    0.10
  -6  -3  -5    0.87    0.07
   6   3  -5    0.88    0.10
   6   3  -4    9.39    0.27
  -6  -3  -4    9.07    0.24
   6   3  -4    9.01    0.29
  -3   6  -4    9.07    0.28
  -6  -3  -4    9.28    0.29
  -6  -3  -3    5.63    0.17
   6   3  -3    5.69    0.20
   6   3  -3    5.64    0.14
   3  -6  -3    5.98    0.17
  -3   6  -3    5.69    0.19
   6   3  -3    5.41    0.18
  -3   6  -2    1.11    0.05
   3  -6  -2    1.00    0.07
  -6  -3  -2    1.08    0.07
   3  -6  -1    3.86    0.13
  -6  -3  -1    4.08    0.13
  -3   6  -1    4.06    0.11
   3  -6   0    1.02    0.06
  -3   6   0    1.13    0.06
   3  -6   1    4.44    0.12
  -3   6   1    4.32    0.15
   6   3   2    1.02    0.06
   3  -6   2    1.11    0.05
   6   3   2    1.12    0.07
  -3   6   2    1.02    0.07
   6   3   2    0.99    0.08
   6   3   3    5.76    0.20
  -3   6   3    5.46    0.13
  -3   6   3    5.42    0.19
   6   3   3    5.47    0.17
   3  -6   3    5.83    0.12
   6   3   3    5.95    0.20
   6   3   4    9.72    0.24
   6   3   4    9.74    0.29
  -3   6   4    9.18    0.28
   3  -6   4    9.63    0.19
   6   3   4    9.55    0.27
  -3   6   4    8.91    0.22
  -3   6   5    0.81    0.07
   3  -6   5    0.93    0.09
   3  -6   5    0.77    0.07
  -6  -3   5    0.88    0.06
   3  -6   5    0.83    0.06
   6   3   5    0.85    0.07
  -3   6   5    0.78    0.06
  -3   6   5    0.80    0.09
   6   3   6    2.77    0.13
   3  -6   6    2.96    0.15
  -3   6   6    2.81    0.13
  -3   6   6    2.75    0.14
   3  -6   6    2.84    0.11
  -3   6   6    2.98    0.16
  -6  -3   6    3.01    0.12
   6   3   7    3.32    0.14
  -6  -3   7    3.20    0.17
  -6  -3   7    3.20    0.21
   3  -6   7    3.12    0.19
   6   3   7    3.10    0.20
   6   3   7    3.51    0.21
  -3   6   7    2.96    0.17
  -3   6   7    3.10    0.15
  -3   6   7    3.35    0.18
   3  -6   7    3.03    0.16
  -6  -3   7    3.51    0.14
  -3   6   8    1.70    0.14
  -6  -3   8    1.62    0.16
   3  -6   8    1.45    0.08
   6   3   8    1.43    0.14
   6   3   8    1.63    0.16
  -3   6   8    1.32    0.12
   3  -6   8    1.55    0.14
   6   3   8    1.77    0.11
  -3   6   8    1.64    0.13
  -6  -3   8    1.77    0.14
  -6  -3   8    1.66    0.11
   3  -6   8    1.59    0.12
  -6  -3   8    1.68    0.15
  -6  -3   9    0.20    0.05
   3  -6   9    0.28    0.08
   3  -6   9    0.28    0.07
   6   3   9    0.23    0.08
   6   3   9    0.23    0.09
  -6  -3   9    0.25    0.07
   3  -6   9    0.21    0.04
  -6  -3   9    0.29    0.07
  -3   6   9    0.22    0.07
   6   3   9    0.22    0.05
  -3   6   9    0.20    0.06
  -6  -3   9    0.32    0.09
  -3   6   9    0.11    0.04
  -3   6   9    0.25    0.07
   3  -6  10    0.14    0.06
  -3   6  10    0.22    0.06
   6   3  10    0.25    0.06
  -3   6  10    0.24    0.07
  -6  -3  10    0.29    0.06
  -3   6  10    0.25    0.08
   3  -6  10    0.22    0.04
  -3   6  11    4.40    0.24
  -3   6  11    4.26    0.25
   3  -6  11    4.11    0.17
  -6  -3  11    4.71    0.22
   6   3  11    4.01    0.20
  -6  -3  12    1.63    0.13
   6   3  12    1.24    0.11
  -3   6  12    1.09    0.14
   3  -6  12    1.43    0.10
  -3   6  12    1.27    0.15
   3  -6  13    0.57    0.07
   6   3  13    0.56    0.09
  -3   6  13    0.53    0.10
  -6  -3  14    1.11    0.14
  -3   6  14    1.14    0.14
   6   3  14    1.26    0.12
  -3   6  15    0.44    0.09
  -6  -3  15    0.58    0.11
  -3   6  16    0.12    0.08
   4  -6 -16    0.12    0.11
   4  -6 -15    0.63    0.14
   6   4 -15    0.58    0.12
   6   4 -14    0.05    0.07
   4  -6 -14   -0.08    0.09
   6   4 -13    1.44    0.15
   4  -6 -13    1.23    0.17
   6   4 -12    3.41    0.22
   6   4 -12    3.36    0.18
  -6  -4 -12    3.48    0.27
   4  -6 -12    3.76    0.27
   6   4 -11    5.20    0.25
   6   4 -11    4.88    0.22
  -6  -4 -11    4.76    0.30
   4  -6 -11    4.97    0.30
   6   4 -10    2.09    0.15
   4  -6 -10    2.02    0.18
   6   4 -10    1.86    0.14
  -6  -4 -10    2.32    0.20
  -6  -4  -9    0.04    0.06
   4  -6  -9    0.11    0.08
   6   4  -9    0.02    0.05
  -4   6  -9    0.06    0.06
   6   4  -9   -0.05    0.05
  -6  -4  -8    5.91    0.29
  -6  -4  -8    5.71    0.23
   4  -6  -8    6.26    0.29
   6   4  -8    5.84    0.23
  -4   6  -8    5.75    0.27
   6   4  -8    5.58    0.24
  -6  -4  -7    0.99    0.09
  -6  -4  -7    1.02    0.08
   6   4  -7    1.00    0.10
   6   4  -7    1.02    0.09
  -6  -4  -7    1.15    0.12
  -4   6  -7    0.97    0.11
   6   4  -6    4.52    0.21
  -6  -4  -6    4.27    0.16
  -6  -4  -6    4.32    0.17
   6   4  -6    4.23    0.20
  -6  -4  -6    4.20    0.21
  -4   6  -6    4.61    0.21
   6   4  -5   15.94    0.44
  -6  -4  -5   16.64    0.45
   6   4  -5   16.98    0.44
  -6  -4  -5   15.29    0.37
   6   4  -5   16.47    0.42
  -6  -4  -5   16.01    0.39
  -6  -4  -4   22.18    0.49
  -4   6  -4   22.27    0.51
   6   4  -4   21.60    0.49
   6   4  -4   21.92    0.52
   6   4  -4   22.55    0.53
   4  -6  -4   21.82    0.47
  -6  -4  -4   22.46    0.52
  -6  -4  -4   21.79    0.46
   6   4  -3   16.64    0.39
  -6  -4  -3   18.33    0.43
  -6  -4  -3   17.61    0.42
   4  -6  -3   17.91    0.37
  -6  -4  -3   17.13    0.38
   4  -6  -3   17.39    0.40
   6   4  -3   17.91    0.32
   6   4  -3   17.96    0.42
  -4   6  -3   17.51    0.41
  -6  -4  -2   11.63    0.31
   4  -6  -2   11.54    0.28
   6   4  -2   12.24    0.29
  -4   6  -2   11.61    0.22
  -6  -4  -2   11.33    0.29
  -6  -4  -1    1.86    0.08
  -6  -4  -1    1.89    0.12
  -4   6  -1    1.99    0.08
  -6  -4  -1    2.11    0.09
   4  -6  -1    2.00    0.09
   4  -6   0    1.43    0.08
  -4   6   0    1.47    0.08
   4  -6   1    2.49    0.09
  -4   6   1    2.58    0.11
   6   4   1    2.40    0.11
   6   4   2   11.40    0.27
  -4   6   2   11.12    0.29
   6   4   2   10.96    0.27
   4  -6   2   11.48    0.22
   6   4   2   10.66    0.31
   6   4   3   18.16    0.38
  -4   6   3   17.86    0.42
  -4   6   3   16.76    0.31
   6   4   3   17.26    0.42
   6   4   3   17.93    0.41
   4  -6   3   17.88    0.30
   6   4   4   22.20    0.46
   6   4   4   22.47    0.50
  -4   6   4   21.66    0.51
   6   4   4   21.91    0.51
  -4   6   4   21.78    0.41
   4  -6   5   17.11    0.29
  -4   6   5   17.33    0.37
   6   4   5   17.20    0.39
   4  -6   5   17.66    0.41
   6   4   5   17.30    0.46
  -4   6   5   16.78    0.44
  -4   6   6    4.26    0.19
  -4   6   6    4.52    0.19
   4  -6   6    4.21    0.18
   6   4   6    4.29    0.22
  -6  -4   6    4.24    0.14
  -4   6   6    4.22    0.20
   4  -6   6    4.18    0.14
   6   4   6    4.39    0.17
  -4   6   6    4.02    0.16
   4  -6   7    0.86    0.10
  -6  -4   7    0.88    0.11
   6   4   7    0.94    0.08
  -4   6   7    0.98    0.10
   4  -6   7    0.96    0.09
   6   4   7    0.95    0.11
  -6  -4   7    0.98    0.10
   4  -6   7    0.98    0.05
  -6  -4   7    0.91    0.07
   4  -6   7    0.94    0.05
   6   4   7    1.04    0.12
  -4   6   7    0.95    0.10
  -4   6   7    0.94    0.08
  -4   6   8    6.83    0.27
   6   4   8    6.33    0.30
  -6  -4   8    6.56    0.29
  -6  -4   8    6.63    0.27
   6   4   8    5.88    0.30
   6   4   8    5.79    0.22
   4  -6   8    5.99    0.16
  -6  -4   8    6.18    0.31
   4  -6   8    6.40    0.29
   4  -6   8    6.54    0.26
  -4   6   8    6.34    0.27
  -4   6   8    5.84    0.27
  -6  -4   8    6.39    0.21
  -4   6   9   -0.03    0.06
  -6  -4   9    0.00    0.05
   6   4   9   -0.03    0.06
  -4   6   9   -0.12    0.07
  -6  -4   9   -0.02    0.03
   4  -6   9    0.01    0.02
  -4   6   9    0.02    0.06
   4  -6   9   -0.01    0.05
   6   4   9    0.01    0.04
   4  -6   9    0.15    0.06
  -6  -4   9   -0.07    0.08
  -4   6   9   -0.04    0.04
   6   4  10    1.93    0.13
  -6  -4  10    2.10    0.13
  -4   6  10    2.12    0.17
  -4   6  10    1.88    0.15
   4  -6  10    2.21    0.17
  -4   6  10    1.80    0.16
   4  -6  10    2.03    0.10
   4  -6  11    4.85    0.17
  -4   6  11    4.53    0.26
  -4   6  11    5.12    0.26
  -6  -4  11    5.28    0.23
   6   4  11    5.06    0.22
   4  -6  11    5.01    0.27
  -4   6  12    3.47    0.23
   4  -6  12    3.45    0.15
  -6  -4  12    3.63    0.20
   6   4  12    3.54    0.19
  -4   6  13    1.14    0.14
   6   4  13    1.43    0.13
  -6  -4  14    0.05    0.07
  -4   6  14   -0.03    0.07
   6   4  14   -0.04    0.05
  -6  -4  15    0.52    0.11
  -4   6  15    0.34    0.10
  -4   6  16   -0.06    0.08
   5  -6 -16   -0.08    0.10
   6   5 -15    1.49    0.16
   5  -6 -15    1.56    0.20
   6   5 -14    1.54    0.16
   5  -6 -14    1.57    0.19
  -6  -5 -13    2.83    0.25
   6   5 -13    2.81    0.20
   5  -6 -13    3.09    0.26
   6   5 -12    1.69    0.15
  -6  -5 -12    1.73    0.20
   5  -6 -12    1.76    0.19
   6   5 -12    1.50    0.12
   5  -6 -11    0.13    0.08
   6   5 -11    0.11    0.05
  -6  -5 -11    0.02    0.08
   6   5 -11    0.07    0.04
   5  -6 -10    0.84    0.13
   6   5 -10    0.71    0.09
   6   5 -10    0.71    0.09
  -6  -5 -10    0.61    0.12
  -5   6  -9    2.35    0.18
   6   5  -9    2.32    0.15
   6   5  -9    2.05    0.14
   5  -6  -9    2.40    0.19
  -6  -5  -9    2.41    0.19
  -6  -5  -8    1.99    0.17
   6   5  -8    1.82    0.13
  -6  -5  -8    1.82    0.11
  -5   6  -8    1.82    0.15
   6   5  -8    2.01    0.12
   6   5  -7    4.82    0.22
  -6  -5  -7    4.61    0.24
  -6  -5  -7    4.39    0.19
   6   5  -7    4.76    0.18
  -5   6  -7    4.62    0.23
  -6  -5  -7    4.70    0.18
  -6  -5  -6   11.44    0.38
  -6  -5  -6   12.13    0.33
  -6  -5  -6   11.70    0.32
   6   5  -6   12.06    0.37
  -5   6  -6   12.52    0.37
   6   5  -6   11.38    0.36
   6   5  -6   11.48    0.29
  -5   6  -5    0.86    0.09
   6   5  -5    0.94    0.10
   5  -6  -5    0.89    0.08
   6   5  -5    0.90    0.09
  -6  -5  -5    0.89    0.10
  -6  -5  -5    0.89    0.07
  -6  -5  -5    0.75    0.08
  -6  -5  -4    1.86    0.12
  -6  -5  -4    1.92    0.13
   5  -6  -4    1.93    0.11
   6   5  -4    1.84    0.13
  -6  -5  -4    1.87    0.10
   6   5  -4    1.84    0.11
  -5   6  -4    2.11    0.13
   6   5  -4    1.89    0.12
   5  -6  -3    1.23    0.07
   6   5  -3    1.28    0.08
   5  -6  -3    1.08    0.08
  -5   6  -3    1.26    0.09
   6   5  -3    1.27    0.05
  -6  -5  -3    1.28    0.09
  -6  -5  -3    1.34    0.10
   6   5  -3    1.22    0.09
  -6  -5  -3    1.26    0.08
  -5   6  -2    5.78    0.13
  -6  -5  -2    5.59    0.21
   6   5  -2    5.80    0.19
   5  -6  -2    5.62    0.18
  -5   6  -1    0.48    0.04
  -6  -5  -1    0.49    0.07
  -6  -5  -1    0.46    0.04
  -6  -5  -1    0.48    0.04
  -6  -5   0    0.00    0.04
  -6  -5   0    0.01    0.02
  -5   6   0    0.03    0.02
   6   5   0    0.00    0.02
  -5   6   1    0.60    0.06
   6   5   1    0.54    0.05
  -6  -5   1    0.57    0.07
   6   5   2    5.51    0.18
  -5   6   2    5.50    0.19
   6   5   2    5.80    0.17
   6   5   2    5.47    0.21
   6   5   3    1.28    0.09
  -5   6   3    0.98    0.08
   6   5   3    1.23    0.08
   6   5   3    1.12    0.10
   6   5   4    2.16    0.13
   6   5   4    1.86    0.12
  -5   6   4    1.85    0.12
  -5   6   4    1.80    0.07
   6   5   4    2.01    0.11
  -5   6   5    0.64    0.08
   6   5   5    0.94    0.08
  -5   6   5    0.85    0.06
   6   5   5    0.80    0.09
  -5   6   6   11.08    0.29
   6   5   6   11.87    0.32
  -5   6   6   12.15    0.35
   6   5   6   11.78    0.39
  -5   6   6   11.31    0.36
  -6  -5   6   12.39    0.27
   5  -6   6   11.84    0.34
   5  -6   7    4.85    0.22
   6   5   7    4.63    0.19
  -5   6   7    4.55    0.23
   5  -6   7    4.57    0.11
  -5   6   7    4.56    0.18
   5  -6   7    4.75    0.23
  -6  -5   7    4.79    0.26
   5  -6   7    4.36    0.13
  -5   6   7    4.80    0.22
   6   5   7    5.33    0.26
  -6  -5   7    4.97    0.16
   6   5   8    2.02    0.17
  -6  -5   8    2.11    0.11
   5  -6   8    1.88    0.14
  -6  -5   8    1.77    0.17
   5  -6   8    1.92    0.07
   5  -6   8    1.95    0.16
  -6  -5   8    1.90    0.14
  -5   6   8    1.71    0.15
  -5   6   8    1.87    0.14
  -6  -5   8    1.92    0.16
   6   5   8    1.88    0.17
  -5   6   8    2.00    0.15
   6   5   8    2.07    0.13
  -6  -5   9    2.50    0.18
   5  -6   9    2.24    0.17
   5  -6   9    2.47    0.19
   5  -6   9    2.29    0.09
  -5   6   9    2.13    0.14
  -5   6   9    2.41    0.17
  -5   6   9    2.34    0.17
  -5   6   9    2.44    0.17
  -6  -5   9    2.58    0.13
   6   5   9    2.65    0.15
  -6  -5   9    2.49    0.21
  -6  -5  10    0.94    0.09
  -5   6  10    0.93    0.11
   6   5  10    0.93    0.10
  -5   6  10    0.90    0.10
   5  -6  10    0.86    0.06
   5  -6  10    0.93    0.12
  -5   6  10    0.89    0.12
   5  -6  11    0.21    0.08
   5  -6  11    0.03    0.03
   6   5  11    0.09    0.06
  -6  -5  11    0.02    0.05
  -5   6  11    0.09    0.06
  -5   6  11    0.05    0.05
   5  -6  12    1.49    0.09
  -5   6  12    1.45    0.16
  -6  -5  12    1.70    0.13
   6   5  12    1.52    0.14
   6   5  13    3.33    0.20
  -5   6  13    2.62    0.21
   6   5  14    1.28    0.13
  -5   6  14    1.61    0.18
  -5   6  15    1.57    0.18
  -6  -5  15    1.62    0.17
  -5   6  16    0.10    0.08
   6  -6 -16    0.60    0.15
   6  -6 -15    0.21    0.11
   6   6 -14    0.33    0.09
   6  -6 -14    0.18    0.10
  -6  -6 -14    0.40    0.13
  -6  -6 -13    1.83    0.21
   6   6 -13    2.01    0.17
   6  -6 -13    1.80    0.20
  -6  -6 -12    3.64    0.28
   6   6 -12    3.20    0.18
   6   6 -12    3.47    0.21
   6  -6 -12    3.67    0.27
   6  -6 -11    1.30    0.16
   6   6 -11    1.20    0.12
  -6  -6 -11    1.08    0.16
   6   6 -11    1.14    0.11
  -6  -6 -10    1.02    0.14
   6  -6 -10    1.27    0.14
   6   6 -10    1.10    0.11
   6   6 -10    1.14    0.11
  -6   6 -10    1.10    0.13
   6   6  -9   11.54    0.38
   6   6  -9   12.44    0.36
  -6  -6  -9   12.16    0.46
  -6  -6  -9   12.47    0.34
   6  -6  -9   12.69    0.44
  -6   6  -9   11.58    0.42
  -6   6  -8    7.96    0.32
   6   6  -8    7.62    0.25
  -6  -6  -8    7.51    0.25
   6   6  -8    8.04    0.30
  -6  -6  -8    7.49    0.34
  -6  -6  -7   11.56    0.40
   6   6  -7   11.22    0.30
   6   6  -7   11.08    0.36
  -6   6  -7   11.96    0.38
   6   6  -7   11.33    0.38
  -6  -6  -7   11.38    0.33
   6   6  -6    7.64    0.28
   6  -6  -6    7.10    0.26
   6   6  -6    7.17    0.20
  -6  -6  -6    7.17    0.26
  -6  -6  -6    7.27    0.30
  -6  -6  -6    7.12    0.25
   6   6  -6    7.33    0.28
  -6  -6  -5    4.05    0.18
  -6   6  -5    3.99    0.20
   6  -6  -5    3.97    0.18
   6   6  -5    4.02    0.19
   6   6  -5    4.16    0.13
  -6  -6  -5    4.03    0.20
   6   6  -5    4.05    0.20
  -6  -6  -5    4.09    0.17
  -6   6  -4    3.44    0.17
  -6  -6  -4    3.65    0.18
   6   6  -4    3.68    0.17
  -6  -6  -4    3.53    0.15
   6   6  -4    3.77    0.18
   6  -6  -4    3.73    0.16
   6   6  -4    3.78    0.19
  -6  -6  -4    3.54    0.17
   6  -6  -4    3.58    0.15
   6  -6  -3   18.20    0.34
  -6  -6  -3   18.39    0.45
   6   6  -3   18.72    0.43
  -6  -6  -3   18.30    0.46
   6   6  -3   17.21    0.41
  -6   6  -3   18.02    0.43
   6   6  -3   18.26    0.31
   6  -6  -3   17.95    0.41
   6   6  -2    3.70    0.14
   6  -6  -2    3.53    0.14
  -6  -6  -2    3.62    0.15
  -6   6  -2    3.48    0.10
  -6  -6  -2    3.93    0.18
  -6  -6  -1   14.84    0.40
  -6   6  -1   15.07    0.31
   6   6   0   18.31    0.38
  -6   6   0   18.60    0.39
   6   6   0   18.41    0.40
  -6  -6   0   19.03    0.34
  -6  -6   0   18.95    0.47
  -6  -6   0   17.56    0.39
   6   6   1   13.48    0.29
   6   6   1   12.62    0.32
  -6   6   1   13.51    0.32
  -6  -6   1   13.41    0.37
   6   6   1   12.55    0.31
   6   6   2    3.62    0.18
  -6  -6   2    3.59    0.18
   6   6   2    3.79    0.14
   6   6   2    3.70    0.15
  -6   6   2    3.59    0.15
   6   6   2    3.89    0.11
   6   6   3   18.43    0.43
   6   6   3   18.02    0.42
   6   6   3   19.36    0.48
  -6   6   4    3.48    0.17
   6   6   4    3.57    0.15
   6   6   4    3.56    0.17
  -6  -6   4    3.73    0.17
  -6   6   5    4.21    0.20
   6   6   5    4.09    0.20
  -6   6   5    4.10    0.13
   6   6   5    4.52    0.17
   6  -6   6    7.24    0.26
  -6   6   6    7.25    0.29
  -6  -6   6    7.88    0.18
  -6   6   6    7.20    0.21
   6   6   6    7.07    0.16
   6   6   6    6.82    0.24
   6   6   6    7.20    0.29
  -6   6   6    8.18    0.26
   6  -6   7   12.27    0.39
   6   6   7   11.69    0.26
   6   6   7   11.81    0.41
  -6  -6   7   11.94    0.43
  -6  -6   7   11.91    0.27
  -6   6   7   11.94    0.32
  -6   6   7   12.36    0.36
   6  -6   7   11.73    0.37
   6  -6   7   11.30    0.26
  -6   6   7   11.21    0.38
   6   6   7   11.52    0.33
  -6  -6   8    9.12    0.38
   6  -6   8    8.60    0.34
   6  -6   8    8.37    0.32
   6   6   8    8.01    0.28
  -6  -6   8    9.06    0.24
  -6   6   8    9.26    0.32
   6   6   8    9.37    0.37
  -6  -6   8    8.70    0.32
   6   6   8    9.20    0.37
  -6   6   8    8.51    0.33
  -6  -6   8    9.44    0.36
  -6   6   9   13.36    0.41
  -6  -6   9   12.49    0.32
  -6   6   9   11.87    0.42
   6  -6   9   11.44    0.24
   6   6   9   12.70    0.37
  -6  -6   9   12.21    0.48
   6  -6   9   12.09    0.41
  -6   6   9   12.83    0.41
  -6   6   9   11.70    0.36
   6  -6  10    1.07    0.06
  -6   6  10    1.13    0.13
  -6   6  10    1.06    0.10
  -6  -6  10    1.10    0.09
   6  -6  10    1.28    0.14
  -6   6  10    1.04    0.13
   6   6  10    1.00    0.10
   6  -6  11    1.31    0.15
  -6  -6  11    1.07    0.10
   6  -6  11    1.17    0.06
   6   6  11    1.21    0.12
  -6   6  11    1.09    0.14
  -6   6  11    1.17    0.12
   6   6  12    3.68    0.21
   6  -6  12    3.25    0.12
  -6  -6  12    3.10    0.17
  -6   6  12    3.07    0.23
   6   6  13    2.05    0.16
  -6   6  13    1.66    0.18
   6   6  14    0.20    0.07
  -6   6  14    0.29    0.10
  -6  -6  15    0.28    0.09
  -6   6  15    0.22    0.09
  -6   6  16    0.45    0.12
   7  -6 -16    1.01    0.18
   7  -6 -15    0.55    0.14
   7  -6 -14    0.24    0.12
  -6  -7 -14    0.14    0.10
   7  -6 -13    0.96    0.15
  -6  -7 -13    1.12    0.17
   6   7 -13    0.99    0.12
  -6  -7 -12    7.88    0.41
   7  -6 -12    8.67    0.42
   6   7 -12    7.60    0.29
   6   7 -12    8.51    0.33
  -6  -7 -11    1.22    0.16
   6   7 -11    1.40    0.12
   6   7 -11    1.47    0.13
   7  -6 -11    1.36    0.17
   6   7 -10    0.10    0.06
   7  -6 -10    0.03    0.07
  -7   6 -10    0.15    0.07
  -6  -7 -10    0.04    0.08
   6   7 -10    0.10    0.05
  -6  -7 -10    0.11    0.04
  -7   6  -9    4.97    0.26
  -6  -7  -9    5.08    0.24
   6   7  -9    4.81    0.20
  -6  -7  -9    4.58    0.20
  -6  -7  -9    4.74    0.28
   6   7  -9    4.73    0.23
   6   7  -8    5.04    0.24
  -7   6  -8    5.12    0.25
  -6  -7  -8    5.12    0.21
  -6  -7  -8    5.19    0.27
  -6  -7  -8    5.01    0.23
   6   7  -8    4.62    0.18
  -6  -7  -7    6.76    0.31
  -7   6  -7    7.04    0.28
   6   7  -7    6.84    0.29
   6   7  -7    6.93    0.21
   6   7  -7    7.02    0.28
  -6  -7  -7    6.42    0.25
  -7   6  -6    3.96    0.22
   6   7  -6    4.15    0.21
  -6  -7  -6    3.86    0.22
   6   7  -6    4.02    0.14
   6   7  -6    4.06    0.21
   7  -6  -6    4.12    0.20
  -6  -7  -6    4.18    0.20
  -6  -7  -5    0.36    0.07
  -7   6  -5    0.35    0.07
   7  -6  -5    0.49    0.07
  -6  -7  -5    0.35    0.07
   6   7  -5    0.43    0.04
   6   7  -5    0.41    0.07
   6   7  -5    0.43    0.08
  -6  -7  -5    0.45    0.06
   7  -6  -4    5.63    0.20
  -7   6  -4    5.45    0.22
  -6  -7  -4    5.13    0.22
   7  -6  -4    5.27    0.15
   6   7  -4    5.30    0.21
  -6  -7  -4    5.37    0.20
   6   7  -4    4.99    0.23
  -6  -7  -4    4.87    0.22
   7  -6  -4    5.19    0.20
   6   7  -4    5.44    0.22
   6   7  -3   12.28    0.22
  -6  -7  -3   13.08    0.38
   7  -6  -3   13.05    0.26
   6   7  -3   12.80    0.35
   7  -6  -3   12.77    0.33
   6   7  -3   12.92    0.33
  -6  -7  -3   12.94    0.35
  -7   6  -3   12.64    0.23
  -7   6  -3   13.97    0.35
   6   7  -3   13.04    0.39
  -6  -7  -2    5.75    0.20
  -6  -7  -2    5.61    0.23
   6   7  -2    5.47    0.22
   7  -6  -2    5.61    0.18
   6   7  -2    5.46    0.13
   6   7  -2    5.49    0.19
  -7   6  -2    5.73    0.14
  -6  -7  -1   22.49    0.48
  -6  -7  -1   24.51    0.57
   6   7  -1   23.55    0.43
  -7   6  -1   23.24    0.45
   6   7  -1   23.54    0.52
  -6  -7   0   29.19    0.65
   6   7   0   28.93    0.57
   6   7   0   28.09    0.54
  -6  -7   0   28.51    0.49
   6   7   1   24.51    0.44
   6   7   1   24.40    0.52
   6   7   1   24.23    0.47
   6   7   1   23.21    0.50
  -6  -7   1   23.64    0.58
  -6  -7   2    5.65    0.24
   6   7   2    6.15    0.21
   6   7   2    5.72    0.15
   6   7   2    5.83    0.18
   6   7   2    5.90    0.24
   6   7   3   12.88    0.39
  -6  -7   3   12.97    0.39
   6   7   3   12.78    0.34
   6   7   3   13.25    0.25
   6   7   3   13.35    0.34
   6   7   4    5.46    0.22
   6   7   4    5.82    0.21
  -6  -7   4    6.09    0.22
  -6  -7   5    0.50    0.08
   6   7   5    0.28    0.05
   6   7   6    3.91    0.11
  -7   6   6    3.96    0.15
  -7   6   6    4.47    0.19
  -7   6   6    4.00    0.21
   6   7   6    4.36    0.19
  -6  -7   6    4.32    0.22
   7  -6   6    4.25    0.20
   7  -6   7    7.67    0.30
   7  -6   7    7.32    0.29
   6   7   7    7.54    0.26
  -6  -7   7    7.53    0.31
  -7   6   7    7.72    0.27
  -7   6   7    6.93    0.23
  -6  -7   7    7.59    0.19
  -6  -7   7    7.66    0.34
  -7   6   7    7.20    0.30
   6   7   7    7.03    0.18
   6   7   8    5.28    0.16
   6   7   8    5.33    0.22
  -6  -7   8    5.17    0.17
   6   7   8    5.57    0.28
  -6  -7   8    5.48    0.29
   7  -6   8    5.44    0.26
  -6  -7   8    5.25    0.25
  -7   6   8    5.37    0.24
   7  -6   8    5.81    0.27
  -7   6   8    5.09    0.26
  -6  -7   8    5.48    0.28
  -6  -7   9    5.31    0.18
  -7   6   9    4.95    0.22
   6   7   9    5.65    0.24
  -7   6   9    5.71    0.26
   7  -6   9    5.53    0.27
  -7   6   9    5.28    0.27
   6   7  10    0.13    0.06
  -7   6  10    0.04    0.07
   7  -6  10    0.05    0.01
  -6  -7  10    0.13    0.05
  -7   6  10    0.07    0.05
   7  -6  10    0.08    0.06
  -7   6  11    1.48    0.13
   6   7  11    1.75    0.14
  -6  -7  11    1.38    0.10
   7  -6  11    1.34    0.05
  -7   6  11    1.30    0.15
   6   7  12    8.28    0.33
  -6  -7  12    7.89    0.28
  -7   6  12    7.90    0.38
   6   7  13    1.13    0.13
  -7   6  13    0.72    0.13
   6   7  14    0.27    0.09
  -7   6  14    0.02    0.08
  -7   6  15    0.39    0.11
  -6  -7  15    0.76    0.12
  -7   6  16    1.03    0.16
   7  -5 -16    0.43    0.13
   7  -5 -15    1.13    0.18
  -5  -7 -15    1.05    0.18
   7  -5 -14    0.48    0.13
  -5  -7 -14    0.98    0.17
   7  -5 -13    2.49    0.23
  -5  -7 -13    2.54    0.24
   5   7 -12    1.78    0.15
   7  -5 -12    1.94    0.20
  -5  -7 -12    1.73    0.21
  -5  -7 -11    0.39    0.11
   5   7 -11    0.29    0.06
   7  -5 -11    0.49    0.11
  -5  -7 -11    0.32    0.05
   5   7 -11    0.52    0.08
  -7   5 -10    0.88    0.12
  -5  -7 -10    0.86    0.08
  -5  -7 -10    0.92    0.14
   5   7 -10    0.75    0.09
   7  -5 -10    0.84    0.12
   5   7 -10    0.94    0.10
   5   7  -9   20.06    0.49
  -5  -7  -9   20.17    0.62
   5   7  -9   19.78    0.53
  -5  -7  -9   20.39    0.50
  -7   5  -9   20.23    0.57
  -7   5  -8    0.50    0.08
  -5  -7  -8    0.43    0.09
   5   7  -8    0.40    0.07
   5   7  -8    0.46    0.06
  -5  -7  -8    0.51    0.07
  -5  -7  -8    0.38    0.07
   5   7  -7   23.77    0.60
  -7   5  -7   24.93    0.60
  -5  -7  -7   24.27    0.65
  -5  -7  -7   23.81    0.57
   5   7  -7   24.39    0.50
   7  -5  -6   11.44    0.36
   5   7  -6   11.21    0.26
   5   7  -6   11.64    0.37
   5   7  -6   11.23    0.36
  -5  -7  -6   11.44    0.35
  -7   5  -6   11.52    0.40
  -5  -7  -6   10.69    0.38
   5   7  -5   19.48    0.37
   5   7  -5   20.16    0.51
   5   7  -5   20.46    0.50
   7  -5  -5   19.49    0.48
  -5  -7  -5   19.77    0.52
  -5  -7  -5   19.20    0.46
  -7   5  -5   20.25    0.53
  -5  -7  -5   20.37    0.50
   5   7  -4   11.00    0.36
  -5  -7  -4   10.79    0.33
  -5  -7  -4   10.67    0.33
  -7   5  -4   10.39    0.33
   7  -5  -4   10.70    0.25
   7  -5  -4   10.38    0.30
   5   7  -4   10.67    0.31
   5   7  -4   10.67    0.34
   7  -5  -4   10.45    0.29
  -5  -7  -4   11.16    0.30
  -5  -7  -3   12.12    0.34
   5   7  -3   12.73    0.37
   7  -5  -3   12.10    0.26
  -7   5  -3   12.68    0.33
   5   7  -3   12.23    0.32
   5   7  -3   12.15    0.37
   7  -5  -3   12.46    0.31
   5   7  -3   12.30    0.33
  -5  -7  -3   12.69    0.37
   5   7  -2    1.24    0.08
  -5  -7  -2    1.25    0.10
   7  -5  -2    1.22    0.08
  -5  -7  -2    1.26    0.09
   5   7  -2    1.02    0.09
   5   7  -1   62.22    1.12
  -5  -7  -1   62.98    1.18
   5   7  -1   62.69    1.02
  -5  -7  -1   61.72    1.08
   5   7  -1   62.02    1.06
  -5  -7   0   26.64    0.60
   5   7   0   25.14    0.49
   5   7   0   26.62    0.53
   5   7   0   26.51    0.54
  -5  -7   0   26.12    0.49
   5   7   1   65.86    1.13
   5   7   1   63.70    1.08
   5   7   1   60.69    1.10
  -5  -7   1   61.67    1.20
   5   7   1   65.34    1.05
   5   7   2    1.20    0.07
   5   7   2    1.22    0.08
  -5  -7   2    1.10    0.10
   5   7   2    1.25    0.11
  -5  -7   3   12.51    0.37
   5   7   3   12.59    0.33
  -5  -7   3   13.43    0.33
   5   7   4   11.33    0.31
  -5  -7   4   11.36    0.32
  -5  -7   5   20.99    0.52
   5   7   5   20.09    0.48
  -7   5   5   21.35    0.47
  -7   5   6   11.81    0.30
  -5  -7   6   12.16    0.25
  -7   5   6   12.78    0.34
  -5  -7   6   12.46    0.39
   7  -5   6   11.69    0.36
   5   7   6   11.66    0.34
  -5  -7   7   27.33    0.71
  -7   5   7   27.38    0.60
  -7   5   7   25.43    0.55
  -5  -7   7   26.17    0.49
   5   7   7   25.50    0.59
   7  -5   7   25.08    0.63
   5   7   7   24.66    0.50
  -5  -7   7   26.84    0.66
  -7   5   8    0.54    0.09
   5   7   8    0.57    0.08
  -7   5   8    0.62    0.08
  -5  -7   8    0.53    0.10
   7  -5   8    0.61    0.10
  -5  -7   8    0.61    0.09
   5   7   8    0.52    0.06
   7  -5   8    0.58    0.10
  -5  -7   8    0.48    0.05
  -5  -7   8    0.59    0.10
  -5  -7   9   21.05    0.46
   5   7   9   20.54    0.46
   7  -5   9   20.03    0.36
   5   7   9   19.19    0.52
  -7   5   9   21.20    0.55
  -7   5   9   20.38    0.59
  -5  -7   9   21.08    0.64
  -7   5   9   20.07    0.51
   7  -5   9   20.81    0.59
   5   7  10    0.98    0.11
  -7   5  10    1.00    0.10
   7  -5  10    0.96    0.12
   7  -5  10    0.87    0.05
  -5  -7  10    0.96    0.08
  -7   5  10    0.81    0.11
   5   7  10    0.84    0.08
  -7   5  11    0.60    0.10
   5   7  11    0.60    0.08
  -5  -7  11    0.43    0.07
   7  -5  11    0.42    0.04
   5   7  11    0.51    0.09
  -7   5  11    0.60    0.11
   7  -5  12    1.61    0.08
  -7   5  12    1.72    0.18
   5   7  12    2.00    0.16
  -5  -7  12    1.68    0.12
  -7   5  13    2.29    0.20
   5   7  13    2.59    0.19
   5   7  14    0.60    0.11
  -7   5  14    0.70    0.14
   5   7  15    1.24    0.14
  -7   5  15    0.87    0.14
  -7   5  16    0.27    0.10
   7  -4 -17    0.12    0.11
   7  -4 -16    0.60    0.14
   7  -4 -15    1.40    0.19
  -4  -7 -15    1.30    0.19
  -4  -7 -14    0.40    0.13
   7  -4 -14    0.57    0.12
   7  -4 -13    0.58    0.12
  -4  -7 -13    0.53    0.13
  -4  -7 -12    2.03    0.10
  -4  -7 -12    2.22    0.23
   7  -4 -12    2.13    0.20
   4   7 -11    4.64    0.22
  -4  -7 -11    5.11    0.32
   7  -4 -11    4.88    0.29
  -4  -7 -11    4.53    0.19
   4   7 -10    3.17    0.17
   4   7 -10    2.80    0.16
  -4  -7 -10    3.00    0.23
  -4  -7 -10    3.12    0.16
   7  -4 -10    3.30    0.22
  -7   4  -9    0.11    0.06
  -4  -7  -9    0.09    0.05
   4   7  -9    0.14    0.05
  -4  -7  -9    0.13    0.08
   4   7  -9    0.09    0.05
   4   7  -8    0.40    0.07
  -7   4  -8    0.50    0.08
  -4  -7  -8    0.51    0.08
  -4  -7  -8    0.42    0.07
  -4  -7  -8    0.49    0.10
   4   7  -8    0.46    0.06
   4   7  -7   10.04    0.32
  -4  -7  -7    9.88    0.37
  -4  -7  -7   10.14    0.32
  -7   4  -7    9.94    0.33
   4   7  -7   10.00    0.27
   4   7  -6    1.03    0.10
   4   7  -6    1.32    0.07
  -4  -7  -6    1.25    0.11
  -4  -7  -6    1.19    0.12
   4   7  -6    1.19    0.11
   7  -4  -6    1.24    0.11
  -4  -7  -5    1.11    0.09
   4   7  -5    1.11    0.05
  -4  -7  -5    1.32    0.11
   4   7  -5    1.11    0.10
  -4  -7  -5    0.98    0.10
  -7   4  -5    1.12    0.11
   4   7  -5    1.25    0.11
   4   7  -5    1.11    0.11
   7  -4  -5    1.08    0.10
  -7   4  -4    0.04    0.03
   7  -4  -4    0.04    0.03
   4   7  -4    0.04    0.04
   4   7  -4    0.04    0.04
   7  -4  -4    0.02    0.02
   4   7  -4    0.06    0.04
  -4  -7  -4    0.05    0.04
   7  -4  -4    0.07    0.04
  -4  -7  -4   -0.02    0.04
  -7   4  -3    6.34    0.22
   7  -4  -3    6.49    0.16
   4   7  -3    6.36    0.24
   4   7  -3    6.03    0.21
   4   7  -3    5.93    0.24
   7  -4  -3    6.19    0.20
  -4  -7  -3    6.25    0.22
  -4  -7  -3    6.13    0.24
  -4  -7  -2    1.10    0.10
  -4  -7  -2    1.18    0.09
   4   7  -2    1.16    0.08
   4   7  -2    1.16    0.08
   4   7  -2    1.14    0.09
   4   7  -1    2.17    0.09
   4   7  -1    2.20    0.07
   4   7  -1    2.24    0.12
  -4  -7  -1    2.20    0.14
  -4  -7  -1    2.29    0.11
   4   7   0   56.47    0.96
   4   7   0   57.12    1.01
  -4  -7   0   56.77    1.09
  -4  -7   0   57.70    0.96
   4   7   0   58.61    1.01
   4   7   1    2.33    0.11
   4   7   1    2.21    0.11
  -4  -7   1    2.37    0.14
  -4  -7   2    1.50    0.08
   4   7   2    1.57    0.09
  -4  -7   2    1.55    0.09
  -4  -7   2    1.41    0.11
  -4  -7   3    6.27    0.24
   4   7   3    6.43    0.21
  -4  -7   3    6.67    0.21
  -4  -7   4    0.03    0.03
  -4  -7   4    0.02    0.03
   4   7   4    0.00    0.03
  -7   4   5    1.46    0.09
   4   7   5    1.20    0.09
  -4  -7   5    1.19    0.10
  -4  -7   5    1.32    0.05
   4   7   6    1.33    0.10
  -4  -7   6    1.27    0.07
  -4  -7   6    1.38    0.12
   7  -4   6    1.48    0.12
  -7   4   6    1.52    0.09
  -7   4   6    1.50    0.11
  -4  -7   7   10.88    0.39
   7  -4   7   10.20    0.35
  -4  -7   7   10.46    0.25
  -7   4   7   10.49    0.29
  -7   4   7   10.68    0.32
  -4  -7   7   10.48    0.37
   7  -4   7    9.45    0.19
   4   7   7   10.43    0.32
   4   7   8    0.39    0.06
   7  -4   8    0.39    0.08
   7  -4   8    0.48    0.09
  -4  -7   8    0.24    0.07
  -4  -7   8    0.37    0.05
  -4  -7   8    0.36    0.08
   4   7   8    0.40    0.07
  -4  -7   8    0.48    0.08
   7  -4   8    0.44    0.03
  -7   4   8    0.48    0.08
  -4  -7   9    0.03    0.04
  -7   4   9    0.09    0.07
  -4  -7   9    0.21    0.09
   4   7   9    0.12    0.05
  -7   4   9    0.16    0.06
   7  -4   9    0.14    0.07
   4   7   9    0.11    0.06
   7  -4   9    0.06    0.02
  -7   4   9    0.20    0.07
  -4  -7  10    3.23    0.16
   7  -4  10    3.30    0.11
  -7   4  10    3.57    0.20
   7  -4  10    3.36    0.23
   4   7  10    3.51    0.20
  -7   4  10    3.18    0.22
  -7   4  10    3.55    0.19
   4   7  10    3.42    0.17
   4   7  11    4.40    0.21
  -7   4  11    4.77    0.24
  -7   4  11    4.31    0.26
  -4  -7  11    4.69    0.21
   4   7  11    4.66    0.24
   7  -4  11    4.34    0.14
   7  -4  12    2.15    0.10
  -4  -7  12    2.08    0.15
  -7   4  12    2.37    0.21
   4   7  12    2.45    0.18
  -7   4  13    0.43    0.11
   4   7  13    0.67    0.10
  -7   4  14    0.31    0.09
  -4  -7  14    0.57    0.11
   4   7  14    0.40    0.09
  -7   4  15    1.36    0.17
   4   7  15    1.25    0.15
  -7   4  16    0.48    0.12
   7  -3 -17    0.09    0.11
   7  -3 -16    0.36    0.12
   7  -3 -15   -0.05    0.09
  -3  -7 -15    0.18    0.10
  -3  -7 -14    0.93    0.17
   7  -3 -14    1.17    0.17
  -3  -7 -13    3.90    0.30
   7  -3 -13    3.97    0.28
  -3  -7 -12    0.81    0.15
  -3  -7 -12    0.53    0.06
   7  -3 -12    0.62    0.12
  -3  -7 -11   11.11    0.47
   7  -3 -11   10.81    0.43
  -3  -7 -11   10.45    0.31
  -3  -7 -10    0.42    0.07
  -3  -7 -10    0.32    0.10
   7  -3 -10    0.67    0.11
   3   7  -9    3.62    0.17
  -3  -7  -9    3.64    0.18
  -3  -7  -9    3.68    0.24
  -3  -7  -8    0.09    0.04
   3   7  -8    0.16    0.05
  -7   3  -8    0.17    0.06
  -3  -7  -8    0.19    0.07
   3   7  -8    0.18    0.05
   3   7  -7    5.67    0.19
  -7   3  -7    5.88    0.23
   3   7  -7    5.50    0.22
  -3  -7  -7    5.69    0.23
  -3  -7  -7    5.61    0.27
   3   7  -6    6.54    0.18
  -3  -7  -6    6.57    0.25
  -3  -7  -6    6.41    0.27
   3   7  -6    6.58    0.29
   7  -3  -6    5.97    0.25
  -7   3  -6    6.47    0.23
   3   7  -6    6.27    0.24
   3   7  -5   15.56    0.46
   3   7  -5   15.71    0.42
   7  -3  -5   15.22    0.41
  -3  -7  -5   15.93    0.42
  -7   3  -5   15.94    0.45
   7  -3  -5   14.96    0.36
   3   7  -5   15.43    0.41
  -3  -7  -5   15.06    0.43
  -3  -7  -5   15.03    0.40
   3   7  -4    3.06    0.17
  -7   3  -4    3.15    0.17
  -3  -7  -4    3.17    0.16
  -3  -7  -4    3.28    0.17
   7  -3  -4    3.15    0.12
   7  -3  -4    3.34    0.15
   3   7  -4    3.61    0.17
   7  -3  -4    3.18    0.14
   3   7  -4    3.39    0.16
   3   7  -3   42.07    0.83
  -3  -7  -3   41.33    0.83
  -7   3  -3   41.63    0.79
   7  -3  -3   40.76    0.71
   3   7  -3   41.09    0.82
   7  -3  -3   41.47    0.74
  -7   3  -3   39.69    0.65
   3   7  -3   40.18    0.77
  -3  -7  -3   41.72    0.80
   3   7  -2    0.92    0.07
   3   7  -2    0.80    0.08
  -3  -7  -2    0.80    0.07
  -3  -7  -2    0.92    0.09
   3   7  -1    6.67    0.17
  -3  -7  -1    6.72    0.19
   3   7  -1    6.62    0.20
  -3  -7  -1    6.75    0.25
   3   7  -1    7.08    0.22
  -3  -7   0    4.14    0.19
   3   7   0    4.10    0.15
   3   7   0    4.35    0.11
  -3  -7   0    4.12    0.13
  -3  -7   1    7.81    0.27
  -3  -7   1    7.97    0.17
   3   7   1    8.16    0.22
  -3  -7   2    1.03    0.07
   3   7   2    0.94    0.07
  -3  -7   2    0.93    0.09
  -3  -7   2    0.90    0.07
  -3  -7   2    0.86    0.04
  -3  -7   3   42.15    0.83
   3   7   3   42.41    0.79
  -3  -7   3   41.28    0.79
  -3  -7   4    3.83    0.17
  -3  -7   4    3.74    0.17
   3   7   4    3.62    0.16
  -3  -7   4    3.69    0.08
  -7   3   5   16.12    0.37
  -3  -7   5   16.62    0.44
   3   7   5   15.94    0.40
  -3  -7   5   15.84    0.41
   7  -3   5   15.04    0.42
  -7   3   6    6.17    0.20
   3   7   6    5.88    0.23
   7  -3   6    6.09    0.13
   7  -3   6    6.49    0.26
  -7   3   6    6.55    0.22
   7  -3   7    5.64    0.14
   3   7   7    5.66    0.23
  -3  -7   7    5.49    0.26
   7  -3   7    5.89    0.26
  -7   3   7    5.88    0.21
  -7   3   7    5.88    0.22
   7  -3   8    0.17    0.03
   7  -3   8    0.22    0.07
  -7   3   8    0.17    0.05
   7  -3   8    0.23    0.08
   3   7   8    0.12    0.05
  -3  -7   8    0.15    0.06
  -3  -7   8    0.22    0.08
  -7   3   9    3.96    0.23
   3   7   9    3.68    0.18
   3   7   9    3.74    0.20
  -7   3   9    3.69    0.19
   7  -3   9    3.85    0.12
   7  -3   9    3.75    0.23
  -7   3   9    3.92    0.20
   3   7  10    0.48    0.08
  -7   3  10    0.41    0.08
   7  -3  10    0.43    0.04
  -7   3  10    0.52    0.09
   3   7  10    0.36    0.07
  -7   3  10    0.25    0.08
   7  -3  10    0.46    0.09
   3   7  11   10.89    0.38
  -7   3  11   10.39    0.42
   3   7  11   10.60    0.36
   7  -3  11   10.75    0.27
   3   7  12    0.62    0.09
   3   7  12    0.52    0.09
  -3  -7  12    0.38    0.07
   7  -3  12    0.57    0.06
  -7   3  12    0.58    0.11
  -7   3  13    3.98    0.27
   3   7  13    4.28    0.25
   3   7  14    1.10    0.14
  -3  -7  14    1.12    0.13
  -7   3  14    0.84    0.14
   3   7  15    0.11    0.06
  -7   3  15    0.10    0.08
  -7   3  16    0.21    0.09
   7  -2 -17    0.78    0.16
   7  -2 -16    0.06    0.08
  -2  -7 -16    0.07    0.09
   7  -2 -15    0.09    0.08
  -2  -7 -15    0.19    0.10
  -2  -7 -14    1.57    0.20
   7  -2 -14    1.90    0.20
   7  -2 -13    2.59    0.23
  -2  -7 -13    2.47    0.24
  -2  -7 -12    0.24    0.09
   7  -2 -12    0.30    0.09
  -2  -7 -12    0.18    0.04
  -2  -7 -11    1.01    0.09
   7  -2 -11    0.92    0.13
  -2  -7 -11    0.77    0.14
  -2  -7 -10    2.47    0.21
  -2  -7 -10    2.41    0.15
   7  -2 -10    2.06    0.17
   7  -2  -9    2.88    0.19
  -2  -7  -9    2.63    0.20
  -2  -7  -9    2.64    0.16
  -2  -7  -8    0.44    0.08
  -7   2  -8    0.44    0.08
  -2  -7  -8    0.56    0.10
  -7   2  -7    1.96    0.13
  -2  -7  -7    1.81    0.15
   2   7  -6    6.02    0.22
  -2  -7  -6    6.33    0.27
   7  -2  -6    6.38    0.26
  -7   2  -6    5.97    0.21
   2   7  -6    6.40    0.28
  -7   2  -5    5.58    0.24
  -2  -7  -5    5.29    0.23
   2   7  -5    5.40    0.24
   7  -2  -5    5.08    0.22
  -7   2  -5    5.51    0.13
  -2  -7  -5    5.50    0.21
   7  -2  -5    5.00    0.18
   2   7  -5    5.22    0.21
  -2  -7  -4    0.19    0.05
   7  -2  -4    0.15    0.04
   7  -2  -4    0.23    0.05
   7  -2  -4    0.23    0.04
  -7   2  -4    0.19    0.02
   2   7  -4    0.20    0.04
  -7   2  -4    0.19    0.05
   2   7  -4    0.21    0.04
   2   7  -4    0.18    0.05
   7  -2  -3    1.03    0.06
   2   7  -3    0.97    0.09
   2   7  -3    1.00    0.08
  -7   2  -3    1.00    0.08
   2   7  -3    1.13    0.09
  -7   2  -3    1.00    0.04
  -2  -7  -3    0.85    0.08
   7  -2  -3    1.08    0.07
   2   7  -2    2.62    0.11
  -2  -7  -2    2.72    0.12
   2   7  -2    2.73    0.14
   2   7  -1    8.87    0.23
   2   7  -1    9.04    0.22
  -2  -7  -1    9.07    0.23
  -2  -7  -1    8.79    0.29
   2   7  -1    8.97    0.17
  -2  -7   0    7.72    0.18
   2   7   0    7.75    0.21
   2   7   0    7.61    0.16
  -2  -7   0    7.70    0.26
   2   7   1    9.46    0.24
  -2  -7   1    9.25    0.21
  -2  -7   1    8.50    0.28
  -2  -7   2    2.45    0.14
  -2  -7   2    2.66    0.11
  -2  -7   2    2.59    0.08
   2   7   2    2.65    0.12
  -2  -7   2    2.52    0.11
  -2  -7   3    0.97    0.09
   2   7   3    1.26    0.09
  -2  -7   3    1.13    0.07
  -2  -7   3    1.13    0.07
  -2  -7   3    1.09    0.08
   2   7   4    0.17    0.04
  -2  -7   4    0.21    0.05
  -2  -7   4    0.25    0.05
  -2  -7   4    0.11    0.03
   7  -2   5    5.80    0.13
  -2  -7   5    5.37    0.20
  -7   2   5    6.05    0.19
  -2  -7   5    5.58    0.21
   2   7   5    5.65    0.21
   7  -2   5    5.34    0.22
  -2  -7   5    5.61    0.23
   7  -2   6    6.48    0.17
   7  -2   6    6.40    0.26
   7  -2   6    6.65    0.15
   2   7   6    6.94    0.25
  -7   2   6    6.65    0.22
  -7   2   6    6.98    0.22
  -7   2   7    2.16    0.13
   7  -2   7    1.93    0.08
   2   7   7    1.83    0.13
   7  -2   7    1.98    0.15
  -2  -7   7    2.20    0.16
  -7   2   8    0.50    0.07
   2   7   8    0.50    0.08
  -7   2   8    0.55    0.08
   7  -2   8    0.54    0.05
  -7   2   8    0.56    0.09
   7  -2   8    0.64    0.10
  -2  -7   8    0.45    0.08
   7  -2   8    0.50    0.09
  -2  -7   8    0.41    0.09
  -7   2   9    2.67    0.16
   7  -2   9    2.53    0.11
  -7   2   9    2.64    0.16
  -2  -7   9    2.78    0.20
  -7   2   9    2.49    0.18
   7  -2   9    2.65    0.19
   2   7   9    2.43    0.16
  -7   2  10    2.60    0.17
  -2  -7  10    2.50    0.20
   7  -2  10    2.25    0.11
   2   7  10    2.41    0.16
  -7   2  10    2.43    0.16
   7  -2  10    2.39    0.19
   2   7  10    2.25    0.16
   2   7  11    0.96    0.11
   2   7  11    0.96    0.12
   7  -2  11    0.92    0.07
  -7   2  11    0.79    0.12
   2   7  12    0.24    0.07
  -7   2  12   -0.02    0.09
   7  -2  12    0.18    0.04
   2   7  12    0.24    0.07
  -2  -7  13    2.45    0.17
   2   7  13    2.37    0.18
  -7   2  13    2.17    0.20
  -7   2  14    1.70    0.18
  -2  -7  14    1.76    0.15
   2   7  14    1.94    0.17
  -7   2  15    0.33    0.10
   2   7  15    0.25    0.09
  -7   2  16    0.21    0.11
   7  -1 -17    0.04    0.09
  -1  -7 -16    0.25    0.11
   7  -1 -16    0.13    0.10
  -1  -7 -15    0.24    0.12
   7  -1 -15    0.12    0.07
  -1  -7 -14    1.10    0.17
   7  -1 -14    1.09    0.16
  -1  -7 -13    0.95    0.16
   7  -1 -13    1.25    0.16
   7  -1 -12    2.56    0.21
  -1  -7 -12    2.34    0.22
  -1  -7 -12    2.14    0.13
  -1  -7 -11    2.49    0.22
   7  -1 -11    2.38    0.19
  -1  -7 -11    2.19    0.14
   7  -1 -10    2.00    0.16
  -1  -7 -10    1.99    0.19
  -1  -7 -10    1.97    0.14
  -1  -7  -9    0.83    0.12
   7  -1  -9    0.79    0.10
  -1  -7  -8    4.16    0.24
  -1  -7  -7    0.34    0.08
   1   7  -7    0.20    0.06
  -7   1  -7    0.22    0.04
   7  -1  -6   28.69    0.67
  -1  -7  -6   28.49    0.68
   1   7  -6   30.40    0.72
   7  -1  -6   28.22    0.62
  -7   1  -6   28.59    0.59
   1   7  -5   10.60    0.36
  -7   1  -5   10.75    0.23
  -1  -7  -5   11.09    0.34
   7  -1  -5   10.72    0.33
   7  -1  -5   10.11    0.29
  -7   1  -4    0.82    0.04
  -1  -7  -4    0.75    0.08
   1   7  -4    0.75    0.09
  -7   1  -4    0.72    0.08
   7  -1  -4    0.80    0.07
   7  -1  -4    1.02    0.07
   7  -1  -4    0.80    0.08
  -7   1  -3    5.19    0.13
  -7   1  -3    5.34    0.20
   7  -1  -3    5.16    0.16
   1   7  -3    5.42    0.21
  -1  -7  -3    5.09    0.19
   7  -1  -3    5.32    0.16
   1   7  -3    5.33    0.19
   1   7  -2   16.72    0.37
   1   7  -2   17.26    0.33
   1   7  -1    9.55    0.23
   1   7  -1    9.47    0.22
   1   7   0   69.46    1.12
   1   7   0   68.64    1.17
  -1  -7   0   70.96    1.09
  -1  -7   1    8.84    0.22
  -1  -7   1    9.21    0.28
   1   7   1    8.50    0.23
  -1  -7   1    8.99    0.20
  -1  -7   2   15.98    0.34
   1   7   2   15.95    0.36
  -1  -7   2   16.42    0.27
  -1  -7   2   15.66    0.40
  -1  -7   2   16.22    0.34
  -1  -7   3    4.74    0.11
  -1  -7   3    4.93    0.15
  -1  -7   3    4.81    0.15
  -1  -7   3    4.74    0.19
   1   7   3    4.44    0.17
   1   7   4    0.58    0.06
  -1  -7   4    0.47    0.05
  -1  -7   4    0.62    0.04
  -1  -7   4    0.57    0.07
   7  -1   5   10.98    0.23
   7  -1   5   10.12    0.33
  -7   1   5   10.77    0.27
  -1  -7   5   10.65    0.31
  -1  -7   5    9.92    0.29
   1   7   5    9.45    0.30
   7  -1   5   10.60    0.25
  -1  -7   5   10.99    0.25
  -7   1   6   29.67    0.59
   7  -1   6   29.43    0.68
  -1  -7   6   27.90    0.64
  -1  -7   6   28.03    0.56
  -1  -7   6   28.76    0.59
  -7   1   6   28.11    0.59
   7  -1   6   28.59    0.52
   7  -1   6   29.64    0.52
   1   7   6   27.90    0.63
   1   7   7    0.14    0.05
  -7   1   7    0.18    0.05
  -7   1   7    0.14    0.05
   7  -1   7    0.15    0.06
   7  -1   7    0.12    0.03
   1   7   8    4.80    0.22
  -7   1   8    5.08    0.21
   7  -1   8    4.52    0.15
  -1  -7   8    4.42    0.24
   7  -1   8    4.99    0.26
  -1  -7   8    4.59    0.24
  -7   1   8    4.78    0.24
  -7   1   8    4.80    0.21
   7  -1   8    4.91    0.26
   7  -1   9    0.76    0.11
  -1  -7   9    0.76    0.11
  -7   1   9    0.99    0.10
   7  -1   9    0.85    0.07
  -7   1   9    0.95    0.11
   1   7   9    0.72    0.10
  -7   1   9    0.92    0.10
   1   7   9    0.64    0.09
  -1  -7  10    2.14    0.19
  -7   1  10    2.50    0.16
  -7   1  10    2.23    0.16
   1   7  10    2.35    0.16
   1   7  10    2.14    0.16
   7  -1  10    2.22    0.11
   1   7  10    2.33    0.18
   7  -1  11    2.16    0.12
   1   7  11    2.21    0.17
   1   7  11    2.29    0.17
  -7   1  11    2.23    0.16
   1   7  12    2.11    0.17
   1   7  12    2.31    0.18
  -7   1  12    2.12    0.19
   7  -1  12    2.32    0.13
  -7   1  13    1.03    0.14
  -1  -7  13    1.00    0.11
   1   7  13    0.85    0.13
   7  -1  13    1.22    0.10
   1   7  14    0.77    0.12
  -7   1  14    0.74    0.13
   1   7  15    0.25    0.09
  -7   1  15    0.15    0.09
   1   7  16    0.17    0.08
  -7   1  16    0.09    0.08
   0  -7 -16    1.33    0.20
   7   0 -16    1.36    0.18
   7   0 -15    0.13    0.08
   0  -7 -15    0.04    0.09
   0  -7 -14   -0.01    0.10
   7   0 -14    0.10    0.09
   0  -7 -13    1.13    0.16
   7   0 -13    1.47    0.16
   0  -7 -12    5.67    0.34
   7   0 -12    5.81    0.31
   7   0 -12    5.39    0.24
   0  -7 -12    5.29    0.22
   0  -7 -11    0.34    0.10
   7   0 -11    0.08    0.06
   0  -7 -10    0.74    0.13
   7   0 -10    0.98    0.12
   7   0  -9    0.56    0.09
   0  -7  -9    0.57    0.11
   0   7  -8    8.75    0.37
   0  -7  -8    8.30    0.35
   0  -7  -7    1.58    0.14
   0   7  -7    1.85    0.16
   0   7  -6    8.10    0.31
   7   0  -6    7.55    0.26
  -7   0  -6    7.58    0.22
   0  -7  -6    7.45    0.29
  -7   0  -6    7.13    0.20
   7   0  -6    7.31    0.29
   7   0  -5    3.27    0.15
   7   0  -5    3.54    0.18
  -7   0  -5    3.19    0.11
   0  -7  -5    3.41    0.18
  -7   0  -5    3.31    0.12
   0   7  -5    3.45    0.19
   0  -7  -4    1.40    0.11
  -7   0  -4    1.27    0.11
  -7   0  -4    1.30    0.06
   7   0  -4    1.37    0.08
   7   0  -4    1.27    0.10
   7   0  -4    1.28    0.09
   0   7  -4    1.19    0.10
   7   0  -3    2.43    0.10
  -7   0  -3    2.31    0.08
  -7   0  -3    2.35    0.13
   7   0  -3    2.33    0.10
   0   7  -2    0.92    0.07
   0   7  -2    0.97    0.06
  -7   0  -2    1.03    0.07
   0   7  -2    1.00    0.06
  -7   0  -2    0.97    0.05
   0   7  -1    2.80    0.10
   0   7  -1    2.82    0.11
   0   7   0    3.15    0.12
   0   7   0    3.23    0.09
   0  -7   1    2.54    0.09
   0  -7   1    2.54    0.10
   0  -7   1    2.58    0.08
   0   7   1    2.67    0.11
   0  -7   2    1.04    0.06
   0   7   2    1.19    0.08
   0  -7   2    1.06    0.07
   0  -7   3    2.75    0.11
   0   7   3    2.77    0.13
   0  -7   3    2.73    0.10
   0   7   3    2.59    0.09
   0  -7   3    2.61    0.13
   0  -7   4    1.43    0.07
   0   7   4    1.39    0.08
   0  -7   4    1.34    0.10
   0   7   4    1.49    0.10
   7   0   4    1.47    0.07
   7   0   4    1.55    0.09
   0  -7   4    1.40    0.09
   0  -7   4    1.39    0.07
   0  -7   5    3.49    0.16
   0   7   5    3.17    0.16
   7   0   5    3.50    0.13
   7   0   5    3.41    0.11
  -7   0   5    3.62    0.13
   0  -7   5    3.44    0.15
   0  -7   5    3.32    0.12
   0   7   5    3.31    0.14
   7   0   6    8.08    0.30
   0  -7   6    8.05    0.23
   0   7   6    7.19    0.26
   0  -7   6    7.77    0.23
   7   0   6    8.02    0.20
  -7   0   6    8.06    0.23
   7   0   6    7.70    0.20
  -7   0   6    8.07    0.25
   0  -7   6    7.61    0.28
   0   7   6    7.35    0.25
   0   7   7    1.75    0.13
   0   7   7    1.77    0.13
   0  -7   7    2.01    0.11
  -7   0   7    1.86    0.11
   7   0   7    1.84    0.09
   7   0   7    1.93    0.15
  -7   0   8    8.45    0.33
   0  -7   8    8.43    0.34
  -7   0   8    9.04    0.28
   7   0   8    8.31    0.23
   0   7   8    8.44    0.31
   7   0   8    8.66    0.35
   7   0   8    8.67    0.36
  -7   0   8    8.64    0.30
   0  -7   8    8.19    0.33
  -7   0   9    0.60    0.08
   0   7   9    0.58    0.09
   0   7   9    0.57    0.09
  -7   0   9    0.52    0.08
   7   0   9    0.58    0.10
   0  -7   9    0.55    0.10
   7   0   9    0.57    0.06
  -7   0   9    0.83    0.11
   7   0  10    0.61    0.07
   0   7  10    0.73    0.10
   0   7  10    0.61    0.10
  -7   0  10    0.66    0.09
  -7   0  10    0.69    0.10
   0   7  11    0.20    0.08
  -7   0  11    0.17    0.06
   7   0  11    0.11    0.04
   0   7  11    0.23    0.08
   0  -7  12    5.33    0.23
   0   7  12    5.11    0.27
   0   7  12    5.21    0.28
   7   0  12    5.42    0.21
   0   7  13    1.07    0.13
  -7   0  13    0.88    0.13
   7   0  13    1.21    0.10
   0  -7  13    1.26    0.11
  -7   0  14    0.23    0.09
   0   7  14    0.17    0.07
   0   7  15    0.07    0.06
  -7   0  15    0.12    0.08
   0   7  16    1.54    0.17
  -7   0  16    1.18    0.16
   7   1 -16    0.04    0.07
   1  -7 -16    0.00    0.09
   1  -7 -15    0.22    0.12
   7   1 -15    0.39    0.11
   7   1 -14    0.01    0.07
   1  -7 -14    0.09    0.10
   7   1 -13    0.95    0.13
   1  -7 -13    1.04    0.16
   1  -7 -13    0.89    0.09
   7   1 -12    4.77    0.23
   7   1 -12    5.30    0.29
   1  -7 -12    5.45    0.33
   7   1 -11    3.59    0.23
   7   1 -11    3.42    0.19
   1  -7 -11    2.99    0.24
   1  -7 -10    5.73    0.31
   7   1 -10    5.05    0.26
   7   1  -9    1.53    0.13
   1  -7  -9    1.40    0.15
   1  -7  -8    5.74    0.28
   7   1  -8    6.15    0.25
  -1   7  -8    6.17    0.30
   1  -7  -7    0.29    0.07
  -7  -1  -7    0.27    0.04
  -1   7  -7    0.31    0.08
   1  -7  -6    0.09    0.05
  -7  -1  -6    0.11    0.03
   7   1  -6    0.15    0.05
  -1   7  -6    0.10    0.06
   7   1  -6    0.09    0.04
  -7  -1  -5   13.55    0.29
  -7  -1  -5   12.66    0.29
  -1   7  -5   13.35    0.40
   7   1  -5   13.74    0.39
   7   1  -5   13.41    0.35
  -7  -1  -4   20.12    0.49
   7   1  -4   19.05    0.40
  -7  -1  -4   18.87    0.38
   7   1  -4   18.85    0.43
   7   1  -4   19.10    0.46
  -7  -1  -3    9.32    0.28
   7   1  -3    9.12    0.26
  -7  -1  -3    8.94    0.21
  -1   7  -3    9.29    0.25
   7   1  -3    9.17    0.24
   7   1  -3    9.07    0.21
  -1   7  -2   25.58    0.48
  -7  -1  -2   24.47    0.47
  -1   7  -2   25.55    0.47
  -7  -1  -2   26.49    0.52
  -1   7  -1    1.79    0.08
  -1   7  -1    1.88    0.08
  -1   7   0   13.04    0.29
  -1   7   0   13.37    0.26
   1  -7   0   13.83    0.28
  -1   7   1    1.39    0.08
   1  -7   1    1.31    0.07
   1  -7   1    1.35    0.07
   1  -7   2   25.99    0.51
  -1   7   2   25.68    0.53
   1  -7   2   26.34    0.48
   7   1   3   10.10    0.23
   1  -7   3   10.20    0.22
  -1   7   3    9.56    0.21
   7   1   3   10.09    0.27
   1  -7   3    9.72    0.27
  -1   7   3    9.89    0.28
   1  -7   4   19.45    0.45
  -1   7   4   19.42    0.40
   7   1   4   19.70    0.43
   7   1   4   20.38    0.39
   1  -7   4   19.19    0.39
  -1   7   4   20.03    0.46
   1  -7   4   19.85    0.44
   1  -7   4   19.91    0.38
   7   1   5   13.69    0.30
   7   1   5   13.40    0.32
  -1   7   5   13.49    0.34
   1  -7   5   13.67    0.32
   1  -7   5   14.02    0.34
  -1   7   5   14.29    0.38
   1  -7   5   13.66    0.37
  -1   7   6    0.16    0.04
   1  -7   6    0.19    0.06
   7   1   6    0.21    0.04
  -7  -1   6    0.24    0.04
  -1   7   6    0.21    0.06
   1  -7   6    0.14    0.04
   1  -7   6    0.21    0.04
   7   1   6    0.20    0.03
   1  -7   7    0.40    0.06
  -1   7   7    0.21    0.06
   7   1   7    0.37    0.05
  -7  -1   7    0.46    0.06
   7   1   7    0.41    0.08
  -1   7   7    0.40    0.06
  -7  -1   8    6.26    0.25
   7   1   8    6.18    0.29
   7   1   8    6.54    0.31
  -7  -1   8    6.30    0.22
  -7  -1   8    6.24    0.28
  -1   7   8    5.84    0.26
   1  -7   8    6.40    0.29
   1  -7   8    6.11    0.23
   1  -7   8    6.19    0.28
   7   1   8    6.17    0.20
   1  -7   9    1.30    0.14
   7   1   9    1.25    0.09
  -7  -1   9    1.28    0.16
  -7  -1   9    1.31    0.11
  -7  -1   9    1.30    0.14
  -1   7   9    1.38    0.13
  -7  -1   9    1.26    0.12
   1  -7   9    1.25    0.11
   7   1   9    1.22    0.14
  -1   7   9    1.29    0.12
  -7  -1  10    5.72    0.23
  -1   7  10    5.29    0.27
  -1   7  10    5.07    0.26
   7   1  10    5.07    0.19
  -7  -1  11    3.65    0.19
   7   1  11    3.26    0.16
  -1   7  11    3.17    0.20
  -1   7  11    3.04    0.20
   1  -7  11    3.01    0.16
  -1   7  12    4.75    0.27
   1  -7  12    4.72    0.20
  -1   7  12    4.69    0.27
   7   1  12    4.65    0.20
   1  -7  13    1.06    0.10
   7   1  13    1.05    0.10
  -7  -1  13    0.94    0.14
  -1   7  13    0.97    0.13
  -7  -1  14   -0.02    0.07
  -1   7  14    0.00    0.07
  -7  -1  15    0.16    0.08
  -1   7  15    0.12    0.07
  -7  -1  16    0.06    0.08
  -1   7  16    0.05    0.07
   7   2 -16    0.23    0.11
   2  -7 -16    0.25    0.12
   7   2 -15    1.39    0.17
   2  -7 -15    1.03    0.17
   7   2 -14    0.40    0.10
   2  -7 -14    0.49    0.13
   2  -7 -13    1.06    0.16
   7   2 -13    0.98    0.13
   2  -7 -12    0.68    0.13
   7   2 -12    0.64    0.08
   7   2 -12    0.53    0.10
   7   2 -11    0.97    0.11
   7   2 -11    1.15    0.13
   2  -7 -11    0.89    0.13
   7   2 -10    1.30    0.12
   7   2 -10    1.55    0.14
   2  -7 -10    1.73    0.17
  -2   7  -9    0.06    0.07
   2  -7  -9    0.11    0.07
   7   2  -9    0.20    0.06
   7   2  -8    2.16    0.14
  -2   7  -8    2.06    0.17
   2  -7  -8    2.12    0.17
  -2   7  -7    6.18    0.28
   2  -7  -7    6.46    0.28
  -7  -2  -7    5.99    0.21
  -7  -2  -6    4.48    0.16
  -2   7  -6    4.66    0.23
   7   2  -6    4.57    0.22
   7   2  -6    4.88    0.21
  -7  -2  -5    2.40    0.11
  -2   7  -5    2.60    0.16
   7   2  -5    2.69    0.14
   7   2  -5    2.81    0.16
   7   2  -4    1.53    0.08
  -2   7  -4    1.40    0.10
   7   2  -4    1.35    0.10
  -7  -2  -4    1.49    0.06
  -7  -2  -4    1.49    0.08
   7   2  -4    1.51    0.10
   7   2  -3    3.98    0.16
  -2   7  -3    3.62    0.15
   7   2  -3    3.69    0.11
  -7  -2  -3    3.56    0.12
  -7  -2  -3    3.89    0.17
   7   2  -3    3.75    0.14
   2  -7  -2    3.49    0.10
  -7  -2  -2    3.67    0.14
  -2   7  -2    3.29    0.10
  -7  -2  -2    3.36    0.12
   2  -7  -1    5.41    0.16
  -2   7  -1    5.32    0.15
   2  -7   0   12.24    0.28
   2  -7   0   12.64    0.26
   2  -7   0   12.06    0.23
  -2   7   0   12.23    0.28
   2  -7   1    5.43    0.15
  -2   7   1    5.02    0.17
   2  -7   1    5.51    0.15
   7   2   2    3.82    0.16
   2  -7   2    3.74    0.11
   2  -7   2    4.00    0.14
  -2   7   2    3.56    0.14
   7   2   3    4.19    0.16
   7   2   3    4.05    0.16
   2  -7   3    4.35    0.12
   2  -7   3    4.07    0.16
   7   2   3    4.22    0.14
  -2   7   3    4.30    0.17
   2  -7   4    1.50    0.06
   2  -7   4    1.63    0.10
   7   2   4    1.39    0.09
  -2   7   4    1.47    0.08
  -2   7   4    1.50    0.11
   7   2   4    1.44    0.08
  -2   7   5    2.57    0.12
   2  -7   5    2.79    0.10
   2  -7   5    2.82    0.13
   7   2   5    2.79    0.11
   2  -7   5    2.66    0.14
  -2   7   5    2.93    0.16
   7   2   5    2.53    0.12
   2  -7   5    2.69    0.13
   7   2   6    4.56    0.16
   2  -7   6    4.61    0.18
  -2   7   6    4.66    0.19
   2  -7   6    4.44    0.16
  -2   7   6    4.44    0.21
   2  -7   6    4.79    0.21
  -7  -2   6    4.79    0.16
  -7  -2   7    6.44    0.24
  -7  -2   7    6.66    0.21
  -2   7   7    6.59    0.25
   7   2   7    6.71    0.29
   2  -7   7    6.29    0.23
   7   2   7    6.39    0.20
  -7  -2   7    5.97    0.29
  -2   7   7    6.45    0.26
   2  -7   7    6.59    0.18
   2  -7   8    2.30    0.14
   7   2   8    2.28    0.18
  -7  -2   8    2.31    0.13
  -7  -2   8    1.79    0.17
   7   2   8    2.42    0.12
   2  -7   8    2.27    0.17
   2  -7   8    2.08    0.16
   7   2   8    2.08    0.17
  -7  -2   8    2.07    0.16
  -7  -2   8    2.27    0.15
  -2   7   8    1.95    0.15
   2  -7   9    0.12    0.06
  -2   7   9    0.14    0.06
  -7  -2   9    0.27    0.06
   2  -7   9    0.11    0.05
  -7  -2   9    0.34    0.08
   7   2   9    0.05    0.06
  -7  -2   9    0.05    0.06
   7   2   9    0.22    0.05
  -2   7   9    0.14    0.06
  -2   7   9    0.11    0.05
  -7  -2  10    1.71    0.13
  -2   7  10    1.54    0.13
  -2   7  10    1.46    0.14
  -2   7  10    1.53    0.14
   2  -7  10    1.46    0.10
   7   2  10    1.60    0.11
   2  -7  10    1.63    0.14
   2  -7  11    0.81    0.08
  -2   7  11    0.82    0.11
  -2   7  11    0.82    0.12
  -7  -2  11    0.89    0.10
   7   2  11    0.77    0.08
  -7  -2  12    0.84    0.10
   2  -7  12    0.70    0.08
   7   2  12    0.69    0.09
  -2   7  12    0.48    0.09
  -2   7  12    0.59    0.11
   2  -7  13    0.96    0.09
   7   2  13    0.98    0.10
  -2   7  13    0.84    0.13
  -2   7  14    0.36    0.09
  -7  -2  14    0.52    0.10
  -2   7  15    0.81    0.13
  -7  -2  15    1.14    0.15
  -2   7  16    0.06    0.07
  -7  -2  16    0.23    0.10
   3  -7 -16    0.35    0.12
   3  -7 -15    0.00    0.09
   7   3 -15    0.06    0.07
   7   3 -14    0.00    0.06
   3  -7 -14   -0.02    0.09
   7   3 -13    2.23    0.19
   3  -7 -13    1.92    0.21
   3  -7 -12    0.64    0.13
   7   3 -12    0.80    0.09
   7   3 -12    0.90    0.12
   7   3 -11    0.41    0.07
   7   3 -11    0.67    0.10
   3  -7 -11    0.59    0.12
   7   3 -10    0.75    0.09
   7   3 -10    0.83    0.10
   3  -7 -10    0.73    0.12
   7   3  -9    3.09    0.18
  -3   7  -9    2.83    0.21
   7   3  -9    2.71    0.17
   3  -7  -9    2.78    0.20
  -7  -3  -8   12.20    0.34
  -7  -3  -8   12.57    0.43
   7   3  -8   12.29    0.39
   7   3  -8   12.11    0.36
  -3   7  -8   11.97    0.43
   3  -7  -8   12.51    0.43
   3  -7  -7    4.01    0.22
  -7  -3  -7    4.37    0.23
  -7  -3  -7    4.11    0.17
   7   3  -7    3.81    0.20
  -3   7  -7    4.19    0.22
  -3   7  -6    1.95    0.14
  -7  -3  -6    1.76    0.10
   7   3  -6    1.86    0.13
   7   3  -6    1.68    0.14
   7   3  -5   19.88    0.48
  -7  -3  -5   19.61    0.43
   7   3  -5   20.24    0.51
   7   3  -4    8.05    0.25
   7   3  -4    8.38    0.27
  -3   7  -4    8.02    0.26
   7   3  -4    8.50    0.21
  -7  -3  -4    7.80    0.22
  -7  -3  -3    7.71    0.25
   7   3  -3    7.30    0.22
  -7  -3  -3    7.05    0.20
   3  -7  -3    7.88    0.20
   7   3  -3    7.80    0.24
   7   3  -3    7.29    0.17
  -3   7  -3    7.67    0.23
  -3   7  -2    4.54    0.12
   3  -7  -2    4.34    0.16
  -7  -3  -2    4.48    0.16
  -7  -3  -2    4.55    0.15
   3  -7  -1   22.26    0.44
  -3   7  -1   22.18    0.42
   3  -7   0   99.13    1.58
   3  -7   0  100.21    1.54
   3  -7   0   98.63    1.60
  -3   7   0   95.87    1.60
   3  -7   1   23.63    0.44
  -3   7   1   23.25    0.48
   3  -7   1   23.64    0.44
   7   3   2    4.74    0.15
  -3   7   2    4.78    0.17
   3  -7   2    4.86    0.13
   7   3   2    4.78    0.19
   7   3   3    7.64    0.21
   3  -7   3    7.84    0.17
  -3   7   3    7.71    0.16
  -3   7   3    7.68    0.24
   7   3   3    7.91    0.25
   7   3   3    8.07    0.24
   7   3   4    9.00    0.28
  -3   7   4    8.85    0.28
   7   3   4    9.13    0.27
   7   3   4    8.69    0.24
   3  -7   4    9.02    0.18
   7   3   5   21.07    0.52
   3  -7   5   20.03    0.45
   7   3   5   20.68    0.47
   3  -7   5   20.90    0.49
  -3   7   5   20.14    0.45
  -3   7   5   19.92    0.50
   3  -7   5   20.95    0.37
   7   3   5   21.46    0.44
  -3   7   6    1.72    0.11
  -3   7   6    1.53    0.12
   7   3   6    1.71    0.14
   3  -7   6    1.68    0.09
  -3   7   6    1.54    0.09
   3  -7   6    1.56    0.11
  -7  -3   6    1.96    0.09
   7   3   6    1.72    0.10
  -7  -3   7    4.38    0.25
  -3   7   7    4.50    0.22
   3  -7   7    4.17    0.19
  -3   7   7    4.17    0.18
   3  -7   7    4.38    0.22
  -3   7   7    3.95    0.20
   3  -7   7    4.09    0.14
  -7  -3   7    4.40    0.16
   7   3   7    4.05    0.23
   7   3   7    4.40    0.23
  -7  -3   7    4.47    0.20
   7   3   7    4.34    0.17
   3  -7   8   12.51    0.42
   7   3   8   13.14    0.45
  -7  -3   8   12.40    0.39
   7   3   8   13.24    0.46
  -7  -3   8   12.63    0.42
  -3   7   8   12.04    0.40
  -3   7   8   12.86    0.41
  -7  -3   8   12.59    0.47
   3  -7   8   12.71    0.38
  -3   7   8   11.44    0.38
   7   3   8   12.31    0.33
  -7  -3   8   13.07    0.33
   3  -7   8   13.34    0.44
  -7  -3   9    2.87    0.22
  -3   7   9    3.04    0.20
   3  -7   9    3.10    0.18
  -3   7   9    3.31    0.20
   7   3   9    3.55    0.23
  -7  -3   9    3.22    0.19
  -7  -3   9    3.26    0.16
   7   3   9    3.29    0.16
  -3   7   9    3.36    0.20
  -3   7   9    2.79    0.17
   3  -7   9    3.45    0.22
   3  -7   9    2.82    0.12
   3  -7  10    0.96    0.11
  -3   7  10    0.73    0.09
  -7  -3  10    0.90    0.09
   3  -7  10    0.92    0.07
   7   3  10    0.88    0.09
  -3   7  10    0.90    0.12
  -3   7  10    0.79    0.11
  -3   7  11    0.44    0.08
  -7  -3  11    0.54    0.08
   3  -7  11    0.41    0.06
   7   3  11    0.36    0.06
  -3   7  11    0.26    0.07
   3  -7  12    0.83    0.08
  -3   7  12    0.78    0.13
  -3   7  12    0.90    0.13
  -7  -3  12    0.97    0.10
   7   3  12    0.96    0.10
   7   3  13    2.10    0.15
  -3   7  13    1.85    0.18
  -7  -3  14   -0.18    0.09
  -3   7  14   -0.01    0.08
  -3   7  15   -0.20    0.10
  -7  -3  15    0.16    0.08
  -3   7  16    0.47    0.11
  -7  -3  16    0.43    0.10
   4  -7 -16    0.37    0.13
   4  -7 -15   -0.02    0.09
   7   4 -15    0.07    0.07
   7   4 -14    1.57    0.17
   4  -7 -14    1.49    0.20
   7   4 -13    0.97    0.13
   4  -7 -13    1.05    0.17
   7   4 -12   -0.04    0.07
   7   4 -12    0.03    0.05
   4  -7 -12    0.11    0.09
  -7  -4 -11    0.26    0.10
   7   4 -11    0.27    0.07
   7   4 -11    0.20    0.06
   4  -7 -11    0.32    0.10
   7   4 -10    1.32    0.12
  -7  -4 -10    1.45    0.16
   7   4 -10    1.46    0.13
   4  -7 -10    1.45    0.16
   4  -7  -9    4.75    0.26
   7   4  -9    4.32    0.22
  -7  -4  -9    4.58    0.26
  -4   7  -9    4.44    0.25
   7   4  -9    4.34    0.21
   7   4  -8    5.78    0.23
   4  -7  -8    5.98    0.29
  -7  -4  -8    6.40    0.30
  -7  -4  -8    6.00    0.23
   7   4  -8    6.04    0.26
  -4   7  -8    5.84    0.28
   7   4  -7    1.80    0.14
   7   4  -7    1.84    0.11
  -7  -4  -7    1.80    0.15
  -7  -4  -7    1.78    0.11
  -4   7  -7    1.90    0.15
   7   4  -7    1.77    0.13
   7   4  -6    9.25    0.31
  -4   7  -6    9.89    0.34
  -7  -4  -6    9.00    0.27
   7   4  -6    9.84    0.33
  -7  -4  -6   10.02    0.35
  -7  -4  -5    1.75    0.13
  -4   7  -5    1.78    0.13
   7   4  -5    1.92    0.14
  -7  -4  -5    1.76    0.10
   7   4  -5    1.89    0.12
   7   4  -5    1.92    0.13
   7   4  -4    0.41    0.06
   4  -7  -4    0.40    0.05
  -4   7  -4    0.41    0.06
  -7  -4  -4    0.50    0.05
  -7  -4  -4    0.57    0.07
   7   4  -4    0.50    0.07
   7   4  -4    0.44    0.04
   7   4  -4    0.50    0.06
   7   4  -3    2.24    0.12
  -4   7  -3    2.26    0.07
   4  -7  -3    2.22    0.10
   7   4  -3    2.14    0.11
  -7  -4  -3    2.37    0.13
  -4   7  -3    2.36    0.12
  -7  -4  -3    2.22    0.10
   7   4  -3    2.24    0.08
   4  -7  -3    2.28    0.12
  -4   7  -2    1.41    0.06
  -7  -4  -2    1.36    0.05
   4  -7  -2    1.45    0.09
  -7  -4  -2    1.34    0.09
  -7  -4  -1    0.74    0.05
  -7  -4  -1    0.88    0.06
  -4   7  -1    0.79    0.05
   4  -7  -1    0.75    0.06
   4  -7  -1    0.72    0.06
  -4   7   0   20.71    0.42
   4  -7   0   21.41    0.43
  -4   7   1    0.74    0.06
   4  -7   1    0.85    0.05
   7   4   2    1.37    0.08
   4  -7   2    1.35    0.06
  -4   7   2    1.30    0.09
   7   4   2    1.29    0.10
   7   4   3    2.29    0.12
   7   4   3    2.27    0.13
  -4   7   3    2.42    0.13
   4  -7   3    2.28    0.07
  -4   7   3    2.15    0.06
   7   4   3    2.16    0.11
   7   4   4    0.42    0.06
   7   4   4    0.35    0.06
   4  -7   4    0.45    0.03
  -4   7   4    0.53    0.07
  -4   7   4    0.46    0.04
   7   4   4    0.38    0.05
   4  -7   5    1.89    0.12
   7   4   5    2.04    0.11
   4  -7   5    1.65    0.05
  -4   7   5    1.83    0.09
   7   4   5    1.96    0.14
   7   4   5    1.71    0.11
  -4   7   5    1.77    0.13
  -4   7   6    9.47    0.32
   4  -7   6    9.61    0.26
   7   4   6    9.80    0.35
   4  -7   6    9.72    0.19
   7   4   6    9.98    0.27
  -4   7   6    9.38    0.26
  -4   7   6    9.45    0.29
   4  -7   6    9.01    0.29
  -7  -4   7    1.93    0.13
   4  -7   7    1.90    0.13
  -7  -4   7    1.52    0.15
   7   4   7    1.79    0.11
  -4   7   7    1.95    0.15
  -4   7   7    1.62    0.10
   4  -7   7    1.93    0.14
  -7  -4   7    1.84    0.10
  -4   7   7    1.67    0.13
   4  -7   7    1.74    0.08
   7   4   7    1.94    0.16
  -7  -4   8    6.20    0.26
   4  -7   8    6.13    0.16
  -7  -4   8    6.60    0.21
   7   4   8    6.29    0.31
   4  -7   8    6.28    0.26
  -4   7   8    6.16    0.23
   7   4   8    6.54    0.23
  -7  -4   8    6.46    0.29
   4  -7   8    6.22    0.28
   7   4   8    6.26    0.30
  -4   7   8    6.46    0.26
  -7  -4   8    6.49    0.32
  -4   7   8    6.36    0.28
  -4   7   8    6.40    0.27
  -7  -4   9    4.63    0.23
   4  -7   9    4.78    0.15
  -4   7   9    4.72    0.24
   7   4   9    4.73    0.20
  -7  -4   9    4.90    0.29
   4  -7   9    4.77    0.24
  -7  -4   9    4.66    0.18
  -4   7   9    4.82    0.24
  -4   7   9    4.30    0.24
   4  -7   9    4.64    0.26
   7   4  10    1.20    0.10
  -4   7  10    0.95    0.10
   4  -7  10    1.08    0.07
  -4   7  10    1.15    0.13
   4  -7  10    1.17    0.12
  -7  -4  10    1.18    0.10
  -4   7  10    1.06    0.12
   4  -7  11    0.35    0.08
   7   4  11    0.31    0.07
  -7  -4  11    0.41    0.07
   4  -7  11    0.38    0.05
  -4   7  11    0.43    0.08
  -4   7  11    0.26    0.08
   4  -7  12    0.01    0.03
  -4   7  12   -0.05    0.08
  -7  -4  12    0.06    0.05
   7   4  12    0.07    0.05
  -4   7  13    0.67    0.12
   7   4  13    1.13    0.12
   7   4  14    1.31    0.12
  -4   7  14    1.22    0.16
  -4   7  15   -0.02    0.08
  -7  -4  15   -0.05    0.07
  -4   7  16    0.30    0.10
   5  -7 -16   -0.07    0.10
   7   5 -15    0.59    0.11
   5  -7 -15    0.43    0.12
   5  -7 -14    2.03    0.22
   7   5 -14    2.37    0.20
   7   5 -13    0.48    0.10
   5  -7 -13    0.47    0.12
   5  -7 -12    0.95    0.15
  -7  -5 -12    0.69    0.13
   7   5 -12    0.70    0.10
   7   5 -12    0.72    0.11
   7   5 -11    0.09    0.06
  -7  -5 -11   -0.04    0.09
   5  -7 -11    0.16    0.09
   7   5 -11    0.04    0.05
  -5   7 -10    4.57    0.27
  -7  -5 -10    5.00    0.29
   7   5 -10    4.52    0.22
   7   5 -10    4.64    0.23
   5  -7 -10    4.97    0.29
  -5   7  -9    0.28    0.08
  -7  -5  -9    0.20    0.09
   7   5  -9    0.32    0.07
   7   5  -9    0.16    0.05
   5  -7  -9    0.25    0.08
  -7  -5  -8    1.44    0.15
  -5   7  -8    1.53    0.15
   7   5  -8    1.46    0.13
   7   5  -8    1.55    0.11
  -5   7  -7    4.86    0.24
   7   5  -7    5.14    0.24
  -7  -5  -7    5.15    0.20
   7   5  -7    5.20    0.19
   7   5  -7    4.71    0.23
  -7  -5  -7    4.86    0.25
  -7  -5  -7    5.27    0.21
   7   5  -6   34.91    0.77
  -7  -5  -6   35.69    0.73
  -7  -5  -6   35.32    0.72
   7   5  -6   36.21    0.79
  -7  -5  -6   36.20    0.81
   5  -7  -5    4.53    0.18
  -5   7  -5    4.60    0.21
   7   5  -5    4.63    0.21
   7   5  -5    4.45    0.21
  -7  -5  -5    4.52    0.22
  -7  -5  -5    4.10    0.17
   7   5  -5    4.58    0.20
  -7  -5  -5    4.64    0.19
   7   5  -4    0.50    0.06
   7   5  -4    0.60    0.07
  -5   7  -4    0.54    0.07
   5  -7  -4    0.54    0.06
  -7  -5  -4    0.53    0.07
   7   5  -4    0.41    0.07
  -7  -5  -4    0.51    0.06
   7   5  -4    0.52    0.04
  -7  -5  -4    0.48    0.07
  -7  -5  -3    3.41    0.14
   5  -7  -3    3.53    0.13
  -5   7  -3    3.43    0.09
  -7  -5  -3    3.60    0.17
   7   5  -3    3.65    0.16
   5  -7  -3    3.31    0.15
   7   5  -3    3.29    0.14
  -5   7  -3    3.42    0.15
   5  -7  -2   13.59    0.32
  -7  -5  -2   13.30    0.32
  -5   7  -2   13.47    0.26
  -7  -5  -2   13.70    0.37
  -7  -5  -1    5.38    0.22
  -7  -5  -1    5.40    0.16
  -7  -5  -1    5.07    0.15
  -5   7  -1    5.09    0.15
   5  -7  -1    5.23    0.16
  -5   7   0    3.86    0.14
  -7  -5   0    3.85    0.14
  -5   7   1    5.94    0.19
   7   5   2   13.32    0.32
   7   5   2   13.36    0.30
   7   5   2   12.81    0.37
   5  -7   2   12.92    0.26
  -5   7   2   12.84    0.34
   7   5   3    3.57    0.15
  -5   7   3    3.62    0.16
   7   5   3    3.52    0.17
   7   5   3    3.59    0.14
   5  -7   3    3.36    0.09
   7   5   4    0.51    0.07
   7   5   4    0.65    0.07
  -5   7   4    0.60    0.04
  -5   7   4    0.60    0.08
   7   5   4    0.50    0.06
   7   5   5    4.76    0.21
  -5   7   5    4.48    0.21
   7   5   5    4.50    0.17
  -5   7   5    4.45    0.14
   7   5   6   36.82    0.83
  -5   7   6   36.89    0.81
  -5   7   6   35.60    0.69
   7   5   6   37.98    0.73
  -5   7   6   38.61    0.78
   5  -7   6   36.04    0.76
   5  -7   7    5.29    0.11
   5  -7   7    4.83    0.11
  -7  -5   7    5.46    0.17
   5  -7   7    5.11    0.16
  -5   7   7    5.40    0.19
  -5   7   7    5.84    0.24
   7   5   7    5.04    0.20
   5  -7   7    5.51    0.23
   7   5   7    5.48    0.27
  -7  -5   7    5.42    0.23
   5  -7   7    5.89    0.25
  -7  -5   7    5.11    0.28
  -5   7   7    5.15    0.24
  -7  -5   8    1.86    0.16
   7   5   8    1.65    0.16
   7   5   8    1.82    0.16
   7   5   8    1.59    0.11
  -7  -5   8    1.70    0.10
  -5   7   8    1.46    0.12
   5  -7   8    1.50    0.13
  -5   7   8    1.49    0.13
  -5   7   8    1.43    0.14
   5  -7   8    1.33    0.06
  -7  -5   8    1.36    0.15
  -7  -5   8    1.70    0.14
  -5   7   8    1.25    0.10
   5  -7   8    1.66    0.15
  -7  -5   9    0.33    0.05
  -5   7   9    0.44    0.09
   7   5   9    0.46    0.07
   5  -7   9    0.33    0.03
   5  -7   9    0.38    0.08
  -5   7   9    0.36    0.08
  -5   7   9    0.16    0.06
   5  -7   9    0.33    0.09
  -5   7  10    4.25    0.24
  -7  -5  10    4.40    0.18
   7   5  10    4.15    0.20
  -5   7  10    3.89    0.24
   5  -7  10    4.56    0.24
   5  -7  10    4.02    0.13
  -5   7  10    4.13    0.21
   7   5  11    0.07    0.05
  -5   7  11   -0.04    0.07
  -7  -5  11    0.07    0.05
   5  -7  11    0.03    0.02
  -5   7  11    0.00    0.05
   5  -7  11    0.05    0.06
   7   5  12    0.94    0.11
  -5   7  12    0.53    0.10
   5  -7  12    0.65    0.06
  -7  -5  12    0.82    0.09
  -5   7  13    0.38    0.10
   7   5  13    0.44    0.08
   7   5  14    2.28    0.17
  -5   7  14    1.90    0.19
  -5   7  15    0.39    0.10
  -7  -5  15    0.50    0.11
  -5   7  16    0.05    0.08
   6  -7 -16    0.33    0.13
   6  -7 -15    0.68    0.15
   6  -7 -14    1.30    0.18
   7   6 -14    1.06    0.13
   7   6 -13    0.19    0.07
   6  -7 -13    0.27    0.10
  -7  -6 -13    0.27    0.10
   7   6 -12    5.20    0.26
   7   6 -12    5.28    0.25
   6  -7 -12    6.26    0.35
  -7  -6 -12    4.67    0.32
   7   6 -11    4.10    0.22
   6  -7 -11    4.18    0.28
   7   6 -11    4.29    0.22
  -7  -6 -11    4.28    0.29
   6  -7 -10    1.21    0.15
   7   6 -10    1.19    0.11
  -7  -6 -10    1.19    0.15
  -6   7 -10    1.00    0.13
   7   6 -10    1.18    0.12
  -6   7  -9    0.39    0.09
  -7  -6  -9    0.20    0.06
   7   6  -9    0.34    0.08
  -7  -6  -9    0.22    0.08
   7   6  -9    0.26    0.06
  -7  -6  -8   12.02    0.34
  -6   7  -8   12.54    0.42
   7   6  -8   11.89    0.33
  -7  -6  -8   11.89    0.44
   7   6  -8   11.86    0.39
  -6   7  -7    4.86    0.24
   7   6  -7    4.17    0.22
   7   6  -7    4.38    0.17
  -7  -6  -7    4.19    0.24
   7   6  -7    4.30    0.22
  -7  -6  -7    4.31    0.19
   6  -7  -6    1.25    0.11
   7   6  -6    1.55    0.09
  -6   7  -6    1.47    0.14
   7   6  -6    1.27    0.12
  -7  -6  -6    1.50    0.14
   7   6  -6    1.54    0.13
  -7  -6  -6    1.50    0.12
  -7  -6  -6    1.47    0.11
  -7  -6  -5    4.97    0.23
   6  -7  -5    5.18    0.20
   7   6  -5    5.19    0.24
   7   6  -5    5.28    0.22
  -7  -6  -5    5.13    0.22
  -6   7  -5    5.53    0.24
  -7  -6  -5    5.69    0.20
   7   6  -5    5.37    0.24
   7   6  -4    4.90    0.20
   6  -7  -4    4.92    0.18
   7   6  -4    4.97    0.21
  -6   7  -4    5.25    0.21
   7   6  -4    4.75    0.22
  -7  -6  -4    5.10    0.22
  -7  -6  -4    4.82    0.21
   6  -7  -4    4.68    0.19
  -7  -6  -4    5.01    0.18
   7   6  -3    3.51    0.15
   6  -7  -3    3.68    0.16
  -6   7  -3    3.57    0.09
  -7  -6  -3    3.78    0.18
  -6   7  -3    3.64    0.16
   7   6  -3    3.76    0.16
  -7  -6  -3    3.44    0.15
  -7  -6  -3    3.73    0.17
   6  -7  -2    0.13    0.03
  -7  -6  -2    0.08    0.04
   7   6  -2    0.21    0.04
  -6   7  -2    0.12    0.02
  -7  -6  -1    1.53    0.08
  -7  -6  -1    1.58    0.12
  -6   7  -1    1.53    0.07
   7   6   0    0.04    0.03
  -6   7   0    0.03    0.02
  -7  -6   0    0.05    0.02
  -7  -6   0    0.04    0.03
  -7  -6   0    0.00    0.05
   7   6   1    1.51    0.09
  -6   7   1    1.56    0.09
  -7  -6   1    1.42    0.10
   7   6   1    1.65    0.10
  -7  -6   1    1.46    0.11
   7   6   2    0.15    0.04
  -6   7   2    0.13    0.03
   7   6   2    0.16    0.05
   7   6   2    0.19    0.03
   7   6   3    4.30    0.17
   7   6   3    4.03    0.16
   7   6   3    4.31    0.20
  -6   7   3    4.25    0.18
   7   6   4    5.68    0.23
   7   6   4    5.43    0.21
   7   6   4    5.39    0.20
  -6   7   4    5.54    0.22
   7   6   5    5.15    0.20
   7   6   5    5.47    0.23
  -6   7   5    5.35    0.15
  -6   7   5    4.91    0.22
   7   6   6    1.55    0.13
   6  -7   6    1.58    0.12
   7   6   6    1.73    0.11
  -6   7   6    1.69    0.14
  -6   7   6    1.79    0.12
  -6   7   6    1.61    0.09
   6  -7   7    4.78    0.23
  -6   7   7    5.22    0.22
  -7  -6   7    5.15    0.25
  -7  -6   7    4.65    0.27
   6  -7   7    4.59    0.16
   6  -7   7    4.81    0.22
  -6   7   7    5.04    0.24
   7   6   7    4.63    0.19
   7   6   7    4.91    0.25
  -6   7   7    4.56    0.18
  -7  -6   8   13.00    0.30
  -6   7   8   12.29    0.34
  -7  -6   8   13.03    0.44
   7   6   8   12.26    0.45
   7   6   8   12.92    0.45
   6  -7   8   10.84    0.24
  -6   7   8   11.61    0.41
   6  -7   8   11.94    0.39
   7   6   8   12.31    0.36
   6  -7   8   12.28    0.41
  -7  -6   8   12.54    0.39
  -7  -6   8   12.59    0.47
  -6   7   8   13.13    0.40
   6  -7   9    0.27    0.07
  -7  -6   9    0.29    0.05
   6  -7   9    0.24    0.02
  -6   7   9    0.17    0.07
   7   6   9    0.44    0.07
  -6   7   9    0.36    0.08
  -7  -6  10    1.37    0.10
   6  -7  10    1.49    0.14
   6  -7  10    1.18    0.05
  -6   7  10    1.23    0.11
  -6   7  10    0.99    0.13
   7   6  10    1.29    0.11
   7   6  11    4.42    0.22
  -7  -6  11    4.74    0.20
   6  -7  11    4.47    0.26
  -6   7  11    4.19    0.26
  -6   7  11    4.57    0.23
   6  -7  11    4.21    0.12
   7   6  12    5.89    0.26
  -7  -6  12    5.48    0.23
  -6   7  12    5.39    0.31
  -6   7  13    0.23    0.08
   7   6  13    0.28    0.07
  -6   7  14    0.79    0.14
   7   6  14    1.00    0.12
  -7  -6  15    0.70    0.13
  -6   7  15    0.57    0.12
  -6   7  16    0.36    0.11
   7  -7 -16    0.46    0.14
   7  -7 -15    1.09    0.18
   7  -7 -14    0.08    0.10
   7  -7 -13    0.12    0.08
  -7  -7 -13    0.06    0.10
   7   7 -13    0.16    0.06
   7   7 -12    8.00    0.32
   7   7 -12    8.25    0.32
   7  -7 -12    8.48    0.42
  -7  -7 -12    7.56    0.41
   7   7 -11    3.51    0.19
   7  -7 -11    3.46    0.25
   7   7 -11    3.03    0.19
  -7  -7 -11    2.96    0.25
   7   7 -10    1.81    0.13
   7  -7 -10    1.97    0.19
   7   7 -10    1.57    0.14
  -7  -7 -10    1.53    0.17
  -7   7 -10    1.88    0.17
  -7  -7  -9    5.70    0.23
   7   7  -9    5.92    0.22
  -7  -7  -9    5.66    0.31
   7   7  -9    5.58    0.27
  -7  -7  -9    5.51    0.25
  -7   7  -9    6.07    0.29
   7   7  -8    7.79    0.24
  -7  -7  -8    8.21    0.36
  -7   7  -8    8.40    0.33
   7   7  -8    7.71    0.31
  -7  -7  -8    7.46    0.28
  -7  -7  -8    7.67    0.28
   7   7  -7   12.99    0.42
  -7  -7  -7   12.93    0.45
   7   7  -7   13.24    0.42
   7   7  -7   13.17    0.32
  -7  -7  -7   12.79    0.38
  -7   7  -7   13.11    0.42
   7   7  -6    0.55    0.09
   7   7  -6    0.45    0.08
  -7   7  -6    0.43    0.08
   7  -7  -6    0.44    0.07
  -7  -7  -6    0.56    0.08
   7   7  -6    0.42    0.04
  -7  -7  -6    0.45    0.09
  -7  -7  -5    3.52    0.19
  -7   7  -5    3.31    0.19
  -7  -7  -5    3.09    0.17
   7  -7  -5    3.13    0.16
   7   7  -5    2.97    0.18
  -7  -7  -5    3.12    0.15
   7   7  -5    3.28    0.17
   7   7  -5    3.24    0.18
  -7   7  -4   45.86    0.91
  -7  -7  -4   46.27    0.87
   7   7  -4   45.85    0.92
  -7  -7  -4   46.06    0.93
  -7  -7  -4   46.29    0.93
   7  -7  -4   44.58    0.89
   7  -7  -4   44.73    0.85
   7   7  -4   44.35    0.89
   7   7  -4   45.29    0.96
  -7  -7  -3   30.81    0.69
   7   7  -3   30.84    0.64
   7  -7  -3   30.57    0.52
   7  -7  -3   29.58    0.62
   7   7  -3   30.82    0.62
  -7  -7  -3   30.06    0.65
  -7   7  -3   29.66    0.50
  -7  -7  -2    1.89    0.12
  -7   7  -2    2.03    0.08
   7  -7  -2    1.88    0.10
  -7  -7  -2    2.01    0.14
   7   7  -2    1.97    0.11
  -7   7  -1   35.17    0.64
   7   7  -1   34.31    0.62
  -7  -7  -1   35.15    0.77
  -7  -7   0   38.92    0.73
  -7  -7   0   37.66    0.83
   7   7   0   36.95    0.71
  -7  -7   0   40.31    0.66
  -7   7   0   39.11    0.73
   7   7   1   36.28    0.68
   7   7   1   37.24    0.72
  -7   7   1   37.48    0.71
  -7  -7   1   35.98    0.73
   7   7   1   35.84    0.70
  -7  -7   1   35.85    0.79
   7   7   2    2.04    0.12
   7   7   2    1.91    0.11
  -7  -7   2    2.03    0.14
   7   7   2    2.07    0.15
   7   7   2    2.13    0.10
  -7   7   2    2.10    0.12
   7   7   3   30.80    0.62
   7   7   3   29.71    0.62
  -7   7   3   30.12    0.65
   7   7   3   30.14    0.70
   7   7   4   46.73    0.97
   7   7   4   46.80    0.89
  -7   7   4   45.72    0.93
   7   7   4   47.11    0.92
  -7  -7   5    3.18    0.17
   7   7   5    2.95    0.17
   7   7   5    2.93    0.15
  -7   7   5    3.12    0.18
  -7  -7   6    0.61    0.09
   7   7   6    0.55    0.07
   7   7   6    0.34    0.08
  -7   7   6    0.47    0.08
  -7   7   6    0.50    0.05
  -7   7   6    0.55    0.08
   7  -7   7   12.84    0.40
  -7   7   7   13.13    0.33
   7   7   7   13.32    0.37
   7   7   7   12.84    0.44
  -7  -7   7   13.49    0.43
  -7  -7   7   13.18    0.48
  -7   7   7   13.44    0.39
  -7   7   7   13.00    0.43
   7   7   8    7.79    0.35
   7   7   8    8.69    0.37
   7  -7   8    7.65    0.19
  -7   7   8    7.88    0.33
  -7   7   8    9.16    0.32
  -7  -7   8    8.87    0.22
  -7   7   8    8.03    0.26
  -7  -7   8    8.64    0.32
  -7  -7   8    9.04    0.36
   7   7   8    8.44    0.29
   7  -7   8    8.89    0.34
   7  -7   8    8.15    0.32
  -7  -7   8    8.54    0.39
   7   7   9    5.97    0.25
  -7   7   9    5.97    0.30
  -7  -7   9    5.89    0.19
   7  -7   9    5.91    0.28
  -7   7  10    2.06    0.14
   7   7  10    2.07    0.15
  -7  -7  10    1.88    0.11
   7  -7  10    1.83    0.17
  -7   7  10    1.98    0.18
  -7   7  11    3.47    0.20
  -7  -7  11    3.43    0.16
   7   7  11    3.73    0.21
  -7   7  11    3.14    0.23
  -7   7  12    7.70    0.38
   7   7  12    8.48    0.33
   7   7  13    0.26    0.08
  -7   7  13    0.15    0.07
   7   7  14    0.18    0.08
  -7   7  14   -0.02    0.09
  -7   7  15    1.06    0.16
  -7   7  16    0.40    0.11
   8  -7 -16   -0.11    0.12
   8  -7 -15    0.16    0.11
  -7  -8 -14    1.54    0.21
   8  -7 -14    1.84    0.22
   8  -7 -13    1.96    0.21
  -7  -8 -13    1.41    0.19
  -7  -8 -12    1.37    0.20
   7   8 -12    1.45    0.13
   8  -7 -12    1.07    0.17
  -8   7 -11    3.98    0.26
   7   8 -11    3.84    0.19
  -7  -8 -11    3.88    0.28
   8  -7 -11    4.05    0.27
  -7  -8 -10    2.01    0.14
   7   8 -10    2.21    0.13
  -7  -8 -10    1.98    0.19
  -8   7 -10    2.34    0.19
  -8   7  -9   12.83    0.45
  -7  -8  -9   12.78    0.49
  -7  -8  -9   12.48    0.39
  -7  -8  -9   12.92    0.42
   7   8  -9   12.79    0.34
   7   8  -8    0.19    0.04
  -7  -8  -8    0.08    0.07
  -8   7  -8    0.16    0.06
  -7  -8  -8    0.19    0.06
   7   8  -8    0.06    0.05
  -7  -8  -8    0.19    0.06
   7   8  -7    0.17    0.06
  -7  -8  -7    0.17    0.08
   8  -7  -7    0.10    0.05
  -7  -8  -7    0.22    0.06
  -7  -8  -7    0.30    0.07
   7   8  -7    0.24    0.07
   7   8  -7    0.22    0.04
   8  -7  -6   24.17    0.58
   7   8  -6   24.72    0.63
  -8   7  -6   23.51    0.63
   7   8  -6   23.29    0.60
  -7  -8  -6   23.72    0.59
   7   8  -6   23.44    0.45
  -7  -8  -6   23.04    0.62
  -7  -8  -5    2.97    0.18
   8  -7  -5    2.89    0.15
   7   8  -5    2.80    0.19
  -8   7  -5    3.13    0.19
   7   8  -5    2.75    0.09
   7   8  -5    2.71    0.17
  -7  -8  -5    2.85    0.17
   8  -7  -5    2.73    0.16
  -7  -8  -4    2.82    0.14
   7   8  -4    2.68    0.16
   8  -7  -4    2.83    0.10
  -7  -8  -4    2.70    0.17
   7   8  -4    2.70    0.18
   8  -7  -4    2.88    0.14
  -7  -8  -4    2.65    0.17
   8  -7  -4    2.77    0.15
  -8   7  -4    2.75    0.16
   7   8  -4    3.04    0.16
   7   8  -3    0.17    0.05
   7   8  -3    0.16    0.04
  -7  -8  -3    0.14    0.04
  -7  -8  -3    0.15    0.05
   8  -7  -3    0.17    0.04
  -8   7  -3    0.17    0.02
   8  -7  -3    0.18    0.02
   7   8  -2   31.63    0.64
  -7  -8  -2   31.34    0.65
   8  -7  -2   31.02    0.62
  -8   7  -2   32.25    0.57
   7   8  -2   31.66    0.55
  -7  -8  -2   31.43    0.73
   7   8  -2   31.13    0.69
  -8   7  -1    3.99    0.14
   7   8  -1    3.61    0.17
  -7  -8  -1    3.60    0.20
   7   8  -1    3.76    0.13
   7   8   0   -0.01    0.03
  -8   7   0    0.01    0.03
   7   8   0    0.00    0.03
  -7  -8   0   -0.01    0.05
  -7  -8   1    4.18    0.21
   7   8   1    4.13    0.16
   7   8   1    3.87    0.17
   7   8   1    4.07    0.15
   7   8   2   31.77    0.74
   7   8   2   30.41    0.66
  -7  -8   2   31.76    0.73
   7   8   2   31.22    0.65
   7   8   2   32.03    0.60
   7   8   2   32.29    0.58
   7   8   3    0.13    0.03
  -7  -8   3    0.10    0.05
   7   8   3    0.15    0.02
   7   8   3    0.16    0.05
   7   8   3    0.09    0.05
   7   8   4    3.19    0.16
   7   8   4    2.86    0.15
   7   8   5    3.13    0.16
  -7  -8   5    3.66    0.18
   7   8   5    2.93    0.17
  -8   7   5    3.00    0.18
  -8   7   6   24.61    0.63
   7   8   6   24.77    0.58
   7   8   6   24.32    0.63
  -7  -8   6   24.89    0.62
  -8   7   6   26.21    0.58
  -8   7   7    0.11    0.07
   7   8   7    0.27    0.06
  -7  -8   7    0.22    0.09
   8  -7   7    0.10    0.06
   7   8   7    0.21    0.07
   7   8   7    0.15    0.06
  -7  -8   7    0.33    0.08
  -8   7   7    0.29    0.07
   7   8   8    0.14    0.06
  -7  -8   8    0.22    0.08
   7   8   8    0.09    0.06
  -8   7   8    0.19    0.06
  -7  -8   8    0.26    0.09
  -8   7   8    0.12    0.06
   8  -7   8    0.22    0.07
  -8   7   8    0.22    0.05
   8  -7   9   13.06    0.45
  -8   7   9   13.22    0.47
   7   8   9   12.21    0.40
  -7  -8   9   14.03    0.31
  -8   7  10    2.16    0.19
   8  -7  10    2.31    0.19
   7   8  10    2.44    0.17
  -7  -8  10    2.46    0.12
  -8   7  10    2.27    0.15
   7   8  11    3.95    0.22
  -8   7  11    4.04    0.21
  -7  -8  11    4.49    0.18
  -8   7  11    3.81    0.26
  -8   7  12    1.38    0.17
   7   8  12    1.53    0.15
  -8   7  13    1.28    0.16
   7   8  13    1.71    0.15
   7   8  14    2.23    0.18
  -8   7  14    1.66    0.20
  -8   7  15    0.08    0.09
  -8   7  16    0.03    0.08
   8  -6 -16   -0.04    0.10
  -6  -8 -15    1.40    0.21
   8  -6 -15    1.64    0.21
  -6  -8 -14    1.52    0.21
   8  -6 -14    1.84    0.21
   8  -6 -13    0.28    0.10
  -6  -8 -13    0.10    0.09
  -6  -8 -12    2.98    0.27
   8  -6 -12    3.42    0.26
  -6  -8 -11    1.94    0.20
   8  -6 -11    2.01    0.19
   6   8 -11    2.19    0.15
  -6  -8 -11    1.99    0.13
   6   8 -11    1.90    0.15
  -6  -8 -10    5.84    0.33
  -6  -8 -10    5.72    0.23
  -8   6 -10    5.44    0.28
   6   8 -10    5.85    0.23
   6   8 -10    5.89    0.27
   6   8  -9    7.11    0.30
   6   8  -9    8.04    0.25
  -8   6  -9    7.51    0.32
  -6  -8  -9    7.72    0.31
  -6  -8  -9    7.76    0.37
  -6  -8  -9    7.90    0.29
  -6  -8  -8    0.01    0.04
  -8   6  -8    0.00    0.05
   6   8  -8    0.01    0.03
  -6  -8  -8   -0.12    0.09
   6   8  -8   -0.01    0.05
  -6  -8  -8   -0.06    0.05
   6   8  -7   10.44    0.37
  -6  -8  -7    9.79    0.34
   6   8  -7    9.99    0.25
  -6  -8  -7   10.60    0.39
  -6  -8  -7   10.05    0.33
   6   8  -7   10.19    0.36
   8  -6  -7    9.86    0.35
   6   8  -6   40.45    0.87
   6   8  -6   39.89    0.88
   6   8  -6   39.89    0.69
   8  -6  -6   39.69    0.84
  -6  -8  -6   39.87    0.85
  -8   6  -6   39.38    0.90
  -6  -8  -6   39.17    0.89
   6   8  -5    2.65    0.17
   6   8  -5    2.87    0.16
  -6  -8  -5    2.76    0.17
  -8   6  -5    2.78    0.17
   8  -6  -5    2.61    0.15
  -6  -8  -5    2.57    0.17
   6   8  -5    2.49    0.08
   8  -6  -5    2.56    0.15
  -6  -8  -4   23.09    0.56
   8  -6  -4   23.13    0.44
  -6  -8  -4   22.52    0.57
   6   8  -4   22.47    0.54
  -8   6  -4   23.46    0.55
   6   8  -4   22.41    0.58
   6   8  -4   22.83    0.54
  -6  -8  -4   23.08    0.52
   8  -6  -4   22.26    0.52
   8  -6  -4   22.20    0.51
   8  -6  -3    3.00    0.14
  -6  -8  -3    2.83    0.15
  -8   6  -3    2.90    0.08
   8  -6  -3    2.88    0.09
   6   8  -3    2.97    0.18
   6   8  -3    2.98    0.15
   6   8  -3    2.78    0.17
   6   8  -3    2.73    0.14
  -6  -8  -3    3.10    0.18
   6   8  -2   41.14    0.69
   6   8  -2   41.39    0.85
   8  -6  -2   41.89    0.77
   6   8  -2   42.77    0.79
  -8   6  -2   43.01    0.72
  -6  -8  -2   41.22    0.88
  -6  -8  -2   41.67    0.81
   6   8  -1    7.05    0.24
   6   8  -1    7.76    0.21
  -6  -8  -1    7.51    0.29
  -6  -8  -1    7.35    0.22
   6   8  -1    7.21    0.18
   6   8   0  151.89    2.44
   6   8   0  156.43    2.50
   6   8   0  148.67    2.48
  -6  -8   0  153.63    2.60
   6   8   1    9.68    0.20
  -6  -8   1    8.51    0.31
   6   8   1    9.20    0.27
   6   8   1    8.17    0.23
   6   8   1    7.71    0.24
   6   8   2   42.19    0.90
   6   8   2   42.12    0.76
  -6  -8   2   40.92    0.89
   6   8   2   40.92    0.81
   6   8   2   43.61    0.82
   6   8   2   42.65    0.74
   6   8   3    2.65    0.13
   6   8   3    2.68    0.14
  -6  -8   3    2.89    0.17
  -6  -8   4   23.52    0.53
   6   8   4   22.45    0.52
   6   8   5    3.11    0.16
  -6  -8   5    3.02    0.17
  -6  -8   6   43.08    0.91
   6   8   6   40.62    0.85
  -8   6   6   44.53    0.85
   8  -6   7   10.22    0.36
  -6  -8   7   10.30    0.37
   6   8   7    9.96    0.23
  -6  -8   7   10.08    0.40
   6   8   7    9.97    0.33
  -8   6   7   10.61    0.33
   8  -6   8    0.01    0.04
  -6  -8   8   -0.02    0.07
   8  -6   8   -0.02    0.02
  -6  -8   8   -0.03    0.05
   6   8   8   -0.06    0.05
  -8   6   8    0.13    0.06
   6   8   8   -0.03    0.02
  -8   6   8   -0.06    0.08
  -6  -8   8    0.06    0.06
  -6  -8   8    0.00    0.02
   8  -6   8   -0.05    0.06
  -8   6   9    8.08    0.35
   6   8   9    7.69    0.23
   8  -6   9    8.16    0.35
   6   8   9    8.45    0.31
  -8   6   9    8.99    0.32
  -6  -8   9    8.23    0.23
  -8   6   9    8.03    0.27
  -6  -8  10    6.41    0.21
   6   8  10    6.39    0.27
  -8   6  10    6.30    0.25
  -8   6  10    6.10    0.31
   8  -6  10    6.07    0.31
  -8   6  11    1.84    0.18
  -6  -8  11    2.24    0.13
   6   8  11    2.03    0.16
  -8   6  11    2.10    0.15
  -8   6  12    3.18    0.24
   6   8  12    3.33    0.21
   6   8  13    0.23    0.07
  -8   6  13   -0.03    0.09
  -8   6  14    1.62    0.19
   6   8  14    1.62    0.16
  -8   6  15    1.36    0.18
   6   8  15    1.32    0.15
  -8   6  16    0.14    0.10
   8  -5 -16    0.13    0.09
  -5  -8 -15    0.73    0.17
   8  -5 -15    0.70    0.16
   8  -5 -14    1.52    0.20
  -5  -8 -14    1.64    0.21
  -5  -8 -13    2.25    0.24
   8  -5 -13    2.58    0.24
  -5  -8 -12    3.80    0.16
   8  -5 -12    4.83    0.30
  -5  -8 -12    3.84    0.29
   8  -5 -11    0.64    0.12
  -5  -8 -11    0.41    0.07
  -5  -8 -11    0.53    0.12
  -5  -8 -10    0.74    0.09
  -5  -8 -10    0.70    0.13
   5   8 -10    0.77    0.09
   8  -5 -10    0.87    0.13
  -8   5 -10    0.84    0.12
   5   8 -10    0.83    0.10
  -5  -8  -9    8.53    0.39
  -8   5  -9    8.68    0.34
  -5  -8  -9    9.35    0.34
   5   8  -9    9.10    0.33
  -5  -8  -9    8.81    0.31
   5   8  -9    8.82    0.27
  -8   5  -8    2.41    0.16
   5   8  -8    2.49    0.12
  -5  -8  -8    2.31    0.15
   5   8  -8    2.37    0.16
  -5  -8  -8    2.42    0.19
  -5  -8  -8    2.35    0.16
  -5  -8  -7    0.40    0.08
   8  -5  -7    0.34    0.08
   5   8  -7    0.38    0.05
  -5  -8  -7    0.51    0.08
   5   8  -7    0.32    0.07
  -8   5  -7    0.45    0.08
  -5  -8  -7    0.33    0.08
   5   8  -6    8.41    0.31
   5   8  -6    8.66    0.20
   8  -5  -6    8.63    0.31
  -8   5  -6    8.63    0.34
  -5  -8  -6    8.18    0.33
  -5  -8  -6    8.35    0.31
   5   8  -6    8.42    0.31
   8  -5  -5    0.30    0.05
  -8   5  -5    0.41    0.08
   5   8  -5    0.38    0.08
   5   8  -5    0.42    0.07
   8  -5  -5    0.35    0.05
  -5  -8  -5    0.49    0.07
  -5  -8  -5    0.44    0.07
  -5  -8  -5    0.39    0.07
   5   8  -5    0.38    0.07
   8  -5  -5    0.42    0.06
   5   8  -5    0.40    0.03
   8  -5  -4   12.14    0.33
   5   8  -4   12.33    0.35
   8  -5  -4   11.86    0.28
   5   8  -4   12.31    0.38
  -8   5  -4   11.89    0.36
  -5  -8  -4   11.98    0.36
   8  -5  -4   12.37    0.33
  -5  -8  -4   11.92    0.37
   5   8  -4   12.20    0.40
   5   8  -3    0.32    0.06
   5   8  -3    0.32    0.06
   8  -5  -3    0.31    0.05
  -5  -8  -3    0.24    0.05
   5   8  -3    0.31    0.05
   5   8  -3    0.28    0.06
   8  -5  -3    0.28    0.03
  -8   5  -3    0.31    0.05
  -5  -8  -3    0.22    0.06
  -5  -8  -2    4.90    0.23
   5   8  -2    5.33    0.18
   5   8  -2    4.80    0.21
  -5  -8  -2    5.14    0.19
  -5  -8  -1    8.43    0.30
   5   8  -1    8.64    0.19
   5   8  -1    8.82    0.23
   5   8  -1    8.69    0.27
  -5  -8  -1    8.39    0.24
  -5  -8   0  119.42    2.10
   5   8   0  119.45    1.94
   5   8   0  119.28    2.00
  -5  -8   0  122.56    1.94
   5   8   0  121.96    2.00
  -5  -8   1    8.88    0.31
   5   8   1    9.01    0.26
   5   8   1    9.10    0.20
   5   8   1    8.97    0.25
   5   8   2    5.02    0.19
  -5  -8   2    4.86    0.22
  -5  -8   2    5.25    0.19
   5   8   2    5.18    0.19
  -5  -8   3    0.39    0.05
   5   8   3    0.37    0.05
  -5  -8   3    0.43    0.07
  -5  -8   4   12.32    0.38
  -5  -8   4   12.88    0.35
   5   8   4   12.99    0.35
  -5  -8   5    0.31    0.06
   5   8   5    0.38    0.06
  -8   5   6    9.33    0.28
  -5  -8   6    8.79    0.18
   8  -5   6    8.44    0.31
   5   8   6    8.15    0.28
  -5  -8   6    8.96    0.32
   8  -5   7    0.56    0.09
  -5  -8   7    0.40    0.09
  -5  -8   7    0.43    0.08
   5   8   7    0.42    0.07
  -8   5   7    0.41    0.07
  -5  -8   7    0.38    0.04
   8  -5   7    0.50    0.09
  -5  -8   8    2.34    0.19
  -5  -8   8    2.29    0.18
  -8   5   8    2.53    0.15
  -5  -8   8    2.31    0.10
   5   8   8    2.34    0.11
   8  -5   8    2.47    0.18
   5   8   8    2.51    0.16
  -5  -8   8    2.32    0.17
   8  -5   8    2.39    0.17
   8  -5   9    9.34    0.37
   5   8   9    9.13    0.33
  -8   5   9    8.50    0.36
   5   8   9    8.89    0.26
  -5  -8   9    9.21    0.25
  -8   5   9    8.81    0.30
  -8   5   9    9.96    0.33
   5   8  10    1.02    0.09
  -8   5  10    0.95    0.13
   5   8  10    0.81    0.10
   8  -5  10    0.96    0.13
  -5  -8  10    0.94    0.08
  -8   5  10    0.96    0.10
  -8   5  11    0.66    0.10
   5   8  11    0.50    0.10
  -5  -8  11    0.51    0.07
   8  -5  11    0.44    0.03
   5   8  11    0.59    0.08
  -8   5  11    0.45    0.11
   5   8  12    4.09    0.23
  -8   5  12    3.64    0.26
   5   8  13    2.55    0.19
  -8   5  13    2.12    0.20
   5   8  14    1.49    0.15
  -8   5  14    1.44    0.18
   5   8  15    0.46    0.10
  -8   5  15    0.48    0.12
  -8   5  16    0.28    0.10
   8  -4 -16    0.44    0.14
   8  -4 -15    0.74    0.15
  -4  -8 -15    0.75    0.16
  -4  -8 -14    0.04    0.08
   8  -4 -14   -0.05    0.09
  -4  -8 -13    0.72    0.15
   8  -4 -13    0.62    0.13
  -4  -8 -12   11.06    0.50
  -4  -8 -12   10.87    0.32
   8  -4 -12   11.39    0.47
  -4  -8 -11    1.90    0.13
  -4  -8 -11    2.03    0.21
   8  -4 -11    2.27    0.20
  -4  -8 -10    0.10    0.07
   8  -4 -10    0.18    0.08
  -4  -8 -10    0.15    0.05
  -8   4  -9    0.36    0.08
   4   8  -9    0.21    0.06
  -4  -8  -9    0.16    0.08
  -4  -8  -9    0.23    0.07
   4   8  -8    9.05    0.32
  -8   4  -8    9.26    0.33
  -4  -8  -8    9.15    0.32
  -4  -8  -8   10.32    0.39
  -4  -8  -8    9.68    0.34
  -4  -8  -7    4.52    0.22
  -8   4  -7    4.59    0.21
   8  -4  -7    4.31    0.22
  -4  -8  -7    4.29    0.21
  -4  -8  -7    4.22    0.24
   4   8  -7    3.91    0.20
   8  -4  -6    3.45    0.19
   4   8  -6    3.86    0.20
  -4  -8  -6    3.68    0.21
   4   8  -6    3.54    0.19
  -8   4  -6    3.54    0.21
  -4  -8  -6    3.70    0.19
   4   8  -5    2.48    0.17
   8  -4  -5    2.32    0.13
   8  -4  -5    2.26    0.11
  -4  -8  -5    2.34    0.14
  -8   4  -5    2.61    0.17
   4   8  -5    2.41    0.15
   8  -4  -5    2.17    0.14
  -4  -8  -5    2.45    0.16
   4   8  -5    2.16    0.14
  -4  -8  -5    2.39    0.16
   8  -4  -4   19.88    0.42
  -4  -8  -4   20.04    0.51
   4   8  -4   20.49    0.54
   8  -4  -4   19.99    0.47
   4   8  -4   20.50    0.49
   8  -4  -4   19.96    0.46
   4   8  -4   20.47    0.52
  -4  -8  -4   21.06    0.53
  -8   4  -4   21.48    0.52
   8  -4  -3    0.76    0.06
  -8   4  -3    0.89    0.08
   8  -4  -3    0.73    0.05
   4   8  -3    0.89    0.09
  -4  -8  -3    0.70    0.09
   4   8  -3    0.70    0.08
  -4  -8  -3    0.66    0.07
   4   8  -3    0.67    0.07
   4   8  -2    8.73    0.24
   4   8  -2    8.89    0.28
  -4  -8  -2    8.55    0.30
  -4  -8  -2    9.02    0.26
   4   8  -2    8.69    0.24
   4   8  -1   17.71    0.43
   4   8  -1   18.68    0.41
   4   8  -1   18.54    0.38
  -4  -8  -1   18.24    0.48
  -4  -8  -1   18.45    0.40
  -4  -8   0  276.08    4.33
   4   8   0  287.07    4.39
  -4  -8   0  277.24    4.49
   4   8   1   18.79    0.42
  -4  -8   1   18.09    0.48
  -4  -8   1   18.89    0.34
  -4  -8   2    9.05    0.24
   4   8   2    8.75    0.26
  -4  -8   2    8.47    0.30
  -4  -8   2    9.22    0.26
  -4  -8   2    8.75    0.17
   4   8   3    0.62    0.06
  -4  -8   3    0.73    0.07
  -4  -8   3    0.54    0.06
  -4  -8   3    0.46    0.07
  -4  -8   4   20.14    0.50
  -4  -8   4   20.26    0.48
   4   8   4   19.62    0.46
  -4  -8   5    2.59    0.07
  -4  -8   5    2.67    0.16
   4   8   5    2.55    0.14
  -4  -8   5    2.47    0.15
  -8   4   6    3.86    0.17
   8  -4   6    3.75    0.20
  -4  -8   6    3.94    0.21
   4   8   6    3.78    0.18
  -4  -8   6    3.67    0.11
  -4  -8   7    4.48    0.24
  -8   4   7    4.80    0.20
  -4  -8   7    4.18    0.14
   4   8   7    4.20    0.20
   8  -4   7    4.48    0.23
   8  -4   8   10.06    0.37
  -4  -8   8    9.79    0.38
  -4  -8   8   10.21    0.36
  -4  -8   8    9.64    0.25
   8  -4   8    9.66    0.36
  -8   4   8   10.45    0.32
   4   8   8   10.35    0.34
   8  -4   9    0.19    0.02
   4   8   9    0.30    0.07
  -8   4   9    0.40    0.08
  -4  -8   9    0.15    0.04
   4   8   9    0.18    0.05
   8  -4   9    0.22    0.07
  -8   4   9    0.33    0.07
   8  -4  10    0.13    0.02
  -8   4  10    0.22    0.08
  -4  -8  10    0.13    0.04
   4   8  10    0.09    0.04
   4   8  10    0.14    0.06
  -8   4  10    0.18    0.06
   8  -4  10    0.10    0.06
  -8   4  11    2.00    0.19
   8  -4  11    1.87    0.08
   4   8  11    2.10    0.16
  -4  -8  11    1.88    0.13
   4   8  11    1.94    0.14
  -8   4  11    2.04    0.15
   4   8  12   12.18    0.42
  -8   4  12   10.75    0.45
   8  -4  12   11.00    0.26
  -4  -8  12   11.82    0.36
   4   8  13    0.54    0.10
  -8   4  13    0.53    0.12
   4   8  14    0.00    0.06
  -8   4  14   -0.04    0.08
   4   8  15    0.70    0.12
  -8   4  15    0.63    0.12
  -8   4  16    0.34    0.11
   8  -3 -17    0.45    0.14
   8  -3 -16    0.83    0.17
   8  -3 -15    0.49    0.12
  -3  -8 -15    0.54    0.14
  -3  -8 -14    0.10    0.11
   8  -3 -14    0.12    0.09
   8  -3 -13    1.09    0.15
  -3  -8 -13    0.85    0.16
  -3  -8 -12    5.71    0.35
  -3  -8 -12    5.66    0.22
   8  -3 -12    6.20    0.34
   8  -3 -11    1.03    0.14
  -3  -8 -11    0.71    0.14
  -3  -8 -11    0.81    0.09
   8  -3 -10    1.71    0.16
  -3  -8 -10    1.46    0.12
  -3  -8 -10    1.41    0.16
  -3  -8  -9    1.73    0.17
  -3  -8  -9    1.62    0.13
  -8   3  -9    1.56    0.13
  -3  -8  -8    3.69    0.20
  -3  -8  -8    3.67    0.20
  -8   3  -8    3.54    0.19
  -3  -8  -8    3.71    0.23
   8  -3  -7    6.48    0.28
  -3  -8  -7    6.63    0.27
  -3  -8  -7    6.99    0.28
   3   8  -7    6.64    0.26
  -3  -8  -7    6.29    0.29
  -8   3  -7    6.63    0.25
   3   8  -6    0.38    0.06
   8  -3  -6    0.38    0.07
  -3  -8  -6    0.27    0.07
   3   8  -6    0.34    0.08
  -3  -8  -6    0.42    0.07
   3   8  -5    0.27    0.07
  -8   3  -5    0.21    0.05
   8  -3  -5    0.26    0.06
   3   8  -5    0.27    0.06
   8  -3  -5    0.20    0.05
  -3  -8  -5    0.29    0.07
  -3  -8  -5    0.23    0.06
  -3  -8  -5    0.29    0.05
   3   8  -5    0.28    0.06
   8  -3  -5    0.23    0.04
  -3  -8  -4    3.44    0.17
  -3  -8  -4    3.29    0.18
  -8   3  -4    3.35    0.08
   3   8  -4    3.49    0.18
   3   8  -4    3.37    0.19
   3   8  -4    3.32    0.16
   8  -3  -4    3.61    0.16
   8  -3  -4    3.39    0.15
  -8   3  -4    3.29    0.18
   8  -3  -4    3.40    0.13
  -8   3  -3    5.18    0.12
  -3  -8  -3    5.11    0.20
  -8   3  -3    5.74    0.21
   3   8  -3    5.56    0.20
   3   8  -3    5.28    0.22
  -3  -8  -3    5.64    0.24
   8  -3  -3    5.16    0.17
   3   8  -3    5.33    0.22
   3   8  -2    3.48    0.14
  -3  -8  -2    3.72    0.19
   3   8  -2    3.47    0.17
  -3  -8  -2    3.33    0.15
  -3  -8  -1   15.15    0.42
  -3  -8  -1   14.46    0.34
   3   8  -1   15.33    0.35
   3   8  -1   14.63    0.32
   3   8  -1   15.04    0.27
  -3  -8   0   77.89    1.42
   3   8   0   77.65    1.25
   3   8   0   77.24    1.33
  -3  -8   0   78.79    1.28
  -3  -8   1   15.00    0.28
  -3  -8   1   14.28    0.41
   3   8   1   14.49    0.35
  -3  -8   2    3.63    0.18
  -3  -8   2    3.86    0.15
  -3  -8   2    4.09    0.14
   3   8   2    3.66    0.15
   3   8   3    5.16    0.19
  -3  -8   3    5.26    0.22
  -3  -8   3    5.18    0.19
  -3  -8   3    5.44    0.18
  -3  -8   3    5.06    0.15
   3   8   4    3.10    0.15
  -3  -8   4    2.99    0.15
  -3  -8   4    2.88    0.16
  -3  -8   4    3.07    0.13
  -3  -8   5    0.36    0.06
  -3  -8   5    0.38    0.06
   3   8   5    0.41    0.06
  -3  -8   5    0.27    0.05
  -3  -8   6    0.33    0.07
  -8   3   6    0.59    0.07
   8  -3   6    0.37    0.07
   3   8   6    0.33    0.06
   8  -3   7    6.49    0.15
   8  -3   7    6.65    0.28
  -3  -8   7    6.58    0.29
   8  -3   7    6.47    0.16
   3   8   7    6.34    0.25
  -8   3   7    7.34    0.25
   8  -3   8    4.41    0.24
  -3  -8   8    4.53    0.23
   8  -3   8    4.14    0.23
  -3  -8   8    4.30    0.25
   3   8   8    4.21    0.21
  -8   3   8    4.13    0.19
   8  -3   8    4.12    0.12
   8  -3   9    1.54    0.07
  -8   3   9    1.57    0.13
   3   8   9    1.54    0.13
  -8   3   9    1.89    0.14
   8  -3   9    1.74    0.16
  -3  -8   9    1.56    0.15
   8  -3  10    1.47    0.07
  -3  -8  10    1.30    0.15
   3   8  10    1.45    0.13
  -8   3  10    1.64    0.13
  -8   3  10    1.67    0.14
   3   8  10    1.51    0.12
   3   8  11    0.83    0.10
  -8   3  11    0.87    0.13
   3   8  11    0.90    0.12
   8  -3  11    0.77    0.06
   3   8  12    6.27    0.30
   8  -3  12    5.82    0.18
  -8   3  12    5.75    0.32
  -3  -8  12    5.77    0.24
  -8   3  13    0.82    0.13
   3   8  13    1.13    0.14
  -3  -8  14    0.12    0.07
   3   8  14    0.18    0.08
  -8   3  14    0.00    0.07
  -8   3  15    0.33    0.10
   3   8  15    0.65    0.12
  -8   3  16    0.58    0.13
   8  -2 -17    0.57    0.15
   8  -2 -16    0.13    0.09
  -2  -8 -15    0.08    0.10
   8  -2 -15    0.21    0.10
   8  -2 -14    0.83    0.14
  -2  -8 -14    0.63    0.14
   8  -2 -13    2.63    0.23
  -2  -8 -13    2.76    0.25
  -2  -8 -12    0.30    0.06
  -2  -8 -12    0.25    0.10
   8  -2 -12    0.47    0.11
   8  -2 -11    0.35    0.10
  -2  -8 -11    0.25    0.07
  -2  -8 -11    0.33    0.10
  -2  -8 -10    1.53    0.17
  -2  -8 -10    1.33    0.12
   8  -2 -10    1.50    0.15
  -2  -8  -9    8.35    0.31
  -2  -8  -9    8.15    0.37
  -2  -8  -8    0.62    0.11
  -8   2  -8    0.48    0.07
  -8   2  -7   13.74    0.38
   2   8  -7   13.69    0.47
  -2  -8  -7   13.92    0.42
  -2  -8  -7   14.90    0.46
   8  -2  -7   13.67    0.44
   8  -2  -6   13.60    0.41
  -2  -8  -6   13.62    0.43
   2   8  -6   13.68    0.45
   8  -2  -6   12.93    0.36
  -8   2  -6   13.66    0.35
   2   8  -5   12.04    0.40
  -8   2  -5   12.68    0.39
   8  -2  -5   12.10    0.32
  -2  -8  -5   12.55    0.39
   8  -2  -5   11.92    0.33
   8  -2  -5   12.47    0.36
  -8   2  -5   11.86    0.24
  -8   2  -4    8.50    0.29
   8  -2  -4    8.30    0.27
  -2  -8  -4    8.38    0.29
   2   8  -4    8.36    0.30
  -8   2  -4    8.40    0.17
   8  -2  -4    8.43    0.24
   8  -2  -4    8.14    0.23
   2   8  -4    8.62    0.27
   2   8  -3    3.07    0.14
  -8   2  -3    3.36    0.15
  -8   2  -3    3.16    0.09
   8  -2  -3    3.25    0.12
  -2  -8  -3    3.13    0.15
   2   8  -3    3.59    0.18
  -2  -8  -2    0.71    0.07
   2   8  -2    0.36    0.05
   2   8  -1   15.43    0.35
   2   8  -1   15.57    0.33
  -2  -8  -1   15.69    0.35
   2   8  -1   16.05    0.28
  -2  -8  -1   13.94    0.41
  -2  -8   0   14.62    0.41
   2   8   0   15.27    0.35
  -2  -8   1   14.97    0.30
  -2  -8   1   14.71    0.33
   2   8   1   14.55    0.34
  -2  -8   1   14.79    0.41
  -2  -8   2    0.39    0.05
  -2  -8   2    0.49    0.05
  -2  -8   2    0.43    0.07
   2   8   2    0.43    0.05
   2   8   3    3.44    0.15
  -2  -8   3    3.37    0.17
  -2  -8   3    3.32    0.13
  -2  -8   3    3.49    0.12
  -2  -8   3    3.53    0.15
   2   8   4    8.27    0.26
  -2  -8   4    8.35    0.24
  -2  -8   4    8.22    0.28
  -2  -8   4    8.18    0.27
   8  -2   5   12.82    0.38
  -2  -8   5   12.91    0.38
   2   8   5   13.48    0.36
  -2  -8   5   12.54    0.34
  -2  -8   5   11.89    0.35
   2   8   6   14.25    0.39
  -8   2   6   14.37    0.35
  -2  -8   6   12.79    0.36
   8  -2   6   13.32    0.41
   8  -2   6   13.80    0.27
  -2  -8   6   13.32    0.38
   8  -2   6   13.20    0.30
  -2  -8   6   13.27    0.42
  -2  -8   7   14.29    0.45
   2   8   7   13.43    0.39
  -8   2   7   14.62    0.37
   8  -2   7   12.80    0.28
   8  -2   7   13.63    0.43
   8  -2   7   14.31    0.28
   8  -2   8    0.39    0.04
  -2  -8   8    0.41    0.09
  -2  -8   8    0.43    0.08
  -2  -8   8    0.32    0.07
  -8   2   8    0.52    0.08
   2   8   8    0.37    0.07
   8  -2   8    0.61    0.10
   8  -2   8    0.46    0.09
  -8   2   8    0.52    0.07
   8  -2   9    9.02    0.22
  -8   2   9    9.37    0.31
   2   8   9    9.41    0.34
  -8   2   9    8.85    0.31
   8  -2   9    8.82    0.37
  -2  -8   9    8.78    0.36
  -8   2  10    1.44    0.13
   8  -2  10    1.49    0.08
   2   8  10    1.40    0.14
   2   8  10    1.25    0.12
  -2  -8  10    1.41    0.15
  -8   2  10    1.53    0.13
   2   8  10    1.32    0.13
   8  -2  11    0.23    0.04
   2   8  11    0.22    0.07
   2   8  11    0.29    0.07
  -8   2  12    0.44    0.10
   2   8  12    0.43    0.10
   2   8  12    0.49    0.09
   8  -2  12    0.40    0.05
   2   8  13    2.79    0.21
  -8   2  13    2.60    0.22
  -8   2  14    0.71    0.13
   2   8  14    0.65    0.11
   2   8  15    0.15    0.08
  -8   2  15    0.06    0.07
   2   8  16    0.11    0.07
  -8   2  16    0.08    0.08
   8  -1 -16    0.22    0.10
  -1  -8 -15    2.28    0.25
   8  -1 -15    1.94    0.21
  -1  -8 -14    1.30    0.19
   8  -1 -14    1.07    0.16
  -1  -8 -13    1.12    0.16
   8  -1 -13    1.07    0.15
  -1  -8 -12    0.93    0.15
   8  -1 -12    0.99    0.14
  -1  -8 -12    0.90    0.10
  -1  -8 -11    1.63    0.13
  -1  -8 -11    1.82    0.19
   8  -1 -11    1.64    0.16
   8  -1 -10    2.90    0.20
  -1  -8 -10    2.95    0.23
  -1  -8 -10    2.77    0.17
  -1  -8  -9    0.15    0.06
   1   8  -8    2.24    0.19
  -1  -8  -8    2.00    0.18
  -8   1  -7   11.21    0.32
  -1  -8  -7   11.53    0.40
   8  -1  -7   11.20    0.39
   1   8  -7   11.41    0.42
  -8   1  -6    4.16    0.16
  -1  -8  -6    4.72    0.23
   1   8  -6    4.31    0.23
  -8   1  -6    4.33    0.13
   8  -1  -6    4.44    0.22
   8  -1  -6    4.23    0.19
   1   8  -5    0.35    0.07
   8  -1  -5    0.40    0.07
  -8   1  -5    0.36    0.03
   8  -1  -5    0.36    0.05
  -1  -8  -5    0.31    0.07
  -8   1  -5    0.31    0.07
   8  -1  -5    0.33    0.05
   8  -1  -4    1.77    0.10
   1   8  -4    1.91    0.14
   8  -1  -4    1.70    0.11
  -8   1  -4    1.68    0.12
  -1  -8  -4    1.69    0.12
   8  -1  -4    1.62    0.09
  -8   1  -4    1.70    0.07
  -8   1  -3    3.87    0.17
  -8   1  -3    3.77    0.11
  -1  -8  -3    3.81    0.17
   1   8  -3    3.90    0.16
   8  -1  -3    4.06    0.14
   1   8  -2    2.67    0.12
   1   8  -2    2.61    0.09
   1   8  -2    2.56    0.11
   1   8  -1    0.13    0.03
   1   8  -1    0.14    0.03
  -1  -8   0    5.35    0.12
   1   8   0    5.18    0.14
   1   8   0    5.18    0.17
  -1  -8   1    0.16    0.03
  -1  -8   1    0.22    0.03
  -1  -8   1    0.13    0.04
   1   8   1    0.19    0.03
  -1  -8   2    2.78    0.15
  -1  -8   2    2.81    0.07
   1   8   2    2.78    0.13
  -1  -8   2    2.73    0.11
  -1  -8   2    2.70    0.11
  -1  -8   3    4.66    0.15
  -1  -8   3    4.59    0.14
  -1  -8   3    4.34    0.19
   1   8   3    4.30    0.17
  -1  -8   3    4.42    0.17
  -1  -8   4    1.63    0.11
  -1  -8   4    1.63    0.09
  -1  -8   4    1.68    0.09
   1   8   4    1.66    0.11
  -1  -8   4    1.69    0.07
   8  -1   5    0.35    0.03
  -1  -8   5    0.31    0.05
   1   8   5    0.32    0.06
  -1  -8   5    0.37    0.06
  -1  -8   5    0.43    0.04
   8  -1   6    4.75    0.13
  -1  -8   6    4.71    0.21
   8  -1   6    4.33    0.15
   1   8   6    4.41    0.20
  -8   1   6    4.69    0.17
  -1  -8   6    4.47    0.18
  -1  -8   6    4.75    0.16
   8  -1   6    4.48    0.22
   1   8   7   11.81    0.36
   8  -1   7   11.17    0.39
   8  -1   7   10.77    0.25
   8  -1   7   10.39    0.24
  -8   1   7   11.55    0.31
   8  -1   8    1.89    0.09
   8  -1   8    2.07    0.17
   1   8   8    1.99    0.15
  -1  -8   8    1.86    0.16
  -8   1   8    1.95    0.12
   8  -1   8    1.95    0.16
  -8   1   8    2.08    0.13
  -1  -8   8    1.88    0.15
  -1  -8   8    1.87    0.16
   1   8   9    0.06    0.06
   8  -1   9    0.21    0.07
   1   8   9    0.04    0.05
  -1  -8   9    0.10    0.06
   8  -1   9    0.21    0.04
  -8   1   9    0.38    0.07
  -8   1   9    0.34    0.07
   8  -1  10    2.89    0.13
  -8   1  10    3.12    0.17
   1   8  10    2.56    0.18
   1   8  10    2.91    0.20
  -8   1  10    2.69    0.17
  -1  -8  10    2.78    0.21
   1   8  11    1.72    0.15
  -8   1  11    1.88    0.15
   8  -1  11    1.59    0.10
   1   8  11    1.48    0.14
   1   8  12    0.90    0.12
  -8   1  12    0.79    0.13
   1   8  12    0.81    0.13
   8  -1  12    0.81    0.08
   1   8  13    0.99    0.13
  -1  -8  13    1.00    0.11
  -8   1  13    1.06    0.15
  -8   1  14    0.99    0.15
   1   8  14    1.10    0.14
   1   8  15    1.83    0.18
  -8   1  15    1.82    0.20
   1   8  16    0.18    0.09
  -8   1  16    0.14    0.10
   8   0 -16    0.01    0.09
   8   0 -15    0.99    0.16
   0  -8 -15    0.98    0.18
   8   0 -14    0.33    0.10
   0  -8 -14    0.12    0.10
   0  -8 -13    0.95    0.15
   8   0 -13    0.84    0.13
   0  -8 -12    0.03    0.05
   0  -8 -12    0.15    0.09
   8   0 -12    0.12    0.08
   0  -8 -11    1.73    0.19
   8   0 -11    1.56    0.15
   8   0 -10    3.28    0.21
   0  -8 -10    3.19    0.23
   8   0  -9    4.31    0.23
   0  -8  -9    4.52    0.27
   0  -8  -8    1.05    0.13
   0   8  -8    1.30    0.15
   0   8  -7    7.37    0.32
   0  -8  -7    7.97    0.32
  -8   0  -7    7.72    0.24
   8   0  -7    7.61    0.31
   0  -8  -6    9.57    0.34
   8   0  -6   10.07    0.34
  -8   0  -6    9.36    0.25
   0   8  -6    9.56    0.36
   8   0  -6    8.91    0.30
  -8   0  -6    9.30    0.23
  -8   0  -5    4.60    0.22
   8   0  -5    5.08    0.19
   0   8  -5    4.84    0.23
   8   0  -5    4.71    0.21
   0  -8  -5    4.70    0.22
  -8   0  -5    4.53    0.14
   8   0  -5    4.69    0.18
   0   8  -4    2.10    0.14
  -8   0  -4    2.06    0.14
  -8   0  -4    2.05    0.08
   8   0  -4    2.23    0.13
   8   0  -4    2.09    0.10
   8   0  -4    2.27    0.11
  -8   0  -3   13.22    0.28
  -8   0  -3   13.55    0.36
   8   0  -3   13.36    0.29
   0   8  -3   13.11    0.32
   0   8  -2    2.67    0.11
  -8   0  -2    2.55    0.10
   0   8  -2    2.81    0.12
   0   8  -2    2.88    0.10
   0   8  -1   16.50    0.35
   0   8  -1   15.78    0.33
   0   8   0   13.02    0.26
   0   8   0   13.33    0.27
   0   8   0   12.93    0.30
   0  -8   1   16.20    0.34
   0  -8   1   16.11    0.30
   0   8   1   15.77    0.36
   0  -8   2    2.45    0.11
   0  -8   2    2.58    0.10
   0   8   2    2.57    0.12
   0   8   3   13.87    0.35
   0  -8   3   13.97    0.31
   0  -8   3   13.85    0.38
   0   8   3   14.12    0.27
   0  -8   3   14.26    0.35
   0  -8   4    2.26    0.09
   0  -8   4    2.26    0.10
   0   8   4    2.12    0.13
   0  -8   4    2.19    0.11
   0   8   4    2.09    0.09
   0  -8   4    2.13    0.13
   8   0   5    5.37    0.15
   0  -8   5    5.39    0.20
   8   0   5    5.37    0.18
   0  -8   5    5.01    0.16
   0   8   5    4.99    0.21
   0  -8   5    5.16    0.20
   0   8   5    5.15    0.18
   8   0   6   10.29    0.35
   0  -8   6    9.74    0.32
   0  -8   6    9.57    0.28
   0  -8   6    9.78    0.26
   8   0   6    9.71    0.24
   0   8   6    9.66    0.29
   8   0   6    9.89    0.25
   0   8   6    9.59    0.31
  -8   0   7    8.63    0.25
   8   0   7    8.15    0.32
   8   0   7    7.89    0.20
   0   8   7    7.51    0.27
   8   0   7    7.71    0.21
   0   8   7    7.51    0.29
   0  -8   7    7.75    0.24
   8   0   8    1.47    0.15
   0  -8   8    1.50    0.14
   8   0   8    1.42    0.08
   8   0   8    1.21    0.14
   0   8   8    1.20    0.12
  -8   0   8    1.41    0.10
  -8   0   8    1.33    0.11
   0  -8   8    1.32    0.13
  -8   0   9    4.65    0.22
   8   0   9    4.62    0.16
  -8   0   9    4.99    0.21
   8   0   9    4.43    0.26
   0   8   9    4.85    0.24
   0   8   9    4.59    0.23
   0  -8   9    4.93    0.26
   0   8  10    3.24    0.20
   8   0  10    3.31    0.14
  -8   0  10    3.48    0.18
  -8   0  10    3.58    0.20
   0   8  10    3.55    0.22
  -8   0  11    1.79    0.14
   8   0  11    1.81    0.11
   0   8  11    1.50    0.15
   0   8  12    0.08    0.07
   8   0  12    0.23    0.05
   0   8  12    0.07    0.07
   0  -8  12    0.21    0.06
   0  -8  13    0.85    0.10
   0   8  13    0.76    0.12
   8   0  13    0.87    0.08
  -8   0  13    0.87    0.13
   0   8  14    0.33    0.09
  -8   0  14    0.45    0.11
   0   8  15    0.97    0.14
  -8   0  15    0.93    0.15
   0   8  16    0.08    0.08
  -8   0  16    0.06    0.09
   8   1 -16    0.07    0.08
   1  -8 -15   -0.04    0.10
   8   1 -15    0.05    0.07
   1  -8 -14    2.16    0.24
   8   1 -14    2.08    0.21
   8   1 -13    1.54    0.17
   1  -8 -13    1.49    0.19
   1  -8 -13    1.41    0.12
   8   1 -12    0.54    0.11
   1  -8 -12    0.48    0.12
   8   1 -11    0.93    0.12
   1  -8 -11    0.86    0.14
   1  -8 -10    0.67    0.12
   8   1 -10    0.67    0.10
  -1   8  -9    7.71    0.36
   8   1  -9    7.87    0.31
   1  -8  -9    7.78    0.36
   1  -8  -8    0.56    0.10
  -1   8  -8    0.60    0.11
  -1   8  -7    2.35    0.18
   1  -8  -7    2.08    0.16
  -8  -1  -7    1.89    0.10
   8   1  -7    2.09    0.14
   1  -8  -6   13.46    0.41
  -8  -1  -6   12.86    0.30
   8   1  -6   12.56    0.36
  -8  -1  -6   12.30    0.30
  -1   8  -6   13.54    0.43
   8   1  -6   12.70    0.40
   8   1  -5    0.51    0.07
   8   1  -5    0.52    0.06
   8   1  -5    0.49    0.07
  -1   8  -5    0.61    0.09
  -8  -1  -5    0.52    0.05
  -8  -1  -5    0.54    0.05
   8   1  -4    0.21    0.05
   8   1  -4    0.23    0.04
  -8  -1  -4    0.26    0.03
   8   1  -4    0.28    0.04
  -8  -1  -4    0.20    0.06
  -8  -1  -3    3.16    0.11
  -8  -1  -3    3.37    0.16
  -1   8  -3    3.42    0.14
  -1   8  -2    0.44    0.04
  -8  -1  -2    0.41    0.04
  -1   8  -2    0.46    0.04
  -8  -1  -2    0.47    0.05
  -1   8  -1    9.37    0.22
  -1   8  -1    9.14    0.23
  -1   8   0    0.26    0.03
  -1   8   0    0.21    0.03
   1  -8   0    0.27    0.04
   1  -8   0    0.21    0.03
   1  -8   1    9.26    0.22
  -1   8   1    9.61    0.25
   1  -8   1    9.54    0.20
   1  -8   1    9.35    0.23
   1  -8   2    0.44    0.04
   1  -8   2    0.44    0.05
  -1   8   2    0.45    0.05
  -1   8   3    3.20    0.15
   1  -8   3    3.33    0.11
   1  -8   3    3.39    0.14
  -1   8   4    0.28    0.04
   8   1   4    0.28    0.04
  -1   8   4    0.28    0.05
   1  -8   4    0.32    0.05
   1  -8   4    0.26    0.05
   1  -8   4    0.24    0.03
   1  -8   4    0.23    0.05
   8   1   4    0.31    0.05
   1  -8   5    0.42    0.05
  -1   8   5    0.33    0.05
   8   1   5    0.41    0.05
   8   1   5    0.45    0.05
   1  -8   5    0.43    0.04
  -1   8   5    0.47    0.07
   1  -8   5    0.39    0.06
   1  -8   5    0.43    0.06
   1  -8   6   13.66    0.39
   1  -8   6   12.95    0.34
  -1   8   6   13.41    0.35
   1  -8   6   13.60    0.33
  -1   8   6   13.02    0.39
   8   1   6   13.34    0.32
   8   1   6   13.45    0.31
   1  -8   7    2.34    0.12
  -1   8   7    2.27    0.14
   8   1   7    2.36    0.17
   1  -8   7    2.29    0.13
  -1   8   7    2.15    0.15
   8   1   7    2.29    0.11
  -8  -1   7    2.69    0.13
   1  -8   8    0.75    0.08
  -8  -1   8    0.63    0.08
   1  -8   8    0.57    0.09
   1  -8   8    0.60    0.10
  -8  -1   8    0.61    0.07
   8   1   8    0.71    0.07
  -8  -1   8    0.63    0.10
   8   1   8    0.63    0.10
   8   1   8    0.64    0.10
  -1   8   8    0.60    0.09
   8   1   9    7.72    0.35
   1  -8   9    7.59    0.28
   8   1   9    7.75    0.24
  -1   8   9    6.91    0.30
  -8  -1   9    8.63    0.27
  -8  -1   9    7.27    0.36
   1  -8   9    8.81    0.36
  -8  -1   9    8.28    0.31
  -1   8   9    8.03    0.32
  -1   8  10    0.57    0.09
  -8  -1  10    0.55    0.08
  -1   8  10    0.63    0.10
   8   1  10    0.47    0.06
  -1   8  11    0.75    0.11
   8   1  11    0.91    0.09
  -8  -1  11    0.88    0.10
  -1   8  11    0.66    0.09
  -1   8  12    0.30    0.08
   8   1  12    0.49    0.07
  -1   8  12    0.44    0.10
   1  -8  12    0.57    0.08
   8   1  13    1.45    0.11
  -1   8  13    1.40    0.15
   1  -8  13    1.33    0.11
  -1   8  14    2.23    0.20
  -8  -1  14    2.22    0.20
  -1   8  15   -0.05    0.07
  -8  -1  15    0.10    0.08
  -1   8  16    0.05    0.07
  -8  -1  16    0.13    0.09
   2  -8 -16    0.39    0.14
   2  -8 -15    0.22    0.12
   8   2 -15    0.49    0.11
   2  -8 -14    0.48    0.13
   8   2 -14    0.54    0.12
   2  -8 -13    0.55    0.13
   8   2 -13    0.36    0.09
   8   2 -12    1.08    0.13
   2  -8 -12    1.03    0.15
   8   2 -11    0.00    0.05
   2  -8 -11    0.09    0.07
   8   2 -10    0.78    0.10
   8   2 -10    0.61    0.09
   2  -8 -10    0.77    0.13
   8   2  -9    5.06    0.23
   2  -8  -9    5.11    0.28
  -2   8  -9    5.04    0.29
  -8  -2  -8   12.87    0.34
   2  -8  -8   13.32    0.46
  -2   8  -8   12.95    0.46
   2  -8  -7    6.62    0.29
   8   2  -7    6.23    0.26
  -2   8  -7    6.22    0.29
  -8  -2  -7    6.61    0.21
   8   2  -6   10.05    0.32
   8   2  -6    9.91    0.35
  -8  -2  -6   10.30    0.27
  -2   8  -6   10.31    0.36
  -8  -2  -5    4.35    0.12
   8   2  -5    4.06    0.20
   8   2  -5    3.95    0.15
  -2   8  -5    4.42    0.21
   8   2  -5    4.24    0.19
  -8  -2  -5    4.26    0.15
   8   2  -4    5.23    0.19
  -8  -2  -4    5.28    0.22
   8   2  -4    5.04    0.21
  -8  -2  -4    5.00    0.16
  -2   8  -4    5.35    0.20
   8   2  -4    5.45    0.16
  -8  -2  -3   25.29    0.49
  -2   8  -3   25.80    0.53
  -8  -2  -3   26.05    0.57
  -8  -2  -2    0.85    0.06
  -2   8  -2    0.63    0.05
   2  -8  -2    0.78    0.04
  -8  -2  -2    0.76    0.07
  -2   8  -1   34.44    0.63
   2  -8  -1   34.75    0.64
   2  -8   0   57.02    0.97
   2  -8   0   58.66    1.00
  -2   8   0   57.31    0.94
  -2   8   0   58.89    1.00
   2  -8   1   34.93    0.63
   2  -8   1   34.82    0.62
  -2   8   1   35.01    0.66
  -2   8   1   34.29    0.56
   2  -8   2    0.67    0.05
   2  -8   2    0.67    0.06
   8   2   2    0.69    0.07
  -2   8   2    0.63    0.06
   8   2   3   24.89    0.50
   2  -8   3   26.25    0.47
  -2   8   3   25.14    0.55
   2  -8   3   26.15    0.54
   8   2   3   25.12    0.55
  -2   8   4    5.02    0.20
   8   2   4    4.66    0.18
   2  -8   4    4.86    0.14
   8   2   4    5.21    0.20
   8   2   4    4.90    0.16
   2  -8   4    4.67    0.19
   2  -8   5    3.66    0.17
   2  -8   5    3.96    0.15
  -2   8   5    4.08    0.19
   2  -8   5    4.07    0.12
   2  -8   5    4.04    0.17
  -2   8   5    4.07    0.15
   8   2   5    3.82    0.14
   8   2   5    3.94    0.16
   8   2   6    9.70    0.27
  -2   8   6    9.33    0.32
   2  -8   6    9.07    0.27
  -2   8   6    9.64    0.28
   2  -8   6    9.85    0.28
   2  -8   6    9.51    0.31
   2  -8   6    9.53    0.23
   8   2   6    9.53    0.25
  -2   8   7    7.02    0.26
   2  -8   7    7.22    0.22
   8   2   7    7.04    0.22
   8   2   7    7.76    0.31
   8   2   7    7.14    0.31
  -2   8   7    6.81    0.28
  -2   8   7    7.05    0.28
  -8  -2   7    7.62    0.22
   2  -8   7    7.21    0.25
  -8  -2   8   13.29    0.40
  -8  -2   8   14.08    0.35
   8   2   8   13.16    0.34
   2  -8   8   13.01    0.43
   8   2   8   13.93    0.47
  -8  -2   8   12.93    0.48
  -8  -2   8   13.23    0.44
  -2   8   8   12.92    0.42
   8   2   8   13.70    0.47
   2  -8   8   13.48    0.38
   2  -8   8   14.22    0.46
  -2   8   9    5.34    0.26
  -8  -2   9    5.96    0.26
  -2   8   9    5.43    0.25
   2  -8   9    5.36    0.28
   8   2   9    5.40    0.20
  -8  -2   9    5.44    0.31
  -8  -2   9    5.83    0.22
   8   2   9    5.92    0.30
   2  -8   9    5.39    0.24
   2  -8  10    0.77    0.10
  -2   8  10    0.83    0.11
  -8  -2  10    0.92    0.09
  -2   8  10    0.68    0.09
   8   2  10    0.92    0.08
  -2   8  10    0.75    0.10
  -8  -2  11    0.18    0.05
  -2   8  11    0.07    0.06
  -2   8  11    0.15    0.05
   2  -8  11    0.10    0.04
   8   2  11    0.14    0.05
   8   2  12    1.02    0.10
  -2   8  12    0.92    0.13
  -2   8  12    1.07    0.14
   2  -8  12    1.09    0.09
  -8  -2  12    1.15    0.12
  -2   8  13    0.44    0.10
   8   2  13    0.44    0.07
  -2   8  14    0.15    0.07
  -8  -2  14    0.42    0.10
  -2   8  15    0.35    0.10
  -8  -2  15    0.36    0.10
  -8  -2  16    0.35    0.11
  -2   8  16    0.52    0.12
   3  -8 -16    0.72    0.16
   3  -8 -15   -0.02    0.09
   8   3 -15    0.06    0.07
   8   3 -14    0.11    0.07
   3  -8 -14    0.11    0.10
   8   3 -13    1.05    0.13
   3  -8 -13    0.72    0.15
   8   3 -12    3.74    0.23
   8   3 -12    3.36    0.20
   3  -8 -12    3.22    0.26
   8   3 -11    0.85    0.11
   3  -8 -11    0.86    0.14
   8   3 -10    0.09    0.05
  -3   8 -10    0.04    0.06
   8   3 -10    0.07    0.05
   3  -8 -10    0.05    0.06
  -3   8  -9    2.69    0.20
   3  -8  -9    2.89    0.21
   8   3  -9    2.54    0.17
   8   3  -9    2.72    0.17
  -3   8  -8    3.91    0.24
   8   3  -8    3.91    0.19
  -8  -3  -8    4.00    0.18
   3  -8  -8    3.93    0.23
  -8  -3  -7    0.69    0.07
   8   3  -7    0.56    0.08
  -3   8  -7    0.63    0.09
  -3   8  -6    5.78    0.26
   8   3  -6    5.87    0.26
   8   3  -6    5.69    0.23
  -8  -3  -6    5.72    0.19
   8   3  -5   11.46    0.36
  -8  -3  -5   10.27    0.27
   8   3  -5   11.12    0.33
  -3   8  -4    0.66    0.07
   8   3  -4    0.68    0.07
  -8  -3  -4    0.74    0.06
   8   3  -4    0.64    0.05
   8   3  -4    0.74    0.08
  -8  -3  -3    6.60    0.23
  -3   8  -3    6.79    0.16
  -8  -3  -3    6.88    0.20
   3  -8  -3    6.94    0.18
  -3   8  -3    6.65    0.21
   8   3  -3    7.05    0.23
   3  -8  -2    1.21    0.08
  -8  -3  -2    1.34    0.08
  -8  -3  -2    1.37    0.09
  -3   8  -2    1.36    0.07
   3  -8  -1    7.88    0.21
  -3   8  -1    7.55    0.20
   3  -8   0    0.23    0.03
   3  -8   0    0.22    0.02
  -3   8   0    0.18    0.03
   3  -8   0    0.22    0.03
   3  -8   1    8.01    0.20
   3  -8   1    7.67    0.19
  -3   8   1    7.63    0.22
   3  -8   2    1.21    0.06
   8   3   2    1.16    0.09
   3  -8   2    1.38    0.08
  -3   8   2    1.41    0.09
  -3   8   3    6.96    0.24
   8   3   3    6.78    0.20
   8   3   3    6.60    0.24
   3  -8   3    7.15    0.17
   3  -8   3    6.80    0.22
   8   3   3    7.12    0.22
   8   3   4    0.80    0.08
   3  -8   4    0.67    0.04
   8   3   4    0.69    0.06
   8   3   4    0.83    0.08
   3  -8   4    0.65    0.07
  -3   8   4    0.84    0.08
   3  -8   5   12.70    0.34
   8   3   5   12.13    0.30
   8   3   5   12.01    0.33
   3  -8   5   12.40    0.25
   8   3   5   12.89    0.38
  -3   8   5   12.01    0.36
   3  -8   5   12.24    0.37
   8   3   6    6.20    0.27
   3  -8   6    5.70    0.21
   3  -8   6    5.77    0.15
   8   3   6    5.68    0.19
   3  -8   6    5.99    0.20
  -3   8   6    5.88    0.21
   8   3   6    5.60    0.21
   3  -8   6    5.77    0.25
  -3   8   6    5.62    0.24
   3  -8   7    0.81    0.06
  -3   8   7    0.78    0.09
   8   3   7    0.88    0.11
  -3   8   7    0.78    0.09
   3  -8   7    0.79    0.05
   3  -8   7    0.97    0.10
  -3   8   7    0.68    0.09
  -3   8   7    0.68    0.07
  -8  -3   7    0.69    0.10
   8   3   7    0.78    0.07
   3  -8   7    0.65    0.09
   8   3   7    0.88    0.11
   3  -8   7    0.77    0.08
  -8  -3   8    3.83    0.25
  -8  -3   8    4.23    0.17
   8   3   8    4.26    0.25
   8   3   8    4.01    0.17
  -3   8   8    4.00    0.22
   3  -8   8    4.09    0.20
  -8  -3   8    4.19    0.21
  -8  -3   8    4.52    0.24
  -3   8   8    3.67    0.18
  -3   8   8    3.98    0.22
   8   3   8    3.96    0.24
   3  -8   8    4.42    0.24
   3  -8   8    4.29    0.23
  -8  -3   9    2.79    0.14
  -3   8   9    2.73    0.18
  -8  -3   9    2.48    0.21
  -3   8   9    2.50    0.18
   8   3   9    2.79    0.14
   3  -8   9    2.77    0.17
  -8  -3   9    2.63    0.17
   3  -8   9    2.64    0.19
  -3   8  10    0.01    0.05
  -8  -3  10    0.13    0.04
  -3   8  10    0.01    0.06
  -3   8  10    0.01    0.06
   3  -8  10    0.09    0.05
   8   3  10    0.09    0.04
   3  -8  10    0.06    0.03
   8   3  11    1.09    0.10
  -8  -3  11    1.01    0.10
   3  -8  11    1.10    0.12
  -3   8  11    0.79    0.10
   3  -8  11    0.87    0.07
  -3   8  11    0.77    0.11
  -3   8  12    3.44    0.24
   8   3  12    3.74    0.19
  -8  -3  12    3.97    0.20
   3  -8  12    3.39    0.15
  -3   8  13    0.94    0.14
   8   3  13    0.84    0.09
  -3   8  14    0.16    0.07
  -8  -3  15    0.07    0.07
  -3   8  15   -0.12    0.10
  -8  -3  16    0.80    0.14
  -3   8  16    1.03    0.16
   4  -8 -16    0.27    0.14
   8   4 -15    0.59    0.11
   4  -8 -15    0.64    0.15
   4  -8 -14    0.93    0.16
   8   4 -14    0.78    0.13
   8   4 -13    0.95    0.13
   4  -8 -13    1.23    0.18
   8   4 -12    1.27    0.13
   8   4 -12    1.28    0.14
   4  -8 -12    1.41    0.18
   4  -8 -11    3.42    0.25
   8   4 -11    3.15    0.20
  -4   8 -10    0.02    0.06
   4  -8 -10   -0.12    0.08
   8   4 -10   -0.02    0.05
  -4   8  -9    6.70    0.32
   4  -8  -9    6.52    0.32
   8   4  -9    6.19    0.28
   8   4  -9    6.55    0.26
  -8  -4  -8   11.93    0.35
   4  -8  -8   12.13    0.43
  -4   8  -8   12.51    0.44
   8   4  -8   12.27    0.36
   8   4  -8   12.27    0.40
  -4   8  -7    5.66    0.27
   8   4  -7    5.13    0.24
   8   4  -7    5.58    0.25
  -8  -4  -7    5.52    0.21
   8   4  -6    0.84    0.10
   8   4  -6    0.79    0.10
   8   4  -6    0.70    0.08
  -4   8  -6    0.93    0.11
  -8  -4  -6    0.79    0.07
   8   4  -5   13.11    0.37
  -8  -4  -5   12.64    0.32
   8   4  -5   13.28    0.40
  -4   8  -5   12.58    0.38
   8   4  -4    3.03    0.16
   4  -8  -4    2.83    0.12
  -8  -4  -4    2.84    0.12
  -4   8  -4    2.73    0.15
   8   4  -4    2.85    0.10
   8   4  -4    2.97    0.14
  -4   8  -3   13.43    0.27
  -4   8  -3   13.78    0.34
   4  -8  -3   14.02    0.30
   8   4  -3   13.55    0.36
   4  -8  -3   13.18    0.35
  -8  -4  -3   12.41    0.31
  -8  -4  -3   13.65    0.36
  -4   8  -2    2.58    0.09
  -8  -4  -2    2.51    0.12
   4  -8  -2    2.66    0.12
  -8  -4  -2    2.51    0.11
  -8  -4  -1   22.41    0.44
   4  -8  -1   21.00    0.44
   4  -8  -1   21.73    0.47
  -4   8  -1   21.96    0.42
   4  -8   0   15.05    0.29
  -4   8   0   14.81    0.34
   4  -8   0   15.49    0.34
  -4   8   1   21.66    0.46
   4  -8   1   21.98    0.43
   8   4   2    3.12    0.16
  -4   8   2    3.05    0.14
   4  -8   2    3.01    0.10
   4  -8   3   14.58    0.28
   8   4   3   15.19    0.36
   8   4   3   13.98    0.39
   8   4   3   15.16    0.35
  -4   8   3   14.92    0.39
   8   4   4    3.69    0.17
  -4   8   4    3.43    0.17
   8   4   4    3.34    0.14
  -4   8   4    3.33    0.10
   8   4   4    3.40    0.17
   4  -8   4    3.34    0.09
   8   4   5   14.72    0.41
  -4   8   5   14.08    0.31
   4  -8   5   14.27    0.26
   8   4   5   14.31    0.35
  -4   8   5   14.97    0.41
   8   4   5   14.28    0.39
   8   4   6    1.23    0.09
  -4   8   6    0.99    0.11
   8   4   6    1.17    0.11
  -4   8   6    0.95    0.07
   4  -8   6    0.97    0.05
   4  -8   6    1.04    0.09
   4  -8   6    1.05    0.08
   4  -8   7    5.45    0.22
   4  -8   7    5.02    0.17
   8   4   7    5.12    0.26
   8   4   7    5.29    0.20
  -4   8   7    5.08    0.19
   4  -8   7    5.58    0.14
  -4   8   7    5.24    0.25
  -8  -4   7    5.48    0.29
   4  -8   7    5.82    0.25
  -4   8   7    5.54    0.24
   4  -8   8   11.57    0.27
  -8  -4   8   13.51    0.44
  -8  -4   8   12.75    0.48
  -4   8   8   11.56    0.41
  -4   8   8   11.91    0.35
   8   4   8   13.33    0.46
   4  -8   8   11.72    0.26
   4  -8   8   12.62    0.38
  -4   8   8   13.29    0.41
  -8  -4   8   13.86    0.32
   8   4   8   13.03    0.35
   4  -8   8   12.61    0.26
   4  -8   8   13.04    0.42
  -4   8   8   12.17    0.38
   8   4   8   12.95    0.46
   8   4   9    6.48    0.23
   4  -8   9    6.25    0.27
   4  -8   9    6.41    0.30
  -4   8   9    6.18    0.29
  -4   8   9    6.53    0.28
   4  -8   9    6.13    0.17
  -8  -4   9    6.46    0.28
  -8  -4   9    6.68    0.22
  -4   8  10   -0.03    0.07
   4  -8  10    0.00    0.02
  -4   8  10   -0.01    0.05
  -4   8  10   -0.05    0.05
   8   4  10   -0.02    0.03
   4  -8  10    0.03    0.04
  -8  -4  10    0.03    0.04
  -4   8  11    3.13    0.19
  -4   8  11    3.04    0.22
  -8  -4  11    3.39    0.17
   8   4  11    3.13    0.17
   4  -8  11    2.97    0.12
   4  -8  11    3.08    0.21
  -8  -4  12    1.57    0.12
   8   4  12    1.38    0.12
  -4   8  12    1.26    0.15
   4  -8  12    1.44    0.08
   8   4  13    1.01    0.11
  -4   8  13    0.83    0.13
  -4   8  14    0.68    0.12
  -4   8  15    0.39    0.11
  -8  -4  15    0.62    0.12
  -8  -4  16    0.05    0.08
  -4   8  16    0.14    0.09
   5  -8 -16    0.16    0.10
   5  -8 -15    0.84    0.15
   8   5 -14    0.42    0.10
   5  -8 -14    0.38    0.12
   5  -8 -13    0.57    0.13
   8   5 -13    0.63    0.10
   8   5 -12    0.41    0.10
   5  -8 -12    0.31    0.10
   5  -8 -11    2.02    0.20
   8   5 -11    1.99    0.15
  -5   8 -10    1.72    0.17
   5  -8 -10    2.18    0.19
   8   5 -10    1.96    0.14
   8   5  -9    0.47    0.07
  -5   8  -9    0.44    0.09
  -8  -5  -9    0.50    0.11
   5  -8  -9    0.58    0.11
  -8  -5  -8    1.55    0.15
  -5   8  -8    1.27    0.14
   8   5  -8    1.33    0.10
   8   5  -8    1.23    0.13
  -8  -5  -7    5.35    0.26
  -5   8  -7    5.49    0.26
  -8  -5  -7    4.59    0.20
   8   5  -7    5.28    0.25
   8   5  -7    5.29    0.25
   8   5  -6    3.30    0.20
  -8  -5  -6    3.66    0.16
   8   5  -6    3.46    0.20
  -8  -5  -6    3.65    0.21
   8   5  -6    3.52    0.19
   8   5  -5    2.58    0.16
  -8  -5  -5    2.62    0.15
  -8  -5  -5    2.43    0.12
  -5   8  -5    2.18    0.15
   8   5  -5    2.40    0.15
   5  -8  -5    2.31    0.13
   8   5  -5    2.49    0.16
   8   5  -4    2.37    0.14
   8   5  -4    2.29    0.13
  -8  -5  -4    2.40    0.12
  -8  -5  -4    2.19    0.13
  -5   8  -4    2.16    0.14
   8   5  -4    2.30    0.15
   8   5  -4    2.21    0.09
   5  -8  -4    2.24    0.11
   5  -8  -3   10.39    0.30
   5  -8  -3   10.33    0.25
  -8  -5  -3   10.85    0.33
  -8  -5  -3   10.08    0.27
  -5   8  -3   10.58    0.29
  -5   8  -3   10.17    0.21
   8   5  -3   10.76    0.31
  -8  -5  -2    2.49    0.08
  -5   8  -2    2.53    0.09
  -8  -5  -2    2.43    0.12
   5  -8  -2    2.51    0.12
  -8  -5  -1    6.03    0.18
  -5   8  -1    6.23    0.17
  -8  -5  -1    5.93    0.17
   5  -8  -1    5.98    0.18
   5  -8   0    1.65    0.09
  -8  -5   0    1.58    0.09
  -5   8   0    1.67    0.09
  -5   8   1    5.95    0.20
   5  -8   1    5.95    0.17
   8   5   1    5.71    0.19
  -8  -5   1    5.90    0.21
   8   5   2    2.49    0.12
   5  -8   2    2.68    0.09
   8   5   2    2.71    0.16
  -5   8   2    2.60    0.13
   5  -8   3   10.40    0.21
   8   5   3   10.42    0.28
   8   5   3   10.27    0.29
   8   5   3    9.92    0.32
  -5   8   3   10.35    0.31
   8   5   4    2.36    0.12
  -5   8   4    2.21    0.14
   8   5   4    2.21    0.13
  -5   8   4    2.07    0.07
   8   5   4    2.21    0.14
   5  -8   4    2.22    0.06
   8   5   5    2.20    0.12
  -5   8   5    2.18    0.09
   8   5   5    2.20    0.15
  -5   8   5    2.04    0.14
   8   5   5    2.19    0.14
  -5   8   6    3.38    0.13
  -5   8   6    3.74    0.20
   8   5   6    3.70    0.21
   5  -8   6    3.81    0.18
   8   5   6    3.83    0.16
   5  -8   7    5.33    0.24
   5  -8   7    5.44    0.23
   8   5   7    5.70    0.28
   5  -8   7    5.36    0.18
  -5   8   7    5.50    0.19
   8   5   7    5.14    0.20
  -8  -5   7    5.45    0.29
  -5   8   7    5.96    0.25
  -5   8   7    5.51    0.25
  -8  -5   7    5.63    0.26
   8   5   7    5.62    0.27
   8   5   8    1.30    0.14
  -8  -5   8    1.58    0.15
   5  -8   8    1.58    0.14
   5  -8   8    1.25    0.05
  -5   8   8    1.30    0.13
   5  -8   8    1.45    0.12
   5  -8   8    1.25    0.07
  -8  -5   8    1.75    0.18
  -5   8   8    1.30    0.10
   8   5   8    1.77    0.17
   8   5   8    1.51    0.11
   5  -8   8    1.32    0.05
  -5   8   8    1.28    0.13
  -8  -5   9    0.48    0.06
  -5   8   9    0.48    0.09
   5  -8   9    0.42    0.03
   8   5   9    0.55    0.08
   5  -8   9    0.62    0.10
  -5   8   9    0.59    0.09
   5  -8   9    0.50    0.08
   5  -8   9    0.47    0.03
   5  -8  10    2.15    0.17
  -5   8  10    2.09    0.15
   8   5  10    2.14    0.14
  -5   8  10    2.60    0.18
  -5   8  10    2.21    0.18
   5  -8  10    2.05    0.08
  -8  -5  10    2.51    0.13
   5  -8  10    2.30    0.09
  -5   8  11    1.89    0.18
   5  -8  11    1.67    0.08
   8   5  11    2.19    0.15
   5  -8  11    2.03    0.17
  -5   8  11    1.85    0.15
  -8  -5  11    2.05    0.13
  -8  -5  12    0.33    0.07
   8   5  12    0.24    0.07
  -5   8  12    0.09    0.09
  -5   8  13    0.27    0.09
   8   5  13    0.57    0.08
   8   5  14    0.49    0.09
  -5   8  14    0.44    0.11
  -5   8  15    1.12    0.16
  -8  -5  15    1.14    0.15
  -5   8  16    0.05    0.08
   6  -8 -15    0.66    0.15
   8   6 -14    0.24    0.08
   6  -8 -14    0.44    0.14
   6  -8 -13    2.38    0.23
   8   6 -13    1.94    0.16
   8   6 -12    1.09    0.12
   6  -8 -12    1.58    0.19
  -6   8 -11    3.81    0.26
   6  -8 -11    3.70    0.26
   8   6 -11    4.05    0.21
  -8  -6 -11    3.77    0.28
   6  -8 -10    0.91    0.13
  -8  -6 -10    0.98    0.14
   8   6 -10    0.84    0.10
  -6   8 -10    0.87    0.13
  -6   8  -9    7.28    0.33
  -8  -6  -9    7.25    0.35
   8   6  -9    7.01    0.26
  -8  -6  -9    7.35    0.28
  -6   8  -8    0.68    0.11
  -8  -6  -8    0.70    0.12
   8   6  -8    0.70    0.11
   8   6  -8    0.78    0.08
  -8  -6  -7   10.67    0.33
  -6   8  -7   10.70    0.38
   8   6  -7   10.47    0.28
  -8  -6  -7   10.68    0.39
   8   6  -7    9.94    0.37
   8   6  -7   10.33    0.37
  -6   8  -6    0.39    0.09
  -8  -6  -6    0.50    0.09
   8   6  -6    0.45    0.08
  -8  -6  -6    0.52    0.07
  -8  -6  -6    0.55    0.08
   8   6  -6    0.49    0.08
   8   6  -6    0.50    0.08
   8   6  -5   15.59    0.45
  -8  -6  -5   15.89    0.43
  -8  -6  -5   15.40    0.45
   6  -8  -5   15.42    0.39
  -8  -6  -5   14.97    0.38
   8   6  -5   15.01    0.42
  -6   8  -5   15.91    0.45
   8   6  -5   15.78    0.47
   8   6  -4    1.95    0.15
   8   6  -4    1.93    0.12
   8   6  -4    1.86    0.13
  -6   8  -4    1.97    0.13
   6  -8  -4    1.79    0.12
   6  -8  -4    1.92    0.11
  -8  -6  -4    2.01    0.11
   8   6  -4    1.96    0.08
  -8  -6  -4    1.89    0.13
   6  -8  -3   35.19    0.70
   8   6  -3   36.95    0.72
  -8  -6  -3   33.49    0.68
  -8  -6  -3   34.75    0.75
  -6   8  -3   34.16    0.58
  -8  -6  -2    2.77    0.16
  -6   8  -2    2.91    0.10
  -8  -6  -2    2.97    0.13
   6  -8  -2    3.10    0.13
  -8  -6  -1   51.06    0.91
  -8  -6  -1   52.06    0.91
  -8  -6  -1   54.64    1.05
   6  -8  -1   53.82    0.93
  -6   8  -1   51.31    0.90
  -8  -6   0    2.37    0.15
  -6   8   0    2.60    0.11
  -8  -6   0    2.46    0.12
  -8  -6   1   50.69    0.97
   8   6   1   50.89    0.94
  -6   8   1   52.21    0.94
   8   6   2    2.79    0.17
  -6   8   2    3.01    0.15
   8   6   2    2.73    0.13
   8   6   3   35.05    0.78
   8   6   3   36.29    0.71
   8   6   3   36.88    0.71
  -6   8   3   35.93    0.75
   8   6   4    1.52    0.10
   8   6   4    1.76    0.13
  -6   8   4    1.44    0.12
   8   6   4    1.56    0.11
   8   6   5   15.07    0.42
   8   6   5   14.70    0.42
   8   6   5   13.92    0.37
  -6   8   5   14.93    0.43
  -6   8   5   14.52    0.30
  -6   8   6    0.51    0.05
  -6   8   6    0.67    0.09
  -6   8   6    0.55    0.09
   8   6   6    0.61    0.09
   8   6   6    0.49    0.07
  -6   8   7   10.96    0.35
   8   6   7   10.50    0.39
   8   6   7   10.16    0.31
  -8  -6   7    9.64    0.40
  -8  -6   7   10.47    0.37
   6  -8   7   10.38    0.34
  -6   8   7   10.23    0.28
  -6   8   7   10.04    0.36
   8   6   7   10.53    0.39
   8   6   8    0.58    0.08
  -6   8   8    0.36    0.09
  -8  -6   8    0.65    0.10
   6  -8   8    0.55    0.10
  -6   8   8    0.53    0.07
   6  -8   8    0.41    0.04
   8   6   8    0.55    0.11
  -6   8   8    0.65    0.09
   8   6   8    0.45    0.09
  -8  -6   8    0.57    0.11
   6  -8   8    0.57    0.09
   6  -8   9    7.72    0.31
   8   6   9    7.14    0.27
  -6   8   9    7.35    0.33
  -6   8  10    0.73    0.11
   8   6  10    0.89    0.10
   6  -8  10    0.83    0.11
  -6   8  10    0.72    0.08
  -8  -6  10    1.00    0.08
   8   6  11    3.52    0.19
  -6   8  11    3.54    0.24
   6  -8  11    3.30    0.08
  -6   8  11    3.67    0.20
   6  -8  11    3.82    0.24
  -8  -6  11    3.92    0.17
  -6   8  12    0.91    0.14
   8   6  12    1.39    0.13
   8   6  13    2.10    0.16
  -6   8  13    1.77    0.19
  -6   8  14   -0.01    0.09
   8   6  14    0.17    0.06
  -6   8  15    0.51    0.12
  -6   8  16   -0.05    0.09
   7  -8 -15   -0.09    0.12
   7  -8 -14    2.56    0.26
   7  -8 -13    2.59    0.25
   8   7 -13    2.88    0.19
  -8  -7 -12    1.85    0.21
   8   7 -12    2.07    0.16
   7  -8 -12    2.14    0.22
   7  -8 -11    0.78    0.14
  -8  -7 -11    0.72    0.14
   8   7 -11    0.71    0.09
  -7   8 -11    0.78    0.13
  -7   8 -10    0.65    0.12
  -8  -7 -10    0.60    0.12
   8   7 -10    0.90    0.10
   7  -8 -10    0.91    0.13
   8   7  -9    8.26    0.27
  -8  -7  -9    7.84    0.31
  -8  -7  -9    8.20    0.37
  -7   8  -9    8.59    0.36
  -8  -7  -8    0.81    0.09
  -7   8  -8    0.88    0.12
   8   7  -8    0.88    0.12
  -8  -7  -8    0.77    0.12
   8   7  -8    0.91    0.08
  -8  -7  -8    1.05    0.11
  -8  -7  -7    0.54    0.08
  -8  -7  -7    0.60    0.10
   8   7  -7    0.62    0.10
   8   7  -7    0.45    0.05
  -8  -7  -6    9.39    0.35
   7  -8  -6    8.95    0.31
   8   7  -6    9.10    0.35
   8   7  -6    9.91    0.34
  -7   8  -6    9.15    0.35
  -8  -7  -6    9.37    0.32
   8   7  -5    6.93    0.30
  -8  -7  -5    6.85    0.27
   8   7  -5    6.97    0.28
  -8  -7  -5    6.69    0.24
  -8  -7  -5    6.85    0.28
   8   7  -5    7.14    0.27
  -7   8  -5    6.82    0.28
   7  -8  -5    6.85    0.24
  -8  -7  -4   11.93    0.33
   7  -8  -4   12.07    0.35
   8   7  -4   12.33    0.41
   7  -8  -4   12.40    0.32
  -8  -7  -4   12.29    0.38
   8   7  -4   12.63    0.37
  -7   8  -4   12.39    0.36
   8   7  -4   12.05    0.35
  -8  -7  -4   12.15    0.38
   8   7  -4   12.53    0.25
   7  -8  -3    2.60    0.14
  -8  -7  -3    2.50    0.13
   8   7  -3    2.68    0.14
  -8  -7  -3    2.57    0.16
  -7   8  -3    2.77    0.08
   7  -8  -2    3.16    0.14
  -8  -7  -2    3.07    0.18
  -7   8  -2    3.26    0.11
   8   7  -2    3.21    0.15
  -7   8  -1    7.04    0.20
  -8  -7  -1    7.02    0.28
  -8  -7  -1    6.99    0.19
  -8  -7   0   13.69    0.41
  -8  -7   0   13.70    0.34
  -7   8   0   14.70    0.34
  -8  -7   0   14.05    0.28
   8   7   0   13.75    0.33
   8   7   1    6.97    0.22
  -8  -7   1    7.12    0.28
  -7   8   1    7.02    0.23
  -8  -7   1    6.65    0.24
   8   7   2    3.21    0.15
   8   7   2    3.19    0.15
  -7   8   2    3.23    0.15
   8   7   2    3.13    0.19
   8   7   3    2.67    0.14
  -7   8   3    2.56    0.15
   8   7   3    2.90    0.13
   8   7   3    2.56    0.17
   8   7   4   12.20    0.40
   8   7   4   13.08    0.35
   8   7   4   13.10    0.36
  -7   8   4   12.87    0.38
  -7   8   5    7.37    0.29
   8   7   5    7.00    0.25
   8   7   5    7.21    0.28
   8   7   6   10.08    0.31
  -7   8   6   10.05    0.32
  -7   8   6    9.47    0.35
   8   7   6   10.00    0.36
  -7   8   7    0.53    0.06
   7  -8   7    0.50    0.08
  -7   8   7    0.62    0.10
  -7   8   7    0.74    0.09
   8   7   7    0.55    0.10
   8   7   7    0.49    0.10
  -8  -7   7    0.66    0.10
   8   7   7    0.49    0.07
  -8  -7   7    0.44    0.10
  -7   8   8    0.75    0.08
   8   7   8    0.95    0.13
   7  -8   8    0.86    0.11
  -8  -7   8    1.14    0.13
   8   7   8    0.78    0.12
  -7   8   8    0.88    0.10
  -8  -7   8    0.80    0.12
   7  -8   8    0.77    0.06
   8   7   8    0.91    0.10
  -7   8   8    0.93    0.12
   8   7   9    8.48    0.30
  -7   8   9    7.90    0.35
   7  -8   9    8.47    0.34
   8   7  10    0.75    0.10
  -7   8  10    0.76    0.09
  -7   8  10    0.58    0.11
   7  -8  10    0.76    0.11
  -7   8  11    0.80    0.10
   8   7  11    0.74    0.10
  -8  -7  11    0.91    0.08
  -7   8  11    0.74    0.12
   8   7  12    1.91    0.16
  -7   8  12    1.65    0.18
   8   7  13    2.73    0.19
  -7   8  13    2.18    0.21
   8   7  14    2.40    0.18
  -7   8  14    1.92    0.20
  -7   8  15    0.07    0.08
  -7   8  16    0.03    0.09
   8  -8 -15    0.08    0.10
   8  -8 -14    1.95    0.23
   8   8 -13    1.48    0.13
   8  -8 -13    1.26    0.18
  -8  -8 -13    1.22    0.18
  -8  -8 -12    2.07    0.22
   8  -8 -12    2.06    0.22
   8   8 -12    1.86    0.14
   8   8 -11    0.11    0.05
   8  -8 -11    0.13    0.09
  -8  -8 -11   -0.06    0.10
  -8   8 -11    0.19    0.09
  -8  -8 -10    6.33    0.35
  -8   8 -10    7.00    0.34
  -8  -8 -10    6.53    0.29
   8   8 -10    6.81    0.25
  -8  -8  -9    1.20    0.11
  -8  -8  -9    1.01    0.14
  -8   8  -9    1.36    0.15
  -8  -8  -9    1.05    0.11
   8   8  -9    1.22    0.09
  -8  -8  -8    7.95    0.36
   8   8  -8    8.48    0.35
  -8   8  -8    8.69    0.35
  -8  -8  -8    8.35    0.31
   8   8  -8    7.98    0.24
  -8  -8  -8    8.04    0.30
   8  -8  -7    4.15    0.22
  -8   8  -7    4.33    0.25
  -8  -8  -7    4.64    0.22
  -8  -8  -7    4.47    0.21
   8   8  -7    4.81    0.16
   8   8  -7    4.56    0.24
  -8  -8  -7    4.41    0.25
  -8   8  -6   42.40    0.96
  -8  -8  -6   42.51    0.96
   8  -8  -6   42.68    0.89
  -8  -8  -6   42.52    0.92
   8   8  -6   43.67    0.75
   8   8  -6   43.39    0.93
  -8  -8  -5   11.42    0.38
   8  -8  -5   10.76    0.33
  -8  -8  -5   10.91    0.37
   8  -8  -5   11.11    0.35
   8   8  -5   11.34    0.36
  -8   8  -5   11.47    0.38
   8   8  -5   11.24    0.37
  -8   8  -4    0.70    0.09
   8   8  -4    0.57    0.08
   8   8  -4    0.75    0.10
   8   8  -4    0.56    0.03
   8  -8  -4    0.69    0.07
   8  -8  -4    0.51    0.07
  -8  -8  -4    0.63    0.09
  -8  -8  -4    0.62    0.07
  -8  -8  -4    0.64    0.09
   8   8  -4    0.66    0.08
  -8  -8  -3    3.45    0.20
   8   8  -3    3.96    0.18
   8  -8  -3    3.93    0.10
   8  -8  -3    4.09    0.17
  -8  -8  -3    4.04    0.19
  -8   8  -3    3.64    0.10
   8  -8  -2   51.50    0.96
  -8   8  -2   52.51    0.90
   8   8  -2   55.25    0.98
  -8  -8  -2   52.29    1.08
   8   8  -1   14.59    0.32
  -8  -8  -1   14.16    0.44
  -8   8  -1   14.99    0.34
  -8   8   0    1.50    0.09
   8   8   0    1.64    0.09
  -8  -8   0    1.53    0.13
  -8  -8   0    1.62    0.07
  -8  -8   1   14.43    0.44
   8   8   1   13.91    0.36
  -8  -8   1   14.44    0.38
  -8   8   1   14.32    0.37
   8   8   1   14.68    0.38
   8   8   2   56.14    0.94
  -8  -8   2   51.77    1.09
  -8  -8   2   52.43    1.04
   8   8   2   51.57    1.00
   8   8   2   53.13    1.10
   8   8   2   52.61    1.01
  -8   8   2   52.59    1.01
   8   8   3    3.89    0.22
   8   8   3    3.91    0.16
   8   8   3    3.75    0.19
   8   8   3    3.97    0.18
  -8   8   3    3.80    0.18
   8   8   4    0.60    0.07
   8   8   4    0.65    0.09
   8   8   4    0.64    0.08
  -8   8   4    0.77    0.09
   8   8   5   11.09    0.34
   8   8   5   11.48    0.36
  -8   8   5   11.67    0.38
   8   8   6   43.05    0.89
   8   8   6   45.47    0.96
  -8   8   6   43.16    0.96
  -8   8   6   45.63    0.89
  -8   8   7    4.96    0.22
   8   8   7    4.30    0.21
   8   8   7    4.90    0.26
  -8  -8   7    5.14    0.25
  -8  -8   7    4.39    0.26
   8   8   7    4.51    0.26
  -8   8   7    4.42    0.24
   8  -8   7    4.43    0.22
   8   8   8    8.43    0.37
  -8   8   8    9.11    0.32
   8   8   8    8.41    0.30
   8  -8   8    8.02    0.32
  -8   8   8    8.19    0.35
  -8   8   8    8.12    0.25
   8  -8   9    1.27    0.14
  -8   8   9    1.41    0.15
   8   8   9    1.31    0.12
   8   8  10    6.53    0.28
   8  -8  10    6.64    0.32
  -8   8  10    6.58    0.25
  -8   8  10    6.65    0.33
  -8   8  11    0.11    0.08
   8   8  11    0.24    0.08
  -8   8  11    0.20    0.07
   8   8  12    2.00    0.16
  -8   8  12    1.77    0.14
  -8   8  12    1.59    0.18
   8   8  13    1.40    0.14
  -8   8  13    1.16    0.15
   8   8  14    1.51    0.15
  -8   8  14    1.56    0.19
  -8   8  15    0.08    0.09
  -8   8  16   -0.10    0.10
   9  -8 -15    1.20    0.19
   9  -8 -14    0.42    0.13
  -8  -9 -13    0.61    0.14
   9  -8 -13    0.67    0.15
   9  -8 -12    5.78    0.35
  -8  -9 -12    5.14    0.35
   9  -8 -11    3.09    0.25
  -8  -9 -11    2.73    0.24
  -9   8 -11    2.98    0.23
   8   9 -11    2.80    0.16
   8   9 -10    1.85    0.12
  -9   8 -10    1.74    0.17
  -8  -9 -10    1.48    0.12
  -8  -9 -10    1.31    0.17
  -8  -9 -10    1.60    0.15
  -8  -9  -9   -0.06    0.07
  -9   8  -9    0.05    0.07
  -8  -9  -9    0.03    0.05
  -8  -9  -9    0.03    0.06
   8   9  -9    0.01    0.03
  -9   8  -8    8.84    0.35
   8   9  -8    8.53    0.23
  -8  -9  -8    8.94    0.33
  -8  -9  -8    8.16    0.37
   8   9  -8    8.11    0.35
  -8  -9  -8    8.26    0.32
   8   9  -7    4.73    0.14
  -8  -9  -7    4.94    0.27
   8   9  -7    4.93    0.25
  -8  -9  -7    4.92    0.23
  -8  -9  -7    4.75    0.24
   9  -8  -7    4.57    0.23
  -9   8  -7    4.81    0.27
  -9   8  -6    3.99    0.23
   9  -8  -6    3.83    0.20
  -8  -9  -6    4.18    0.23
   8   9  -6    3.58    0.11
  -8  -9  -6    3.86    0.19
   8   9  -6    4.17    0.22
  -8  -9  -6    3.92    0.22
   8   9  -5   10.57    0.36
   8   9  -5    9.38    0.19
   9  -8  -5    9.92    0.31
   8   9  -5   10.12    0.34
  -9   8  -5   10.63    0.36
  -8  -9  -5    9.95    0.36
  -8  -9  -5    9.80    0.36
   9  -8  -5   10.19    0.33
   9  -8  -4    3.14    0.17
   8   9  -4    3.01    0.17
  -8  -9  -4    2.93    0.18
  -9   8  -4    3.00    0.17
   8   9  -4    3.32    0.18
  -8  -9  -4    3.14    0.19
   9  -8  -4    3.08    0.11
   8   9  -3    9.37    0.29
  -9   8  -3    9.48    0.20
   9  -8  -3    9.26    0.20
  -8  -9  -3    9.42    0.31
   8   9  -3    9.76    0.30
   9  -8  -3    9.51    0.29
   8   9  -3    9.34    0.19
  -8  -9  -3    9.24    0.35
  -8  -9  -2    1.15    0.12
   9  -8  -2    1.14    0.09
   8   9  -2    1.09    0.06
  -9   8  -2    1.10    0.07
   8   9  -2    1.07    0.09
   8   9  -1    4.14    0.14
  -9   8  -1    4.18    0.15
  -8  -9  -1    4.27    0.23
   8   9  -1    4.29    0.19
  -8  -9   0   15.75    0.47
   8   9   0   14.96    0.39
  -9   8   0   15.75    0.38
   8   9   0   15.17    0.36
  -9   8   1    4.51    0.18
   8   9   1    4.31    0.19
  -8  -9   1    4.31    0.10
   8   9   1    4.29    0.17
   8   9   1    4.21    0.16
  -8  -9   1    4.18    0.23
   8   9   2    1.23    0.10
  -8  -9   2    1.12    0.10
   8   9   2    1.12    0.10
   8   9   2    1.28    0.08
   8   9   2    1.11    0.12
  -8  -9   2    0.97    0.11
   8   9   2    1.14    0.07
  -9   8   2    1.02    0.09
  -8  -9   3    9.97    0.36
   8   9   3    9.58    0.22
  -9   8   3    9.85    0.32
   8   9   3    9.54    0.32
   8   9   3   10.26    0.28
   8   9   3    9.35    0.30
   8   9   3    9.78    0.37
   8   9   4    3.39    0.17
  -9   8   4    2.92    0.17
   8   9   4    3.31    0.17
  -9   8   5    9.92    0.35
   8   9   5   10.24    0.32
   8   9   5   10.16    0.34
  -9   8   6    4.08    0.23
   8   9   6    4.05    0.20
   8   9   6    4.03    0.22
  -8  -9   7    5.23    0.29
   8   9   7    5.28    0.27
   8   9   7    5.20    0.28
  -9   8   7    4.64    0.25
  -8  -9   7    5.86    0.27
   9  -8   7    5.15    0.25
   8   9   7    4.91    0.22
  -9   8   7    5.25    0.23
   9  -8   8    9.14    0.35
  -9   8   8    8.67    0.37
  -9   8   8    9.41    0.33
   8   9   8    9.07    0.38
   8   9   8    9.35    0.33
   9  -8   9    0.01    0.02
   9  -8   9    0.08    0.06
   8   9   9    0.07    0.05
  -9   8   9    0.15    0.08
   8   9  10    1.93    0.15
  -9   8  10    1.76    0.18
   8   9  11    3.21    0.20
  -9   8  11    2.59    0.22
   8   9  12    5.86    0.28
  -9   8  12    5.08    0.32
   8   9  13    0.73    0.11
  -9   8  13    0.55    0.12
   8   9  14    0.51    0.10
  -9   8  14    0.28    0.11
  -9   8  15    0.73    0.14
   9  -7 -16    0.48    0.13
   9  -7 -15    0.67    0.15
   9  -7 -14    0.34    0.12
  -7  -9 -14    0.31    0.14
   9  -7 -13    2.96    0.26
  -7  -9 -13    3.08    0.28
  -7  -9 -12    6.60    0.39
   9  -7 -12    6.28    0.36
  -7  -9 -11    1.09    0.17
  -9   7 -11    1.25    0.15
  -7  -9 -11    0.97    0.10
   9  -7 -11    1.13    0.16
  -7  -9 -10    0.90    0.11
  -7  -9 -10    0.78    0.09
  -7  -9 -10    0.67    0.13
  -9   7 -10    0.91    0.13
   7   9 -10    0.77    0.08
  -9   7  -9    9.67    0.38
  -7  -9  -9    8.77    0.40
   7   9  -9    9.36    0.27
  -7  -9  -9    9.28    0.34
  -7  -9  -9    9.34    0.35
  -7  -9  -8    5.28    0.25
  -7  -9  -8    5.39    0.29
   7   9  -8    5.48    0.17
  -9   7  -8    5.27    0.26
  -7  -9  -8    5.12    0.25
   7   9  -7    2.55    0.10
  -7  -9  -7    2.49    0.17
  -9   7  -7    2.44    0.19
  -7  -9  -7    2.54    0.19
  -7  -9  -7    2.32    0.16
   7   9  -7    2.65    0.18
   9  -7  -7    2.65    0.18
  -7  -9  -6    0.46    0.09
   9  -7  -6    0.48    0.08
  -7  -9  -6    0.37    0.08
   7   9  -6    0.49    0.09
   7   9  -6    0.50    0.04
  -7  -9  -6    0.58    0.08
  -9   7  -6    0.47    0.09
  -9   7  -5   32.98    0.76
   7   9  -5   32.14    0.78
   9  -7  -5   32.03    0.70
  -7  -9  -5   32.79    0.77
   7   9  -5   32.84    0.73
   9  -7  -5   31.70    0.71
  -7  -9  -5   33.30    0.76
   9  -7  -4   23.90    0.54
  -9   7  -4   22.66    0.56
   9  -7  -4   22.86    0.44
  -7  -9  -4   22.44    0.57
  -7  -9  -4   23.42    0.61
   7   9  -4   23.22    0.62
   7   9  -4   22.77    0.55
   7   9  -4   23.59    0.56
   9  -7  -3   12.74    0.26
   9  -7  -3   13.38    0.35
   7   9  -3   12.58    0.41
  -9   7  -3   13.29    0.26
   7   9  -3   12.82    0.43
   7   9  -3   12.37    0.35
   7   9  -3   13.29    0.37
  -7  -9  -3   12.96    0.42
  -7  -9  -3   13.23    0.38
  -7  -9  -2    4.00    0.22
   7   9  -2    4.00    0.16
   7   9  -2    4.04    0.20
   7   9  -2    3.96    0.11
  -9   7  -2    4.22    0.13
  -7  -9  -2    4.04    0.18
   7   9  -1   39.62    0.81
  -7  -9  -1   40.08    0.89
  -7  -9  -1   40.75    0.77
   7   9  -1   39.89    0.71
   7   9  -1   40.34    0.75
   7   9   0   61.74    1.09
  -7  -9   0   63.32    1.24
   7   9   0   62.33    1.13
   7   9   1   40.16    0.78
   7   9   1   40.39    0.76
   7   9   1   41.78    0.81
  -7  -9   1   40.36    0.89
   7   9   2    4.31    0.23
   7   9   2    4.13    0.18
   7   9   2    4.09    0.14
   7   9   2    4.45    0.19
  -7  -9   2    4.00    0.21
   7   9   2    4.16    0.15
  -7  -9   3   12.85    0.42
   7   9   3   13.34    0.43
   7   9   3   13.30    0.28
   7   9   3   12.90    0.34
   7   9   3   12.50    0.37
   7   9   3   12.53    0.36
   7   9   4   24.59    0.56
   7   9   4   23.97    0.55
   7   9   4   23.43    0.42
   7   9   5   32.63    0.74
  -7  -9   5   34.18    0.74
   7   9   5   33.14    0.71
   7   9   6    0.42    0.07
   7   9   6    0.47    0.08
  -7  -9   6    0.71    0.09
  -9   7   7    3.05    0.17
  -7  -9   7    2.70    0.21
  -7  -9   7    2.83    0.19
  -9   7   7    2.56    0.18
   7   9   7    2.65    0.20
   7   9   7    2.68    0.16
   9  -7   7    2.64    0.18
   7   9   7    2.40    0.18
   7   9   8    5.50    0.29
  -9   7   8    6.35    0.26
   9  -7   8    5.46    0.27
   7   9   8    5.68    0.25
  -9   7   8    6.18    0.30
   9  -7   9    9.54    0.38
   7   9   9    9.19    0.34
  -9   7   9    9.11    0.39
   7   9  10    0.62    0.09
  -9   7  10    0.59    0.11
  -9   7  11    1.12    0.15
   7   9  11    1.10    0.13
  -7  -9  11    1.04    0.08
  -9   7  11    1.28    0.12
  -9   7  12    6.05    0.34
   7   9  12    6.82    0.31
  -9   7  13    2.68    0.24
   7   9  13    3.05    0.21
   7   9  14    0.31    0.09
  -9   7  14    0.23    0.10
  -9   7  15    0.24    0.12
  -9   7  16    0.29    0.12
   9  -6 -16   -0.02    0.10
  -6  -9 -15    0.97    0.19
   9  -6 -15    1.00    0.17
  -6  -9 -14    3.46    0.30
   9  -6 -14    3.61    0.29
  -6  -9 -13    0.01    0.09
   9  -6 -13    0.25    0.11
   9  -6 -12    0.34    0.12
  -6  -9 -12    0.36    0.14
  -6  -9 -12    0.27    0.06
   9  -6 -11    5.61    0.32
  -6  -9 -11    5.41    0.23
  -6  -9 -11    5.23    0.33
  -9   6 -11    5.76    0.30
   6   9 -10    2.35    0.17
  -6  -9 -10    2.64    0.23
  -9   6 -10    2.69    0.20
  -6  -9 -10    2.47    0.16
  -9   6  -9    4.66    0.25
  -6  -9  -9    4.50    0.28
  -6  -9  -9    4.62    0.23
  -6  -9  -9    4.53    0.24
   6   9  -9    4.61    0.24
  -6  -9  -8    1.53    0.13
   6   9  -8    1.52    0.09
  -9   6  -8    1.67    0.14
   6   9  -8    1.66    0.15
  -6  -9  -8    1.76    0.17
  -6  -9  -8    1.61    0.14
   6   9  -7   11.71    0.26
   6   9  -7   11.65    0.41
  -9   6  -7   11.41    0.43
  -6  -9  -7   11.81    0.43
  -6  -9  -7   12.36    0.38
   9  -6  -7   11.29    0.39
   6   9  -7   11.69    0.40
  -6  -9  -7   11.98    0.39
   9  -6  -6    8.76    0.31
   6   9  -6    8.83    0.33
   6   9  -6    9.38    0.35
  -9   6  -6    8.69    0.35
  -6  -9  -6    8.85    0.33
  -6  -9  -6    8.26    0.34
   9  -6  -5   19.06    0.48
  -6  -9  -5   17.98    0.51
   6   9  -5   18.57    0.53
   6   9  -5   18.29    0.49
  -6  -9  -5   18.67    0.52
   9  -6  -5   18.07    0.40
   9  -6  -5   17.97    0.47
  -9   6  -5   18.59    0.52
  -6  -9  -4    0.27    0.06
   9  -6  -4    0.20    0.05
   6   9  -4    0.31    0.06
  -6  -9  -4    0.22    0.07
   6   9  -4    0.20    0.06
   6   9  -4    0.31    0.07
   9  -6  -4    0.20    0.03
  -9   6  -4    0.27    0.06
  -6  -9  -3   12.67    0.41
   6   9  -3   11.93    0.41
  -9   6  -3   12.53    0.25
   6   9  -3   12.69    0.40
   9  -6  -3   12.50    0.33
  -6  -9  -3   12.26    0.36
   6   9  -3   13.15    0.35
   6   9  -3   12.38    0.35
  -6  -9  -2    3.29    0.19
   6   9  -2    3.28    0.09
   6   9  -2    3.07    0.14
  -6  -9  -2    3.30    0.16
   6   9  -2    3.00    0.17
   6   9  -1   28.84    0.52
  -6  -9  -1   28.60    0.69
   6   9  -1   29.72    0.56
  -6  -9  -1   27.82    0.58
   6   9  -1   29.17    0.63
  -6  -9   0    1.51    0.08
   6   9   0    1.31    0.09
   6   9   0    1.50    0.08
  -6  -9   0    1.51    0.13
   6   9   0    1.51    0.10
  -6  -9   1   28.97    0.69
   6   9   1   28.97    0.57
   6   9   1   29.61    0.61
   6   9   1   28.98    0.51
   6   9   1   26.81    0.58
  -6  -9   2    3.51    0.16
   6   9   2    3.47    0.20
   6   9   2    3.04    0.15
  -6  -9   2    3.04    0.18
   6   9   2    3.13    0.15
   6   9   2    3.31    0.13
   6   9   3   13.57    0.36
   6   9   3   12.77    0.37
  -6  -9   3   13.28    0.41
   6   9   3   12.97    0.34
  -6  -9   3   13.39    0.36
  -6  -9   4    0.32    0.06
   6   9   4    0.32    0.06
  -6  -9   4    0.30    0.07
   6   9   5   19.56    0.49
  -6  -9   5   19.90    0.50
   6   9   6    8.56    0.30
  -6  -9   6    9.38    0.33
   9  -6   7   12.11    0.41
   6   9   7   12.98    0.39
  -9   6   7   13.89    0.38
  -6  -9   7   12.47    0.42
  -6  -9   7   12.10    0.45
  -6  -9   7   13.48    0.41
   6   9   8    1.45    0.08
   9  -6   8    1.61    0.14
  -6  -9   8    1.66    0.17
  -6  -9   8    1.80    0.08
  -6  -9   8    1.77    0.16
  -9   6   8    1.83    0.13
   6   9   8    1.74    0.14
   9  -6   9    4.30    0.25
   6   9   9    4.72    0.23
  -6  -9   9    4.76    0.15
  -9   6   9    4.32    0.26
   6   9   9    4.37    0.16
  -9   6  10    2.90    0.17
  -6  -9  10    2.83    0.13
   6   9  10    2.86    0.13
   6   9  10    2.97    0.19
  -9   6  10    2.85    0.22
   6   9  11    5.51    0.27
  -6  -9  11    5.80    0.20
  -9   6  11    5.34    0.25
  -9   6  11    4.86    0.30
   6   9  12    0.54    0.10
  -9   6  12    0.23    0.10
   6   9  13    0.35    0.09
  -9   6  13    0.12    0.09
   6   9  14    3.78    0.24
  -9   6  14    3.65    0.28
   6   9  15    0.91    0.13
  -9   6  15    0.75    0.14
  -9   6  16    0.21    0.11
   9  -5 -16    0.05    0.10
   9  -5 -15    0.16    0.11
  -5  -9 -15    0.03    0.10
  -5  -9 -14    1.34    0.20
   9  -5 -14    1.96    0.22
  -5  -9 -13    1.44    0.20
   9  -5 -13    1.91    0.20
  -5  -9 -12    0.30    0.06
   9  -5 -12    0.35    0.11
  -5  -9 -12    0.31    0.13
   9  -5 -11    5.09    0.30
  -5  -9 -11    5.40    0.33
  -5  -9 -11    5.33    0.23
  -9   5 -10    8.13    0.34
  -5  -9 -10    7.78    0.38
  -5  -9 -10    7.52    0.30
  -9   5  -9    3.83    0.22
  -5  -9  -9    3.87    0.22
  -5  -9  -9    3.78    0.25
   5   9  -9    3.73    0.21
  -5  -9  -9    3.84    0.21
  -9   5  -8    2.51    0.17
   5   9  -8    2.56    0.17
  -5  -9  -8    2.55    0.20
  -5  -9  -8    2.45    0.17
  -5  -9  -8    2.72    0.18
   5   9  -7    1.97    0.15
  -5  -9  -7    1.91    0.15
  -5  -9  -7    1.92    0.16
  -5  -9  -7    1.87    0.14
   9  -5  -7    1.78    0.15
  -5  -9  -6   13.88    0.43
[truncated: 1,679,973 more chars]
