# Supplementary material for: Homochiral D4-symmetric metal–organic cages from stereogenic Ru(II) metalloligands for effective enantioseparation of atropisomeric molecules
Source: Nat Commun. 2016 Feb 3;7:10487. doi: 10.1038/ncomms10487 (PMC4742817; doi:10.1038/ncomms10487)
Supplement: Supplementary Data 1 — Crystallographic Information Files [file ncomms10487-s2.zip › CIFs/CIF5.cif]

 
data_Delta-cage
 
_audit_creation_method            'SHELXL-2014/7'
_shelx_SHELXL_version_number      '2014/7'
_chemical_name_systematic         ?
_chemical_name_common             ?
_chemical_melting_point           ?
_chemical_formula_moiety          ?
_chemical_formula_sum
 'C512 H320 N120 O8 Pd6 Ru8' 
_chemical_formula_weight          9727.82

loop_
 _atom_type_symbol
 _atom_type_description
 _atom_type_scat_dispersion_real
 _atom_type_scat_dispersion_imag
 _atom_type_scat_source
 'C'  'C'   0.0181   0.0091
 'International Tables Vol C Tables 4.2.6.8 and 6.1.1.4'
 'H'  'H'   0.0000   0.0000
 'International Tables Vol C Tables 4.2.6.8 and 6.1.1.4'
 'N'  'N'   0.0311   0.0180
 'International Tables Vol C Tables 4.2.6.8 and 6.1.1.4'
 'Ru'  'Ru'   0.0552   3.2960
 'International Tables Vol C Tables 4.2.6.8 and 6.1.1.4'
 'Pd'  'Pd'   0.1215   3.9337
 'International Tables Vol C Tables 4.2.6.8 and 6.1.1.4'
 'O'  'O'   0.0492   0.0322
 'International Tables Vol C Tables 4.2.6.8 and 6.1.1.4'
 
_space_group_crystal_system       tetragonal
_space_group_IT_number            97
_space_group_name_H-M_alt         'I 4 2 2'
_space_group_name_Hall            'I 4 2'
 
_shelx_space_group_comment
;
The symmetry employed for this shelxl refinement is uniquely defined
by the following loop, which should always be used as a source of
symmetry information in preference to the above space-group names.
They are only intended as comments.
;
 
loop_
 _space_group_symop_operation_xyz
 'x, y, z'
 '-y, x, z'
 '-x, -y, z'
 'y, -x, z'
 'x, -y, -z'
 '-x, y, -z'
 'y, x, -z'
 '-y, -x, -z'
 'x+1/2, y+1/2, z+1/2'
 '-y+1/2, x+1/2, z+1/2'
 '-x+1/2, -y+1/2, z+1/2'
 'y+1/2, -x+1/2, z+1/2'
 'x+1/2, -y+1/2, -z+1/2'
 '-x+1/2, y+1/2, -z+1/2'
 'y+1/2, x+1/2, -z+1/2'
 '-y+1/2, -x+1/2, -z+1/2'
 
_cell_length_a                    32.2284(4)
_cell_length_b                    32.2284(4)
_cell_length_c                    38.2801(7)
_cell_angle_alpha                 90
_cell_angle_beta                  90
_cell_angle_gamma                 90
_cell_volume                      39760.5(13)
_cell_formula_units_Z             2
_cell_measurement_temperature     150(2)
_cell_measurement_reflns_used     18410
_cell_measurement_theta_max       67.1970
_cell_measurement_theta_min       3.0020
 
_exptl_crystal_description        block
_exptl_crystal_colour             red
_exptl_crystal_density_meas       ?
_exptl_crystal_density_method     ?
_exptl_crystal_density_diffrn     0.813          
_exptl_crystal_F_000              9848
_exptl_transmission_factor_min    ?
_exptl_transmission_factor_max    ?
_exptl_crystal_size_max           0.200
_exptl_crystal_size_mid           0.200
_exptl_crystal_size_min           0.200
_exptl_absorpt_coefficient_mu     2.599
_shelx_estimated_absorpt_T_min    0.625
_shelx_estimated_absorpt_T_max    0.625
_exptl_absorpt_correction_T_min                   0.69368
_exptl_absorpt_correction_T_max                   1.00000
_exptl_absorpt_correction_type            multi-scan
_exptl_absorpt_process_details
;
CrysAlisPro 1.171.38.30e (Agilent, 2015)
Empirical absorption correction using spherical harmonics,
 implemented in SCALE3 ABSPACK scaling algorithm.
;
_exptl_absorpt_special_details    ?
_diffrn_ambient_temperature       150(2)
_diffrn_source 'micro-focus sealed X-ray tube'
_diffrn_source_type 'SuperNova (Cu) X-ray Source'
_diffrn_radiation_probe x-ray
_diffrn_radiation_wavelength 1.54184
_diffrn_radiation_monochromator mirror
_diffrn_measurement_device 'four-circle diffractometer'
_diffrn_measurement_device_type 'SuperNova, Dual, Cu at zero, Atlas'
_diffrn_detector 'CCD plate'
_diffrn_detector_type Atlas
_diffrn_measurement_method '\w scans'
_diffrn_detector_area_resol_mean 10.6525
_diffrn_reflns_number             66544
_diffrn_reflns_av_unetI/netI      0.0317
_diffrn_reflns_av_R_equivalents   0.0430
_diffrn_reflns_limit_h_min        -19
_diffrn_reflns_limit_h_max        36
_diffrn_reflns_limit_k_min        -37
_diffrn_reflns_limit_k_max        37
_diffrn_reflns_limit_l_min        -44
_diffrn_reflns_limit_l_max        44
_diffrn_reflns_theta_min          3.015
_diffrn_reflns_theta_max          63.687
_diffrn_reflns_theta_full         63.687
_diffrn_measured_fraction_theta_max   0.999
_diffrn_measured_fraction_theta_full  0.999
_diffrn_reflns_Laue_measured_fraction_max    0.999
_diffrn_reflns_Laue_measured_fraction_full   0.999
_diffrn_reflns_point_group_measured_fraction_max   1.000
_diffrn_reflns_point_group_measured_fraction_full  1.000
_reflns_number_total              16396
_reflns_number_gt                 9021
_reflns_threshold_expression      'I > 2\s(I)'
_reflns_Friedel_coverage          0.843
_reflns_Friedel_fraction_max      1.000
_reflns_Friedel_fraction_full     1.000
 
_reflns_special_details
;
 Reflections were merged by SHELXL according to the crystal
 class for the calculation of statistics and refinement.
 
 Structure factors included contributions from the .fab file.
 
 _reflns_Friedel_fraction is defined as the number of unique
 Friedel pairs measured divided by the number that would be
 possible theoretically, ignoring centric projections and
 systematic absences.

The huge cage molecules pack in the crystal lattice to result
in large voids inside and outside the cages, where the solvent 
molecules and counter anions are disorderedly distributed.
Therefore, the diffractions in the high theta angle 
(resolution below 1.1 A) are rather weak.
All solvent molecules and counter anions are removed in the final 
refinement, and the contribution of their scattering to the 
intensity of the reflections is calculated and accounted for 
using SQUEEZE.
The rest non-H atoms are refined anisotropically although with relatively 
nonideal displacement parameters Ueq, of which all atoms on BIONL guest 
molecule are treated by SIMU/DELU, in together other 22 C-atoms and 
5 N-atoms on the cage. DIFX is used for a few unresonable 
C-C and C-O bonds, and AFIX 66 is used for three aromatic rings. 
SAME is used to simulate part of fragment of one ligand with the other. 
These refinement contraints cause some C-Level Alerts of large hirshfeld 
difference without further effort to improve. 
Totally 221 restraints are result in.
D-H without acceptor Alert for O1-H1A is due to removal of possible donor
atoms from solvents or anions.
;
 
_computing_data_collection     'CrysAlisPro 1.171.38.30e (Agilent, 2015)'
_computing_cell_refinement     'CrysAlisPro 1.171.38.30e (Agilent, 2015)'
_computing_data_reduction      'CrysAlisPro 1.171.38.30e (Agilent, 2015)'
_computing_structure_solution     ?
_computing_structure_refinement 'SHELXL-2014/7 (Sheldrick, 2014)'
_computing_molecular_graphics     ?
_computing_publication_material   ?
_refine_special_details
;
 Refined as a 2-component inversion twin.
;
_refine_ls_structure_factor_coef  Fsqd
_refine_ls_matrix_type            full
_refine_ls_weighting_scheme       calc
_refine_ls_weighting_details
'w=1/[\s^2^(Fo^2^)+(0.1000P)^2^+72.3521P] where P=(Fo^2^+2Fc^2^)/3'
_atom_sites_solution_primary      ?
_atom_sites_solution_secondary    ?
_atom_sites_solution_hydrogens    geom
_refine_ls_hydrogen_treatment     constr
_refine_ls_extinction_method      none
_refine_ls_extinction_coef        .
_refine_ls_abs_structure_details
;
 Refined as an inversion twin.
;
_refine_ls_abs_structure_Flack    0.131(13)
_chemical_absolute_configuration  
;

Determined by S-BINOL as reference
;
_refine_ls_number_reflns          16396
_refine_ls_number_parameters      668
_refine_ls_number_restraints      221
_refine_ls_R_factor_all           0.1199
_refine_ls_R_factor_gt            0.0711
_refine_ls_wR_factor_ref          0.2375
_refine_ls_wR_factor_gt           0.1898
_refine_ls_goodness_of_fit_ref    1.008
_refine_ls_restrained_S_all       1.012
_refine_ls_shift/su_max           0.001
_refine_ls_shift/su_mean          0.000
 
loop_
 _atom_site_label
 _atom_site_type_symbol
 _atom_site_fract_x
 _atom_site_fract_y
 _atom_site_fract_z
 _atom_site_U_iso_or_equiv
 _atom_site_adp_type
 _atom_site_occupancy
 _atom_site_site_symmetry_order  
 _atom_site_calc_flag
 _atom_site_refinement_flags_posn
 _atom_site_refinement_flags_adp
 _atom_site_refinement_flags_occupancy
 _atom_site_disorder_assembly
 _atom_site_disorder_group
Pd1 Pd 0.5000 0.5000 0.62852(3) 0.1353(4) Uani 1 4 d S T P . .
Pd2 Pd 0.81794(2) 0.81794(2) 1.0000 0.1273(3) Uani 1 2 d S T P . .
Ru1 Ru 0.50045(3) 0.77960(2) 0.83893(2) 0.1187(2) Uani 1 1 d . . . . .
C47 C 0.3669(3) 0.8164(3) 0.9087(3) 0.130(3) Uani 1 1 d . . . . .
C48 C 0.3834(3) 0.8551(3) 0.9056(3) 0.137(4) Uani 1 1 d . . . . .
N13 N 0.3543(3) 0.8813(3) 0.9227(2) 0.144(3) Uani 1 1 d . U . . .
H13 H 0.3562 0.9085 0.9240 0.172 Uiso 1 1 calc R U . . .
C49 C 0.3229(4) 0.8581(3) 0.9370(3) 0.154(4) Uani 1 1 d . U . . .
N14 N 0.3300(2) 0.8179(3) 0.9284(2) 0.138(3) Uani 1 1 d . . . . .
N5 N 0.4765(2) 0.5580(3) 0.62722(18) 0.149(3) Uani 1 1 d . . . . .
C18 C 0.4818(3) 0.5836(4) 0.6546(2) 0.143(4) Uani 1 1 d . . . . .
H18 H 0.4979 0.5740 0.6737 0.171 Uiso 1 1 calc R U . . .
C14 C 0.4653(4) 0.6226(4) 0.6566(2) 0.155(4) Uani 1 1 d . . . . .
C15 C 0.4429(3) 0.6378(4) 0.6274(3) 0.170(4) Uani 1 1 d . . . . .
H15 H 0.4324 0.6654 0.6266 0.204 Uiso 1 1 calc R U . . .
C16 C 0.4372(4) 0.6105(5) 0.6005(3) 0.204(5) Uani 1 1 d . U . . .
H16 H 0.4206 0.6192 0.5814 0.245 Uiso 1 1 calc R U . . .
C17 C 0.4533(3) 0.5733(4) 0.5994(2) 0.162(4) Uani 1 1 d . U . . .
H17 H 0.4491 0.5565 0.5793 0.194 Uiso 1 1 calc R U . . .
C6 C 0.5026(3) 0.7131(3) 0.78755(18) 0.115(2) Uani 1 1 d . . . . .
N2 N 0.5185(2) 0.7238(2) 0.82035(15) 0.116(2) Uani 1 1 d . . . . .
C10 C 0.5449(3) 0.6948(3) 0.8360(2) 0.116(3) Uani 1 1 d . . . . .
H10 H 0.5565 0.7008 0.8583 0.140 Uiso 1 1 calc R U . . .
C9 C 0.5544(3) 0.6577(3) 0.8200(2) 0.136(3) Uani 1 1 d . . . . .
H9 H 0.5726 0.6386 0.8312 0.163 Uiso 1 1 calc R U . . .
C8 C 0.5380(3) 0.6487(3) 0.7885(3) 0.138(4) Uani 1 1 d . . . . .
H8 H 0.5450 0.6231 0.7776 0.166 Uiso 1 1 calc R U . . .
C7 C 0.5111(3) 0.6756(3) 0.77169(18) 0.118(3) Uani 1 1 d . . . . .
C41 C 0.43945(14) 0.83019(15) 0.87532(11) 0.119(3) Uani 1 1 d G . . . .
C40 C 0.41978(17) 0.86502(18) 0.88890(15) 0.132(3) Uani 1 1 d G . . . .
C39 C 0.4366(2) 0.90421(16) 0.88348(19) 0.179(5) Uani 1 1 d G . . . .
H39 H 0.4232 0.9280 0.8928 0.215 Uiso 1 1 calc R U . . .
C38 C 0.4731(3) 0.90857(17) 0.8645(2) 0.195(6) Uani 1 1 d G . . . .
H38 H 0.4846 0.9354 0.8608 0.235 Uiso 1 1 calc R U . . .
C37 C 0.49276(19) 0.8737(2) 0.85089(17) 0.161(4) Uani 1 1 d G . . . .
H37 H 0.5177 0.8767 0.8379 0.193 Uiso 1 1 calc R U . . .
N11 N 0.47595(15) 0.83455(19) 0.85631(13) 0.135(3) Uani 1 1 d G . . . .
C5 C 0.47597(12) 0.74335(13) 0.77249(10) 0.113(3) Uani 1 1 d G . . . .
C4 C 0.45793(16) 0.73924(16) 0.73969(11) 0.123(3) Uani 1 1 d G . . . .
C3 C 0.43418(19) 0.7714(2) 0.72600(13) 0.135(3) Uani 1 1 d G . . . .
H3 H 0.4219 0.7686 0.7036 0.162 Uiso 1 1 calc R U . . .
C2 C 0.42848(18) 0.80759(17) 0.74511(18) 0.152(4) Uani 1 1 d G . . . .
H2 H 0.4122 0.8295 0.7357 0.182 Uiso 1 1 calc R U . . .
C1 C 0.44652(18) 0.81170(14) 0.77790(16) 0.126(3) Uani 1 1 d G . . . .
H1 H 0.4426 0.8365 0.7910 0.151 Uiso 1 1 calc R U . . .
N1 N 0.47027(15) 0.77958(14) 0.79160(11) 0.112(2) Uani 1 1 d G . . . .
N3 N 0.4521(3) 0.6874(2) 0.69021(18) 0.139(3) Uani 1 1 d . U . . .
N4 N 0.4955(3) 0.6385(2) 0.71553(16) 0.140(3) Uani 1 1 d . . . . .
H4 H 0.5068 0.6140 0.7187 0.168 Uiso 1 1 calc R U . . .
N6 N 0.5530(2) 0.8049(2) 0.82078(17) 0.113(2) Uani 1 1 d . . . . .
N8 N 0.6949(2) 0.8340(2) 0.8620(2) 0.126(3) Uani 1 1 d . U . . .
H8A H 0.7082 0.8457 0.8444 0.152 Uiso 1 1 calc R U . . .
N9 N 0.6813(2) 0.8103(3) 0.9150(2) 0.132(3) Uani 1 1 d . . . . .
C11 C 0.4976(4) 0.6722(3) 0.7362(2) 0.142(3) Uani 1 1 d . . . . .
C12 C 0.4676(3) 0.7024(3) 0.7229(2) 0.128(3) Uani 1 1 d . . . . .
C13 C 0.4706(3) 0.6523(4) 0.6874(2) 0.144(4) Uani 1 1 d . U . . .
C19 C 0.5607(3) 0.8174(4) 0.7884(2) 0.142(4) Uani 1 1 d . U . . .
H19 H 0.5399 0.8120 0.7714 0.170 Uiso 1 1 calc R U . . .
C20 C 0.5968(3) 0.8379(4) 0.7768(3) 0.160(4) Uani 1 1 d . U . . .
H20 H 0.5992 0.8495 0.7540 0.192 Uiso 1 1 calc R U . . .
C21 C 0.6279(3) 0.8398(3) 0.8007(3) 0.145(4) Uani 1 1 d . . . . .
H21 H 0.6530 0.8534 0.7942 0.175 Uiso 1 1 calc R U . . .
C22 C 0.6252(3) 0.8231(3) 0.8338(2) 0.117(3) Uani 1 1 d . . . . .
C23 C 0.5837(3) 0.8063(3) 0.84146(19) 0.107(3) Uani 1 1 d . . . . .
C24 C 0.57789(13) 0.79182(13) 0.87694(10) 0.116(3) Uani 1 1 d G . . . .
C25 C 0.60646(14) 0.79116(19) 0.90414(12) 0.140(4) Uani 1 1 d G . . . .
C26 C 0.59520(19) 0.7751(2) 0.93649(11) 0.136(4) Uani 1 1 d G . . . .
H26 H 0.6147 0.7747 0.9551 0.163 Uiso 1 1 calc R U . . .
C27 C 0.5554(2) 0.7598(2) 0.94164(12) 0.163(4) Uani 1 1 d G . . . .
H27 H 0.5477 0.7488 0.9637 0.195 Uiso 1 1 calc R U . . .
C28 C 0.52680(17) 0.7604(2) 0.91444(14) 0.133(3) Uani 1 1 d G . . . .
H28 H 0.4996 0.7499 0.9180 0.160 Uiso 1 1 calc R U . . .
N7 N 0.53806(13) 0.77644(17) 0.88209(12) 0.120(2) Uani 1 1 d G . . . .
C29 C 0.6473(3) 0.8073(3) 0.8948(3) 0.127(3) Uani 1 1 d . . . . .
C30 C 0.6562(2) 0.8217(3) 0.8621(2) 0.115(3) Uani 1 1 d D . . . .
C31 C 0.7107(2) 0.8253(4) 0.8940(3) 0.146(4) Uani 1 1 d D U . . .
C32 C 0.7536(2) 0.8325(3) 0.9065(3) 0.155(4) Uani 1 1 d D . . . .
C33 C 0.7819(3) 0.8506(4) 0.8834(3) 0.191(5) Uani 1 1 d D U . . .
H33 H 0.7747 0.8547 0.8596 0.230 Uiso 1 1 calc R U . . .
C34 C 0.8181(3) 0.8618(5) 0.8949(3) 0.231(5) Uani 1 1 d D U . . .
H34 H 0.8357 0.8782 0.8805 0.277 Uiso 1 1 calc R U . . .
C35 C 0.8317(3) 0.8499(4) 0.9289(3) 0.193(5) Uani 1 1 d D U . . .
H35 H 0.8594 0.8547 0.9363 0.232 Uiso 1 1 calc R U . . .
N10 N 0.8032(2) 0.8313(2) 0.9505(2) 0.138(3) Uani 1 1 d D U . . .
C36 C 0.7654(3) 0.8230(3) 0.9396(2) 0.130(3) Uani 1 1 d D U . . .
H36 H 0.7462 0.8102 0.9551 0.155 Uiso 1 1 calc R U . . .
C50 C 0.2901(4) 0.8740(3) 0.9560(3) 0.173(4) Uani 1 1 d D U . . .
C51 C 0.2850(4) 0.9163(4) 0.9635(4) 0.241(6) Uani 1 1 d D U . . .
H51 H 0.3063 0.9352 0.9570 0.290 Uiso 1 1 calc R U . . .
C52 C 0.2506(4) 0.9310(4) 0.9796(4) 0.261(7) Uani 1 1 d D U . . .
H52 H 0.2476 0.9596 0.9848 0.313 Uiso 1 1 calc R U . . .
C53 C 0.2188(3) 0.9018(3) 0.9886(4) 0.209(6) Uani 1 1 d D U . . .
H53 H 0.1940 0.9113 0.9993 0.251 Uiso 1 1 calc R U . . .
N15 N 0.2240(3) 0.8601(2) 0.9819(2) 0.161(3) Uani 1 1 d D U . . .
C54 C 0.2585(3) 0.8466(3) 0.9650(3) 0.150(3) Uani 1 1 d D U . . .
H54 H 0.2610 0.8180 0.9592 0.180 Uiso 1 1 calc R U . . .
C42 C 0.42409(12) 0.78964(14) 0.87827(9) 0.119(3) Uani 1 1 d G . . . .
C43 C 0.38757(13) 0.78016(17) 0.89586(13) 0.113(3) Uani 1 1 d G . . . .
C44 C 0.37426(16) 0.73922(19) 0.89813(16) 0.131(3) Uani 1 1 d G U . . .
H44 H 0.3493 0.7327 0.9102 0.158 Uiso 1 1 calc R U . . .
C45 C 0.3975(2) 0.70776(15) 0.88279(16) 0.149(4) Uani 1 1 d G U . . .
H45 H 0.3884 0.6798 0.8843 0.179 Uiso 1 1 calc R U . . .
C46 C 0.43399(19) 0.71724(15) 0.86519(14) 0.116(3) Uani 1 1 d G . . . .
H46 H 0.4498 0.6957 0.8547 0.139 Uiso 1 1 calc R U . . .
N12 N 0.44730(14) 0.75817(16) 0.86293(12) 0.115(2) Uani 1 1 d G . . . .
C55 C 0.23041(14) 0.70494(16) 0.76240(15) 0.302(6) Uani 1 1 d DG U . . .
C56 C 0.24070(19) 0.66470(17) 0.75262(17) 0.295(5) Uani 1 1 d DG U . . .
C57 C 0.2628(2) 0.63941(17) 0.7754(2) 0.292(4) Uani 1 1 d G U . . .
H57 H 0.2698 0.6119 0.7687 0.350 Uiso 1 1 calc R U . . .
C58 C 0.2745(2) 0.6544(2) 0.8080(2) 0.270(4) Uani 1 1 d G U . . .
H58 H 0.2896 0.6371 0.8236 0.324 Uiso 1 1 calc R U . . .
C59 C 0.26424(17) 0.6946(2) 0.81779(15) 0.279(4) Uani 1 1 d G U . . .
C60 C 0.24218(15) 0.71988(17) 0.79499(15) 0.257(4) Uani 1 1 d G U . . .
C61 C 0.2319(2) 0.76012(18) 0.80478(19) 0.259(5) Uani 1 1 d G U . . .
H61 H 0.2168 0.7774 0.7892 0.311 Uiso 1 1 calc R U . . .
C62 C 0.2437(3) 0.7751(2) 0.8374(2) 0.294(6) Uani 1 1 d G U . . .
H62 H 0.2366 0.8026 0.8441 0.352 Uiso 1 1 calc R U . . .
C63 C 0.2657(3) 0.7498(3) 0.86017(18) 0.306(6) Uani 1 1 d G U . . .
H63 H 0.2738 0.7600 0.8824 0.367 Uiso 1 1 calc R U . . .
C64 C 0.2760(2) 0.7095(3) 0.85038(16) 0.257(4) Uani 1 1 d G U . . .
H64 H 0.2911 0.6922 0.8660 0.309 Uiso 1 1 calc R U . . .
O1 O 0.2276(4) 0.6475(4) 0.7193(3) 0.290(4) Uani 1 1 d D U . . .
H1A H 0.2371 0.6233 0.7172 0.434 Uiso 1 1 calc R U . . .
 
loop_
 _atom_site_aniso_label
 _atom_site_aniso_U_11
 _atom_site_aniso_U_22
 _atom_site_aniso_U_33
 _atom_site_aniso_U_23
 _atom_site_aniso_U_13
 _atom_site_aniso_U_12
Pd1 0.1561(6) 0.1561(6) 0.0936(6) 0.000 0.000 0.000
Pd2 0.1154(3) 0.1154(3) 0.1512(7) -0.0036(6) 0.0036(6) -0.0246(5)
Ru1 0.1082(4) 0.1428(5) 0.1050(3) 0.0044(4) 0.0051(5) -0.0110(5)
C47 0.110(6) 0.133(7) 0.147(7) 0.015(6) -0.013(6) -0.014(6)
C48 0.147(8) 0.123(7) 0.141(7) -0.003(6) 0.005(6) -0.003(6)
N13 0.177(6) 0.131(6) 0.123(5) -0.008(5) 0.014(5) 0.027(5)
C49 0.175(7) 0.117(6) 0.171(8) 0.018(6) 0.028(6) 0.012(5)
N14 0.118(5) 0.134(6) 0.163(6) 0.013(5) 0.031(5) 0.007(5)
N5 0.140(5) 0.209(8) 0.097(4) -0.009(5) -0.014(4) -0.043(5)
C18 0.123(7) 0.190(10) 0.114(6) 0.003(7) -0.017(5) 0.009(6)
C14 0.157(9) 0.219(11) 0.089(5) -0.021(7) -0.011(6) 0.019(8)
C15 0.163(8) 0.207(10) 0.141(7) -0.040(7) -0.048(7) 0.075(7)
C16 0.194(10) 0.286(10) 0.132(7) -0.051(9) -0.030(8) 0.081(9)
C17 0.165(8) 0.224(9) 0.095(5) -0.028(6) -0.054(5) 0.033(7)
C6 0.112(5) 0.140(6) 0.093(4) 0.007(4) 0.023(5) -0.025(6)
N2 0.108(4) 0.166(6) 0.076(3) 0.012(4) 0.007(3) -0.024(4)
C10 0.101(5) 0.167(8) 0.081(4) 0.014(5) -0.008(4) -0.002(6)
C9 0.144(7) 0.156(8) 0.108(5) -0.034(6) -0.025(5) 0.021(6)
C8 0.146(8) 0.134(7) 0.135(7) -0.014(6) -0.007(6) 0.022(6)
C7 0.140(8) 0.140(6) 0.074(4) -0.002(4) -0.002(4) -0.013(5)
C41 0.101(5) 0.140(7) 0.114(5) -0.004(5) -0.005(5) -0.024(5)
C40 0.120(6) 0.121(7) 0.155(7) -0.013(6) 0.023(6) -0.017(5)
C39 0.207(12) 0.137(8) 0.194(10) -0.059(7) 0.025(9) 0.005(8)
C38 0.162(10) 0.233(13) 0.192(11) -0.040(10) 0.026(9) -0.039(10)
C37 0.133(7) 0.193(8) 0.156(7) -0.002(7) 0.031(6) -0.071(6)
N11 0.125(5) 0.164(6) 0.117(5) 0.016(5) -0.006(4) -0.047(5)
C5 0.118(6) 0.149(7) 0.073(4) 0.019(4) 0.001(4) -0.008(5)
C4 0.127(6) 0.115(6) 0.126(6) -0.013(5) 0.000(5) -0.027(5)
C3 0.146(7) 0.131(7) 0.126(6) 0.033(5) -0.046(5) -0.003(6)
C2 0.160(8) 0.138(8) 0.157(8) 0.002(7) -0.042(7) -0.001(7)
C1 0.140(7) 0.119(6) 0.118(6) 0.012(5) 0.016(6) 0.013(6)
N1 0.121(5) 0.131(5) 0.084(3) 0.008(4) 0.010(4) -0.005(4)
N3 0.189(7) 0.131(5) 0.097(4) -0.021(4) -0.023(5) 0.019(5)
N4 0.170(6) 0.148(5) 0.101(4) -0.012(4) -0.018(6) 0.014(7)
N6 0.119(5) 0.130(5) 0.090(4) 0.004(4) -0.003(4) -0.012(4)
N8 0.082(4) 0.149(6) 0.148(5) 0.020(5) 0.016(4) -0.014(4)
N9 0.107(5) 0.147(6) 0.142(6) 0.030(5) -0.007(5) -0.028(5)
C11 0.184(8) 0.138(6) 0.104(5) 0.002(5) 0.027(8) -0.003(9)
C12 0.151(8) 0.132(7) 0.101(5) 0.030(5) -0.005(5) 0.004(6)
C13 0.151(8) 0.174(8) 0.106(6) -0.001(6) -0.029(6) 0.000(6)
C19 0.135(6) 0.204(9) 0.087(5) -0.041(6) 0.001(5) -0.007(6)
C20 0.117(6) 0.222(11) 0.142(7) 0.043(8) 0.000(6) -0.013(7)
C21 0.138(7) 0.157(8) 0.141(7) 0.032(6) 0.044(6) 0.008(7)
C22 0.111(6) 0.111(6) 0.129(6) -0.003(5) 0.025(5) -0.020(5)
C23 0.115(5) 0.118(6) 0.089(4) -0.002(4) 0.027(4) -0.007(5)
C24 0.122(6) 0.114(6) 0.114(6) -0.027(5) 0.005(5) -0.012(5)
C25 0.120(7) 0.192(9) 0.108(6) 0.006(6) 0.005(5) -0.040(6)
C26 0.131(7) 0.175(9) 0.103(6) 0.018(6) -0.004(5) -0.019(7)
C27 0.139(8) 0.257(12) 0.092(5) 0.048(6) 0.002(5) -0.043(8)
C28 0.112(6) 0.163(8) 0.124(6) 0.026(6) 0.017(5) -0.040(6)
N7 0.127(5) 0.135(5) 0.096(4) -0.012(4) 0.021(4) -0.031(4)
C29 0.103(6) 0.145(7) 0.134(7) 0.025(6) -0.003(5) -0.030(5)
C30 0.100(5) 0.119(6) 0.125(6) 0.019(5) 0.006(5) 0.008(5)
C31 0.094(6) 0.161(8) 0.183(7) 0.001(7) 0.006(6) -0.032(6)
C32 0.124(7) 0.143(8) 0.198(10) 0.023(7) 0.012(7) -0.041(6)
C33 0.091(5) 0.316(13) 0.167(7) 0.116(8) 0.002(5) -0.011(7)
C34 0.156(7) 0.308(13) 0.228(9) 0.103(9) -0.006(7) -0.096(8)
C35 0.092(6) 0.286(13) 0.201(7) 0.046(9) -0.004(5) -0.060(7)
N10 0.084(4) 0.151(6) 0.180(7) 0.014(5) 0.018(4) -0.013(4)
C36 0.122(6) 0.132(7) 0.135(7) 0.004(6) 0.010(5) -0.001(6)
C50 0.191(6) 0.129(6) 0.201(9) 0.009(7) 0.047(6) 0.031(6)
C51 0.276(13) 0.135(6) 0.313(15) 0.008(9) 0.149(10) 0.000(7)
C52 0.323(14) 0.119(8) 0.341(17) -0.059(9) 0.142(12) -0.010(8)
C53 0.188(8) 0.098(5) 0.340(16) -0.068(8) 0.056(10) 0.040(5)
N15 0.173(6) 0.123(6) 0.189(8) -0.007(5) 0.014(5) 0.007(5)
C54 0.158(6) 0.134(6) 0.157(8) 0.004(6) 0.010(6) 0.032(5)
C42 0.090(5) 0.141(7) 0.125(6) 0.016(5) -0.034(4) -0.006(5)
C43 0.100(5) 0.130(6) 0.109(5) 0.011(5) 0.011(5) -0.010(5)
C44 0.095(5) 0.149(7) 0.150(7) 0.025(6) -0.002(5) -0.002(5)
C45 0.171(9) 0.127(7) 0.148(8) -0.029(6) 0.027(7) -0.009(6)
C46 0.138(7) 0.120(6) 0.090(4) -0.015(5) 0.005(5) -0.005(5)
N12 0.104(4) 0.138(5) 0.104(4) -0.009(4) 0.009(4) 0.008(4)
C55 0.297(15) 0.151(6) 0.457(8) 0.119(6) -0.104(9) 0.023(8)
C56 0.241(14) 0.177(8) 0.467(9) 0.091(6) -0.065(9) 0.025(9)
C57 0.176(9) 0.124(7) 0.575(8) 0.071(6) -0.183(7) -0.017(6)
C58 0.156(9) 0.146(6) 0.507(9) 0.114(7) -0.086(9) -0.032(6)
C59 0.151(8) 0.185(6) 0.501(8) 0.062(6) -0.132(7) 0.016(7)
C60 0.159(10) 0.207(6) 0.405(8) 0.095(5) -0.048(8) 0.028(7)
C61 0.190(11) 0.204(7) 0.383(8) 0.108(7) -0.001(9) 0.041(7)
C62 0.231(13) 0.244(9) 0.405(10) 0.060(7) 0.041(10) 0.089(8)
C63 0.230(14) 0.319(9) 0.369(10) 0.035(8) 0.004(9) 0.080(10)
C64 0.111(7) 0.277(7) 0.385(8) 0.096(7) 0.002(8) 0.074(6)
O1 0.197(9) 0.220(8) 0.451(8) 0.101(7) -0.052(8) -0.017(8)
 
_geom_special_details
;
 All esds (except the esd in the dihedral angle between two l.s. planes)
 are estimated using the full covariance matrix.  The cell esds are taken
 into account individually in the estimation of esds in distances, angles
 and torsion angles; correlations between esds in cell parameters are only
 used when they are defined by crystal symmetry.  An approximate (isotropic)
 treatment of cell esds is used for estimating esds involving l.s. planes.
;
 
loop_
 _geom_bond_atom_site_label_1
 _geom_bond_atom_site_label_2
 _geom_bond_distance
 _geom_bond_site_symmetry_2
 _geom_bond_publ_flag
Pd1 N5 2.019(10) 4_565 ?
Pd1 N5 2.019(10) 2_655 ?
Pd1 N5 2.019(10) 3_665 ?
Pd1 N5 2.019(10) . ?
Pd2 N10 1.999(8) . ?
Pd2 N10 1.999(8) 7_557 ?
Pd2 N15 2.037(9) 6_657 ?
Pd2 N15 2.037(9) 4_565 ?
Ru1 N6 2.005(7) . ?
Ru1 N2 2.019(8) . ?
Ru1 N11 2.050(6) . ?
Ru1 N7 2.052(4) . ?
Ru1 N1 2.056(4) . ?
Ru1 N12 2.063(5) . ?
C47 C48 1.361(14) . ?
C47 N14 1.410(12) . ?
C47 C43 1.432(11) . ?
C48 C40 1.373(12) . ?
C48 N13 1.422(13) . ?
N13 C49 1.373(13) . ?
N13 H13 0.8800 . ?
C49 N14 1.356(13) . ?
C49 C50 1.381(15) . ?
N5 C18 1.345(13) . ?
N5 C17 1.391(12) . ?
C18 C14 1.367(16) . ?
C18 H18 0.9500 . ?
C14 C15 1.418(14) . ?
C14 C13 1.528(14) . ?
C15 C16 1.367(16) . ?
C15 H15 0.9500 . ?
C16 C17 1.308(17) . ?
C16 H16 0.9500 . ?
C17 H17 0.9500 . ?
C6 C7 1.380(11) . ?
C6 N2 1.400(10) . ?
C6 C5 1.420(10) . ?
N2 C10 1.399(11) . ?
C10 C9 1.378(13) . ?
C10 H10 0.9500 . ?
C9 C8 1.350(13) . ?
C9 H9 0.9500 . ?
C8 C7 1.387(13) . ?
C8 H8 0.9500 . ?
C7 C11 1.430(11) . ?
C41 C40 1.3900 . ?
C41 N11 1.3900 . ?
C41 C42 1.402(6) . ?
C40 C39 1.3900 . ?
C39 C38 1.3900 . ?
C39 H39 0.9500 . ?
C38 C37 1.3900 . ?
C38 H38 0.9500 . ?
C37 N11 1.3900 . ?
C37 H37 0.9500 . ?
C5 C4 1.3900 . ?
C5 N1 1.3900 . ?
C4 C12 1.386(11) . ?
C4 C3 1.3900 . ?
C3 C2 1.3900 . ?
C3 H3 0.9500 . ?
C2 C1 1.3900 . ?
C2 H2 0.9500 . ?
C1 N1 1.3900 . ?
C1 H1 0.9500 . ?
N3 C13 1.281(13) . ?
N3 C12 1.432(11) . ?
N4 C11 1.344(11) . ?
N4 C13 1.415(12) . ?
N4 H4 0.8800 . ?
N6 C23 1.268(10) . ?
N6 C19 1.327(11) . ?
N8 C30 1.309(10) . ?
N8 C31 1.358(12) . ?
N8 H8A 0.8800 . ?
N9 C31 1.331(11) . ?
N9 C29 1.344(11) . ?
C11 C12 1.463(14) . ?
C19 C20 1.411(14) . ?
C19 H19 0.9500 . ?
C20 C21 1.359(14) . ?
C20 H20 0.9500 . ?
C21 C22 1.381(13) . ?
C21 H21 0.9500 . ?
C22 C23 1.473(11) . ?
C22 C30 1.474(12) . ?
C23 C24 1.449(8) . ?
C24 C25 1.3900 . ?
C24 N7 1.3900 . ?
C25 C26 1.3900 . ?
C25 C29 1.460(10) . ?
C26 C27 1.3900 . ?
C26 H26 0.9500 . ?
C27 C28 1.3900 . ?
C27 H27 0.9500 . ?
C28 N7 1.3900 . ?
C28 H28 0.9500 . ?
C29 C30 1.365(12) . ?
C31 C32 1.481(9) . ?
C32 C36 1.360(12) . ?
C32 C33 1.398(12) . ?
C33 C34 1.298(12) . ?
C33 H33 0.9500 . ?
C34 C35 1.426(13) . ?
C34 H34 0.9500 . ?
C35 N10 1.376(11) . ?
C35 H35 0.9500 . ?
N10 C36 1.315(10) . ?
C36 H36 0.9500 . ?
C50 C54 1.392(13) . ?
C50 C51 1.402(14) . ?
C51 C52 1.354(15) . ?
C51 H51 0.9500 . ?
C52 C53 1.431(14) . ?
C52 H52 0.9500 . ?
C53 N15 1.378(11) . ?
C53 H53 0.9500 . ?
N15 C54 1.358(11) . ?
N15 Pd2 2.038(9) 2_655 ?
C54 H54 0.9500 . ?
C42 C43 1.3900 . ?
C42 N12 1.3900 . ?
C43 C44 1.3900 . ?
C44 C45 1.3900 . ?
C44 H44 0.9500 . ?
C45 C46 1.3900 . ?
C45 H45 0.9500 . ?
C46 N12 1.3900 . ?
C46 H46 0.9500 . ?
C55 C56 1.3900 . ?
C55 C60 1.3900 . ?
C55 C55 1.500(8) 15_456 ?
C56 C57 1.3900 . ?
C56 O1 1.454(13) . ?
C57 C58 1.3900 . ?
C57 H57 0.9500 . ?
C58 C59 1.3900 . ?
C58 H58 0.9500 . ?
C59 C60 1.3900 . ?
C59 C64 1.3900 . ?
C60 C61 1.3900 . ?
C61 C62 1.3900 . ?
C61 H61 0.9500 . ?
C62 C63 1.3900 . ?
C62 H62 0.9500 . ?
C63 C64 1.3900 . ?
C63 H63 0.9500 . ?
C64 H64 0.9500 . ?
O1 H1A 0.8400 . ?
 
loop_
 _geom_angle_atom_site_label_1
 _geom_angle_atom_site_label_2
 _geom_angle_atom_site_label_3
 _geom_angle
 _geom_angle_site_symmetry_1
 _geom_angle_site_symmetry_3
 _geom_angle_publ_flag
N5 Pd1 N5 177.2(4) 4_565 2_655 ?
N5 Pd1 N5 89.965(11) 4_565 3_665 ?
N5 Pd1 N5 89.965(11) 2_655 3_665 ?
N5 Pd1 N5 89.965(11) 4_565 . ?
N5 Pd1 N5 89.965(11) 2_655 . ?
N5 Pd1 N5 177.2(4) 3_665 . ?
N10 Pd2 N10 178.2(4) . 7_557 ?
N10 Pd2 N15 91.1(3) . 6_657 ?
N10 Pd2 N15 88.9(3) 7_557 6_657 ?
N10 Pd2 N15 88.9(3) . 4_565 ?
N10 Pd2 N15 91.1(3) 7_557 4_565 ?
N15 Pd2 N15 179.7(5) 6_657 4_565 ?
N6 Ru1 N2 89.8(3) . . ?
N6 Ru1 N11 95.0(3) . . ?
N2 Ru1 N11 174.0(2) . . ?
N6 Ru1 N7 78.5(2) . . ?
N2 Ru1 N7 94.0(2) . . ?
N11 Ru1 N7 90.5(2) . . ?
N6 Ru1 N1 95.4(2) . . ?
N2 Ru1 N1 80.0(2) . . ?
N11 Ru1 N1 96.0(2) . . ?
N7 Ru1 N1 171.5(2) . . ?
N6 Ru1 N12 172.9(2) . . ?
N2 Ru1 N12 95.6(2) . . ?
N11 Ru1 N12 79.9(2) . . ?
N7 Ru1 N12 96.62(18) . . ?
N1 Ru1 N12 89.97(19) . . ?
C48 C47 N14 110.2(9) . . ?
C48 C47 C43 122.4(9) . . ?
N14 C47 C43 127.2(8) . . ?
C47 C48 C40 126.0(9) . . ?
C47 C48 N13 104.2(9) . . ?
C40 C48 N13 129.7(9) . . ?
C49 N13 C48 110.3(9) . . ?
C49 N13 H13 124.8 . . ?
C48 N13 H13 124.8 . . ?
N14 C49 N13 107.3(10) . . ?
N14 C49 C50 127.7(10) . . ?
N13 C49 C50 125.0(10) . . ?
C49 N14 C47 107.8(9) . . ?
C18 N5 C17 116.7(10) . . ?
C18 N5 Pd1 120.0(7) . . ?
C17 N5 Pd1 123.2(7) . . ?
N5 C18 C14 123.9(9) . . ?
N5 C18 H18 118.1 . . ?
C14 C18 H18 118.1 . . ?
C18 C14 C15 118.1(10) . . ?
C18 C14 C13 125.2(9) . . ?
C15 C14 C13 116.6(11) . . ?
C16 C15 C14 116.1(12) . . ?
C16 C15 H15 121.9 . . ?
C14 C15 H15 121.9 . . ?
C17 C16 C15 124.1(12) . . ?
C17 C16 H16 117.9 . . ?
C15 C16 H16 117.9 . . ?
C16 C17 N5 120.8(10) . . ?
C16 C17 H17 119.6 . . ?
N5 C17 H17 119.6 . . ?
C7 C6 N2 122.5(8) . . ?
C7 C6 C5 122.8(7) . . ?
N2 C6 C5 114.6(7) . . ?
C10 N2 C6 116.3(8) . . ?
C10 N2 Ru1 128.3(5) . . ?
C6 N2 Ru1 115.4(6) . . ?
C9 C10 N2 121.8(8) . . ?
C9 C10 H10 119.1 . . ?
N2 C10 H10 119.1 . . ?
C8 C9 C10 119.7(9) . . ?
C8 C9 H9 120.1 . . ?
C10 C9 H9 120.1 . . ?
C9 C8 C7 121.7(9) . . ?
C9 C8 H8 119.1 . . ?
C7 C8 H8 119.1 . . ?
C6 C7 C8 117.9(8) . . ?
C6 C7 C11 115.2(8) . . ?
C8 C7 C11 125.6(9) . . ?
C40 C41 N11 120.0 . . ?
C40 C41 C42 124.2(3) . . ?
N11 C41 C42 115.8(3) . . ?
C48 C40 C41 112.1(6) . . ?
C48 C40 C39 127.9(6) . . ?
C41 C40 C39 120.0 . . ?
C40 C39 C38 120.0 . . ?
C40 C39 H39 120.0 . . ?
C38 C39 H39 120.0 . . ?
C37 C38 C39 120.0 . . ?
C37 C38 H38 120.0 . . ?
C39 C38 H38 120.0 . . ?
C38 C37 N11 120.0 . . ?
C38 C37 H37 120.0 . . ?
N11 C37 H37 120.0 . . ?
C37 N11 C41 120.0 . . ?
C37 N11 Ru1 125.9(3) . . ?
C41 N11 Ru1 114.1(3) . . ?
C4 C5 N1 120.0 . . ?
C4 C5 C6 123.6(4) . . ?
N1 C5 C6 116.3(4) . . ?
C12 C4 C5 114.0(5) . . ?
C12 C4 C3 126.0(5) . . ?
C5 C4 C3 120.0 . . ?
C2 C3 C4 120.0 . . ?
C2 C3 H3 120.0 . . ?
C4 C3 H3 120.0 . . ?
C1 C2 C3 120.0 . . ?
C1 C2 H2 120.0 . . ?
C3 C2 H2 120.0 . . ?
N1 C1 C2 120.0 . . ?
N1 C1 H1 120.0 . . ?
C2 C1 H1 120.0 . . ?
C1 N1 C5 120.0 . . ?
C1 N1 Ru1 126.3(2) . . ?
C5 N1 Ru1 113.7(2) . . ?
C13 N3 C12 102.1(8) . . ?
C11 N4 C13 102.9(8) . . ?
C11 N4 H4 128.5 . . ?
C13 N4 H4 128.5 . . ?
C23 N6 C19 115.3(8) . . ?
C23 N6 Ru1 117.2(5) . . ?
C19 N6 Ru1 127.3(6) . . ?
C30 N8 C31 106.9(7) . . ?
C30 N8 H8A 126.5 . . ?
C31 N8 H8A 126.5 . . ?
C31 N9 C29 105.1(8) . . ?
N4 C11 C7 129.6(9) . . ?
N4 C11 C12 107.4(9) . . ?
C7 C11 C12 118.6(8) . . ?
C4 C12 N3 128.1(8) . . ?
C4 C12 C11 123.9(8) . . ?
N3 C12 C11 108.0(8) . . ?
N3 C13 N4 118.5(9) . . ?
N3 C13 C14 124.5(9) . . ?
N4 C13 C14 116.9(10) . . ?
N6 C19 C20 126.3(9) . . ?
N6 C19 H19 116.9 . . ?
C20 C19 H19 116.9 . . ?
C21 C20 C19 114.7(10) . . ?
C21 C20 H20 122.7 . . ?
C19 C20 H20 122.7 . . ?
C20 C21 C22 123.6(10) . . ?
C20 C21 H21 118.2 . . ?
C22 C21 H21 118.2 . . ?
C21 C22 C23 112.6(8) . . ?
C21 C22 C30 130.1(8) . . ?
C23 C22 C30 117.2(8) . . ?
N6 C23 C24 118.2(7) . . ?
N6 C23 C22 126.7(7) . . ?
C24 C23 C22 115.0(7) . . ?
C25 C24 N7 120.0 . . ?
C25 C24 C23 128.4(4) . . ?
N7 C24 C23 111.6(4) . . ?
C26 C25 C24 120.0 . . ?
C26 C25 C29 125.9(5) . . ?
C24 C25 C29 114.1(5) . . ?
C25 C26 C27 120.0 . . ?
C25 C26 H26 120.0 . . ?
C27 C26 H26 120.0 . . ?
C28 C27 C26 120.0 . . ?
C28 C27 H27 120.0 . . ?
C26 C27 H27 120.0 . . ?
N7 C28 C27 120.0 . . ?
N7 C28 H28 120.0 . . ?
C27 C28 H28 120.0 . . ?
C28 N7 C24 120.0 . . ?
C28 N7 Ru1 125.6(2) . . ?
C24 N7 Ru1 114.4(2) . . ?
N9 C29 C30 109.4(8) . . ?
N9 C29 C25 128.2(8) . . ?
C30 C29 C25 122.4(8) . . ?
N8 C30 C29 107.8(8) . . ?
N8 C30 C22 129.3(8) . . ?
C29 C30 C22 122.9(8) . . ?
N9 C31 N8 110.6(7) . . ?
N9 C31 C32 121.9(9) . . ?
N8 C31 C32 127.4(9) . . ?
C36 C32 C33 120.0(8) . . ?
C36 C32 C31 121.8(8) . . ?
C33 C32 C31 118.2(9) . . ?
C34 C33 C32 119.4(10) . . ?
C34 C33 H33 120.3 . . ?
C32 C33 H33 120.3 . . ?
C33 C34 C35 120.6(10) . . ?
C33 C34 H34 119.7 . . ?
C35 C34 H34 119.7 . . ?
N10 C35 C34 117.5(8) . . ?
N10 C35 H35 121.2 . . ?
C34 C35 H35 121.2 . . ?
C36 N10 C35 121.1(8) . . ?
C36 N10 Pd2 118.5(6) . . ?
C35 N10 Pd2 120.4(6) . . ?
N10 C36 C32 120.6(8) . . ?
N10 C36 H36 119.7 . . ?
C32 C36 H36 119.7 . . ?
C49 C50 C54 117.1(10) . . ?
C49 C50 C51 123.9(11) . . ?
C54 C50 C51 118.8(10) . . ?
C52 C51 C50 121.8(11) . . ?
C52 C51 H51 119.1 . . ?
C50 C51 H51 119.1 . . ?
C51 C52 C53 117.8(10) . . ?
C51 C52 H52 121.1 . . ?
C53 C52 H52 121.1 . . ?
N15 C53 C52 120.6(10) . . ?
N15 C53 H53 119.7 . . ?
C52 C53 H53 119.7 . . ?
C54 N15 C53 120.0(9) . . ?
C54 N15 Pd2 119.4(7) . 2_655 ?
C53 N15 Pd2 120.5(7) . 2_655 ?
N15 C54 C50 120.9(9) . . ?
N15 C54 H54 119.6 . . ?
C50 C54 H54 119.6 . . ?
C43 C42 N12 120.0 . . ?
C43 C42 C41 122.9(3) . . ?
N12 C42 C41 117.1(3) . . ?
C42 C43 C44 120.0 . . ?
C42 C43 C47 112.4(5) . . ?
C44 C43 C47 127.6(5) . . ?
C45 C44 C43 120.0 . . ?
C45 C44 H44 120.0 . . ?
C43 C44 H44 120.0 . . ?
C46 C45 C44 120.0 . . ?
C46 C45 H45 120.0 . . ?
C44 C45 H45 120.0 . . ?
C45 C46 N12 120.0 . . ?
C45 C46 H46 120.0 . . ?
N12 C46 H46 120.0 . . ?
C46 N12 C42 120.0 . . ?
C46 N12 Ru1 127.0(2) . . ?
C42 N12 Ru1 113.0(2) . . ?
C56 C55 C60 120.0 . . ?
C56 C55 C55 118.1(4) . 15_456 ?
C60 C55 C55 121.9(4) . 15_456 ?
C57 C56 C55 120.0 . . ?
C57 C56 O1 118.4(6) . . ?
C55 C56 O1 121.6(6) . . ?
C56 C57 C58 120.0 . . ?
C56 C57 H57 120.0 . . ?
C58 C57 H57 120.0 . . ?
C59 C58 C57 120.0 . . ?
C59 C58 H58 120.0 . . ?
C57 C58 H58 120.0 . . ?
C60 C59 C58 120.0 . . ?
C60 C59 C64 120.0 . . ?
C58 C59 C64 120.0 . . ?
C59 C60 C61 120.0 . . ?
C59 C60 C55 120.0 . . ?
C61 C60 C55 120.0 . . ?
C62 C61 C60 120.0 . . ?
C62 C61 H61 120.0 . . ?
C60 C61 H61 120.0 . . ?
C61 C62 C63 120.0 . . ?
C61 C62 H62 120.0 . . ?
C63 C62 H62 120.0 . . ?
C64 C63 C62 120.0 . . ?
C64 C63 H63 120.0 . . ?
C62 C63 H63 120.0 . . ?
C63 C64 C59 120.0 . . ?
C63 C64 H64 120.0 . . ?
C59 C64 H64 120.0 . . ?
C56 O1 H1A 109.5 . . ?
 
_refine_diff_density_max    0.412
_refine_diff_density_min   -0.368
_refine_diff_density_rms    0.054

_shelx_res_file
;

    shelx.res created by SHELXL-2014/7


TITL abs in I422 #97
CELL 1.54184 32.228411 32.228411 38.280137 90 90 90
ZERR 2 0.00043 0.00043 0.000662 0 0 0
LATT -2
SYMM -Y,+X,+Z
SYMM -X,-Y,+Z
SYMM +Y,-X,+Z
SYMM +X,-Y,-Z
SYMM -X,+Y,-Z
SYMM +Y,+X,-Z
SYMM -Y,-X,-Z
SFAC C  H  N  Ru Pd O
UNIT 1024  640  240  16  12  16
L.S. 6
ACTA
BOND $H
FMAP 2
PLAN 10
SIZE 0.2 0.2 0.2
ABIN
TEMP -123
damp 1000
SIMU 0.05 0.05  C55 > O1
DELU 0.01 0.01 C55 > O1
SIMU 0.05 0.05 C52 C53 C33 C34 C31 C19 C20 C2 C27 C35 C38 C16 C17
DELU 0.01 0.01 C52 C53 C33 C34 C31 C19 C20 C2 C27 C35 C38 C16 C17
SIMU 0.05 0.05 N13 C49 N3 C13 N15 C54 C44 C45 N8 C31 C50 C51 N10 C36
DELU 0.01 0.01 N13 C49 N3 C13 N15 C54 C44 C45 N8 C31 C50 C51 N10 C36
EQIV $1 -0.5+y, 0.5+x, 1.5-z
DFIX 1.47 0.01 c31 c32 c55 c55_$1
DFIX 1.35 0.02 C33 C34
DFIX 2.25 0.02 C30 C31
DFIX 1.37 0.02 C56 O1
TWIN
WGHT    0.100000   72.352112
BASF   0.13088
FVAR       1.03106
PD1   5    0.500000    0.500000    0.628524    10.25000    0.15613    0.15613 =
         0.09360    0.00000    0.00000    0.00000
PD2   5    0.817941    0.817941    1.000000    10.50000    0.11535    0.11535 =
         0.15119   -0.00364    0.00364   -0.02460
RU1   4    0.500446    0.779601    0.838927    11.00000    0.10822    0.14285 =
         0.10496    0.00444    0.00506   -0.01099
C47   1    0.366928    0.816411    0.908742    11.00000    0.10987    0.13300 =
         0.14727    0.01484   -0.01319   -0.01383
C48   1    0.383433    0.855101    0.905619    11.00000    0.14681    0.12260 =
         0.14086   -0.00318    0.00502   -0.00282
N13   3    0.354341    0.881308    0.922747    11.00000    0.17704    0.13063 =
         0.12346   -0.00826    0.01401    0.02736
AFIX  43
H13   2    0.356237    0.908506    0.924011    11.00000   -1.20000
AFIX   0
C49   1    0.322876    0.858139    0.937029    11.00000    0.17523    0.11677 =
         0.17144    0.01753    0.02828    0.01162
N14   3    0.330000    0.817937    0.928442    11.00000    0.11807    0.13381 =
         0.16318    0.01250    0.03084    0.00697
N5    3    0.476478    0.558047    0.627220    11.00000    0.13966    0.20943 =
         0.09680   -0.00854   -0.01379   -0.04347
C18   1    0.481754    0.583593    0.654633    11.00000    0.12337    0.18994 =
         0.11434    0.00308   -0.01705    0.00870
AFIX  43
H18   2    0.497899    0.573961    0.673747    11.00000   -1.20000
AFIX   0
C14   1    0.465266    0.622603    0.656631    11.00000    0.15727    0.21861 =
         0.08904   -0.02083   -0.01108    0.01888
C15   1    0.442872    0.637813    0.627421    11.00000    0.16276    0.20686 =
         0.14147   -0.03999   -0.04781    0.07542
AFIX  43
H15   2    0.432410    0.665354    0.626620    11.00000   -1.20000
AFIX   0
C16   1    0.437217    0.610548    0.600488    11.00000    0.19398    0.28590 =
         0.13189   -0.05073   -0.02971    0.08076
AFIX  43
H16   2    0.420551    0.619192    0.581356    11.00000   -1.20000
AFIX   0
C17   1    0.453304    0.573302    0.599392    11.00000    0.16533    0.22432 =
         0.09508   -0.02840   -0.05438    0.03298
AFIX  43
H17   2    0.449104    0.556461    0.579333    11.00000   -1.20000
AFIX   0
C6    1    0.502557    0.713106    0.787547    11.00000    0.11214    0.14028 =
         0.09284    0.00666    0.02331   -0.02540
N2    3    0.518516    0.723825    0.820347    11.00000    0.10786    0.16568 =
         0.07578    0.01176    0.00717   -0.02350
C10   1    0.544863    0.694795    0.836011    11.00000    0.10074    0.16717 =
         0.08110    0.01448   -0.00784   -0.00164
AFIX  43
H10   2    0.556464    0.700812    0.858257    11.00000   -1.20000
AFIX   0
C9    1    0.554442    0.657705    0.820041    11.00000    0.14369    0.15613 =
         0.10776   -0.03429   -0.02500    0.02143
AFIX  43
H9    2    0.572570    0.638577    0.831160    11.00000   -1.20000
AFIX   0
C8    1    0.537968    0.648654    0.788533    11.00000    0.14600    0.13428 =
         0.13486   -0.01449   -0.00678    0.02198
AFIX  43
H8    2    0.544997    0.623140    0.777605    11.00000   -1.20000
AFIX   0
C7    1    0.511052    0.675614    0.771691    11.00000    0.13969    0.14030 =
         0.07384   -0.00214   -0.00178   -0.01323
AFIX  66
C41   1    0.439454    0.830191    0.875319    11.00000    0.10122    0.14047 =
         0.11404   -0.00377   -0.00525   -0.02409
C40   1    0.419782    0.865018    0.888901    11.00000    0.11970    0.12102 =
         0.15486   -0.01301    0.02303   -0.01739
C39   1    0.436601    0.904207    0.883480    11.00000    0.20714    0.13660 =
         0.19378   -0.05878    0.02478    0.00462
AFIX  43
H39   2    0.423156    0.928010    0.892763    11.00000   -1.20000
AFIX  65
C38   1    0.473092    0.908570    0.864475    11.00000    0.16159    0.23263 =
         0.19215   -0.04006    0.02580   -0.03912
AFIX  43
H38   2    0.484587    0.935355    0.860770    11.00000   -1.20000
AFIX  65
C37   1    0.492764    0.873744    0.850893    11.00000    0.13292    0.19312 =
         0.15603   -0.00151    0.03097   -0.07121
AFIX  43
H37   2    0.517704    0.876726    0.837904    11.00000   -1.20000
AFIX  65
N11   3    0.475946    0.834554    0.856314    11.00000    0.12464    0.16418 =
         0.11743    0.01628   -0.00577   -0.04666
AFIX  66
C5    1    0.475970    0.743348    0.772492    11.00000    0.11780    0.14946 =
         0.07311    0.01945    0.00124   -0.00788
C4    1    0.457929    0.739239    0.739692    11.00000    0.12714    0.11507 =
         0.12618   -0.01259    0.00048   -0.02664
C3    1    0.434183    0.771360    0.725999    11.00000    0.14634    0.13097 =
         0.12648    0.03258   -0.04572   -0.00336
AFIX  43
H3    2    0.421853    0.768552    0.703582    11.00000   -1.20000
AFIX  65
C2    1    0.428479    0.807590    0.745105    11.00000    0.16032    0.13798 =
         0.15685    0.00166   -0.04231   -0.00059
AFIX  43
H2    2    0.412249    0.829543    0.735746    11.00000   -1.20000
AFIX  65
C1    1    0.446520    0.811699    0.777905    11.00000    0.13961    0.11944 =
         0.11845    0.01245    0.01553    0.01300
AFIX  43
H1    2    0.442621    0.836461    0.790963    11.00000   -1.20000
AFIX  65
N1    3    0.470265    0.779579    0.791599    11.00000    0.12110    0.13055 =
         0.08354    0.00788    0.00952   -0.00547
AFIX   0
N3    3    0.452117    0.687370    0.690207    11.00000    0.18877    0.13069 =
         0.09707   -0.02077   -0.02293    0.01934
N4    3    0.495463    0.638517    0.715528    11.00000    0.17024    0.14840 =
         0.10072   -0.01189   -0.01829    0.01381
AFIX  43
H4    2    0.506780    0.613956    0.718701    11.00000   -1.20000
AFIX   0
N6    3    0.553010    0.804916    0.820778    11.00000    0.11907    0.12993 =
         0.09040    0.00362   -0.00320   -0.01202
N8    3    0.694894    0.833996    0.861966    11.00000    0.08197    0.14856 =
         0.14826    0.01967    0.01624   -0.01385
AFIX  43
H8A   2    0.708176    0.845650    0.844440    11.00000   -1.20000
AFIX   0
N9    3    0.681271    0.810284    0.914954    11.00000    0.10665    0.14707 =
         0.14207    0.02964   -0.00692   -0.02807

C11   1    0.497561    0.672154    0.736222    11.00000    0.18384    0.13767 =
         0.10408    0.00232    0.02679   -0.00272
C12   1    0.467592    0.702386    0.722926    11.00000    0.15148    0.13153 =
         0.10104    0.02981   -0.00464    0.00362
C13   1    0.470571    0.652339    0.687383    11.00000    0.15124    0.17393 =
         0.10576   -0.00090   -0.02866    0.00039
C19   1    0.560709    0.817400    0.788394    11.00000    0.13470    0.20351 =
         0.08659   -0.04131    0.00107   -0.00750
AFIX  43
H19   2    0.539904    0.812010    0.771409    11.00000   -1.20000
AFIX   0
C20   1    0.596840    0.837919    0.776757    11.00000    0.11729    0.22170 =
         0.14223    0.04277    0.00028   -0.01260
AFIX  43
H20   2    0.599220    0.849477    0.754016    11.00000   -1.20000
AFIX   0
C21   1    0.627948    0.839834    0.800652    11.00000    0.13849    0.15703 =
         0.14087    0.03203    0.04380    0.00760
AFIX  43
H21   2    0.652965    0.853418    0.794210    11.00000   -1.20000
AFIX   0
C22   1    0.625208    0.823124    0.833784    11.00000    0.11059    0.11053 =
         0.12943   -0.00252    0.02532   -0.02045
C23   1    0.583703    0.806332    0.841461    11.00000    0.11465    0.11823 =
         0.08855   -0.00179    0.02739   -0.00664
AFIX  66
C24   1    0.577887    0.791820    0.876941    11.00000    0.12203    0.11366 =
         0.11364   -0.02718    0.00470   -0.01171
C25   1    0.606457    0.791161    0.904137    11.00000    0.12012    0.19229 =
         0.10827    0.00609    0.00529   -0.03967
C26   1    0.595200    0.775127    0.936486    11.00000    0.13083    0.17456 =
         0.10310    0.01823   -0.00431   -0.01889
AFIX  43
H26   2    0.614727    0.774677    0.955073    11.00000   -1.20000
AFIX  65
C27   1    0.555372    0.759751    0.941639    11.00000    0.13887    0.25664 =
         0.09244    0.04757    0.00226   -0.04327
AFIX  43
H27   2    0.547678    0.748793    0.963748    11.00000   -1.20000
AFIX  65
C28   1    0.526801    0.760410    0.914443    11.00000    0.11246    0.16329 =
         0.12428    0.02596    0.01701   -0.04016
AFIX  43
H28   2    0.499580    0.749901    0.917965    11.00000   -1.20000
AFIX  65
N7    3    0.538058    0.776444    0.882095    11.00000    0.12712    0.13529 =
         0.09613   -0.01212    0.02115   -0.03148
AFIX   0
C29   1    0.647304    0.807292    0.894759    11.00000    0.10254    0.14459 =
         0.13351    0.02541   -0.00250   -0.03008
C30   1    0.656170    0.821726    0.862090    11.00000    0.10000    0.11895 =
         0.12506    0.01925    0.00605    0.00839
C31   1    0.710655    0.825305    0.894046    11.00000    0.09364    0.16131 =
         0.18250    0.00106    0.00579   -0.03234
C32   1    0.753591    0.832461    0.906483    11.00000    0.12417    0.14338 =
         0.19814    0.02338    0.01233   -0.04074
C33   1    0.781909    0.850595    0.883432    11.00000    0.09069    0.31633 =
         0.16709    0.11590    0.00175   -0.01051
AFIX  43
H33   2    0.774729    0.854654    0.859606    11.00000   -1.20000
AFIX   0
C34   1    0.818106    0.861837    0.894880    11.00000    0.15615    0.30824 =
         0.22754    0.10275   -0.00571   -0.09582
AFIX  43
H34   2    0.835712    0.878152    0.880476    11.00000   -1.20000
AFIX   0
C35   1    0.831690    0.849927    0.928875    11.00000    0.09235    0.28572 =
         0.20113    0.04550   -0.00384   -0.06040
AFIX  43
H35   2    0.859417    0.854667    0.936293    11.00000   -1.20000
AFIX   0
N10   3    0.803171    0.831321    0.950539    11.00000    0.08431    0.15084 =
         0.17984    0.01440    0.01824   -0.01340
C36   1    0.765395    0.822989    0.939646    11.00000    0.12201    0.13151 =
         0.13505    0.00370    0.00984   -0.00149
AFIX  43
H36   2    0.746162    0.810231    0.955084    11.00000   -1.20000
AFIX   0

SAME c32 > c36
C50   1    0.290079    0.874026    0.956017    11.00000    0.19064    0.12856 =
         0.20093    0.00950    0.04683    0.03083
C51   1    0.284987    0.916319    0.963479    11.00000    0.27636    0.13504 =
         0.31272    0.00844    0.14919   -0.00034
AFIX  43
H51   2    0.306265    0.935227    0.957033    11.00000   -1.20000
AFIX   0
C52   1    0.250577    0.930958    0.979622    11.00000    0.32296    0.11870 =
         0.34072   -0.05865    0.14175   -0.00960
AFIX  43
H52   2    0.247611    0.959634    0.984798    11.00000   -1.20000
AFIX   0
C53   1    0.218829    0.901807    0.988627    11.00000    0.18824    0.09788 =
         0.34024   -0.06801    0.05613    0.03990
AFIX  43
H53   2    0.193974    0.911290    0.999317    11.00000   -1.20000
AFIX   0
N15   3    0.223978    0.860124    0.981936    11.00000    0.17322    0.12251 =
         0.18872   -0.00655    0.01426    0.00668
C54   1    0.258455    0.846596    0.965011    11.00000    0.15770    0.13391 =
         0.15718    0.00379    0.00989    0.03249
AFIX  43
H54   2    0.261030    0.818044    0.959233    11.00000   -1.20000
AFIX  66
C42   1    0.424089    0.789635    0.878266    11.00000    0.09038    0.14139 =
         0.12479    0.01613   -0.03368   -0.00610
C43   1    0.387573    0.780158    0.895864    11.00000    0.10002    0.13005 =
         0.10904    0.01079    0.01145   -0.01035
C44   1    0.374264    0.739222    0.898125    11.00000    0.09465    0.14921 =
         0.14999    0.02475   -0.00161   -0.00153
AFIX  43
H44   2    0.349307    0.732745    0.910153    11.00000   -1.20000
AFIX  65
C45   1    0.397472    0.707762    0.882789    11.00000    0.17145    0.12667 =
         0.14827   -0.02854    0.02699   -0.00881
AFIX  43
H45   2    0.388376    0.679783    0.884335    11.00000   -1.20000
AFIX  65
C46   1    0.433988    0.717238    0.865191    11.00000    0.13799    0.12030 =
         0.08972   -0.01547    0.00540   -0.00531
AFIX  43
H46   2    0.449849    0.695736    0.854710    11.00000   -1.20000
AFIX  65
N12   3    0.447297    0.758175    0.862930    11.00000    0.10358    0.13754 =
         0.10426   -0.00873    0.00909    0.00846
AFIX 116
C55   1    0.230406    0.704939    0.762404    11.00000    0.29733    0.15113 =
         0.45739    0.11882   -0.10384    0.02270
C56   1    0.240697    0.664700    0.752619    11.00000    0.24059    0.17748 =
         0.46691    0.09129   -0.06508    0.02493
C57   1    0.262761    0.639406    0.775422    11.00000    0.17606    0.12395 =
         0.57547    0.07102   -0.18284   -0.01727
AFIX  43
H57   2    0.269794    0.611904    0.768734    11.00000   -1.20000
AFIX 115
C58   1    0.274534    0.654351    0.808009    11.00000    0.15585    0.14631 =
         0.50676    0.11362   -0.08555   -0.03165
AFIX  43
H58   2    0.289614    0.637063    0.823593    11.00000   -1.20000
AFIX 115
C59   1    0.264244    0.694590    0.817794    11.00000    0.15147    0.18520 =
         0.50115    0.06217   -0.13244    0.01555
C60   1    0.242180    0.719884    0.794992    11.00000    0.15907    0.20727 =
         0.40510    0.09505   -0.04811    0.02764
C61   1    0.231888    0.760123    0.804776    11.00000    0.18999    0.20431 =
         0.38325    0.10823   -0.00057    0.04108
AFIX  43
H61   2    0.216808    0.777410    0.789191    11.00000   -1.20000
AFIX 115
C62   1    0.243661    0.775069    0.837363    11.00000    0.23140    0.24402 =
         0.40523    0.05964    0.04056    0.08851
AFIX  43
H62   2    0.236628    0.802570    0.844050    11.00000   -1.20000
AFIX 115
C63   1    0.265725    0.749776    0.860166    11.00000    0.23021    0.31884 =
         0.36933    0.03488    0.00404    0.07992
AFIX  43
H63   2    0.273772    0.759991    0.882438    11.00000   -1.20000
AFIX 115
C64   1    0.276017    0.709536    0.850382    11.00000    0.11076    0.27655 =
         0.38483    0.09617    0.00217    0.07397
AFIX  43
H64   2    0.291096    0.692250    0.865967    11.00000   -1.20000
AFIX   0
O1    6    0.227615    0.647458    0.719289    11.00000    0.19745    0.22019 =
         0.45121    0.10081   -0.05170   -0.01716
AFIX 147
H1A   2    0.237088    0.623307    0.717173    11.00000   -1.50000

AFIX   0
HKLF 4

REM  abs in I422 #97
REM R1 =  0.0711 for    9021 Fo > 4sig(Fo)  and  0.1199 for all   16396 data
REM    668 parameters refined using    221 restraints

END

WGHT      0.1232     48.2493

REM Highest difference peak  0.412,  deepest hole -0.368,  1-sigma level  0.054
Q1    1   0.8383  0.8383  1.0000  10.50000  0.05    0.41
Q2    1   0.8199  0.8509  1.0005  11.00000  0.05    0.41
Q3    1   0.5005  0.8122  0.8465  11.00000  0.05    0.38
Q4    1   0.2825  0.7178  0.8706  11.00000  0.05    0.29
Q5    1   0.5298  0.7861  0.8417  11.00000  0.05    0.28
Q6    1   0.5000  0.5000  0.6050  10.25000  0.05    0.28
Q7    1   0.4718  0.7872  0.8465  11.00000  0.05    0.28
Q8    1   0.4980  0.7277  0.7322  11.00000  0.05    0.24
Q9    1   0.5380  0.7782  0.8342  11.00000  0.05    0.24
Q10   1   0.5023  0.6499  0.6641  11.00000  0.05    0.22
;
_shelx_res_checksum   93832

_shelx_hkl_file
;
   0   0  -4 575995. 1752.39   1
   0   0   4 575435. 1747.34   2
   0   0   6 653640. 2281.82   2
   0   0  -6 628749. 2234.39   1
   0   0  -8 667252. 2647.29   1
   0   0   8 663804. 2677.79   2
   0   0 -10 332150. 2113.95   1
   0   0  10 344472. 2180.35   2
   0   0 -12 17193.4 577.038   1
   0   0  12 16332.7 576.094   2
   0   0 -14 179107. 1822.47   1
   0   0  14 171271. 1862.75   2
   0   0  16 50467.0 1101.12   2
   0   0 -16 48358.6 1057.28   1
   0   0 -18 323439. 2797.93   1
   0   0  18 324463. 2905.57   2
   0   0  20 4089.97 488.927   2
   0   0 -20 4240.82 475.078   1
   0   0 -22 3347.02 451.464   1
   0   0  22 3330.83 473.109   2
   0   0  24 40948.3 1357.34   2
   0   0 -24 40924.5 1290.32   1
   0   0  26 815.636 434.995   2
   0   0  26 767.544 327.457   7
   0   0 -26 794.628 379.052   1
   0   0  26 667.427 394.909   8
   0   0 -28 17313.0 977.558   1
   0   0  28 17803.6 1053.82   2
   0   0  28 22438.6 839.700   8
   0   0  28 20481.4 700.432   7
   0   0  30 6892.58 544.286   7
   0   0  30 5903.97 754.200   2
   0   0 -30 6613.92 765.776   1
   0   0  32 26045.9 1429.59   2
   0   0 -32 27752.9 1385.11   1
   0   0 -32 37003.1 823.580   5
   0   0  32 40179.1 1014.26   7
   0   0 -34 6757.34 476.409   5
   0   0  34 9241.27 646.590   7
   0   0  36 381.602 459.172   7
   0   0 -36 242.891 316.435   5
   0   0  38 9878.31 641.251   7
   0   0 -38 9543.42 492.697   5
   0   0  40 455.218 430.765   7
   0   0 -40 827.401 318.901   5
   0   0  42 1524.72 444.426   7
   0   0 -42 1318.83 313.970   5
   0   0 -44 781.248 235.067   5
   0   0  44 723.302 348.501   7
   0   1   3 144800. 765.704   2
   0  -1  -3 141626. 756.782   1
   1   0   3 140639. 815.523   2
   1   0  -3 138766. 797.671   1
   1   0  -5 24767.5 436.437   1
   0   1   5 24751.4 427.004   2
  -1   0  -5 24669.4 406.155   1
   1   0   5 23899.9 442.964   2
  -1   0   5 23914.0 398.169   2
   0  -1  -5 24596.9 418.848   1
   0   1   7 46423.9 698.506   2
   1   0   7 47778.8 722.303   2
   1   0  -7 48820.3 715.025   1
  -1   0   7 48647.8 675.997   2
  -1   0  -7 49366.1 691.920   1
   0  -1  -7 49472.1 687.079   1
  -1   0   9 388017. 2169.02   2
   0  -1  -9 388777. 2151.78   1
   1   0  -9 397511. 2239.89   1
   0   1  -9 395808. 2174.01   1
   0  -1   9 400379. 2246.13   2
   1   0   9 391729. 2271.00   2
   0   1   9 400365. 2213.48   2
  -1   0  -9 396513. 2131.61   1
   0   1  11 3413.67 339.349   2
   0  -1 -11 3326.74 322.563   1
  -1   0  11 3252.73 318.437   2
   0   1 -11 3624.41 344.552   1
   1   0 -11 3008.38 325.497   1
   1   0  11 2959.37 324.099   2
   0  -1  11 3313.56 332.727   2
  -1   0 -11 3004.75 325.277   1
   0   1  13 17349.7 612.377   2
   1   0  13 18547.0 637.426   2
  -1   0  13 18652.6 622.592   2
   0   1 -13 17872.9 615.198   1
   1   0 -13 19230.8 623.210   1
   0  -1  13 17729.4 628.839   2
   0  -1 -13 17694.2 591.170   1
  -1   0 -13 18443.6 615.084   1
   1   0 -15 78228.8 1280.09   1
   0   1  15 79739.3 1313.41   2
  -1   0 -15 78656.2 1256.60   1
   0  -1  15 81157.6 1339.81   2
   0   1 -15 80176.5 1310.75   1
  -1   0  15 80923.7 1324.35   2
   1   0  15 81558.6 1348.83   2
   0  -1 -15 78489.8 1266.60   1
   1   0 -17 16168.0 677.056   1
   1   0  17 16273.9 712.793   2
  -1   0  17 16876.0 710.248   2
   0   1 -17 16744.4 688.774   1
   0  -1 -17 16927.3 683.306   1
  -1   0 -17 16607.6 667.605   1
   0  -1  17 16750.7 733.105   2
   0   1  17 17047.4 709.138   2
   0   1 -19 35097.1 1033.67   1
   0   1  19 35418.7 1075.33   2
   1   0 -19 36292.2 1038.26   1
   0  -1  19 35068.4 1097.92   2
  -1   0 -19 36380.6 1021.15   1
   1   0  19 36401.6 1085.39   2
   0  -1 -19 35226.7 1024.82   1
  -1   0  19 36019.9 1059.60   2
   0  -1  21 33602.2 1113.22   2
   1   0  21 33504.7 1114.24   2
   1   0 -21 33349.7 1069.67   1
   0  -1 -21 34442.4 1060.10   1
  -1   0  21 33355.6 1079.75   2
   0   1 -21 35556.7 1087.15   1
  -1   0 -21 34300.6 1056.30   1
   0   1  21 34151.1 1096.41   2
   0  -1  23 1464.66 429.270   2
   0   1  23 1282.39 422.568   2
  -1   0  23 1403.44 408.506   2
   1   0 -23 1560.36 417.516   1
   0  -1 -23 1398.92 395.898   1
   1   0  23 1355.93 428.135   2
   0   1 -23 1389.77 400.303   1
  -1   0 -23 1550.66 412.855   1
  -1   0  25-289.653 328.429   7
   0   1  25-411.438 322.896   7
   0  -1 -25-4.86920 382.242   1
   0   1  25-209.233 341.924   8
  -1   0 -25 226.026 372.366   1
  -1   0  25 9.12680 367.066   8
   0  -1  25-373.284 340.807   7
   0   1  25-332.287 430.859   2
   0  -1  25-119.302 417.888   2
   0   1 -25-193.339 385.737   1
   1   0  25-3.62290 413.517   2
   1   0 -25-234.915 397.012   1
  -1   0  25-386.229 441.887   2
   1   0  25-286.256 329.476   7
   1   0  25-22.9252 372.014   8
   0  -1  25-335.588 409.442   8
   0  -1 -27 231.057 414.336   1
   1   0  27 321.709 453.857   2
   1   0  27 631.071 355.557   7
  -1   0 -27 215.683 428.607   1
   0  -1  27-14.4669 465.540   8
   0   1  27 278.989 417.611   8
  -1   0  27-367.486 476.310   2
   0   1  27 461.670 356.654   7
   1   0  27-305.279 501.784   8
   0  -1  27 748.212 367.531   7
  -1   0  27 661.232 355.502   7
   1   0 -27 32.1925 432.537   1
  -1   0  27 70.0200 439.634   8
   0   1 -27 344.178 426.654   1
   0   1  27 396.052 429.286   2
   0  -1  27 293.167 450.060   2
   0  -1  29-184.772 491.870   2
   0  -1  29-6.23210 386.781   7
   1   0  29-22.6403 367.918   7
   0  -1 -29 44.3835 437.617   1
   1   0 -29-182.299 475.940   1
   1   0  29-256.248 530.231   2
  -1   0  29-294.457 377.593   7
   0   1 -29 151.809 440.721   1
   0   1  29 157.019 379.469   7
   0   1  29 121.877 451.856   2
   1   0  29-594.071 496.885   8
  -1   0 -29-107.002 468.380   1
   0   1  29-170.680 469.704   8
  -1   0  29-139.152 487.212   2
   1   0  31 2330.33 636.319   2
   0   1 -31 2028.57 581.672   1
   0  -1  31 2191.95 640.201   2
   0   1  31 1540.60 602.736   2
   1   0 -31 2001.69 584.665   1
   0  -1  31 4070.53 518.041   7
   1   0  31 3211.77 504.977   7
  -1   0  31 3839.66 515.880   7
   0   1  31 3877.24 513.920   7
  -1   0 -31 2333.70 656.639   1
  -1   0  31 2026.34 609.317   2
   0   1 -31 3270.63 381.803   5
   0  -1 -31 2028.26 574.023   1
   0   1 -33 439.467 322.349   5
   0  -1  33 981.156 463.022   7
  -1   0 -33 636.203 328.274   5
   1   0 -33 562.448 328.263   5
   0   1  33 962.027 459.388   7
  -1   0  33 1071.78 460.671   7
   1   0  33 982.038 458.727   7
  -1   0 -35 2720.10 391.588   5
   1   0 -35 2816.65 382.052   5
   0  -1  35 3161.02 514.747   7
   0  -1 -35 2927.72 387.290   5
   1   0  35 3623.63 529.682   7
  -1   0  35 3501.26 527.293   7
   0   1  35 4073.82 536.817   7
   0   1 -35 2805.00 399.677   5
   0   1  37 703.780 478.477   7
   0  -1 -37 480.868 316.463   5
  -1   0 -37 497.255 339.351   5
  -1   0  37 706.590 476.913   7
   0   1 -37 566.632 327.091   5
   0   1 -37 641.844 308.140   4
   1   0 -37 581.703 326.121   5
   1   0  37 352.539 460.648   7
   0  -1  37 525.666 485.266   7
  -1   0  39 174.020 434.283   7
  -1   0 -39 772.867 334.424   5
   1   0  39 389.419 433.254   7
   0  -1  39 567.544 440.262   7
   0   1  39 629.043 460.028   7
   0  -1 -39 849.169 326.637   5
   1   0 -39 677.597 329.569   5
   0   1 -39 1012.91 324.471   5
  -1   0  41 347.103 425.436   7
   0  -1 -41 634.389 309.862   5
   1   0 -41 746.594 309.054   5
  -1   0 -41 471.347 306.500   5
   0   1  41 976.817 453.280   7
   1   0  41 1171.46 432.382   7
   0   1 -41 830.716 326.382   5
   0  -1  41 940.988 425.212   7
   1   0  43 1416.34 408.096   7
   0   1  43 1346.50 395.562   7
  -1   0 -43 1577.77 285.349   5
   0  -1  43 1202.42 408.993   7
  -1   0  43 1499.30 401.109   7
   0  -1 -43 1818.03 296.352   5
   1   0 -43 1516.04 304.582   5
   0   1 -43 1071.66 280.818   5
  -1  -1  -2 1103.48 66.0178   1
  -1   1   2 1129.28 61.0434   2
   1  -1   2 1196.36 71.8498   3
  -1  -1  -4 39745.2 444.210   1
   1  -1  -4 40616.9 330.833   3
   1  -1   4 42564.9 333.111   3
   1  -1  -4 39599.8 488.635   1
   1   1   4 40627.1 502.254   2
  -1   1   4 40024.9 443.496   2
   1  -1  -6 11256.4 178.470   3
   1  -1   6 10852.3 169.114   3
   1  -1   6 11356.4 346.928   2
  -1   1   6 11327.7 318.706   2
   1   1   6 11203.0 350.496   2
   1  -1  -6 11362.9 340.546   1
  -1  -1  -6 11479.0 327.120   1
   1  -1  -8 89841.2 1005.05   1
   1   1   8 90714.5 1039.37   2
   1  -1   8 90964.2 1046.71   2
  -1  -1  -8 89551.9 967.811   1
   1   1  -8 90059.0 1021.89   1
  -1   1 -10 59218.2 903.084   1
   1  -1 -10 57199.4 896.801   1
  -1  -1 -10 57436.2 887.916   1
  -1   1  10 60272.1 907.311   2
   1  -1  10 58691.0 953.076   2
   1   1  10 59948.5 954.832   2
   1   1 -10 59068.8 925.321   1
  -1  -1  10 60001.9 923.717   2
   1  -1  12 14180.5 556.608   2
  -1   1 -12 14714.5 535.359   1
   1   1  12 14248.5 554.843   2
  -1  -1 -12 14730.6 519.717   1
  -1   1  12 14384.0 532.202   2
   1  -1 -12 14426.7 529.743   1
   1   1 -12 13923.4 545.124   1
  -1  -1  12 14758.3 543.877   2
   1   1  14 148.978 273.158   2
   1  -1  14 409.682 276.250   2
   1   1 -14 256.715 272.658   1
   1  -1 -14 272.793 254.850   1
  -1  -1  14 481.617 259.495   2
  -1   1  14 282.567 255.160   2
  -1   1 -14 217.185 254.838   1
  -1  -1 -14 330.347 241.404   1
   1   1 -16 11504.9 591.788   1
  -1   1  16 11988.7 584.340   2
   1  -1  16 10910.2 610.966   2
   1  -1 -16 11346.9 577.309   1
  -1   1 -16 11944.9 598.545   1
   1   1  16 11953.0 613.841   2
  -1  -1  16 12141.4 620.373   2
  -1  -1 -16 11508.6 573.773   1
   1   1 -18-116.065 354.364   1
   1  -1  18-219.073 367.521   2
   1  -1 -18-294.203 344.698   1
  -1   1 -18-137.736 366.834   1
  -1  -1 -18-51.9529 327.917   1
  -1   1  18-114.070 356.471   2
  -1  -1  18-205.870 365.247   2
   1   1  18-527.783 385.226   2
  -1  -1  20 13938.3 763.576   2
   1   1  20 14471.0 768.159   2
   1  -1 -20 15591.2 743.973   1
   1  -1  20 14599.9 765.335   2
  -1  -1 -20 14234.6 703.982   1
   1   1 -20 15000.9 732.828   1
  -1   1  20 14919.0 736.498   2
  -1   1 -20 14928.3 723.548   1
   1  -1 -22 11107.7 701.724   1
  -1  -1 -22 11170.8 702.144   1
  -1  -1  22 11596.3 733.039   2
   1   1  22 10819.5 736.764   2
  -1   1 -22 12482.1 723.217   1
  -1   1  22 11507.3 721.882   2
   1   1 -22 10851.5 697.047   1
   1  -1  22 11789.9 758.801   2
  -1  -1  24 94.3671 337.141   7
  -1  -1 -24 104.258 354.917   1
   1  -1  24 217.708 398.659   2
   1   1  24 219.683 391.851   2
  -1   1  24 311.524 385.269   2
  -1   1  24-52.7967 300.112   7
   1  -1  24 198.144 311.216   7
  -1   1 -24 132.277 358.175   1
   1   1 -24 305.463 365.203   1
  -1  -1  24-165.429 404.378   2
   1  -1 -24 46.6919 380.573   1
   1   1  24 57.9717 311.044   7
  -1  -1 -26 2623.54 491.030   1
  -1  -1  26 2864.17 381.569   7
   1   1  26 2859.06 432.690   8
  -1  -1  26 2455.87 528.603   2
  -1  -1  26 2674.71 440.590   8
  -1   1  26 2671.30 534.979   2
   1  -1 -26 2079.37 485.747   1
   1   1 -26 2151.49 483.528   1
  -1   1  26 2960.15 435.659   8
  -1   1  26 2148.48 361.390   7
   1  -1  26 2783.30 542.094   2
   1   1  26 2820.26 375.024   7
  -1   1 -26 2765.41 499.441   1
   1  -1  26 2339.55 369.160   7
   1  -1  26 2452.73 428.383   8
   1   1  26 2121.40 489.506   2
   1   1  28 1065.77 506.127   2
  -1   1 -28 861.148 480.903   1
   1  -1  28 1045.93 385.669   7
  -1   1  28 631.732 448.325   8
  -1  -1  28 1017.44 381.123   7
   1  -1  28 953.264 536.299   2
   1   1  28 1043.74 433.188   8
  -1   1  28 821.765 495.957   2
   1   1 -28 1088.02 503.461   1
  -1   1  28 1038.66 384.577   7
   1   1  28 1203.49 393.000   7
  -1  -1  28 1080.63 512.141   2
  -1  -1 -28 612.510 442.686   1
   1  -1 -28 1056.28 483.470   1
   1  -1  28 631.642 475.681   8
  -1   1  30 440.919 477.852   2
   1  -1 -30 464.396 496.233   1
  -1   1 -30 784.574 508.803   1
  -1  -1 -30 405.420 472.869   1
   1  -1  30 810.046 414.735   7
   1   1 -30 249.189 465.559   1
   1  -1  30 745.286 524.851   2
   1   1  30 190.850 468.701   8
  -1   1  30 528.793 398.680   7
  -1  -1  30 963.973 427.405   7
   1   1  30 750.682 525.606   2
   1   1  30 1109.65 434.213   7
  -1  -1  30 279.570 496.429   2
  -1   1  32 2061.65 466.946   7
   1   1  32 1324.35 560.013   2
  -1   1 -32 1306.32 507.085   1
   1  -1 -32 1339.76 554.038   1
  -1  -1  32 2519.34 492.148   7
  -1   1 -32 1599.98 332.461   5
   1  -1  32 2867.67 489.798   7
   1   1 -32 1739.81 365.610   5
   1  -1  32 1790.79 601.031   2
   1   1  32 2373.68 492.444   7
  -1  -1 -32 1862.51 566.061   1
  -1  -1 -34 1055.54 350.355   5
   1  -1  34 1080.51 474.397   7
  -1   1 -34 947.938 335.383   5
   1   1  34 1066.34 477.940   7
  -1  -1  34 1643.69 518.798   7
  -1   1  34 1437.11 502.450   7
   1   1 -34 1008.79 356.423   5
   1  -1 -34 1172.94 356.150   5
   1   1 -36 1050.14 320.256   4
  -1  -1  36 771.507 462.713   7
  -1   1  36 1044.95 464.047   7
   1   1  36 848.958 463.867   7
  -1   1 -36 924.010 356.385   5
   1  -1  36 1167.82 462.991   7
   1   1 -36 697.685 333.042   5
  -1  -1 -36 988.967 348.762   5
   1  -1 -36 965.740 338.034   5
  -1  -1 -38 1284.23 351.470   5
   1   1 -38 1076.97 340.345   5
  -1   1  38 1352.36 478.859   7
   1  -1 -38 1314.77 342.984   5
   1  -1  38 730.987 457.181   7
  -1  -1  38 566.474 447.742   7
   1   1  38 1398.05 467.355   7
  -1   1 -38 1237.69 353.604   5
   1   1 -40 688.919 312.595   5
  -1   1 -40 500.074 304.418   5
  -1  -1  40 454.131 429.202   7
  -1   1  40 526.116 448.703   7
   1  -1 -40 580.473 313.954   5
  -1  -1 -40 729.976 307.055   5
   1  -1  40 490.561 433.141   7
   1   1  40 1056.85 459.948   7
  -1   1  42 858.169 411.425   7
  -1  -1  42 902.676 412.963   7
  -1   1 -42 759.511 291.744   5
  -1  -1 -42 603.699 282.323   5
   1  -1 -42 805.664 300.298   5
   1  -1  42 974.708 416.414   7
   1   1 -42 998.062 318.225   5
   1   1  42 1003.66 410.594   7
   1  -1 -44 424.599 255.083   5
   1   1  44 225.984 350.857   7
   1   1 -44 267.584 229.249   5
  -1   1  44 413.981 362.566   7
   0   2   2 124881. 696.226   2
   2   0   2 122889. 666.741   3
   2   0   2 121994. 717.039   2
   2   0  -2 120819. 680.670   1
   2   0  -4 113083. 633.040   3
   0   2   4 109764. 802.192   2
   2   0   4 108246. 858.752   2
   2   0  -4 108096. 839.400   1
   0  -2  -4 109144. 801.182   1
   0   2   6 3338.60 234.203   2
   2   0   6 3014.10 248.242   2
   2   0  -6 2859.97 240.796   1
   2   0   6 3450.32 146.810   3
   2   0  -6 3470.90 144.974   3
   0  -2  -6 3144.74 228.640   1
  -2   0   8 18161.6 471.895   2
   2   0  -8 18357.7 266.676   3
   2   0   8 17196.5 520.184   2
   0   2   8 18485.9 499.840   2
   2   0  -8 17351.3 510.102   1
   2   0   8 17711.3 264.185   3
   0  -2  -8 17866.8 479.224   1
  -2   0  -8 18248.9 480.344   1
   2   0  10 165120. 1570.11   2
   0  -2 -10 166921. 1480.09   1
  -2   0 -10 167236. 1447.63   1
   0   2  10 168078. 1518.40   2
   2   0 -10 164102. 1521.56   1
  -2   0  10 168258. 1470.97   2
   0   2 -12 118730. 1424.69   1
  -2   0 -12 121915. 1377.97   1
   2   0 -12 116463. 1406.15   1
  -2   0  12 121525. 1403.81   2
   0  -2 -12 116554. 1377.27   1
   2   0  12 119347. 1477.31   2
   0  -2  12 121646. 1463.25   2
   0   2  12 118118. 1414.21   2
   0   2 -14 6231.90 442.787   1
   0  -2 -14 6030.07 415.613   1
   0  -2  14 6505.13 454.589   2
   2   0  14 6247.97 460.218   2
   0   2  14 6384.29 450.991   2
  -2   0 -14 6766.91 424.022   1
   2   0 -14 6338.10 440.321   1
  -2   0  14 6511.04 442.319   2
   0   2 -16 17129.0 673.653   1
   2   0 -16 16181.3 647.496   1
   2   0  16 15987.1 681.142   2
  -2   0  16 16458.4 669.033   2
   0  -2  16 16713.8 703.942   2
   0   2  16 16284.4 677.057   2
  -2   0 -16 16744.6 645.747   1
   0  -2 -16 16081.1 646.944   1
   0  -2  18 23311.9 863.272   2
  -2   0 -18 22899.7 797.315   1
  -2   0  18 22982.1 824.421   2
   2   0 -18 23406.1 831.838   1
   2   0  18 23694.3 881.407   2
   0   2  18 22507.4 841.273   2
   0   2 -18 22809.8 844.378   1
   0  -2 -18 23088.1 819.025   1
   0   2 -20 63251.8 1393.25   1
   2   0 -20 60095.4 1383.26   1
  -2   0  20 61029.0 1388.19   2
   0  -2 -20 61785.3 1351.50   1
   0   2  20 60237.2 1413.69   2
  -2   0 -20 63549.8 1354.20   1
   2   0  20 59566.5 1438.92   2
   0  -2  20 62451.0 1458.42   2
   0  -2 -22 2447.81 444.410   1
  -2   0 -22 2229.97 423.124   1
   2   0 -22 2040.93 428.829   1
   0   2  22 2214.34 442.722   2
  -2   0  22 2191.90 434.471   2
   2   0  22 2236.37 465.297   2
   0   2 -22 2410.71 435.240   1
   0  -2  22 2512.94 468.331   2
   2   0  24 1498.80 369.272   8
   0   2  24 311.984 415.805   2
  -2   0  24 519.941 305.844   7
   0  -2  24 832.110 431.529   2
   2   0 -24 948.126 405.765   1
   0  -2  24-399.308 362.956   7
   0   2  24 612.927 301.854   7
  -2   0 -24 688.588 377.286   1
  -2   0  24 268.667 368.905   2
   0  -2 -24 843.614 397.425   1
   0   2 -24 865.095 399.095   1
   2   0  24 882.829 313.213   7
   2   0  24 764.392 406.413   2
  -2   0  26 3871.20 411.597   7
   2   0  26 5124.62 667.410   2
   0   2  26 5495.62 629.202   2
   0   2 -26 5324.86 617.503   1
   0  -2 -26 5481.24 620.631   1
   0  -2  26 5649.19 454.284   7
   0   2  26 5588.20 493.695   8
   0  -2  26 4869.14 623.389   2
   0   2  26 5391.88 426.316   7
  -2   0  26 3995.37 467.346   8
  -2   0 -26 4932.34 580.044   1
   2   0  26 4357.88 413.351   7
   2   0  26 4394.20 466.170   8
   2   0 -26 4753.51 579.376   1
  -2   0  26 5134.01 615.329   2
   0  -2 -28 9367.15 777.583   1
  -2   0  28 9340.17 541.901   7
  -2   0 -28 10090.9 790.255   1
   0  -2  28 9923.53 857.603   2
   2   0  28 9060.15 844.203   2
   0   2  28 9886.21 602.632   8
   0   2  28 9244.83 528.926   7
   2   0  28 10433.4 636.476   8
   0  -2  28 9520.04 549.183   7
  -2   0  28 8568.47 787.678   2
   0   2 -28 9061.33 772.459   1
   2   0 -28 9584.60 798.816   1
   0   2  28 9461.38 839.823   2
   2   0  28 10073.8 543.202   7
  -2   0  30 636.893 415.443   7
   2   0 -30 569.597 527.694   1
   0  -2  30 342.923 412.640   7
   0   2 -30 370.222 299.525   5
  -2   0 -30 279.957 484.298   1
   0   2  30 1013.39 423.666   7
   0   2  30 160.379 494.054   8
   0   2 -30 305.093 475.646   1
   2   0  30 34.3516 458.911   8
  -2   0  30 84.1139 472.766   2
   0  -2 -30 103.407 456.743   1
   0  -2  30-178.251 489.436   2
   2   0  30 703.268 412.622   7
   2   0  30 351.576 536.406   2
   0   2  30 391.239 519.374   2
   0  -2  32 678.521 437.319   7
   0   2  32 507.541 430.477   7
  -2   0 -32 329.540 461.371   1
   0   2 -32 111.339 307.909   5
   2   0  32 1026.87 452.216   7
   0  -2  32 293.062 508.696   2
  -2   0  32 1393.97 468.505   7
  -2   0 -32 663.484 317.701   5
   2   0  32 233.887 519.860   2
   2   0 -32 774.678 329.547   5
   2   0  34 1759.99 486.213   7
   0   2 -34 1766.17 359.842   5
   0  -2  34 1671.72 491.538   7
  -2   0 -34 1953.03 359.587   5
   0   2  34 1766.08 492.166   7
   2   0 -34 1885.36 375.745   5
  -2   0  34 2470.05 506.303   7
   2   0  36 2100.89 490.244   7
  -2   0  36 1525.75 476.594   7
   0  -2  36 1559.77 487.157   7
   2   0 -36 1812.00 366.083   5
   0  -2 -36 1271.22 333.133   5
   0   2  36 1314.60 465.683   7
  -2   0 -36 1578.30 345.677   5
   0   2 -36 1695.50 369.810   5
   0   2  38 16.8805 433.400   7
   2   0 -38 656.854 339.226   5
   0   2 -38 326.035 310.692   5
   2   0  38 694.193 455.958   7
   0  -2  38 90.1503 423.865   7
  -2   0  38 959.177 473.397   7
   0  -2 -38 483.442 317.509   5
   0   2 -38 793.868 284.430   4
  -2   0 -38 826.565 318.419   5
  -2   0 -40 175.477 316.004   5
   0   2  40 239.892 420.912   7
   2   0  40-17.5708 434.550   7
   0  -2 -40 68.0916 305.565   5
   0  -2  40 5.34735 423.532   7
   2   0 -40-69.8247 305.319   5
   0   2 -40 46.9629 300.664   5
  -2   0  40-642.602 458.437   7
  -2   0 -42 559.956 281.729   5
   2   0 -42 830.623 311.954   5
   0   2 -42 417.071 278.748   5
   0  -2  42 525.551 397.266   7
   2   0  42 552.037 411.777   7
   0   2  42 641.073 398.942   7
  -2   0  42 549.047 415.914   7
   0  -2 -42 801.606 313.270   5
  -2   0  44 391.041 372.049   7
   2   0  44 245.850 340.066   7
   0   2  44 319.300 339.778   7
   2   0 -44 616.769 259.015   5
   0  -2 -44 707.673 249.817   5
   1  -2 -43 537.152 276.501   5
   2  -1  43 287.665 381.032   7
  -2   1  43 203.517 390.032   7
  -1   2 -43 90.3065 248.591   5
   2   1 -43 348.761 273.097   5
   1   2  43 462.874 382.919   7
  -2   1  41 1455.87 457.897   7
  -1   2 -41 1313.77 320.631   5
   1  -2 -41 1240.47 331.433   5
   2  -1  41 1362.71 426.107   7
  -2  -1 -41 1274.87 319.437   5
   2   1 -41 1289.25 322.310   5
   1   2  41 1043.90 433.591   7
  -1  -2  41 1105.66 435.910   7
   1   2  39 450.444 431.066   7
   2   1 -39 769.839 342.713   5
  -1  -2  39 225.184 429.980   7
  -2  -1 -39 573.066 332.274   5
  -2   1  39 536.576 462.208   7
  -1   2 -39 849.223 306.345   4
  -1   2 -39 743.985 321.324   5
   2  -1  39 354.862 441.365   7
   1  -2 -39 539.380 314.053   5
  -2  -1 -37 1088.03 319.617   5
  -1   2 -37 606.244 318.326   5
   1  -2 -37 615.872 319.053   5
  -2   1  37 1074.94 461.318   7
   2  -1  37 526.706 442.207   7
   2   1 -37 775.311 277.254   4
   2   1 -37 779.572 334.530   5
  -1  -2  37 671.108 451.174   7
   1   2  37 555.847 436.764   7
   2   1 -35 4574.41 423.612   5
  -1   2 -35 4166.18 416.676   5
  -1  -2  35 4450.62 542.978   7
   2  -1  35 5169.26 575.704   7
   1  -2 -35 3987.64 404.282   5
  -2   1  35 4853.18 552.162   7
   2   1 -35 4776.41 396.848   4
   1   2  35 4691.55 566.300   7
  -2  -1 -35 4109.60 402.699   5
  -2   1  33 309.422 430.469   7
  -2  -1 -33-168.034 315.300   5
   2   1 -33 12.6414 311.861   5
  -1  -2  33-7.89801 426.753   7
  -1   2 -33-244.571 311.574   5
   2  -1  33 114.688 444.540   7
   1   2  33 342.339 425.105   7
   1   2  31 10673.7 698.845   8
   1  -2 -31 8211.30 813.200   1
  -1  -2  31 11303.4 631.462   7
  -2  -1 -31 7517.09 803.326   1
   1   2  31 10229.7 598.673   7
   2   1 -31 9157.60 889.447   1
   1   2  31 7080.98 815.665   2
  -2   1  31 10515.9 626.993   7
   2  -1  31 10746.5 619.702   7
  -1  -2  31 6989.60 807.955   2
   2  -1  31 8447.12 885.954   2
   2   1 -31 10422.0 499.983   5
  -1   2 -31 9643.58 484.802   5
  -1   2 -31 8145.90 805.777   1
   1  -2 -29 3687.77 610.099   1
   2   1 -29 4659.36 663.975   1
  -1  -2  29 4478.63 474.029   7
   2  -1  29 4705.84 483.569   7
   2  -1  29 4314.12 552.622   8
   2  -1  29 4550.82 722.588   2
   1   2  29 4390.62 464.409   7
  -1  -2  29 4078.14 666.031   2
   1   2  29 4113.67 655.882   2
  -2   1  29 3224.12 621.482   2
  -1   2 -29 3777.20 632.799   1
  -2  -1 -29 3862.87 609.567   1
   1   2  29 4542.40 553.167   8
  -2   1  29 4759.17 492.147   7
  -1   2 -29 4517.37 370.552   5
   2  -1  27 19615.3 777.981   8
  -2   1  27 17025.2 727.064   8
  -1  -2  27 19129.9 672.962   7
   1   2  27 18903.0 661.538   7
   2   1 -27 18076.4 993.521   1
   1  -2 -27 16652.9 984.094   1
  -2   1  27 17668.6 651.858   7
   1   2  27 20166.8 740.123   8
   2  -1  27 18158.4 661.910   7
  -1   2 -27 17707.6 981.001   1
  -2  -1 -27 17176.7 976.402   1
   2  -1  27 17887.6 1053.53   2
  -2   1  27 17710.4 1005.28   2
  -1  -2  27 17208.5 1049.19   2
   1   2  27 17640.3 1045.12   2
   1   2  25 6726.84 477.527   8
  -2   1  25 5605.25 471.394   8
   2  -1  25 6950.35 506.630   8
  -2  -1 -25 5196.56 563.184   1
   2  -1  25 5082.83 400.252   7
  -1  -2  25 5597.73 611.949   2
  -1   2 -25 5788.34 596.575   1
  -1  -2  25 6081.04 430.811   7
   1   2  25 4970.12 587.762   2
   1  -2 -25 5102.60 570.386   1
  -2   1  25 4951.17 565.408   2
  -2   1  25 5611.19 390.250   7
   2  -1  25 5818.56 636.548   2
   1   2  25 6882.06 425.207   7
   2   1 -25 5047.09 579.939   1
  -2   1  23 1989.72 427.189   2
   1   2  23 2039.31 443.722   2
   2  -1  23 2496.71 475.858   2
  -2  -1 -23 2583.57 426.367   1
  -1  -2  23 2576.66 482.270   2
   1  -2 -23 2510.64 441.280   1
   2   1 -23 2733.35 460.385   1
  -1   2 -23 2219.36 437.951   1
   1  -2 -21 61704.8 1411.91   1
  -1   2 -21 64755.6 1451.61   1
  -1  -2  21 64446.0 1527.75   2
   2  -1  21 60347.0 1525.39   2
  -2  -1 -21 64372.2 1402.32   1
  -2   1  21 63541.6 1456.58   2
   1   2  21 63142.0 1486.50   2
   2   1 -21 60267.0 1446.22   1
  -1  -2  19 3911.17 471.831   2
  -1   2 -19 3820.04 462.602   1
   2   1 -19 3774.36 449.878   1
   1   2  19 3340.85 451.942   2
   1  -2 -19 3553.99 440.456   1
  -2  -1 -19 4268.94 462.387   1
   2  -1  19 3923.01 491.766   2
  -2   1  19 4032.30 465.556   2
  -1  -2  17 20995.2 799.266   2
  -2  -1 -17 20463.3 731.005   1
  -1   2 -17 20892.9 767.366   1
   1  -2 -17 19622.5 744.360   1
   1   2  17 20807.6 799.634   2
  -2   1  17 21107.6 764.315   2
   2  -1  17 21692.2 819.526   2
   2   1 -17 20675.5 768.646   1
   1  -2 -15 23878.0 749.359   1
   1   2  15 24552.7 786.975   2
  -2  -1 -15 24485.4 728.548   1
  -1   2 -15 25350.9 763.748   1
  -2   1  15 25262.1 766.473   2
  -1  -2  15 26035.3 794.130   2
   2   1 -15 24630.1 763.076   1
   2  -1  15 24524.9 803.626   2
   2  -1  13 13075.1 568.861   2
  -2  -1 -13 12980.6 514.814   1
   2   1 -13 13043.0 547.762   1
   1   2  13 12964.1 542.083   2
  -2   1  13 12906.4 514.610   2
  -1   2 -13 13330.1 537.683   1
   1  -2 -13 12524.7 514.798   1
  -1  -2  13 13219.9 544.706   2
   1   2  11 98828.1 1268.70   2
   2  -1  11 97727.6 1288.45   2
  -2   1  11 99250.7 1205.04   2
   2   1 -11 100872. 1269.07   1
  -2  -1 -11 98150.4 1182.95   1
   1  -2 -11 96759.5 1214.20   1
   2  -1   9 118770. 1277.93   2
  -2  -1  -9 117151. 1146.95   1
   2  -1   9 111996. 634.239   3
  -2   1   9 115598. 1152.82   2
   1  -2  -9 110604. 651.338   3
   1  -2  -9 114080. 1199.14   1
   1   2   9 116258. 1243.27   2
   2   1  -9 117673. 1228.86   1
   1   2   7 246244. 1618.66   2
   1  -2  -7 255799. 1022.14   3
  -2   1   7 251106. 1447.48   2
   2  -1   7 252861. 996.374   3
   1  -2  -7 241515. 1566.75   1
  -2  -1  -7 252501. 1465.87   1
   2   1  -7 249066. 1595.53   1
   2  -1   7 251996. 1658.84   2
  -2   1   5 61701.6 584.323   2
   2  -1   5 63193.0 504.781   3
   1   2   5 61980.5 700.272   2
  -2  -1  -5 63415.4 608.690   1
   1  -2  -5 60447.0 679.549   1
   2  -1   5 60507.0 704.867   2
   2   1  -5 60052.7 692.218   1
   2   1  -5 64345.8 520.835   3
   2  -1   3 951270. 1948.25   3
   2  -1   3 934405. 2252.82   2
   1  -2  -3 944314. 2253.08   1
   1   2   3 949101. 2299.36   2
   2  -1   1 195463. 873.644   3
   2   1   1 190405. 878.000   3
   2  -1  -3 931823. 1921.13   3
  -1  -2  -3 942929. 1975.55   1
   2   1   3 943268. 1965.43   3
   2  -1  -5 55489.1 479.241   3
   2  -1  -5 55206.6 652.486   1
   2   1   5 55589.5 681.213   2
  -1   2   5 55762.7 598.735   2
  -1  -2  -5 55513.6 601.896   1
   1  -2   7 247430. 994.328   3
  -1   2   7 244002. 1468.31   2
  -1  -2  -7 240326. 1452.87   1
   2   1   7 245439. 1621.74   2
   2  -1  -7 240794. 1556.27   1
   2  -1  -7 243075. 974.577   3
  -1  -2  -9 83250.4 1000.07   1
   2   1   9 85134.2 1085.57   2
   2  -1  -9 83940.3 1044.99   1
  -1   2   9 84334.4 1016.11   2
   2  -1 -11 91382.2 1182.05   1
  -2  -1  11 92670.5 1189.98   2
   1   2 -11 92088.3 1197.50   1
  -1  -2 -11 88204.3 1136.83   1
  -1   2  11 90576.8 1171.08   2
   2   1  11 92043.6 1227.13   2
  -2   1 -11 91740.2 1160.32   1
   1  -2  11 90800.4 1239.93   2
   2   1  13 15442.7 599.705   2
  -2   1 -13 16053.0 565.161   1
  -2  -1  13 15641.1 575.755   2
  -1   2  13 15816.8 563.029   2
   1  -2  13 15591.4 601.871   2
   2  -1 -13 14759.3 556.450   1
   1   2 -13 16949.6 592.085   1
  -1  -2 -13 15364.9 549.861   1
   1   2 -15 25974.2 784.696   1
  -2  -1  15 26587.1 789.512   2
  -2   1 -15 26391.8 772.654   1
  -1  -2 -15 25246.6 754.204   1
   1  -2  15 26812.6 821.595   2
   2  -1 -15 26235.3 770.279   1
   2   1  15 26718.7 807.307   2
  -1   2  15 25471.7 775.544   2
  -2   1 -17 20550.4 747.300   1
   2  -1 -17 20155.0 760.128   1
  -2  -1  17 20551.5 787.525   2
   1   2 -17 21674.0 798.079   1
   1  -2  17 20599.0 800.056   2
   2   1  17 20111.4 787.645   2
  -1   2  17 19804.6 760.616   2
  -1  -2 -17 20720.0 744.706   1
   1   2 -19 4035.61 468.135   1
  -1   2  19 4039.95 459.025   2
   2   1  19 3960.43 484.637   2
   1  -2  19 4239.67 502.766   2
   2  -1 -19 3537.27 441.291   1
  -2  -1  19 4397.49 469.389   2
  -2   1 -19 3689.98 432.280   1
  -1  -2 -19 3967.59 441.723   1
  -2  -1  21 65196.2 1502.18   2
  -1  -2 -21 66823.6 1447.21   1
  -1   2  21 62605.3 1473.85   2
   1  -2  21 67729.2 1575.96   2
   2   1  21 66223.2 1530.73   2
   1   2 -21 64750.1 1492.97   1
   2  -1 -21 65720.5 1472.43   1
  -2   1 -21 65980.9 1447.06   1
  -2   1 -23 2519.89 442.901   1
   2   1  23 2619.09 498.167   2
   1   2 -23 2565.57 455.079   1
  -2  -1  23 2461.65 457.634   2
  -1  -2 -23 2417.54 429.910   1
  -1   2  23 2351.05 440.408   2
   1  -2  23 2562.40 506.051   2
   2  -1 -23 2388.44 441.414   1
  -2   1 -25 3946.25 524.719   1
  -1   2  25 4453.30 377.886   7
   1  -2  25 4228.97 458.178   8
   2   1  25 3290.07 535.942   2
   2   1  25 4721.23 435.282   8
   1   2 -25 3743.50 519.198   1
   1  -2  25 4341.11 388.399   7
  -2  -1  25 3668.71 422.775   8
  -1  -2 -25 3375.37 494.533   1
   2  -1 -25 3754.36 511.594   1
   1  -2  25 3741.92 553.361   2
  -1   2  25 4546.73 425.631   8
  -1   2  25 3568.03 525.139   2
  -2  -1  25 3515.87 525.364   2
   2   1  25 4483.61 389.561   7
  -2  -1  25 4060.61 388.125   7
  -1  -2 -27 17469.7 969.859   1
   2   1  27 16509.9 1022.36   2
  -1   2  27 17938.6 747.495   8
   2  -1 -27 17663.4 981.402   1
   1  -2  27 18039.4 665.380   7
   1   2 -27 17026.6 975.160   1
  -2  -1  27 17415.0 665.454   7
  -2   1 -27 16119.8 937.642   1
   2   1  27 19243.6 746.811   8
  -1   2  27 18019.2 630.563   7
   2   1  27 17646.3 649.671   7
   1  -2  27 17753.9 1056.11   2
  -2  -1  27 16896.9 1002.35   2
  -1   2  27 18075.5 1017.82   2
   2   1  29 4397.01 479.027   7
  -1  -2 -29 3607.81 595.836   1
   1  -2  29 4297.07 474.826   7
  -1   2  29 4395.00 465.412   7
   1   2 -29 4325.23 377.689   5
   2  -1 -29 3792.52 646.480   1
  -1   2  29 3759.28 514.630   8
  -2  -1  29 4457.03 472.661   7
   2   1  29 3847.20 683.610   2
  -2   1 -29 3502.85 602.131   1
  -1   2  29 3614.34 620.999   2
   1   2 -29 3483.24 607.938   1
  -2  -1  29 3169.32 619.199   2
   1  -2  29 4075.82 700.402   2
   2   1  29 4286.00 549.575   8
   1   2 -31 8164.30 819.394   1
  -2  -1  31 11869.5 635.977   7
   2  -1 -31 8204.38 815.313   1
   1  -2  31 10741.5 618.150   7
  -2   1 -31 7432.91 814.006   1
  -2   1 -31 10015.3 497.084   5
   2   1  31 10945.3 703.323   8
   2   1  31 7492.27 871.898   2
   1  -2  31 8337.05 880.895   2
   1   2 -31 9711.14 489.095   5
  -1   2  31 10943.5 629.153   7
   2   1  31 11591.2 624.321   7
  -1  -2 -31 8066.83 807.419   1
  -2   1 -33-234.993 314.437   5
   1  -2  33-39.4356 451.523   7
  -2  -1  33-90.1390 427.457   7
   2   1  33-77.5262 441.091   7
   1   2 -33-130.927 328.022   5
  -1   2  33-52.7791 428.868   7
  -2   1 -35 4655.75 428.258   5
   2   1  35 5197.66 562.215   7
  -1   2  35 5262.90 556.404   7
   1  -2  35 4799.77 550.803   7
   1   2 -35 4096.16 424.499   5
  -2  -1  35 5898.44 570.840   7
  -1  -2 -35 4314.19 422.592   5
   2  -1 -35 4497.75 420.314   5
   2   1  37 714.676 444.808   7
  -2   1 -37 716.112 319.000   5
   1   2 -37 1049.22 304.069   4
   2  -1 -37 1103.55 330.027   5
  -1  -2 -37 375.645 319.208   5
   1   2 -37 348.087 307.796   5
  -1   2  37 98.4959 435.520   7
   1  -2  37 470.343 460.639   7
  -2  -1  37 751.089 461.137   7
   1   2 -39 779.659 331.850   5
   2   1  39 415.381 433.793   7
   2  -1 -39 239.397 319.424   5
  -2   1 -39 474.027 327.776   5
  -2  -1  39-38.7017 446.338   7
  -1   2  39 679.546 449.197   7
  -1  -2 -39 720.804 324.849   5
   1   2 -39 732.464 299.044   4
   1  -2  39 628.145 435.949   7
   1   2 -41 1485.42 318.859   5
   2  -1 -41 1578.82 329.680   5
  -2  -1  41 979.139 438.915   7
   2   1  41 1044.19 427.911   7
  -1  -2 -41 1391.47 335.875   5
  -2   1 -41 1334.83 316.427   5
  -1   2  41 973.672 435.592   7
   1  -2  41 1459.92 442.213   7
  -2  -1  43-65.5099 375.567   7
   1   2 -43-8.66797 248.522   5
   1  -2  43 338.276 364.309   7
   2  -1 -43 649.065 280.551   5
  -1  -2 -43 366.719 259.179   5
  -1   2  43 338.099 387.279   7
   2   1  43 590.275 377.152   7
   2  -2   0 453879. 1497.83   3
   2  -2   2 776004. 1963.80   3
   2   2   2 769343. 2042.52   2
   2  -2   4 181333. 967.769   3
   2  -2  -4 179087. 969.727   3
  -2   2   4 186024. 872.203   2
   2   2   4 180613. 1144.18   2
   2  -2  -4 178485. 1120.25   1
  -2  -2  -4 185002. 921.955   1
  -2   2   6 74442.7 726.009   2
   2  -2   6 76582.3 636.198   3
   2  -2  -6 78334.4 656.566   3
   2   2   6 76009.0 872.953   2
  -2  -2  -6 74517.2 737.164   1
   2  -2  -6 75168.3 837.594   1
   2  -2   8 365523. 1343.69   3
   2  -2   8 359747. 2096.43   2
   2   2   8 360758. 2120.75   2
   2  -2  -8 358238. 2014.46   1
  -2   2   8 359801. 1860.33   2
  -2  -2  -8 357772. 1866.30   1
   2  -2  -8 359815. 1358.64   3
   2  -2  10 212649. 1804.36   2
  -2   2  10 211057. 1647.05   2
   2   2  10 207975. 1789.73   2
   2   2 -10 207039. 1730.48   1
   2  -2 -10 197370. 1697.01   1
  -2  -2 -10 206470. 1604.81   1
   2  -2  10 197685. 936.818   3
   2  -2 -10 203736. 983.874   3
   2   2  12 29811.5 771.370   2
   2   2 -12 29881.1 747.969   1
  -2  -2 -12 29619.6 696.625   1
  -2   2  12 30610.3 714.907   2
   2  -2  12 30360.3 781.190   2
   2  -2 -12 28410.5 722.909   1
   2  -2  14 23355.5 750.028   2
  -2   2  14 23046.1 687.385   2
   2   2 -14 23397.8 725.367   1
  -2   2 -14 23359.2 713.000   1
   2   2  14 23078.1 743.824   2
   2  -2 -14 22745.0 707.523   1
  -2  -2 -14 23668.5 683.917   1
  -2  -2  14 23477.9 720.201   2
   2  -2 -16 318679. 2658.49   1
  -2  -2  16 336351. 2791.12   2
   2   2 -16 325438. 2743.05   1
  -2   2  16 328418. 2660.86   2
  -2  -2 -16 330231. 2609.59   1
   2  -2  16 322934. 2873.01   2
   2   2  16 325275. 2836.60   2
  -2   2 -16 339392. 2715.71   1
  -2   2 -18 80277.5 1464.78   1
  -2  -2 -18 76593.2 1359.55   1
   2   2 -18 81049.5 1473.01   1
  -2   2  18 73624.1 1393.49   2
   2   2  18 77581.6 1487.83   2
  -2  -2  18 77343.3 1477.57   2
   2  -2  18 77726.5 1531.73   2
   2  -2 -18 76386.6 1427.23   1
  -2  -2 -20 20865.2 826.769   1
   2  -2 -20 19252.0 839.517   1
   2  -2  20 20237.4 909.410   2
  -2  -2  20 20200.6 865.388   2
   2   2  20 20122.2 868.227   2
   2   2 -20 20704.4 864.278   1
  -2   2 -20 19833.9 836.574   1
  -2   2  20 20350.1 836.282   2
   2  -2  22 55519.2 1497.74   2
  -2  -2  22 56602.7 1457.15   2
  -2  -2 -22 53937.1 1343.36   1
   2   2  22 54924.2 1456.50   2
  -2   2 -22 54439.7 1385.15   1
   2   2 -22 55859.0 1412.78   1
  -2   2  22 52843.5 1396.45   2
   2  -2 -22 53785.2 1382.72   1
   2  -2  24 325.752 417.921   2
  -2  -2  24 176.351 314.336   7
   2   2  24-544.495 470.263   2
  -2  -2  24 768.891 405.034   2
  -2   2  24-195.155 304.580   7
  -2  -2 -24 537.985 362.038   1
   2  -2 -24 557.083 376.753   1
   2  -2  24 379.136 376.227   8
  -2   2 -24 850.526 372.094   1
   2  -2  24-250.310 355.661   7
   2   2 -24 162.222 403.407   1
  -2   2  24 524.412 364.152   2
   2   2  24-315.510 358.357   8
   2   2  24 305.962 303.664   7
  -2  -2 -26 4013.28 561.501   1
   2   2  26 3919.06 589.101   2
  -2   2 -26 4717.06 596.555   1
  -2   2  26 4091.53 484.606   8
   2  -2  26 4719.92 452.073   7
  -2   2  26 4125.81 579.571   2
  -2  -2  26 4739.92 455.352   7
  -2  -2  26 4016.54 622.158   2
   2   2 -26 4525.58 607.239   1
   2  -2 -26 4361.81 599.421   1
   2  -2  26 4492.61 515.188   8
  -2   2  26 4341.12 415.347   7
   2   2  26 5235.10 479.650   8
   2   2  26 4883.52 444.060   7
   2  -2  26 4422.13 643.661   2
  -2   2  28 13025.2 667.077   8
   2  -2  28 14194.6 620.507   7
  -2   2  28 13985.6 606.730   7
  -2   2 -28 14027.4 509.305   5
   2   2 -28 13126.4 891.670   1
  -2   2 -28 13684.5 902.186   1
  -2  -2 -28 12999.3 883.994   1
  -2   2  28 13220.9 914.861   2
   2   2  28 13949.1 597.940   7
   2  -2 -28 13167.9 901.321   1
   2  -2  28 12812.2 966.990   2
   2   2  28 14508.0 707.686   8
  -2  -2  28 13983.1 631.504   7
   2   2  28 13420.6 960.792   2
  -2  -2  28 13195.4 927.009   2
   2   2 -30 176.946 297.715   5
   2   2  30 727.020 409.043   7
   2  -2  30 367.084 521.708   2
  -2   2  30 381.463 393.573   7
   2   2  30 144.355 461.291   8
  -2  -2  30 320.436 472.947   2
   2   2  30-33.6246 508.055   2
  -2   2 -30 435.701 298.382   5
   2  -2  30 443.493 413.942   7
   2  -2 -30 173.241 475.245   1
  -2   2 -30 498.769 461.938   1
  -2  -2 -30 286.387 440.692   1
   2   2 -30 447.368 469.847   1
  -2  -2  30 718.385 410.864   7
   2   2  32-121.473 531.861   8
   2  -2  32 414.931 431.229   7
  -2   2 -32 38.8378 477.088   1
  -2  -2  32 496.434 424.303   7
  -2   2 -32 498.872 306.581   5
   2   2 -32 681.411 311.595   5
   2   2  32 452.813 419.637   7
   2   2  32 614.349 530.518   2
  -2   2  32 588.998 417.795   7
  -2   2 -34 855.634 329.695   5
  -2  -2 -34 600.371 320.684   5
   2   2  34 1007.32 464.327   7
  -2  -2  34 667.280 458.152   7
   2   2 -34 769.007 336.892   5
  -2   2  34 787.453 474.898   7
   2  -2  34 764.319 464.926   7
   2   2 -36 215.586 321.664   5
  -2   2 -36 692.546 339.972   5
  -2  -2  36 370.374 435.796   7
  -2  -2 -36 500.975 310.254   5
   2  -2 -36 583.244 329.513   5
   2   2  36 843.789 466.554   7
  -2   2  36 289.593 440.225   7
   2  -2  36 638.312 448.930   7
   2   2 -36 543.647 290.195   4
   2   2  38-372.322 442.755   7
   2   2 -38-83.7974 258.105   4
  -2   2 -38-107.089 321.913   5
   2   2 -38-156.872 329.795   5
  -2  -2 -38-210.550 303.498   5
  -2  -2  38-1135.10 483.532   7
  -2   2  38-315.521 442.730   7
   2  -2  38-780.229 470.545   7
   2  -2 -38-365.589 318.179   5
   2   2  40 2742.53 481.749   7
  -2   2  40 2667.19 502.800   7
   2  -2 -40 3951.25 398.718   5
  -2  -2  40 3979.78 506.344   7
  -2  -2 -40 3836.97 398.649   5
  -2   2 -40 4031.30 388.250   5
   2   2 -40 3730.21 396.399   5
   2  -2  40 3744.66 494.312   7
   2   2  42 515.321 404.328   7
   2  -2  42 38.1303 372.564   7
   2  -2 -42 521.745 284.215   5
  -2   2  42 314.031 411.093   7
   2   2 -42 295.124 275.681   5
  -2  -2 -42 704.667 277.649   5
  -2  -2  42-105.611 391.207   7
   2   2  44 527.405 342.275   7
   2   2 -44 835.765 253.427   5
  -2   2  44 601.232 370.372   7
   2  -2 -44 964.137 269.548   5
   3   0   1 667087. 1578.52   2
   3   0   1 650529. 1871.27   3
   3   0  -1 667011. 1461.91   1
   3   0   3 81178.6 716.515   2
   3   0   3 82290.9 665.327   3
   3   0  -3 80862.4 655.587   3
   3   0  -3 79987.3 676.122   1
   3   0  -5 387010. 1767.40   1
   3   0  -5 397163. 1450.87   3
   0   3   5 399754. 1755.47   2
   3   0   5 391318. 1848.22   2
   0  -3  -5 399964. 1740.91   1
   3   0   5 401531. 1483.02   3
   3   0   7 628171. 1859.91   3
   3   0  -7 611103. 2523.80   1
  -3   0  -7 592022. 2210.14   1
   3   0  -7 621031. 1824.04   3
   3   0   7 601468. 2593.24   2
   0  -3  -7 596380. 2437.49   1
   0   3   7 608148. 2467.99   2
   0  -3  -9 20394.6 555.820   1
   3   0   9 22723.5 365.950   3
   3   0  -9 23974.0 375.922   3
   3   0   9 21322.4 606.557   2
   0   3   9 21608.8 570.377   2
   3   0  -9 20509.5 572.679   1
  -3   0  -9 21327.1 540.956   1
  -3   0   9 22513.8 531.435   2
   0   3  11 27540.5 689.347   2
   3   0  11 26931.5 706.265   2
   0  -3 -11 26593.3 661.373   1
   3   0 -11 25924.9 676.645   1
  -3   0 -11 27774.6 658.834   1
   0  -3 -11 25352.5 372.729   3
  -3   0  11 25775.1 634.213   2
  -3   0 -13 265714. 2117.50   1
   3   0 -13 254336. 2155.60   1
   0   3  13 257809. 2175.21   2
  -3   0  13 257501. 2103.94   2
   0   3 -13 257426. 2173.34   1
   3   0  13 258319. 2249.15   2
   0  -3 -13 251933. 2112.73   1
   0  -3  13 264054. 2265.32   2
   3   0 -15 12430.7 563.683   1
   0  -3  15 13110.7 610.925   2
  -3   0 -15 12950.8 553.613   1
   0   3 -15 13887.9 600.666   1
   0  -3 -15 12642.1 562.347   1
   0   3  15 12788.5 591.807   2
   3   0  15 13291.9 609.273   2
  -3   0  15 13463.1 577.542   2
   0  -3  17 10510.4 600.699   2
   0  -3 -17 10903.0 581.806   1
   3   0 -17 10754.6 583.272   1
  -3   0  17 10860.3 581.529   2
   0   3 -17 10336.8 591.874   1
   0   3  17 10157.9 586.223   2
   3   0  17 10815.4 617.518   2
  -3   0 -17 10605.1 549.638   1
   3   0 -19 254041. 2639.79   1
   0   3 -19 268135. 2776.91   1
   3   0  19 258667. 2780.80   2
   0   3  19 252796. 2671.45   2
   0  -3 -19 250550. 2609.54   1
   0  -3  19 264967. 2880.71   2
  -3   0 -19 257109. 2574.70   1
  -3   0  19 253290. 2624.46   2
   0  -3 -21 2465.93 407.464   1
   3   0 -21 3082.54 454.943   1
   0   3 -21 2490.10 417.663   1
  -3   0 -21 2615.93 399.537   1
   0   3  21 2804.27 446.864   2
   0  -3  21 2527.26 432.447   2
   3   0  21 2604.53 460.532   2
  -3   0  21 2697.79 413.325   2
   0   3 -23 269.870 378.690   1
  -3   0 -23 405.422 352.073   1
   0   3  23 142.665 390.300   2
   0  -3  23 561.078 417.469   2
   0  -3 -23 892.596 390.578   1
   3   0 -23 25.2090 402.642   1
   3   0  23 57.1682 416.585   2
  -3   0  23 496.920 380.938   2
   3   0  25 24356.7 774.517   8
  -3   0 -25 22800.0 1009.67   1
  -3   0  25 23394.4 1052.60   2
   0  -3  25 24856.4 710.426   7
   0   3  25 24751.1 719.459   8
  -3   0  25 23189.5 657.049   7
   0  -3  25 23958.0 1137.59   2
   0  -3 -25 23862.4 1030.41   1
   0   3  25 22672.7 1053.74   2
   0   3 -25 22879.6 1038.44   1
   0   3  25 25510.7 664.281   7
   3   0 -25 22445.5 1028.43   1
   3   0  25 23434.7 662.240   7
   3   0  25 24101.4 1112.65   2
   3   0  27 3247.39 586.325   2
   0   3 -27 2834.88 536.814   1
   0  -3  27 3308.57 418.390   7
   3   0 -27 3258.21 547.562   1
  -3   0  27 2588.72 398.326   7
   3   0  27 3188.68 417.964   7
   0   3  27 3462.74 575.385   2
   0  -3  27 3207.96 583.457   2
   0   3  27 3226.74 393.517   7
   0   3 -27 3559.75 330.479   5
   3   0  27 3296.61 475.522   8
   0   3  27 3604.22 452.506   8
  -3   0  27 2396.72 507.965   2
  -3   0 -27 3252.43 535.379   1
   0  -3 -27 3118.20 525.763   1
   0   3 -29 430.504 461.487   1
   3   0  29 1189.07 399.452   7
   0  -3  29 924.794 400.030   7
  -3   0 -29 165.445 428.565   1
  -3   0  29 1232.42 401.738   7
   0   3 -29 591.504 294.495   5
   0   3  29 1080.17 468.215   8
   3   0  29 750.376 536.303   2
   0   3  29 721.639 376.905   7
   0   3  29 394.355 460.779   2
   0  -3  29 807.026 516.761   2
   3   0 -29 418.435 487.405   1
   3   0  29 449.498 443.234   8
   0  -3 -29 540.698 468.947   1
   0   3  31 3973.24 493.218   7
   0   3  31 3058.19 546.499   8
   3   0  31 3271.47 559.900   8
   0   3  31 2495.76 621.149   2
   3   0  31 4296.44 510.934   7
   0   3 -31 2969.10 616.633   1
  -3   0  31 3857.32 493.644   7
   3   0 -31 3245.92 652.702   1
   3   0  31 3140.23 706.049   2
  -3   0 -31 2930.56 590.801   1
   0  -3  31 3293.93 487.659   7
   0   3 -31 3869.94 382.758   5
   0  -3  31 3156.17 682.470   2
   3   0 -33 280.148 319.603   5
   3   0  33 200.268 430.947   7
   0   3 -33 103.040 310.946   5
   0   3  33 629.175 437.172   7
   0  -3  33 388.125 451.128   7
  -3   0 -33 420.515 308.692   5
  -3   0  33 855.252 447.522   7
   3   0 -33 459.404 295.051   4
   0   3  35-370.912 471.306   7
   0   3 -35-589.424 337.598   5
   3   0 -35 67.2179 281.104   4
   3   0 -35-239.283 335.191   5
   0  -3  35-625.995 480.326   7
  -3   0  35-188.656 470.619   7
  -3   0 -35-326.964 323.681   5
   3   0  35 170.894 437.619   7
   0   3  37 861.367 457.584   7
   0  -3 -37 1051.12 335.205   5
  -3   0 -37 1475.00 344.077   5
   0   3 -37 1110.99 340.611   5
   3   0 -37 1350.71 345.578   5
   3   0  37 1143.24 454.883   7
  -3   0  37 634.516 450.463   7
   0  -3  37 722.077 455.974   7
   3   0 -39 26.3782 319.084   5
   0  -3 -39 192.483 315.568   5
   0   3 -39 458.281 300.009   4
   0  -3  39 321.257 421.182   7
   0   3  39 114.582 424.359   7
  -3   0  39-513.030 462.353   7
   3   0  39 71.7046 419.923   7
  -3   0 -39 354.876 313.285   5
   0   3 -39 203.021 306.867   5
   0   3 -41 4.17145 288.960   5
   3   0  41 226.696 404.881   7
   3   0 -41 180.784 288.546   5
   0   3  41 284.817 420.570   7
   0  -3 -41-44.2826 290.021   5
   0  -3  41 29.0971 419.788   7
  -3   0  41 498.257 416.822   7
   0   3 -43 1547.28 280.156   5
   0  -3 -43 2048.52 310.378   5
   3   0 -43 1941.86 315.616   5
   0   3  43 2190.70 406.584   7
  -3   0  43 1501.38 423.977   7
   3   0  43 1802.46 389.661   7
   1   3  44 389.745 343.723   7
   1  -3 -44 454.607 251.175   5
   3   1 -44 396.861 250.675   5
  -3   1  44 40.5850 367.091   7
   3  -1  42 325.880 395.347   7
  -3   1  42 532.766 425.689   7
  -1   3 -42 522.237 264.038   5
  -1  -3  42 138.266 385.780   7
   1  -3 -42 742.133 308.367   5
   1   3  42 927.024 402.455   7
   3   1 -42 576.300 284.744   5
  -3   1  40-316.688 430.696   7
   3  -1  40-377.178 444.204   7
  -1  -3  40-489.532 433.275   7
   3   1 -40-21.9163 312.852   5
  -3  -1 -40 154.916 310.715   5
   1   3  40 321.133 433.641   7
   1  -3 -40-287.550 310.051   5
  -1   3 -40 342.648 271.142   4
  -1   3 -40-136.184 288.149   5
   1  -3 -38 230.457 313.254   5
  -1   3 -38 488.497 303.752   5
   3  -1  38 191.912 422.166   7
  -3   1  38 33.0238 429.274   7
   3   1 -38 332.765 331.249   5
   1   3  38 381.216 446.220   7
  -3  -1 -38 607.219 322.062   5
  -1  -3  38 460.926 431.310   7
   1  -3 -36-3.62048 321.287   5
  -3   1  36 450.372 451.355   7
   1   3  36 249.527 448.743   7
   3  -1  36 119.606 446.610   7
  -1   3 -36 309.220 315.243   5
  -3  -1 -36 461.118 331.247   5
   3   1 -36 121.946 261.415   4
  -1  -3  36-305.056 450.460   7
   3   1 -36 213.619 325.366   5
   1   3  34 1951.28 471.115   7
  -3   1  34 2868.02 517.753   7
  -1   3 -34 1988.31 352.860   5
  -3  -1 -34 2167.00 365.938   5
   3  -1  34 2828.34 514.937   7
   3   1 -34 2556.44 340.959   4
  -1  -3  34 2106.81 482.021   7
   3   1 -34 2079.66 373.217   5
   3   1 -32 1347.53 345.886   5
   1   3  32 2173.02 480.086   7
  -1  -3  32 1449.84 455.427   7
  -1   3 -32 1229.37 332.448   5
   3  -1  32 1512.37 475.975   7
   1   3  32 923.602 491.175   8
  -3   1  32 1696.60 470.767   7
   1   3  30 1211.32 554.539   2
  -3  -1 -30 1377.78 491.788   1
   1   3  30 1386.45 485.487   8
   3   1 -30 906.380 523.724   1
  -1   3 -30 977.269 510.136   1
   1   3  30 1145.03 397.492   7
  -1  -3  30 1593.16 584.101   2
  -1  -3  30 1074.85 432.237   7
  -3   1  30 1399.64 415.567   7
   3  -1  30 1656.95 425.529   7
   3  -1  30 1752.51 629.171   2
  -1   3 -30 1241.67 319.968   5
   1  -3 -30 947.611 498.640   1
  -3   1  28 7988.72 748.677   2
   1   3  28 9991.34 615.278   8
   3  -1  28 9768.73 540.685   7
   3   1 -28 8806.50 784.637   1
   3  -1  28 8548.20 836.369   2
  -3   1  28 9067.34 526.569   7
   1   3  28 7944.23 782.015   2
  -1   3 -28 8061.94 757.559   1
  -1  -3  28 9600.60 550.600   7
   1  -3 -28 8268.23 755.130   1
  -1  -3  28 8426.60 812.482   2
   3  -1  28 8777.46 617.706   8
   1   3  28 9045.49 511.108   7
  -1   3 -28 8873.47 441.374   5
  -3  -1 -28 9042.61 762.490   1
  -1  -3  26 4775.61 441.092   7
  -1   3 -26 5716.44 632.323   1
   1  -3 -26 5388.85 605.924   1
  -3   1  26 4377.37 412.512   7
  -3  -1 -26 5000.14 575.433   1
  -3   1  26 4823.76 597.433   2
   1   3  26 4870.54 634.575   2
  -3   1  26 3208.85 425.365   8
   3  -1  26 4128.24 408.667   7
   1   3  26 5214.41 467.392   8
   3  -1  26 4749.01 654.939   2
  -1  -3  26 5311.69 654.417   2
   1   3  26 5011.08 424.158   7
   3  -1  26 5033.76 500.176   8
  -1   3 -26 4559.30 346.556   5
   3   1 -26 4617.61 596.594   1
   3  -1  24 7967.96 494.704   8
  -1   3 -24 6407.98 625.442   1
  -3   1  24 6973.08 632.360   2
   3  -1  24 7041.79 443.383   7
   3  -1  24 6955.99 689.761   2
  -3   1  24 7377.88 423.540   7
  -1  -3  24 8026.05 471.184   7
   1  -3 -24 8148.79 665.482   1
   3   1 -24 6070.47 611.949   1
   1   3  24 9515.41 454.025   7
   1   3  24 7424.91 663.779   2
  -1  -3  24 7739.27 695.699   2
  -3  -1 -24 7004.63 599.456   1
  -3   1  22 2512.07 433.706   2
   3   1 -22 2788.45 454.931   1
  -3  -1 -22 2678.17 425.810   1
   3  -1  22 2409.45 457.582   2
  -1  -3  22 2871.15 497.221   2
  -1   3 -22 2635.39 441.488   1
   1  -3 -22 2709.76 448.632   1
   1   3  22 2246.89 437.429   2
  -3   1  20 12375.7 674.579   2
  -1   3 -20 13792.8 731.716   1
   3  -1  20 12733.3 742.208   2
  -1  -3  20 12424.4 723.271   2
  -3  -1 -20 12574.3 669.177   1
   3   1 -20 12568.9 703.572   1
   1   3  20 12922.5 730.614   2
   1  -3 -20 11359.2 690.179   1
   1   3  18 15569.9 759.917   2
  -3   1  18 15791.5 699.722   2
   3   1 -18 15283.8 725.499   1
  -1   3 -18 16300.4 736.551   1
   1  -3 -18 16576.6 729.965   1
   3  -1  18 15137.0 761.664   2
  -1  -3  18 15705.1 765.152   2
  -3  -1 -18 16258.4 694.296   1
  -3  -1 -16 16965.4 643.800   1
   3  -1  16 16424.1 705.123   2
  -3   1  16 17003.0 657.843   2
  -1  -3  16 17113.5 716.717   2
   1  -3 -16 15666.7 644.525   1
   3   1 -16 15960.5 654.704   1
   1   3  16 17158.0 692.687   2
  -1   3 -16 17475.0 681.332   1
   3   1 -14 23538.6 730.643   1
   3  -1  14 24021.7 770.548   2
   1   3  14 24048.5 742.252   2
   1  -3 -14 23891.5 727.562   1
  -3   1  14 24403.0 711.945   2
  -1   3 -14 23854.7 732.549   1
  -3  -1 -14 24198.6 693.458   1
  -1  -3  14 24444.5 757.339   2
   1   3  12 22066.5 664.066   2
   3  -1  12 21635.1 672.604   2
  -3  -1 -12 19909.4 592.020   1
  -3   1  12 22011.4 616.514   2
   1  -3 -12 20232.8 632.668   1
   3   1 -12 21765.2 655.521   1
   3   1 -10 86538.7 1152.86   1
   1   3  10 88442.9 1161.32   2
  -3  -1 -10 86271.2 1035.46   1
   1  -3 -10 89281.3 714.857   3
  -3   1  10 87394.9 1045.77   2
   1  -3 -10 86008.5 1111.95   1
   3  -1  10 86960.0 1174.84   2
   3  -1  10 85968.7 685.755   3
  -3   1   8 72555.8 832.543   2
   1  -3  -8 68312.5 930.303   1
   3   1  -8 69380.6 958.776   1
  -3  -1  -8 72637.5 850.384   1
   1   3   8 74901.3 957.929   2
   3  -1   8 75655.6 662.623   3
   3  -1   8 74137.2 990.293   2
   1  -3  -8 74478.4 685.364   3
  -3  -1  -6 28108.1 460.729   1
   3   1  -6 29986.4 428.564   3
  -3   1   6 28170.1 438.830   2
   1   3   6 28441.3 550.323   2
   1  -3  -6 27186.5 531.218   1
   3  -1   6 28695.5 428.698   3
   3  -1   6 26213.1 555.113   2
   3   1  -6 27772.5 542.055   1
   3   1  -4 590191. 2041.82   1
   3  -1   4 587261. 2093.63   2
   3  -1   4 596092. 1846.01   3
   1   3   4 588183. 2100.09   2
   3   1  -2 67714.4 613.009   3
   3  -1   2 66885.4 611.434   3
   3   1  -2 68628.4 553.972   1
   3  -1   2 66868.4 574.516   2
   3   1   0 250624. 1175.16   3
   3  -1   0 247802. 1157.38   3
   3   1   2 61204.6 584.363   2
   3  -1  -2 59216.8 571.728   3
   3   1   2 58575.8 582.407   3
   3  -1  -2 60880.5 551.241   1
   3   1   4 607723. 2153.24   2
   3  -1  -4 599282. 2051.13   1
  -1   3   4 619922. 1907.71   2
   3   1   4 626928. 1900.10   3
   3  -1  -4 615253. 1861.07   3
  -1   3   6 25248.6 487.181   2
   3   1   6 26167.9 415.137   3
   3   1   6 25240.4 534.778   2
   3  -1  -6 25564.9 397.613   3
  -1  -3  -6 24164.9 474.107   1
   3  -1  -6 25353.7 519.735   1
   3  -1  -8 72421.0 941.749   1
   3   1   8 73604.2 995.771   2
   1  -3   8 78784.3 693.320   3
   3  -1  -8 77086.9 677.703   3
  -1  -3  -8 73660.1 904.633   1
  -1   3   8 76897.5 913.136   2
   1  -3  10 101666. 749.949   3
   3  -1 -10 101382. 1210.46   1
   3   1  10 104581. 1276.53   2
  -1   3  10 105324. 1204.33   2
   3  -1 -10 105801. 757.458   3
  -1  -3 -10 103032. 1166.18   1
  -3  -1  12 30338.8 728.352   2
  -1  -3 -12 28982.6 702.047   1
   3   1  12 30672.1 788.862   2
  -1   3  12 30239.7 744.462   2
   3  -1 -12 29225.9 740.495   1
   1  -3  12 29793.2 786.332   2
  -3   1 -12 30583.9 723.356   1
  -3   1 -14 21480.3 669.908   1
   3  -1 -14 20439.7 667.357   1
   3   1  14 21056.8 712.127   2
  -1  -3 -14 21097.4 667.183   1
  -3  -1  14 20624.1 673.303   2
   1   3 -14 21375.3 694.960   1
   1  -3  14 21509.2 729.462   2
  -1   3  14 20316.0 673.948   2
   1   3 -16 17098.3 679.287   1
  -3  -1  16 17881.7 690.492   2
   3  -1 -16 17541.2 673.812   1
  -3   1 -16 18479.4 694.095   1
  -1  -3 -16 16792.6 652.634   1
   3   1  16 18427.9 715.745   2
   1  -3  16 17595.6 709.761   2
  -1   3  16 17501.4 689.667   2
  -1   3  18 13132.9 667.729   2
   1   3 -18 14263.8 716.226   1
   3  -1 -18 13504.7 688.665   1
  -1  -3 -18 13617.3 673.668   1
  -3   1 -18 12850.8 655.675   1
  -3  -1  18 13211.8 651.523   2
   3   1  18 12992.6 723.519   2
   1  -3  18 13468.3 730.165   2
  -3   1 -20 10397.2 623.541   1
   3  -1 -20 10984.9 656.397   1
  -1   3  20 11112.8 678.034   2
  -1  -3 -20 10897.7 632.739   1
   1  -3  20 10665.9 699.365   2
   1   3 -20 11203.6 665.571   1
  -3  -1  20 10842.7 675.620   2
   3   1  20 10959.8 699.115   2
  -1   3  22 2102.92 442.207   2
  -1  -3 -22 1995.48 407.147   1
   1  -3  22 2337.40 481.160   2
  -3  -1  22 2123.81 421.652   2
   3   1  22 2129.52 462.384   2
   3  -1 -22 1906.37 424.312   1
   1   3 -22 2471.84 445.678   1
  -3   1 -22 2136.89 411.881   1
  -1   3  24 7773.51 429.283   7
   3   1  24 8258.30 489.959   8
   1  -3  24 7442.11 713.718   2
   1   3 -24 5913.68 610.650   1
   1  -3  24 8088.42 474.082   7
   1  -3  24 7727.98 550.331   8
  -1   3  24 6768.04 630.014   2
  -3  -1  24 6508.25 418.081   7
  -3   1 -24 6573.56 626.065   1
  -3  -1  24 6029.03 622.065   2
   3   1  24 6571.76 424.737   7
   3   1  24 6704.42 664.150   2
   3  -1 -24 6694.64 635.871   1
  -1  -3 -24 7075.54 640.615   1
  -1   3  26 4592.61 605.958   2
  -1  -3 -26 4469.48 563.929   1
  -3   1 -26 4263.24 564.351   1
   3   1  26 4015.76 456.954   8
  -3  -1  26 3710.25 415.070   7
   3   1  26 4255.84 613.037   2
  -3  -1  26 4417.18 602.198   2
  -1   3  26 3959.46 448.750   8
   3   1  26 3395.82 386.827   7
   1  -3  26 4287.60 632.130   2
   1   3 -26 4153.57 583.022   1
  -1   3  26 4325.23 400.101   7
   1  -3  26 4351.77 435.685   7
   3  -1 -26 4168.81 584.811   1
   3   1  28 8514.29 581.828   8
   3   1  28 8458.22 521.047   7
  -1   3  28 8564.67 580.138   8
   1   3 -28 7093.93 715.284   1
   3   1  28 6901.10 756.886   2
  -1   3  28 6954.61 727.506   2
   1  -3  28 7374.54 792.256   2
   1   3 -28 8585.20 435.874   5
  -3  -1  28 7456.33 735.905   2
  -3   1 -28 7314.22 724.672   1
  -3  -1  28 8337.28 527.287   7
  -1  -3 -28 7222.84 712.065   1
  -1   3  28 8395.21 501.231   7
   1  -3  28 8177.04 531.530   7
   3  -1 -28 7585.16 753.496   1
  -1   3  30 1047.97 419.363   7
  -3  -1  30 1364.00 412.434   7
   1   3 -30 707.134 500.745   1
  -1   3  30 1173.44 463.507   8
   3   1  30 1057.93 468.560   8
   3   1  30 1631.55 442.997   7
   3   1  30 1088.26 572.855   2
   1   3 -30 1059.05 321.657   5
  -3   1 -30 1258.21 326.026   5
   3  -1 -30 1039.31 500.984   1
   1  -3  30 1489.35 429.375   7
  -3   1 -30 1137.03 492.496   1
   1  -3  30 1366.62 576.482   2
  -3  -1  32 1206.80 447.788   7
   1  -3  32 1371.67 454.762   7
   3   1  32 1422.52 455.468   7
  -1   3  32 1114.99 435.870   7
   1   3 -32 889.361 326.056   5
   3   1  32 401.424 512.277   8
  -3   1 -32 1003.74 320.197   5
  -3   1 -34 1816.82 362.104   5
  -1   3  34 1704.41 474.423   7
   3   1  34 1990.90 492.169   7
  -3  -1  34 2095.83 485.611   7
   1  -3  34 963.465 454.754   7
   1   3 -34 1700.57 347.809   5
   3  -1 -34 1628.48 363.130   5
  -1   3  36-183.798 474.997   7
  -3  -1  36 210.098 435.845   7
   1   3 -36 263.769 338.092   5
   3  -1 -36 212.377 319.947   5
  -3   1 -36 410.537 308.793   5
  -1  -3 -36 189.012 327.850   5
   1  -3  36-216.205 441.698   7
   3   1  36 584.147 448.260   7
   1  -3  38-1010.90 447.227   7
  -1   3  38-97.3888 436.646   7
   1   3 -38 364.456 272.291   4
  -3   1 -38 379.358 306.949   5
   3   1  38 288.032 440.941   7
   1   3 -38 319.863 307.712   5
   3  -1 -38 297.469 318.022   5
  -1  -3 -38 94.0794 313.622   5
  -3  -1  38-353.537 465.961   7
   3  -1 -40-145.224 304.439   5
   1  -3  40 207.987 422.017   7
  -3   1 -40 1.45208 298.472   5
  -1  -3 -40-228.404 305.433   5
  -3  -1  40-41.2014 443.406   7
  -1   3  40-138.667 427.056   7
   1   3 -40 106.744 254.795   4
   1   3 -40 353.383 293.622   5
   3   1  40 159.820 410.507   7
   3   1  42 534.896 390.005   7
  -1   3  42 558.785 405.124   7
  -1  -3 -42 460.350 296.151   5
   3  -1 -42 655.472 305.292   5
   1   3 -42 305.974 291.186   5
  -3  -1  42 228.890 394.551   7
   1  -3  42 451.916 400.631   7
   3   1  44 472.181 328.834   7
  -1   3  44 112.373 340.465   7
   3  -1 -44 358.527 247.962   5
  -1  -3 -44 415.005 226.430   5
   3   2 -43 268.942 269.003   5
   2  -3 -43 514.018 268.201   5
   2   3  43 768.460 379.023   7
  -3   2  43 464.679 393.441   7
  -2   3 -41 261.862 295.241   5
   3   2 -41 473.403 308.377   5
  -3  -2 -41 481.454 299.784   5
   2  -3 -41 579.472 303.377   5
  -2  -3  41 417.625 405.883   7
   3  -2  41 710.168 415.082   7
   2   3  41 521.513 408.598   7
  -3   2  41 714.329 443.118   7
   3  -2  39 1128.33 457.733   7
  -3   2  39 608.074 458.280   7
  -3  -2 -39 970.930 327.923   5
  -2   3 -39 1166.68 329.725   5
  -2  -3  39 1078.72 449.496   7
   3   2 -39 1189.81 302.152   4
   3   2 -39 1379.68 351.265   5
   2  -3 -39 1256.12 348.325   5
   2   3  39 1435.86 462.520   7
  -3  -2 -37-150.076 326.286   5
   3   2 -37-306.245 274.812   4
   3  -2  37-383.119 443.850   7
   2   3  37-338.143 437.878   7
  -3   2  37-342.748 453.558   7
  -2  -3  37-338.575 461.986   7
   3   2 -37-60.6067 316.823   5
  -2   3 -37 89.8688 311.527   5
   2  -3 -37-216.844 320.727   5
  -2  -3  35-129.823 477.825   7
   3   2 -35 218.780 274.165   4
   3  -2  35-207.118 455.685   7
  -3  -2 -35-136.454 340.009   5
  -2   3 -35-69.5272 309.637   5
   2   3  35-47.7514 426.116   7
   3   2 -35-89.9870 346.213   5
  -3   2  35 425.713 465.165   7
   3   2 -33 255.219 325.607   5
  -2  -3  33 79.8163 453.288   7
   3  -2  33 427.942 439.503   7
  -2   3 -33 72.6232 307.498   5
  -3   2  33 298.665 431.032   7
   2   3  33 384.652 437.613   7
   2   3  33-813.772 541.218   8
   3   2 -31 2725.55 624.792   1
   3   2 -31 3016.15 376.902   5
  -2   3 -31 3026.87 357.586   5
  -2   3 -31 2055.36 546.207   1
  -3  -2 -31 2341.32 537.082   1
   2   3  31 3603.48 470.404   7
  -2  -3  31 2606.48 459.834   7
   2   3  31 2480.30 512.403   8
  -2  -3  31 2378.43 599.826   2
   2   3  31 2372.29 600.828   2
   3  -2  31 3128.44 489.700   7
   3  -2  31 2908.85 674.307   2
  -3   2  31 2960.17 473.426   7
   2   3  29 741.764 517.086   2
   2   3  29 756.083 427.238   8
  -2   3 -29 304.784 284.401   5
   3  -2  29 591.486 389.698   7
   3   2 -29 905.276 482.898   1
   3   2 -29 425.083 285.733   5
  -2   3 -29 778.055 476.415   1
  -2  -3  29 519.377 393.383   7
  -3   2  29-88.5142 398.059   7
   3  -2  29 468.774 515.312   2
   2   3  29-63.1274 389.022   7
  -3  -2 -29 347.938 438.323   1
   2  -3 -29 488.322 469.600   1
  -2  -3  29 567.844 489.577   2
  -2   3 -27 2924.99 326.544   5
   2   3  27 3115.45 588.610   2
   3   2 -27 3468.98 582.004   1
  -3   2  27 3091.76 450.645   8
   3  -2  27 4150.03 457.294   7
  -2  -3  27 2978.38 422.143   7
  -3  -2 -27 3086.93 542.353   1
   2   3  27 3232.19 395.951   7
   2  -3 -27 3219.83 546.788   1
  -2  -3  27 3142.01 595.107   2
  -2   3 -27 3168.09 563.282   1
  -3   2  27 3556.06 414.605   7
   3  -2  27 3594.36 635.515   2
   2   3  27 4242.16 473.631   8
   3  -2  27 3963.84 523.285   8
  -3   2  27 3311.60 544.304   2
  -2  -3  25 7805.55 481.782   7
   3  -2  25 7517.17 543.933   8
  -3   2  25 6733.32 636.333   2
   3   2 -25 6930.94 662.018   1
   2  -3 -25 7364.68 677.614   1
   2   3  25 7557.74 452.705   7
   2   3  25 6192.62 454.026   8
  -2   3 -25 6596.71 627.892   1
  -2  -3  25 7023.24 703.974   2
  -3  -2 -25 7290.31 636.412   1
   3  -2  25 5839.81 429.306   7
   2   3  25 6901.10 677.917   2
   3  -2  25 6762.70 711.000   2
  -3   2  25 6304.84 410.825   7
   3  -2  23 28073.3 1160.44   2
  -2  -3  23 29572.8 1136.35   2
   2  -3 -23 28790.6 1108.78   1
   2   3  23 28054.9 1104.75   2
  -3   2  23 28232.0 1058.25   2
   3   2 -23 27753.1 1076.65   1
  -3  -2 -23 28432.6 1030.17   1
  -2   3 -23 28891.7 1070.29   1
  -3   2  21 6234.96 567.366   2
   3  -2  21 6148.67 623.928   2
  -2   3 -21 6059.87 552.715   1
  -2  -3  21 6313.65 593.656   2
   2   3  21 6801.45 611.708   2
  -3  -2 -21 6592.51 542.936   1
   3   2 -21 5836.62 572.784   1
   2  -3 -21 5972.29 551.890   1
  -3   2  19 4918.76 468.520   2
   3  -2  19 5175.32 549.844   2
   2   3  19 5413.50 533.626   2
  -2   3 -19 5243.85 525.473   1
   2  -3 -19 5510.44 502.257   1
  -3  -2 -19 5574.86 475.423   1
  -2  -3  19 5499.42 529.943   2
   3   2 -19 5148.76 511.068   1
   2  -3 -17 18221.4 729.866   1
  -3   2  17 18044.2 703.497   2
  -3  -2 -17 17451.1 688.990   1
   3  -2  17 18872.3 802.881   2
  -2  -3  17 18468.9 776.418   2
   3   2 -17 18208.8 748.398   1
   2   3  17 17828.4 763.593   2
  -2   3 -17 17800.5 731.381   1
   3  -2  15 23711.8 799.335   2
  -3   2  15 23446.4 712.779   2
   3   2 -15 23525.3 772.412   1
   2  -3 -15 22725.2 749.333   1
   2   3  15 22654.4 764.435   2
  -2  -3  15 23940.6 783.041   2
  -3  -2 -15 23619.7 712.147   1
  -2   3 -15 22803.5 750.808   1
   2   3  13 14359.6 600.467   2
   3  -2  13 13168.6 581.262   2
  -3  -2 -13 13810.4 524.527   1
  -3   2  13 14400.0 532.388   2
   3   2 -13 13099.3 562.215   1
   2  -3 -13 13739.3 557.045   1
   2   3  11 57189.3 1007.29   2
   3   2 -11 55092.8 961.168   1
  -3   2  11 55566.9 885.209   2
   3  -2  11 54898.1 574.756   3
   2  -3 -11 56544.3 965.379   1
  -3  -2 -11 56271.9 888.090   1
   2  -3 -11 57014.8 601.893   3
   2  -3  -9 164853. 1065.04   3
   3  -2   9 158804. 1014.50   3
   3  -2   9 155185. 1504.01   2
   2  -3  -9 162178. 1458.29   1
  -3  -2  -9 158484. 1304.79   1
   2   3   9 159949. 1519.59   2
   3   2  -9 158338. 1471.53   1
  -3   2   9 158245. 1295.67   2
  -3  -2  -7 153864. 1122.06   1
   2  -3  -7 165371. 1368.88   1
   2  -3  -7 156706. 1041.31   3
  -3   2   7 153592. 1086.53   2
   3  -2   7 157579. 1016.67   3
   3   2  -7 158695. 1322.37   1
   2   3   7 161252. 1357.59   2
   3  -2   7 150340. 1342.12   2
   3  -2   5 14785.5 340.584   3
   2   3   5 15315.3 407.260   2
   2  -3  -5 14431.3 395.815   1
  -3  -2  -5 15033.5 302.746   1
  -3   2   5 15060.8 285.208   2
   2  -3  -5 15231.1 354.380   3
   2   3   3 11081.3 314.344   2
   3   2  -3 11867.5 296.091   3
   3  -2   3 11905.5 296.056   3
   3   2  -1 359551. 1505.55   3
   3  -2   1 353680. 1485.42   3
   3   2   1 348622. 1474.96   3
   3  -2  -1 336528. 1450.28   3
   3   2   3 12242.5 328.990   2
   3  -2  -3 13426.4 311.081   3
   3  -2  -5 11822.2 365.606   1
   3  -2  -5 12236.8 315.772   3
   3   2   5 12042.4 382.578   2
  -2  -3  -5 12103.5 316.284   1
  -2   3   5 12510.3 309.200   2
   2  -3   5 12735.5 329.477   3
   3   2   7 193693. 1517.47   2
   2  -3   7 197519. 1157.67   3
   3  -2  -7 191610. 1451.90   1
   3  -2  -7 195148. 1143.69   3
  -2  -3  -7 194712. 1333.78   1
  -2   3   7 191366. 1283.78   2
   2  -3   9 189813. 1117.11   3
   3  -2  -9 186486. 1575.31   1
   3   2   9 189314. 1651.68   2
   3  -2  -9 186894. 1126.60   3
  -2  -3  -9 188081. 1457.91   1
  -2   3   9 189155. 1469.11   2
  -2  -3 -11 61168.6 940.320   1
  -2   3  11 62164.2 958.991   2
   3   2  11 62184.3 1065.91   2
   3  -2 -11 58912.1 997.587   1
   3  -2 -11 61467.0 622.847   3
   2  -3  11 58566.5 589.047   3
   2  -3  11 61937.2 1061.06   2
   3  -2 -13 13028.9 536.807   1
  -3   2 -13 13610.6 547.506   1
  -3  -2  13 13254.2 553.557   2
  -2   3  13 13057.6 529.946   2
  -2  -3 -13 12915.0 515.093   1
   2  -3  13 13167.2 584.429   2
   3   2  13 13507.1 583.915   2
   2   3 -13 13129.4 563.560   1
   3  -2 -15 30657.4 849.620   1
   2  -3  15 31659.1 906.921   2
   3   2  15 31273.4 899.738   2
  -2  -3 -15 30183.6 818.281   1
  -2   3  15 30474.9 823.930   2
  -3  -2  15 32226.2 871.186   2
  -3   2 -15 32178.5 847.677   1
   2   3 -15 30618.0 847.719   1
  -2   3  17 21155.7 762.400   2
   3  -2 -17 20768.2 788.883   1
  -2  -3 -17 20235.5 741.629   1
   2   3 -17 21225.1 798.930   1
  -3   2 -17 20257.0 784.135   1
  -3  -2  17 20506.7 797.851   2
   2  -3  17 21519.9 847.742   2
   3   2  17 21413.9 822.701   2
  -3  -2  19 4742.89 501.510   2
   3   2  19 4873.66 532.699   2
  -3   2 -19 4472.79 482.951   1
  -2   3  19 4736.18 475.337   2
   2  -3  19 5473.05 556.921   2
   2   3 -19 5026.17 516.318   1
   3  -2 -19 4546.65 488.839   1
  -2  -3 -19 5002.17 482.619   1
  -2  -3 -21 6434.71 542.182   1
   3  -2 -21 6346.90 569.817   1
   2  -3  21 7345.24 646.812   2
  -3   2 -21 6796.39 568.706   1
   3   2  21 6808.24 620.642   2
  -3  -2  21 6178.29 585.279   2
   2   3 -21 6037.76 580.487   1
  -2   3  21 6593.64 580.628   2
  -2  -3 -23 29082.9 1041.03   1
  -3  -2  23 28189.9 1112.33   2
   2  -3  23 29096.0 1161.73   2
   3   2  23 27207.8 1106.43   2
  -2   3  23 27769.7 1049.00   2
   2   3 -23 27924.6 1072.38   1
  -3   2 -23 28274.7 1040.86   1
   3  -2 -23 29856.7 1089.04   1
   3   2  25 6669.75 481.000   8
   2  -3  25 6137.00 456.117   7
  -2   3  25 5993.75 475.358   8
  -3  -2  25 5744.79 436.392   7
  -3  -2  25 6311.31 669.154   2
   2  -3  25 6564.15 539.183   8
   2  -3  25 6873.63 709.400   2
  -2   3  25 6594.03 656.467   2
   3   2  25 5413.24 633.167   2
  -3   2 -25 6858.32 657.327   1
  -2   3  25 7132.79 427.190   7
   2   3 -25 6158.72 636.552   1
   3  -2 -25 7431.11 682.001   1
   3   2  25 6099.78 411.305   7
  -2  -3 -25 6683.29 619.364   1
  -3  -2  27 3107.69 566.993   2
   2   3 -27 3082.89 548.898   1
   2   3 -27 3022.19 327.270   5
  -2   3  27 3075.74 438.351   8
   2  -3  27 3156.66 604.767   2
  -3   2 -27 3210.01 547.259   1
  -3  -2  27 3979.78 450.757   7
   3   2  27 2656.07 575.012   2
   3  -2 -27 3025.35 564.578   1
   3   2  27 4515.13 478.632   8
  -2   3  27 2909.53 536.749   2
   2  -3  27 3558.26 433.125   7
  -2   3  27 3470.28 417.165   7
   3   2  27 3445.87 402.697   7
  -2  -3 -27 3008.85 537.286   1
  -2  -3 -29 385.730 428.261   1
  -3  -2  29 644.884 461.710   2
   3  -2 -29 654.416 476.291   1
   2  -3  29 42.3635 496.041   2
  -2   3  29-19.8166 379.835   7
  -3  -2  29 464.714 377.343   7
   3   2  29 537.230 373.425   7
   2   3 -29 690.220 488.167   1
  -3   2 -29 685.541 457.942   1
   3   2  29 769.631 515.799   2
   3   2  29 557.006 434.611   8
  -3   2 -29 394.151 273.180   5
   2  -3  29 443.614 383.795   7
   2   3 -29 268.781 289.899   5
  -2   3  29 284.883 460.417   8
   3   2  31 3477.30 481.771   7
   3  -2 -31 2839.12 603.377   1
  -3   2 -31 2560.64 579.467   1
   2   3 -31 3254.52 362.175   5
  -3  -2  31 3260.47 478.559   7
   2   3 -31 3391.13 648.321   1
   3   2  31 2438.73 640.151   2
  -2   3  31 3478.53 476.437   7
   3   2  31 3108.49 535.476   8
  -3   2 -31 3063.01 351.668   5
   2  -3  31 2545.45 463.868   7
   2  -3  31 3006.84 660.584   2
  -3  -2  33 469.798 459.528   7
  -3   2 -33 1.75982 307.474   5
   2   3 -33 81.4937 333.878   5
  -2   3  33 312.495 419.995   7
   2  -3  33 310.362 432.075   7
   3   2  33 656.954 439.271   7
  -3   2 -35 78.0503 337.592   5
  -2   3  35-406.239 481.799   7
  -3  -2  35 85.3208 457.925   7
   2   3 -35-451.195 362.161   5
   3  -2 -35 358.998 338.792   5
   3   2  35 237.937 442.151   7
   2  -3  35-742.182 487.443   7
  -2  -3 -35-700.654 340.317   5
   2   3 -37-303.006 318.024   5
  -3  -2  37-618.694 456.390   7
   3  -2 -37-317.524 322.997   5
  -2  -3 -37-398.141 309.971   5
   3   2  37-888.816 437.095   7
   2   3 -37 4.32574 266.506   4
  -3   2 -37-210.963 321.696   5
  -2   3  37-362.955 452.732   7
   2  -3  37-996.941 481.968   7
   2  -3  39 631.236 431.571   7
   2   3 -39 1276.11 351.890   5
   2   3 -39 1277.22 309.583   4
  -2  -3 -39 1219.20 340.032   5
  -2   3  39 719.143 460.099   7
   3   2  39 931.994 452.433   7
  -3  -2  39 1224.17 486.522   7
  -3   2 -39 1184.14 340.486   5
   3  -2 -39 1556.21 343.435   5
  -2   3  41 649.597 434.096   7
  -3  -2  41 700.997 444.155   7
  -2  -3 -41 662.585 318.369   5
   3   2  41 503.381 411.585   7
   2  -3  41 442.082 404.589   7
   3  -2 -41 690.642 319.579   5
   2   3 -41 619.008 304.053   5
   3   2  43 301.606 351.758   7
   2   3 -43 285.646 271.961   5
  -2   3  43 508.031 391.822   7
   3  -2 -43 334.294 286.338   5
  -2  -3 -43 385.724 260.949   5
   3  -3   0 245161. 1335.06   3
   3  -3   2 235023. 1326.38   3
   3  -3  -2 233974. 1311.88   3
   3  -3   4 3134.12 226.294   3
   3   3   4 3292.49 246.105   2
   3  -3  -4 3307.01 229.388   3
  -3  -3  -6 674277. 2164.33   1
   3  -3   6 668239. 2286.31   3
   3  -3  -6 646633. 2587.37   1
   3  -3  -6 693254. 2393.62   3
   3   3   6 649717. 2680.29   2
  -3   3   6 679197. 2084.47   2
   3  -3  -8 488612. 1971.74   3
   3   3   8 486703. 2540.43   2
  -3  -3  -8 488647. 2146.78   1
   3  -3  -8 484962. 2505.61   1
  -3   3   8 481280. 2093.91   2
   3  -3  10 28555.6 489.209   3
   3  -3 -10 28595.6 499.392   3
   3  -3  10 28195.8 716.336   2
   3  -3 -10 25773.6 676.996   1
  -3  -3 -10 27288.8 608.068   1
   3   3  10 28187.6 725.995   2
  -3   3  10 26835.5 604.875   2
   3   3 -10 27499.5 697.439   1
  -3  -3 -12 3608.37 307.601   1
   3  -3 -12 3501.97 349.563   1
  -3   3  12 3447.22 313.423   2
   3  -3  12 3480.13 196.977   3
   3   3 -12 3486.33 360.036   1
   3   3  12 3525.69 353.859   2
   3  -3  12 3193.07 357.003   2
   3  -3 -12 3434.33 194.548   3
   3  -3 -14 46075.6 996.566   1
  -3  -3 -14 47944.3 942.765   1
   3  -3  14 46123.6 1051.54   2
   3   3 -14 45562.8 993.927   1
  -3   3  14 46909.2 952.289   2
   3   3  14 46083.1 1048.10   2
  -3   3 -16 45439.9 1041.46   1
  -3   3  16 43580.0 1003.85   2
   3  -3 -16 42692.9 1021.48   1
   3   3  16 43753.3 1070.90   2
  -3  -3  16 44241.1 1051.87   2
   3  -3  16 44946.5 1119.45   2
   3   3 -16 43580.8 1049.95   1
  -3  -3 -16 44198.1 986.188   1
   3  -3 -18 76979.5 1466.34   1
  -3  -3  18 79507.7 1512.62   2
  -3   3 -18 81278.9 1459.69   1
   3   3 -18 81180.9 1514.45   1
   3  -3  18 81403.2 1590.53   2
  -3   3  18 77293.9 1401.44   2
   3   3  18 78728.2 1529.29   2
  -3  -3 -18 75856.5 1378.27   1
  -3   3 -20 16727.6 789.896   1
   3   3  20 16484.1 821.090   2
  -3   3  20 16553.1 754.424   2
  -3  -3  20 15499.2 772.438   2
   3  -3 -20 15458.0 764.988   1
   3  -3  20 16955.6 851.751   2
   3   3 -20 17419.7 807.711   1
  -3  -3 -20 16476.1 735.597   1
  -3   3 -22 10592.3 674.447   1
   3   3 -22 9959.42 668.958   1
  -3  -3 -22 10683.2 656.238   1
   3  -3  22 10566.8 741.278   2
  -3   3  22 9913.37 652.330   2
   3   3  22 10616.2 711.001   2
   3  -3 -22 11010.0 715.450   1
  -3  -3  22 11559.3 739.884   2
  -3   3  24 48489.1 866.350   7
  -3   3 -24 50005.0 1411.82   1
   3   3 -24 50316.0 1448.24   1
   3  -3  24 51853.4 1574.94   2
  -3   3  24 50638.1 1457.40   2
   3  -3 -24 53259.0 1476.47   1
   3   3  24 49662.1 873.702   7
  -3  -3  24 49408.2 928.328   7
   3  -3  24 51902.4 947.267   7
   3   3  24 51155.3 959.984   8
  -3  -3  24 51097.0 1536.18   2
   3  -3  24 55184.4 1111.30   8
  -3  -3 -24 51129.6 1396.90   1
   3   3  24 50153.1 1523.89   2
   3  -3 -26 4948.47 600.784   1
   3  -3  26 5578.89 463.909   7
  -3   3 -26 5234.49 620.143   1
   3   3  26 5971.39 442.713   7
   3   3  26 5459.28 466.376   8
  -3  -3 -26 5394.38 621.302   1
  -3   3 -26 5039.10 348.825   5
   3   3 -26 5038.17 370.753   5
  -3   3  26 5466.87 430.024   7
  -3   3  26 5451.31 611.693   2
  -3  -3  26 6069.44 473.700   7
   3  -3  26 5518.38 696.326   2
  -3  -3  26 5227.33 658.869   2
   3  -3  26 5754.10 526.556   8
   3   3 -26 5437.70 639.969   1
   3   3  26 5248.08 628.203   2
   3   3  28 4609.83 450.002   7
   3  -3  28 4447.53 670.796   2
  -3  -3  28 5035.87 474.827   7
   3  -3 -28 4755.81 622.988   1
   3   3  28 5084.40 692.389   2
   3   3 -28 4459.07 636.761   1
   3  -3  28 4962.57 463.241   7
  -3   3 -28 4757.27 364.819   5
  -3  -3 -28 4564.27 594.874   1
   3   3 -28 4673.77 362.909   5
  -3   3  28 5170.10 443.998   7
  -3  -3  28 4309.88 643.571   2
   3   3  28 5471.08 516.739   8
  -3   3 -28 4587.44 622.941   1
  -3  -3  30 1378.30 562.511   2
  -3  -3  30 1866.16 426.053   7
   3  -3  30 1459.27 584.489   2
   3  -3  30 1508.27 440.143   7
  -3   3  30 1491.82 412.693   7
   3   3  30 1555.80 563.660   2
  -3   3 -30 1714.38 318.300   5
   3   3  30 1478.30 455.539   8
  -3   3 -30 1653.71 518.136   1
   3   3  30 1592.54 410.877   7
   3   3 -30 1143.87 505.406   1
   3   3 -30 2003.23 342.000   5
   3   3  32 3269.42 549.370   8
  -3   3 -32 3957.16 386.306   5
  -3   3  32 4054.68 510.751   7
   3  -3  32 3617.76 502.246   7
  -3  -3  32 3566.32 518.153   7
   3   3  32 4150.08 502.615   7
   3   3 -32 4012.59 402.377   5
   3   3  34 447.449 440.859   7
  -3   3 -34 233.620 320.197   5
   3   3 -34-6.17013 333.068   5
  -3   3  34 214.184 425.605   7
   3  -3  34 125.768 465.661   7
  -3  -3  34 213.673 449.859   7
   3  -3  36-647.626 492.076   7
  -3   3  36-622.706 483.625   7
   3   3 -36-356.083 334.920   5
   3   3 -36-382.855 287.354   4
  -3  -3  36-654.612 479.488   7
   3   3  36-322.879 453.989   7
   3  -3 -36-398.177 354.844   5
  -3   3 -36-155.033 319.474   5
  -3  -3 -36-183.358 335.839   5
   3   3  38 1074.12 456.829   7
   3  -3  38 1419.15 465.744   7
  -3   3 -38 1529.62 349.744   5
  -3   3  38 1402.71 479.051   7
   3   3 -38 1827.83 320.493   4
   3   3 -38 1573.70 356.157   5
  -3  -3 -38 1462.53 330.240   5
  -3  -3  38 880.964 456.360   7
   3  -3 -38 1351.56 352.110   5
   3   3  40-59.8844 395.581   7
  -3   3  40 79.3754 434.516   7
   3  -3 -40 115.257 313.175   5
  -3   3 -40 406.632 282.458   4
   3  -3  40 363.060 404.536   7
  -3  -3 -40 286.682 303.397   5
   3   3 -40 20.1535 307.339   5
   3   3 -40-36.3948 253.084   4
  -3  -3  40-157.066 442.850   7
   3   3  42 700.058 398.330   7
  -3   3  42 398.268 406.595   7
   3   3 -42 512.424 282.807   5
   3  -3 -42 563.666 299.052   5
   3  -3  42 659.192 383.452   7
   3  -3 -44 770.735 260.699   5
  -3   3  44 418.732 369.550   7
   3   3  44 355.221 331.527   7
   4   0   0 999999. 1900.62   2
   4   0   0 964766. 2573.45   3
   4   0  -2 729346. 2230.89   3
   4   0   2 726340. 2248.41   3
   4   0  -2 732321. 1925.94   1
   4   0   2 733037. 2065.93   2
   4   0   4 100162. 849.935   3
   4   0   4 97893.4 910.401   2
   4   0  -4 96415.4 859.131   1
   4   0  -4 97367.3 833.761   3
   0   4   6 691549. 2568.09   2
   4   0   6 693936. 2255.70   3
   4   0   6 690598. 2720.76   2
   4   0  -6 683190. 2604.71   1
  -4   0  -8 47924.5 694.061   1
   0   4   8 49300.9 792.596   2
   4   0  -8 49068.0 616.155   3
   4   0   8 49014.5 835.242   2
   0  -4  -8 47411.1 780.566   1
   4   0   8 50241.3 623.841   3
   4   0  -8 47733.4 796.507   1
  -4   0  10 653099. 2786.81   2
  -4   0 -10 638784. 2783.45   1
   4   0  10 624166. 3168.01   2
   4   0 -10 618877. 3036.19   1
   4   0  10 639491. 2143.38   3
   0  -4 -10 635634. 3013.66   1
   0   4  10 655558. 3085.85   2
   0  -4 -12 569.036 146.893   3
  -4   0  12 507.183 225.770   2
   0  -4  12 485.370 138.124   3
   0   4  12 304.453 266.034   2
   0  -4 -12 469.772 264.923   1
   4   0 -12 390.581 268.425   1
  -4   0 -12 516.064 256.231   1
   4   0  12 446.510 283.914   2
   0  -4 -14 6119.29 431.747   1
  -4   0  14 6248.34 406.459   2
   4   0 -14 6263.15 437.985   1
   4   0  14 6446.33 461.185   2
  -4   0 -14 6808.12 418.073   1
   0   4  14 5566.34 416.566   2
   4   0 -16 28232.3 849.760   1
   0  -4  16 30172.4 913.577   2
  -4   0  16 31047.2 861.855   2
   0   4  16 29369.3 870.724   2
   0  -4 -16 29812.2 847.138   1
  -4   0 -16 30280.8 820.012   1
   4   0  16 29192.1 918.466   2
   0   4 -16 28745.9 863.360   1
   0  -4  18 43744.1 1195.03   2
  -4   0 -18 39939.1 1026.95   1
   0   4 -18 43394.8 1126.96   1
   0  -4 -18 41598.9 1086.10   1
   4   0  18 40670.9 1167.25   2
   4   0 -18 40446.9 1107.53   1
  -4   0  18 40988.3 1056.40   2
   0   4  18 39788.7 1093.25   2
   0  -4 -20 11541.7 677.748   1
   4   0 -20 11479.4 696.831   1
   0   4  20 12011.4 692.447   2
   0  -4  20 11691.2 725.093   2
  -4   0 -20 12266.6 654.889   1
   0   4 -20 12326.7 697.938   1
  -4   0  20 12245.1 688.799   2
   4   0  20 11468.4 733.890   2
   0   4 -22 5901.58 551.328   1
   4   0  22 6340.00 605.394   2
   0   4  22 6550.73 593.665   2
  -4   0  22 5416.27 518.140   2
   0  -4  22 6335.85 611.480   2
   4   0 -22 6045.09 549.850   1
   0  -4 -22 6466.49 576.550   1
  -4   0 -22 5897.13 529.506   1
   0  -4  24 34031.1 1275.84   2
   4   0 -24 31327.6 1161.80   1
  -4   0 -24 31300.8 1107.52   1
   0   4 -24 27759.7 608.722   5
   0  -4 -24 31309.0 1141.10   1
   4   0  24 34215.3 823.050   8
   0  -4  24 33216.6 784.424   7
   4   0  24 30675.1 1224.38   2
  -4   0  24 30570.4 716.013   7
   4   0  24 30124.2 744.903   7
   0   4  24 32965.4 712.761   7
   0   4  24 31206.0 1178.22   2
  -4   0  24 31387.9 1180.54   2
   0   4 -24 30750.1 1150.00   1
   0  -4 -26-358.687 448.226   1
   4   0 -26-181.445 457.478   1
  -4   0  26-849.374 382.109   7
   0   4  26 289.750 413.075   8
   0   4  26 206.078 448.330   2
  -4   0  26-45.7712 447.100   2
   4   0  26-605.037 416.958   8
   4   0  26-631.950 527.925   2
   4   0  26-785.308 383.363   7
   0   4 -26-447.669 464.712   1
   0   4 -26-174.521 272.397   5
   0  -4  26-77.4837 469.325   2
  -4   0 -26-323.074 430.422   1
   0  -4  26-157.289 359.498   7
   0   4  26-279.069 331.180   7
   0   4  28 24933.8 1238.43   2
   4   0 -28 26096.6 1210.57   1
   4   0  28 24224.6 1269.75   2
   4   0  28 26218.3 789.199   7
   0   4 -28 24287.4 1192.96   1
   4   0  28 28293.0 900.125   8
  -4   0  28 28499.3 785.690   7
   0   4 -28 27559.7 672.714   5
   0   4  28 30365.6 889.354   8
   0  -4  28 27513.6 801.344   7
  -4   0 -28 22841.5 1112.54   1
   0   4  28 28120.3 759.562   7
   0  -4  28 24170.5 1257.16   2
   4   0  30 4720.50 489.664   7
   0   4 -30 3882.11 375.575   5
   0  -4  30 3655.31 699.351   2
   0   4  30 2954.47 617.758   2
  -4   0  30 4542.20 495.809   7
   4   0 -30 4128.42 678.423   1
   0   4  30 4099.44 470.622   7
   0   4  30 4343.71 544.571   8
   0  -4  30 3627.83 478.540   7
   4   0  30 4425.55 574.563   8
   0   4 -30 3591.62 635.882   1
   4   0  30 4273.08 742.734   2
  -4   0 -30 3668.49 606.608   1
   4   0  32 5915.11 547.391   7
  -4   0  32 6104.92 545.538   7
   4   0 -32 5044.27 400.703   4
   0  -4  32 5653.80 559.816   7
   4   0 -32 5174.65 423.319   5
   0   4  32 5235.11 615.411   8
   0   4  32 6325.21 550.878   7
  -4   0 -32 5544.23 413.364   5
   0   4 -32 5429.27 423.196   5
   4   0  34 2462.60 483.204   7
   0  -4  34 1644.11 469.328   7
  -4   0  34 3069.00 499.370   7
   4   0 -34 2632.68 330.690   4
   0   4 -34 2203.26 360.572   5
   0   4  34 2170.66 482.817   7
  -4   0 -34 2604.64 373.646   5
   4   0 -34 2729.81 387.117   5
   4   0 -36-425.013 335.678   5
   4   0  36-123.364 432.514   7
  -4   0 -36 70.9023 320.982   5
   0   4 -36-113.181 314.932   5
   0   4  36-104.292 435.801   7
  -4   0  36 47.5348 463.810   7
  -4   0 -38 3042.49 359.469   5
   4   0 -38 2967.88 379.555   5
   0   4 -38 3517.54 370.226   4
  -4   0  38 2041.04 488.258   7
   0  -4  38 2559.35 477.203   7
   4   0  38 3070.45 503.773   7
   0  -4 -38 2925.42 378.887   5
   0   4 -38 3057.91 385.542   5
   0   4  38 3328.47 511.128   7
  -4   0  40 172.950 429.192   7
   0   4  40 836.439 429.593   7
   0   4 -40 850.450 285.153   4
   4   0 -40 621.874 313.390   5
   0  -4 -40 212.480 301.895   5
   0   4 -40 690.284 313.051   5
   0  -4  40 426.475 424.417   7
   4   0  40 419.034 414.936   7
   0  -4 -42 390.174 300.896   5
   0   4 -42 246.986 272.547   5
   4   0 -42 565.192 290.697   5
  -4   0  42 699.770 423.866   7
   0   4 -42 14.1910 237.028   4
   0   4  42 1132.25 426.873   7
   4   0  42 281.797 385.385   7
   0  -4 -44 440.944 239.420   5
   4   0  44 89.9381 309.827   7
   0   4  44 724.580 350.489   7
   4   0 -44 231.626 251.008   5
  -4   1  43 477.414 403.863   7
   4  -1  43 390.144 353.533   7
   1  -4 -43 681.004 269.740   5
   1   4  43 654.326 364.820   7
   4   1 -43 725.752 278.847   5
  -1  -4  41-221.480 409.235   7
   4  -1  41 181.870 383.985   7
   4   1 -41 256.117 300.359   5
  -1   4 -41 246.853 291.791   5
  -1   4 -41 420.823 259.116   4
  -4   1  41 169.477 420.223   7
   1  -4 -41-65.4253 301.027   5
   1   4  41 349.487 401.056   7
  -1  -4  39-297.711 432.272   7
   4   1 -39-225.752 327.420   5
  -4   1  39-101.835 454.845   7
  -1   4 -39-228.062 313.208   5
   1  -4 -39-82.8149 307.757   5
   4  -1  39-568.681 426.393   7
  -1   4 -39 359.387 279.183   4
   1   4  39-44.5416 418.321   7
  -1  -4  37 301.302 445.502   7
  -4   1  37 99.9633 450.790   7
   4  -1  37-270.423 457.257   7
   1   4  37 74.4276 421.896   7
   4   1 -37-488.467 339.466   5
  -1   4 -37 107.739 312.785   5
   1  -4 -37 8.37115 324.951   5
  -4  -1 -37-73.5658 324.144   5
   4   1 -37-74.0319 284.391   4
  -4   1  35 596.744 454.066   7
   4  -1  35 886.800 474.672   7
  -4  -1 -35 558.180 332.612   5
  -1   4 -35 74.7113 314.091   5
   1   4  35-212.778 445.024   7
  -1  -4  35-323.949 494.477   7
   4   1 -35 729.667 300.876   4
   4   1 -35 724.852 350.079   5
  -1  -4  33-123.551 441.806   7
   1   4  33-1241.03 556.619   8
  -1   4 -33 165.620 311.715   5
  -4  -1 -33 263.746 331.621   5
   1   4  33 544.162 448.970   7
   4   1 -33 152.150 330.238   5
   4   1 -33 27.0207 265.181   4
  -4   1  33 205.117 456.137   7
   4  -1  33 183.115 441.045   7
  -1  -4  31-27.9777 493.941   2
   1   4  31-597.619 495.205   8
  -1   4 -31 28.0850 304.214   5
  -1   4 -31-260.436 519.186   1
   4   1 -31 188.239 323.215   5
   4  -1  31 76.1896 526.465   2
   4   1 -31 227.143 476.084   1
  -1  -4  31-280.817 429.932   7
  -4   1  31 45.0466 399.630   7
   1   4  31-78.6676 527.609   2
   1   4  31-1072.66 426.751   7
   4  -1  31 392.258 416.173   7
  -1   4 -29 1270.90 519.021   1
   4  -1  29 257.406 456.338   8
   4  -1  29 1103.33 557.791   2
   4  -1  29 1433.05 412.711   7
   1   4  29 865.007 497.821   2
  -1  -4  29 1157.71 400.568   7
  -1  -4  29 851.472 506.412   2
   4   1 -29 1544.19 538.183   1
  -4   1  29 1073.78 399.311   7
   1   4  29 1293.37 445.606   8
   1   4  29 653.905 382.862   7
  -1   4 -29 763.676 307.291   5
  -4  -1 -29 731.143 445.326   1
  -1   4 -27 122.587 268.462   5
  -1  -4  27 10.7503 458.368   2
   4  -1  27 260.094 464.273   2
   1   4  27-90.1810 337.610   7
   1   4  27 203.802 383.647   8
  -1  -4  27 102.615 364.601   7
   1  -4 -27-32.8797 444.290   1
  -1   4 -27 72.5539 430.453   1
   4   1 -27 328.915 424.073   1
   4  -1  27-109.518 412.111   8
   4  -1  27 297.564 361.150   7
  -4  -1 -27-4.04842 394.165   1
  -4   1  27 211.759 362.868   7
   1   4  27 163.869 467.504   2
  -1  -4  25-78.1803 458.676   2
  -4   1  25-699.306 380.686   7
  -1   4 -25-635.732 279.860   5
   4  -1  25-654.772 513.359   2
   4  -1  25-745.781 436.301   8
  -1   4 -25-261.133 482.079   1
  -1  -4  25-279.868 360.165   7
  -4  -1 -25-433.504 395.398   1
  -4   1  25-366.369 466.792   2
   4  -1  25-836.144 389.651   7
   1   4  25 70.1671 405.404   2
   1  -4 -25 25.8553 369.660   1
   1   4  25-557.533 390.263   8
   4   1 -25 10.9492 405.045   1
   1   4  25 72.7790 302.446   7
  -4  -1 -23 9696.06 651.166   1
   4  -1  23 9662.12 741.231   2
  -1  -4  23 10051.1 787.172   2
  -1   4 -23 10114.4 705.653   1
  -4   1  23 9607.52 687.808   2
   4   1 -23 9843.70 696.926   1
   1   4  23 9524.81 712.278   2
   1  -4 -23 9937.84 706.734   1
  -1   4 -21 3450.05 491.451   1
   4  -1  21 3707.11 518.218   2
  -4  -1 -21 3606.11 438.474   1
  -4   1  21 3604.57 458.580   2
   1   4  21 3629.35 477.120   2
   1  -4 -21 3783.96 476.312   1
   4   1 -21 3391.01 484.630   1
  -1  -4  21 3788.70 511.392   2
   4  -1  19 39033.3 1151.33   2
  -1  -4  19 37243.6 1126.05   2
   1   4  19 37399.3 1106.24   2
  -1   4 -19 37260.8 1071.96   1
  -4  -1 -19 36750.4 999.304   1
   1  -4 -19 37024.2 1077.41   1
  -4   1  19 36943.2 1036.62   2
   4   1 -19 37779.0 1081.45   1
  -1   4 -17 10271.2 609.493   1
  -4  -1 -17 10362.2 551.022   1
   4  -1  17 9916.84 617.243   2
   4   1 -17 10045.0 591.910   1
   1   4  17 9989.44 607.378   2
  -1  -4  17 10612.6 624.548   2
   1  -4 -17 9730.88 578.232   1
  -4   1  17 9832.77 561.750   2
   1  -4 -15 50365.1 1071.51   1
  -4  -1 -15 51837.2 1009.83   1
  -4   1  15 52891.1 1031.55   2
   4  -1  15 50800.2 1134.32   2
   4   1 -15 49482.2 1069.27   1
   1   4  15 52725.8 1113.74   2
  -4  -1 -13 17834.8 579.489   1
   1  -4 -13 17566.6 621.961   1
  -4   1  13 18486.2 585.377   2
   4  -1  13 18044.3 670.742   2
   4   1 -13 17538.0 630.578   1
   1   4  13 17378.7 620.792   2
   1  -4 -13 16767.3 352.125   3
  -4  -1 -11 368406. 2190.54   1
  -4   1  11 366936. 2183.62   2
   1  -4 -11 377240. 2473.71   1
   1   4  11 364436. 2463.02   2
   4  -1  11 375088. 1640.62   3
   4  -1  11 362437. 2509.64   2
   4   1 -11 354269. 2403.26   1
   1  -4 -11 374630. 1686.14   3
  -4   1   9 485590. 2217.29   2
   4  -1   9 476160. 2637.07   2
   4   1  -9 478757. 2607.16   1
   1   4   9 480382. 2576.80   2
   4  -1   9 488094. 1921.02   3
   1  -4  -9 472930. 2516.44   1
   4   1  -9 489455. 1911.80   3
  -4  -1  -9 484707. 2252.94   1
   4  -1   7 182515. 1204.06   3
   4   1  -7 183589. 1471.99   1
  -4  -1  -7 182091. 1196.37   1
  -4   1   7 180153. 1139.83   2
   1   4   7 175064. 1428.02   2
   1  -4  -7 181163. 1426.85   1
   4   1  -7 181823. 1184.66   3
   4  -1   7 178675. 1497.13   2
  -4  -1  -5 112194. 738.962   1
   4  -1   5 111057. 921.685   3
   4   1  -5 112335. 1010.78   1
   1   4   5 112551. 1033.26   2
   4  -1   5 110046. 1046.71   2
   4   1  -5 115577. 923.481   3
  -4   1   5 112750. 682.229   2
   4  -1   3 14097.4 336.958   2
   4  -1   3 14159.6 340.862   3
   4   1  -3 13945.1 318.219   1
   4   1  -3 13716.4 345.125   3
   4   1  -1 129429. 683.065   1
   4  -1   1 125683. 954.934   3
   4  -1   1 126674. 749.084   2
   4   1  -1 125489. 951.293   3
   4   1   1 128590. 831.679   2
   4   1   1 128007. 958.964   3
   4  -1  -1 128303. 950.467   3
   4   1   3 14649.0 355.077   3
   4   1   3 14489.4 355.611   2
   4  -1  -3 14823.6 342.736   1
   4  -1  -3 14188.0 353.130   3
   4   1   5 121992. 1101.78   2
  -1   4   5 121792. 991.500   2
   4   1   5 121840. 969.684   3
   4  -1  -5 122886. 950.147   3
   4  -1  -5 122130. 1056.10   1
   4   1   7 178857. 1484.27   2
   4   1   7 182972. 1188.84   3
   4  -1  -7 178732. 1171.68   3
   4  -1  -7 181686. 1433.14   1
  -1  -4  -7 184340. 1362.35   1
   4  -1  -9 519654. 2654.50   1
  -1  -4  -9 536737. 2568.83   1
  -1   4   9 535932. 2574.81   2
   4  -1  -9 536036. 1984.01   3
   4   1   9 518312. 2749.10   2
  -1   4  11 342212. 2268.97   2
   4  -1 -11 346266. 1576.08   3
   4   1  11 334726. 2414.40   2
  -1  -4 -11 351569. 2319.04   1
  -4   1 -11 341977. 2188.55   1
   4  -1 -11 327155. 2291.39   1
   1  -4  11 339427. 1569.97   3
  -1  -4 -13 20537.2 648.487   1
  -4   1 -13 21237.7 638.137   1
  -4  -1  13 21728.9 655.526   2
   4  -1 -13 18806.6 360.247   3
   4   1  13 20984.8 701.709   2
   4  -1 -13 20140.9 663.356   1
  -1   4  13 19849.9 638.216   2
  -1  -4 -15 62098.1 1158.47   1
   4  -1 -15 60627.0 1160.43   1
   1  -4  15 64280.1 1267.22   2
   1   4 -15 60712.3 1183.54   1
   4   1  15 62690.8 1239.50   2
  -1   4  15 61489.9 1173.95   2
  -4   1 -15 64432.8 1164.95   1
  -4  -1  15 64174.5 1176.41   2
   1  -4  17 12448.3 672.368   2
   4  -1 -17 11689.3 620.022   1
  -1  -4 -17 11447.4 604.094   1
  -4   1 -17 12164.2 611.619   1
   1   4 -17 12690.4 650.367   1
  -4  -1  17 12159.1 628.345   2
   4   1  17 11982.2 658.802   2
  -1   4  17 12021.6 610.817   2
   4  -1 -19 45848.8 1178.83   1
  -4  -1  19 44742.6 1154.44   2
   1  -4  19 48015.6 1279.19   2
  -1   4  19 45372.6 1173.85   2
  -4   1 -19 45917.7 1126.53   1
   4   1  19 45836.9 1247.09   2
  -1  -4 -19 47586.8 1192.00   1
   1   4 -19 47714.8 1217.50   1
   1  -4  21 3630.14 530.537   2
   1   4 -21 3997.02 492.944   1
  -1  -4 -21 3992.59 485.149   1
  -4  -1  21 3276.93 469.554   2
  -1   4  21 3738.60 482.075   2
  -4   1 -21 3491.66 446.000   1
   4  -1 -21 3760.27 477.451   1
   4   1  21 3616.34 503.840   2
  -1  -4 -23 12272.6 744.782   1
   1  -4  23 12877.3 828.134   2
  -1   4  23 11714.1 764.110   2
   4   1  23 12302.8 813.716   2
  -4   1 -23 12470.5 727.721   1
   4  -1 -23 12202.7 750.144   1
   1   4 -23 12113.8 746.703   1
  -4  -1  23 12798.5 763.847   2
  -1   4  25-251.591 349.194   8
  -1   4  25-114.973 454.166   2
   1   4 -25-363.203 293.489   5
   4  -1 -25-316.374 446.802   1
  -4   1 -25-160.326 424.313   1
  -1   4  25 103.851 302.398   7
   1   4 -25-728.239 481.436   1
   4   1  25-290.149 488.407   2
  -4  -1  25-67.1911 442.726   2
  -1  -4 -25-98.0385 386.210   1
   1  -4  25-310.729 353.529   7
  -4  -1  25-644.184 403.859   7
   4   1  25-693.294 396.758   8
   1  -4  25-162.031 452.552   2
  -1   4  27-4.20014 345.161   7
   1   4 -27 203.079 419.099   1
   1  -4  27-205.628 375.831   7
   1   4 -27 74.1682 278.089   5
  -1  -4 -27-117.143 452.130   1
   4   1  27 196.863 395.523   8
  -4   1 -27 257.886 399.091   1
  -4  -1  27-239.512 486.366   2
   1  -4  27 212.594 465.825   2
  -1   4  27 94.4522 358.369   8
   4  -1 -27-73.1324 449.807   1
  -4  -1  27 285.681 354.850   7
   4   1  27-217.647 466.665   2
  -1   4  27-128.979 439.720   2
   4   1  27 119.848 347.785   7
   4   1  29 1289.05 415.978   7
   4   1  29 869.879 554.624   2
   1   4 -29 790.788 298.744   5
  -4  -1  29 856.105 387.934   7
  -4   1 -29 921.360 471.735   1
  -1   4  29 648.067 415.862   8
   1   4 -29 939.945 499.921   1
   1  -4  29 655.503 400.958   7
  -1   4  29 594.056 456.023   2
  -1   4  29 930.425 376.894   7
   4  -1 -29 551.965 468.706   1
   4   1  29 823.674 438.509   8
   1  -4  29 931.595 549.688   2
   4   1  31 329.134 430.279   7
  -1   4  31-474.527 476.030   8
   1  -4  31-603.955 465.294   7
  -1   4  31 10.1265 434.392   7
   1  -4  31-12.8842 524.068   2
  -4   1 -31 233.629 289.202   5
   4  -1 -31 211.182 272.248   4
   1   4 -31 135.580 487.611   1
   1   4 -31 104.559 329.219   5
   4   1  31 246.197 505.695   2
  -4  -1  31 555.730 433.380   7
   4   1  31-196.346 488.527   8
   4  -1 -31 73.0175 494.559   1
   4  -1 -33-294.736 331.985   5
   1   4 -33-270.989 322.424   5
   1  -4  33-90.9373 438.231   7
  -1   4  33 137.678 417.202   7
   4   1  33 154.811 444.339   7
  -4   1 -33 96.5706 323.223   5
  -4  -1  33 327.386 445.202   7
  -4   1 -35 824.945 319.634   5
   1  -4  35 248.943 473.203   7
   1   4 -35 402.012 321.123   5
  -1   4  35 779.026 449.909   7
  -4  -1  35 773.609 449.450   7
   4  -1 -35 644.277 345.019   5
   4   1  35 989.378 451.891   7
   4   1  37-24.7115 422.077   7
   1  -4  37-602.170 473.860   7
  -1  -4 -37-603.839 322.818   5
  -1   4  37-234.035 458.250   7
  -4   1 -37-129.305 299.184   5
   1   4 -37 246.101 290.496   4
  -4  -1  37-256.464 461.629   7
   4  -1 -37-156.214 337.054   5
   1   4 -37-170.166 324.603   5
  -1  -4 -39 192.195 312.377   5
   1   4 -39 45.6287 294.164   5
   4   1  39-97.0299 427.163   7
  -4  -1  39-218.635 430.585   7
  -1   4  39 303.010 444.201   7
   1  -4  39-438.216 423.819   7
   1   4 -39 150.267 284.964   4
   4  -1 -39-35.8035 312.232   5
   4  -1 -41 346.805 301.932   5
  -4  -1  41 137.467 414.512   7
  -1   4  41 139.920 402.931   7
   1  -4  41 28.2873 413.946   7
   1   4 -41 259.349 265.104   4
  -1  -4 -41-22.0284 291.473   5
   4   1  41 33.1600 394.901   7
   1   4 -41-2.12251 283.419   5
   4   1  43 247.117 346.175   7
  -1   4  43 718.574 375.931   7
  -4  -1  43 545.059 374.708   7
   4  -1 -43 423.219 264.832   5
  -1  -4 -43 696.341 253.257   5
   4   2 -44 117.532 236.920   5
  -4   2  44 33.0039 354.008   7
   2  -4 -44 190.460 252.164   5
   2   4  44 108.861 326.669   7
  -4   2  42 905.164 427.548   7
   2   4  42 509.334 388.539   7
  -2   4 -42 337.559 251.723   4
   4  -2  42 61.2252 375.444   7
   2  -4 -42 484.983 283.460   5
   4   2 -42 791.294 290.472   5
  -2   4 -40 211.138 298.406   5
   4   2 -40 165.786 315.093   5
   2   4  40 246.382 418.257   7
   4  -2  40 334.240 409.725   7
  -4   2  40-152.923 437.419   7
  -2  -4  40-387.801 421.621   7
  -2   4 -40 498.723 294.630   4
   2  -4 -40 82.1366 301.358   5
   4  -2  38-648.686 450.422   7
  -2   4 -38-76.0509 294.446   5
  -4   2  38-917.741 492.820   7
   2  -4 -38-260.769 336.233   5
   4   2 -38-338.310 343.504   5
  -4  -2 -38-378.815 323.002   5
   2   4  38-954.460 428.689   7
  -2  -4  38-73.7146 451.652   7
   4   2 -38-268.488 291.699   4
  -2  -4  36 13.8563 444.810   7
  -4  -2 -36 282.599 318.447   5
   4  -2  36-52.3263 424.892   7
   4   2 -36 172.474 318.934   5
   4   2 -36-57.8491 279.968   4
  -2   4 -36 61.9278 312.685   5
  -4   2  36 372.714 452.554   7
   2   4  36 345.548 437.605   7
  -4  -2 -34-56.6905 314.272   5
  -4   2  34 411.226 437.633   7
   4   2 -34-187.252 335.548   5
  -2   4 -34-144.238 314.928   5
  -2  -4  34-177.590 461.426   7
   4   2 -34 155.504 284.710   4
   2   4  34-44.4267 437.808   7
   2   4  34-1086.94 560.180   8
   4  -2  34 24.2532 441.729   7
   2   4  32-372.969 488.954   8
   2   4  32 544.634 428.777   7
  -2  -4  32 66.5789 437.878   7
  -2   4 -32 176.138 304.472   5
   4   2 -32-85.3257 325.940   5
   4  -2  32-333.091 445.844   7
  -4   2  32 374.608 440.321   7
  -2   4 -30 1133.30 488.601   1
  -4   2  30 1831.63 420.106   7
  -2  -4  30 1158.35 541.861   2
   2   4  30 1755.54 413.322   7
   2   4  30 1149.34 519.279   2
   4  -2  30 1307.62 588.388   2
   4   2 -30 1834.90 340.020   5
  -2   4 -30 1766.34 329.319   5
   4  -2  30 2218.09 448.282   7
   4   2 -30 1828.50 562.869   1
  -2  -4  30 1730.88 433.396   7
   2   4  30 1566.07 467.816   8
  -2  -4  28 1390.37 526.988   2
   4   2 -28 739.010 290.981   5
   2   4  28 1142.75 371.808   7
  -4   2  28 752.332 362.703   7
  -2  -4  28 1251.39 399.415   7
   4   2 -28 999.661 485.722   1
   2   4  28 1819.28 432.490   8
   4  -2  28 1216.46 387.726   7
   4  -2  28 1402.14 546.291   2
  -2   4 -28 1721.60 519.986   1
  -4  -2 -28 1279.77 472.474   1
  -2   4 -28 1447.92 302.060   5
   4  -2  28 339.402 464.921   8
   2   4  28 1385.92 560.609   2
   2  -4 -26 2887.32 558.451   1
  -4  -2 -26 3491.10 537.505   1
  -2   4 -26 3048.61 522.950   1
   4  -2  26 2873.72 580.439   2
  -2  -4  26 2413.84 537.554   2
   4  -2  26 3205.39 407.979   7
  -2   4 -26 2593.44 338.350   5
   2   4  26 2985.08 409.710   8
   4   2 -26 3057.26 522.426   1
  -4   2  26 3417.60 397.704   7
   4  -2  26 3698.27 477.435   8
   2   4  26 2919.83 549.196   2
  -2  -4  26 2880.92 396.062   7
   2   4  26 2758.10 367.018   7
   2   4  24 1899.26 331.661   7
  -2   4 -24 1629.04 446.680   1
   2   4  24 1859.37 491.673   2
  -4   2  24 1053.10 312.509   7
   4  -2  24 600.294 345.403   7
   4   2 -24 2047.59 474.734   1
  -2  -4  24 1673.42 354.660   7
  -4  -2 -24 1806.86 411.310   1
   2  -4 -24 2597.86 475.897   1
   2   4  24 1372.81 333.004   8
   4  -2  24 1772.02 391.759   8
  -4   2  24 1231.61 387.885   2
  -2  -4  24 2145.93 500.285   2
   4  -2  24 1726.12 485.250   2
   4   2 -22 2205.99 473.075   1
  -2  -4  22 2672.87 509.278   2
   2  -4 -22 2614.80 486.498   1
  -4  -2 -22 2249.65 462.407   1
  -2   4 -22 2129.53 499.525   1
   4  -2  22 2089.21 502.325   2
   2   4  22 2256.57 488.260   2
  -4   2  22 2106.90 448.648   2
  -2   4 -20 8401.74 616.044   1
   4  -2  20 8853.14 665.586   2
   4   2 -20 8433.29 611.898   1
   2  -4 -20 7993.18 581.929   1
   2   4  20 8767.07 645.143   2
  -4   2  20 8833.12 587.535   2
  -4  -2 -20 9060.45 569.227   1
  -2  -4  20 8316.57 639.084   2
   2   4  18 2506.62 423.677   2
   2  -4 -18 2215.34 408.320   1
  -4  -2 -18 1969.52 344.014   1
  -4   2  18 2244.23 389.640   2
   4   2 -18 1639.45 379.089   1
   4  -2  18 2021.44 439.920   2
  -2  -4  18 2337.37 427.943   2
  -2   4 -18 2153.57 411.492   1
   4   2 -16 35010.0 955.565   1
   2   4  16 32631.8 949.655   2
  -2  -4  16 32878.2 972.662   2
   2  -4 -16 32931.8 922.603   1
  -4  -2 -16 34293.2 861.309   1
   4  -2  16 33911.4 996.469   2
  -2   4 -16 32259.7 944.396   1
  -4   2  16 34071.0 874.724   2
   2  -4 -14 9001.21 263.014   3
   2  -4 -14 10845.1 546.670   1
  -4  -2 -14 11147.6 490.003   1
  -4   2  14 11173.4 492.424   2
   4   2 -14 10530.5 533.672   1
   4  -2  14 10291.5 557.086   2
   2   4  14 10469.3 543.642   2
  -4  -2 -12 96293.1 1184.41   1
   4   2 -12 97018.7 1344.98   1
  -4   2  12 96504.1 1199.42   2
   2  -4 -12 100029. 1363.62   1
   2  -4 -12 100852. 913.313   3
   4  -2  12 97184.0 876.683   3
   2   4  12 97444.1 1359.64   2
   4  -2  12 94533.5 1378.53   2
   4  -2  10 3254.24 351.754   2
   4  -2  10 3387.48 238.025   3
  -4  -2 -10 3574.56 309.138   1
   2  -4 -10 3379.63 355.880   1
  -4   2  10 3254.43 277.334   2
   2   4  10 3698.30 368.158   2
   4   2 -10 2959.27 329.505   1
   2  -4 -10 3399.06 240.841   3
  -4   2   8 104365. 945.492   2
  -4  -2  -8 106562. 980.446   1
   4  -2   8 104712. 1209.80   2
   2  -4  -8 104582. 969.885   3
   4  -2   8 102912. 932.741   3
   2   4   8 104005. 1209.79   2
   4   2  -8 104666. 1193.06   1
   2  -4  -8 103268. 1167.10   1
  -4  -2  -6 282189. 1305.85   1
  -4   2   6 292786. 1237.72   2
   2   4   6 283794. 1757.15   2
   4  -2   6 282684. 1773.43   2
   4  -2   6 276117. 1504.08   3
   4   2  -6 276969. 1704.40   1
   4   2  -6 292394. 1532.40   3
   4   2  -4 95762.4 878.074   3
   4  -2   4 92174.4 863.345   3
   4  -2   4 93306.5 892.880   2
   2   4   4 96085.0 939.794   2
  -4   2   4 94669.6 470.752   2
   4   2  -4 93804.8 865.602   1
   4   2  -2 55736.0 664.467   3
   4  -2   2 56359.2 664.483   3
   4  -2   2 53512.5 567.406   2
   4  -2   0 30071.4 319.697   2
   4   2   0 31572.6 503.966   3
   4  -2   0 31197.6 497.296   3
   4   2   2 55884.9 642.092   2
   4  -2  -2 56356.2 666.438   3
   4   2   2 57217.6 679.346   3
   4   2   4 100262. 907.842   3
   4   2   4 99628.3 952.140   2
   4  -2  -4 100233. 931.712   1
   4  -2  -4 98371.1 896.843   3
  -2   4   6 288149. 1537.43   2
   4   2   6 281212. 1786.55   2
   4  -2  -6 281439. 1522.58   3
   2  -4   8 95157.7 908.614   3
  -2  -4  -8 97902.4 1040.65   1
   4   2   8 95740.9 1170.05   2
   4  -2  -8 93991.5 900.016   3
   4  -2  -8 93395.0 1115.85   1
  -2   4   8 98761.6 1032.09   2
   4  -2 -10 3190.32 225.525   3
  -2  -4 -10 3678.60 342.081   1
   4  -2 -10 3360.95 344.590   1
   2  -4  10 3561.08 243.845   3
   4   2  10 3397.66 354.421   2
  -2   4  10 3569.12 306.657   2
   4  -2 -12 82661.3 1230.64   1
   4  -2 -12 85466.0 810.533   3
   4   2  12 87446.4 1310.55   2
  -2   4  12 86263.6 1182.88   2
   2  -4  12 84688.5 801.217   3
  -2  -4 -12 87611.1 1201.72   1
  -4   2 -14 11148.4 524.631   1
   4   2  14 11104.6 568.327   2
   2  -4  14 10662.1 578.903   2
   4  -2 -14 10241.6 526.379   1
  -2  -4 -14 10197.9 500.304   1
   2   4 -14 10399.5 537.450   1
   4  -2 -14 8936.52 260.321   3
  -2   4  14 10058.9 489.922   2
  -4  -2  14 10901.7 528.875   2
   4  -2 -16 37252.3 984.670   1
   2  -4  16 38796.1 1063.10   2
  -4   2 -16 39318.2 963.165   1
  -4  -2  16 39014.9 996.377   2
   2   4 -16 39215.5 1007.73   1
  -2  -4 -16 37250.6 935.765   1
  -2   4  16 37284.2 939.233   2
   4   2  16 38431.6 1043.08   2
   2  -4  18 1716.12 422.925   2
   4   2  18 1566.69 412.621   2
   4  -2 -18 1350.49 357.158   1
  -4  -2  18 1266.83 339.924   2
  -4   2 -18 830.118 341.491   1
  -2   4  18 1518.02 355.496   2
  -2  -4 -18 1457.09 349.500   1
   2   4 -18 1771.73 420.749   1
  -2   4  20 10461.7 641.201   2
   4   2  20 10068.8 686.390   2
   4  -2 -20 10554.2 660.249   1
   2  -4  20 10712.6 720.376   2
  -4  -2  20 9933.86 652.614   2
  -4   2 -20 10429.5 632.601   1
  -2  -4 -20 10539.8 641.933   1
   2   4 -20 10507.3 684.491   1
   4  -2 -22 3508.26 523.550   1
  -2  -4 -22 2780.61 483.520   1
  -2   4  22 3152.11 488.978   2
   2  -4  22 3337.66 560.174   2
  -4   2 -22 2809.28 466.521   1
   4   2  22 2505.51 505.148   2
   2   4 -22 2991.68 521.637   1
  -4  -2  22 2809.07 513.154   2
   4   2  24 889.079 359.374   8
  -4  -2  24 2526.39 486.933   2
   2  -4  24 2429.17 527.330   2
   4  -2 -24 2017.47 452.622   1
   2  -4  24 2636.94 393.665   7
   4   2  24 1524.23 323.094   7
  -2   4  24 2454.67 467.111   2
  -4  -2  24 1479.21 320.656   7
   2   4 -24 1490.01 255.065   5
  -4   2 -24 2565.02 457.928   1
  -2   4  24 3320.38 349.466   7
   4   2  24 2000.52 473.780   2
  -2  -4 -24 2384.82 454.731   1
   2   4 -24 1734.65 452.230   1
  -4   2 -26 3007.35 521.063   1
  -2   4  26 2660.53 399.657   8
   2  -4  26 2963.86 586.873   2
   2   4 -26 3183.36 543.990   1
  -2   4  26 2788.59 514.230   2
   2   4 -26 2795.87 315.249   5
  -4  -2  26 3039.26 420.461   7
   4   2  26 3112.38 579.599   2
  -2   4  26 2621.99 370.357   7
  -4  -2  26 2517.61 534.539   2
   4   2  26 2649.39 385.156   7
   4  -2 -26 2687.40 527.458   1
   4   2  26 3873.46 454.847   8
  -2  -4 -26 2584.18 512.145   1
   2  -4  26 3066.15 403.430   7
   4   2  28 678.172 366.113   7
   4   2  28 869.388 496.896   2
  -4   2 -28 1513.01 489.564   1
  -2   4  28 488.779 351.776   7
  -2   4  28 1175.17 430.166   8
  -4   2 -28 863.322 269.095   5
   2  -4  28 930.659 389.198   7
   4  -2 -28 1177.12 491.182   1
   2   4 -28 1119.91 489.411   1
   2   4 -28 1324.43 300.009   5
  -4  -2  28 989.593 491.808   2
   4   2  28 837.474 413.032   8
  -4  -2  28 1062.45 385.902   7
   2  -4  28 967.609 525.246   2
  -2   4  30 1112.95 462.049   8
   4   2  30 1972.64 433.880   7
  -4   2 -30 1348.37 306.488   5
   4   2  30 1801.98 574.791   2
   2  -4  30 1399.51 591.330   2
   4   2  30 1899.14 487.293   8
  -4  -2  30 1954.57 445.801   7
   2  -4  30 1099.51 424.552   7
   4  -2 -30 1315.11 496.321   1
   2   4 -30 1619.60 550.830   1
  -4   2 -30 1327.67 488.354   1
   2   4 -30 1174.41 317.367   5
  -2   4  30 1408.45 409.865   7
   4   2  32-336.722 428.439   7
   4   2  32-808.878 522.658   8
  -4   2 -32 123.492 313.389   5
   2  -4  32-84.3286 432.344   7
  -4  -2  32 149.370 444.697   7
   2   4 -32 345.127 328.131   5
  -2   4  32-167.195 423.293   7
   2  -4  34-638.915 484.275   7
  -2   4  34-685.766 443.320   7
   4   2  34 391.789 439.866   7
  -4   2 -34-71.1817 332.347   5
   2   4 -34-175.942 348.957   5
  -4  -2  34 121.405 470.670   7
   4  -2 -34-36.7689 331.698   5
  -4  -2  36-97.0760 461.607   7
   2   4 -36 254.912 330.198   5
  -2  -4 -36 91.8626 301.081   5
   4  -2 -36-21.7481 348.439   5
  -2   4  36-141.793 451.395   7
   2  -4  36-71.1195 456.917   7
   2   4 -36 349.402 294.370   4
   4   2  36 184.028 434.384   7
  -4   2 -36 333.882 326.072   5
   4   2  38-377.099 440.187   7
   4  -2 -38-220.410 328.772   5
  -2  -4 -38-376.051 336.628   5
   2   4 -38-365.877 309.247   5
   2   4 -38-62.2455 292.841   4
  -4  -2  38-908.878 457.656   7
  -2   4  38-687.473 466.968   7
   2  -4  38-185.341 442.880   7
   2  -4  40-48.0119 409.203   7
  -2  -4 -40-250.451 314.145   5
  -2   4  40 23.5875 415.039   7
   2   4 -40 449.552 267.154   4
   2   4 -40 328.687 305.213   5
   4  -2 -40 148.365 313.580   5
   4   2  40 23.1921 398.581   7
  -4  -2  40 276.444 408.777   7
  -4  -2  42 362.061 412.237   7
  -2   4  42 617.951 418.246   7
   4   2  42 506.506 391.034   7
   4  -2 -42 395.634 288.558   5
   2   4 -42 259.139 269.345   5
  -2  -4 -42 503.173 283.888   5
   4  -2 -44 192.863 249.847   5
   4   2  44 124.412 310.921   7
  -2   4  44-39.5611 341.266   7
   3  -4 -43 976.422 295.596   5
   3   4  43 955.204 376.555   7
   4   3 -43 513.232 264.196   5
  -4   3  43 1026.18 410.955   7
   4  -3  41 322.621 405.255   7
   3  -4 -41 382.115 307.352   5
  -3   4 -41 673.156 271.054   4
  -4   3  41 337.279 437.443   7
   4   3 -41 501.453 300.555   5
   3   4  41 315.539 383.851   7
   4   3 -39 487.988 286.813   4
   3   4  39 827.510 442.016   7
  -3  -4  39 867.974 461.753   7
   3  -4 -39 604.267 318.743   5
  -4   3  39 365.051 440.210   7
   4   3 -39 798.479 335.164   5
  -4  -3 -39 419.200 318.593   5
   4  -3  39 651.144 417.608   7
  -3   4 -37 1066.26 315.780   5
  -4   3  37 509.673 441.838   7
   4   3 -37 1335.82 315.712   4
   3  -4 -37 1100.56 349.421   5
   4   3 -37 958.421 331.332   5
  -3  -4  37 1054.49 448.092   7
   3   4  37 881.260 449.332   7
  -4  -3 -37 1165.87 338.966   5
   4  -3  37 959.910 465.353   7
   3   4  35-109.403 429.149   7
  -3  -4  35-902.716 451.967   7
   4  -3  35-682.054 468.461   7
  -4   3  35-42.1363 431.209   7
  -4  -3 -35-279.354 313.813   5
   4   3 -35-151.153 295.581   4
   4   3 -35 45.6285 329.129   5
  -3   4 -35-208.294 335.908   5
   3   4  33-1128.15 535.127   8
   4   3 -33-135.711 288.781   4
   3   4  33 295.716 434.563   7
  -3   4 -33 143.286 320.137   5
  -4   3  33 292.105 440.901   7
   4  -3  33-51.3524 445.023   7
   4   3 -33-40.9688 323.461   5
  -3  -4  33-135.636 436.143   7
   3   4  31 976.927 463.526   8
  -3   4 -31 911.881 326.697   5
   4  -3  31 1398.78 444.453   7
  -3  -4  31 679.845 434.665   7
   3   4  31 639.149 510.701   2
   4  -3  31 571.705 540.378   2
  -4   3  31 1050.35 425.583   7
   4   3 -31 1024.80 329.040   5
   4   3 -31 269.449 465.284   1
  -3   4 -31 786.697 488.212   1
   3   4  31 455.729 410.071   7
   4   3 -29 3845.64 366.257   5
  -3  -4  29 3676.56 641.632   2
   4  -3  29 3833.37 691.392   2
   3   4  29 4554.76 456.596   7
   4   3 -29 3898.26 646.932   1
  -3   4 -29 3876.54 625.414   1
   3   4  29 5201.28 526.368   8
   3   4  29 3701.64 673.442   2
  -3  -4  29 4558.50 478.178   7
  -4   3  29 3866.08 448.877   7
  -3   4 -29 4042.84 367.933   5
   4  -3  29 4141.95 468.894   7
  -4  -3 -27 224.291 418.107   1
   3   4  27 446.766 336.181   7
  -4   3  27 33.3790 350.464   7
   4   3 -27-208.766 318.022   5
  -3   4 -27 437.691 431.003   1
   4  -3  27 444.345 495.420   2
   3   4  27 105.060 458.738   2
  -3  -4  27 538.846 373.039   7
  -3  -4  27 437.634 456.285   2
   3  -4 -27 68.0898 454.206   1
   4  -3  27 217.108 352.181   7
   4  -3  27-600.077 484.750   8
  -3   4 -27 434.393 266.107   5
   3   4  27 448.221 384.447   8
   4   3 -27 21.2066 449.738   1
   4  -3  25 15680.3 698.007   8
  -4   3  25 14588.7 566.425   7
  -4  -3 -25 13743.7 814.979   1
   3  -4 -25 15124.0 887.559   1
   3   4  25 13321.1 598.313   8
   3   4  25 14461.3 556.027   7
   4  -3  25 12766.3 905.700   2
  -3   4 -25 11497.3 449.838   5
  -3  -4  25 14253.1 927.868   2
   3   4  25 13378.0 887.054   2
  -3  -4  25 14784.8 609.994   7
  -3   4 -25 12554.7 814.187   1
   4   3 -25 13569.3 871.694   1
  -4   3  25 12404.6 809.638   2
   4  -3  25 14157.5 600.520   7
  -3  -4  23 11054.3 800.827   2
  -4  -3 -23 10551.7 717.357   1
   4  -3  23 11523.8 520.839   7
   3  -4 -23 10422.9 733.538   1
   3   4  23 10948.0 472.488   7
   4  -3  23 12360.4 605.567   8
   4   3 -23 10952.5 744.395   1
   3   4  23 10118.9 749.726   2
   4  -3  23 11017.3 804.769   2
  -4   3  23 10334.3 692.066   2
  -3   4 -23 11033.2 738.095   1
  -4   3  21 18850.7 829.286   2
  -3  -4  21 18824.6 883.645   2
   3   4  21 18809.5 898.362   2
  -3   4 -21 19650.4 860.229   1
   4   3 -21 18412.1 846.302   1
  -4  -3 -21 18504.6 800.862   1
   3  -4 -21 18904.1 857.812   1
   4  -3  21 19833.5 926.716   2
  -3   4 -19 56916.6 1340.59   1
   3  -4 -19 56026.4 1318.50   1
  -3  -4  19 57473.6 1391.88   2
  -4   3  19 55302.9 1246.30   2
   3   4  19 56771.5 1383.26   2
   4   3 -19 55773.8 1328.45   1
  -4  -3 -19 55760.5 1238.66   1
   4  -3  19 58556.7 1438.33   2
   3   4  17 9988.55 628.908   2
   4  -3  17 10967.1 659.046   2
  -4   3  17 10188.5 557.505   2
  -4  -3 -17 9675.81 535.073   1
   3  -4 -17 9928.95 595.298   1
  -3  -4  17 10268.8 609.048   2
   4   3 -17 10119.8 617.625   1
  -3   4 -17 10271.4 606.284   1
   4   3 -15 106790. 1567.10   1
   3   4  15 110428. 1618.82   2
  -4   3  15 108233. 1472.23   2
   4  -3  15 110350. 1670.20   2
  -4  -3 -15 109533. 1454.60   1
   3  -4 -15 113617. 1623.64   1
  -4   3  13 54948.9 961.202   2
   4  -3  13 55491.3 1112.37   2
   3  -4 -13 54158.3 1054.79   1
   4  -3  13 51954.0 668.706   3
   4   3 -13 53351.2 1048.14   1
   3  -4 -13 54523.2 710.164   3
  -4  -3 -13 55561.0 964.313   1
   3   4  13 54040.8 1088.94   2
   4   3 -11 6588.01 428.780   1
   3  -4 -11 7432.88 316.492   3
   3  -4 -11 7260.55 444.467   1
   4  -3  11 7090.40 444.039   2
  -4  -3 -11 7188.21 370.252   1
   4  -3  11 7037.44 295.288   3
  -4   3  11 6973.70 358.202   2
   3   4  11 7969.41 463.144   2
   3   4   9 339847. 2278.26   2
   4  -3   9 336660. 1773.29   3
  -4   3   9 339197. 1827.40   2
   4  -3   9 336777. 2265.38   2
   4   3  -9 338839. 2197.71   1
   3  -4  -9 337431. 2218.11   1
  -4  -3  -9 342820. 1882.21   1
   3   4   7 86686.8 1107.08   2
   3  -4  -7 86133.6 918.436   3
  -4  -3  -7 89007.4 861.192   1
  -4   3   7 89660.5 806.880   2
   3  -4  -5 56713.8 738.732   3
   4  -3   5 55890.7 729.194   3
   3   4   5 55394.2 797.491   2
   4  -3   3 114588. 1003.71   3
   3  -4  -3 109334. 1002.70   3
   4  -3   1 24700.6 493.924   3
   3  -4  -1 24480.4 490.431   3
   4  -3  -1 26777.8 505.423   3
   3  -4   1 27132.6 506.154   3
   4   3   3 106067. 979.507   2
   4  -3  -3 106965. 975.956   3
   3  -4   3 109578. 997.294   3
   4  -3  -5 69288.8 808.496   3
   3  -4   5 69426.4 808.932   3
   4   3   5 69902.9 911.264   2
   3  -4   7 77252.8 876.693   3
   4  -3  -7 80933.2 876.645   3
   4   3   7 79383.4 1044.17   2
  -3   4   7 80098.4 844.160   2
   4  -3  -7 78330.2 997.231   1
  -3  -4  -9 331967. 1941.56   1
   4   3   9 329480. 2235.83   2
   3  -4   9 331755. 1767.72   3
   4  -3  -9 326087. 1745.24   3
   4  -3  -9 330114. 2206.98   1
  -3   4   9 332245. 1909.22   2
   3  -4  11 6558.36 292.037   3
   4  -3 -11 6372.25 289.833   3
  -3  -4 -11 7229.33 384.972   1
   4   3  11 6223.90 434.704   2
   4  -3 -11 6866.51 417.604   1
  -3   4  11 7115.49 387.358   2
   3  -4  13 53533.5 1094.43   2
   4  -3 -13 51700.3 683.496   3
   4  -3 -13 48881.7 1006.48   1
  -3   4  13 50833.5 938.433   2
   3  -4  13 46859.8 644.547   3
   3   4 -13 48796.9 1014.56   1
  -3  -4 -13 51293.3 961.145   1
   4   3  13 49846.2 1058.71   2
  -3  -4 -15 106168. 1459.19   1
   4   3  15 104157. 1615.84   2
   3  -4  15 103399. 1627.82   2
  -3   4  15 102598. 1452.60   2
  -4   3 -15 106445. 1506.99   1
   4  -3 -15 101369. 1520.02   1
   3   4 -15 100591. 1537.93   1
  -3  -4 -17 9625.24 556.034   1
  -3   4  17 9654.14 542.391   2
   4   3  17 10850.8 640.874   2
  -4   3 -17 10361.4 585.129   1
   4  -3 -17 9663.73 597.787   1
  -4  -3  17 10622.7 602.083   2
   3  -4  17 10584.8 653.535   2
   3   4 -17 9577.65 614.775   1
  -4   3 -19 48052.8 1228.46   1
  -3   4  19 47155.9 1156.64   2
  -4  -3  19 48113.2 1262.42   2
   4  -3 -19 47697.6 1230.01   1
   3   4 -19 46709.6 1258.41   1
   4   3  19 50017.4 1298.90   2
  -3  -4 -19 48693.0 1200.26   1
   3  -4  19 48911.4 1354.04   2
   3  -4  21 22841.9 999.396   2
   4  -3 -21 23179.5 952.905   1
  -3   4  21 21296.1 890.295   2
   4   3  21 20642.6 935.752   2
  -4  -3  21 22458.6 928.959   2
  -3  -4 -21 21808.4 864.685   1
  -4   3 -21 22368.1 912.531   1
   3   4 -21 22664.4 930.761   1
   4  -3 -23 9085.07 698.661   1
   3  -4  23 10103.6 514.128   7
   4   3  23 10612.7 482.973   7
   3   4 -23 8999.07 685.535   1
  -4  -3  23 9231.36 704.009   2
  -4   3 -23 8507.71 660.951   1
   3  -4  23 9596.67 762.093   2
  -3  -4 -23 8370.96 624.350   1
   4   3  23 8181.71 696.435   2
  -3   4  23 8879.07 673.995   2
   3   4 -25 14070.7 890.908   1
   4   3  25 15272.5 582.900   7
   3  -4  25 13626.2 951.966   2
  -4   3 -25 13338.8 840.297   1
  -4  -3  25 14867.6 913.595   2
   4   3  25 13761.7 896.506   2
  -3   4  25 13719.2 1062.78   2
  -4  -3  25 14167.9 595.607   7
  -3   4  25 14549.4 551.420   7
   3   4 -25 13662.3 490.499   5
  -4   3 -25 11135.1 446.921   5
   3  -4  25 14781.7 607.094   7
  -3  -4 -25 15019.6 855.090   1
   4   3  25 14650.1 619.889   8
   4  -3 -25 14235.4 875.286   1
   4   3  27 648.721 388.656   8
   4   3  27 477.093 345.233   7
   3   4 -27 343.092 280.733   5
  -4   3 -27 216.206 249.380   5
  -4  -3  27 400.376 450.733   2
  -3   4  27 621.993 343.152   7
   3  -4  27 479.030 482.797   2
   3  -4  27 315.890 361.273   7
  -4   3 -27 518.290 417.350   1
   3   4 -27 322.599 437.745   1
   4   3  27 245.720 467.021   2
  -3  -4 -27 370.623 392.000   1
   4  -3 -27 407.151 436.902   1
  -4  -3  27 540.467 388.078   7
   4  -3 -29 4116.31 666.598   1
   3  -4  29 4565.74 484.943   7
  -4   3 -29 3369.65 614.120   1
  -4  -3  29 4437.55 477.820   7
   4   3  29 4552.32 473.505   7
   4   3  29 4769.39 518.378   8
   3   4 -29 4008.07 371.664   5
   3  -4  29 3792.86 679.515   2
   4   3  29 3884.46 678.358   2
  -3   4  29 4049.46 440.726   7
   3   4 -29 3675.69 624.226   1
  -4   3 -29 3638.23 356.776   5
   3   4 -31 1288.05 525.237   1
  -4   3 -31 993.558 492.387   1
   4   3  31 1077.86 539.246   2
   4   3  31 1525.76 440.251   7
  -3   4  31 493.703 439.645   7
   3   4 -31 1293.89 337.071   5
   3  -4  31 1184.73 589.273   2
   4   3  31 790.074 475.317   8
  -4   3 -31 1181.22 331.884   5
   3  -4  31 750.190 425.024   7
  -4  -3  31 972.489 441.917   7
   3  -4  33-282.576 458.522   7
   4   3  33 633.536 438.394   7
  -4  -3  33-108.526 445.413   7
  -4   3 -33 307.834 332.656   5
   4   3  33-868.207 527.265   8
  -3   4  33 469.081 432.547   7
   3   4 -33 16.4704 323.071   5
  -3   4  35-341.547 449.845   7
   4  -3 -35-621.543 353.714   5
   3   4 -35-581.536 343.303   5
   4   3  35-73.4928 437.323   7
  -4   3 -35-497.196 320.940   5
  -4  -3  35-294.950 459.526   7
   3   4 -35-452.727 315.701   4
   3  -4  37 1203.61 448.731   7
  -3  -4 -37 1368.10 324.815   5
   3   4 -37 1467.40 321.648   4
   4  -3 -37 990.703 344.388   5
   3   4 -37 1484.16 339.898   5
  -4  -3  37 451.307 460.204   7
   4   3  37 983.157 434.442   7
  -3   4  37 949.960 465.942   7
  -4  -3  39 585.620 426.510   7
   4   3  39 274.027 432.247   7
   4  -3 -39 913.154 337.773   5
  -3   4  39 206.436 431.346   7
   3   4 -39 590.628 320.358   5
   3   4 -39 711.068 293.908   4
  -3  -4 -39 371.749 314.675   5
   3  -4  39 658.558 428.984   7
  -4  -3  41 95.5606 393.001   7
   4  -3 -41 589.945 304.829   5
   3  -4  41-101.401 384.765   7
   3   4 -41 396.966 297.821   5
  -3  -4 -41 276.000 283.741   5
  -3   4  41 43.2374 423.352   7
   4   3  41 383.159 397.904   7
  -4   3 -41 615.467 258.974   4
   3   4 -41 280.040 260.584   4
   4  -3 -43 1019.69 282.808   5
  -3   4  43 1000.49 402.624   7
   4   3  43 1137.88 368.800   7
   4  -4   0 275917. 1626.25   3
   4  -4   2 195063. 1382.61   3
   4  -4  -2 189324. 1367.05   3
   4  -4  -4 34217.4 619.286   3
   4  -4   4 35798.7 641.606   3
   4  -4   6 164715. 1308.37   3
   4   4   6 157839. 1406.07   2
   4  -4  -8 126005. 1342.96   1
   4   4   8 128430. 1414.03   2
   4  -4  -8 125468. 1163.78   3
  -4   4   8 130749. 1080.71   2
   4  -4   8 126180. 1153.36   3
   4  -4 -10 4530.51 280.327   3
   4  -4  10 4421.99 276.878   3
   4   4  10 4510.91 382.243   2
   4  -4 -10 4384.74 348.440   1
  -4  -4 -10 4622.10 304.667   1
   4  -4  10 4411.35 358.724   2
  -4   4  10 4520.16 293.762   2
   4  -4  12 130691. 1643.16   2
  -4   4  12 133336. 1422.73   2
   4  -4  12 134876. 1196.80   3
  -4  -4 -12 138991. 1477.43   1
   4  -4 -12 133839. 1589.19   1
   4   4  12 137859. 1680.94   2
   4   4 -12 131449. 1574.44   1
   4  -4 -12 135705. 1206.72   3
   4   4  14 15087.4 650.177   2
   4  -4 -14 14454.5 625.984   1
   4   4 -14 14466.6 621.719   1
  -4  -4 -14 14754.2 562.665   1
   4  -4  14 14387.5 648.721   2
   4  -4  14 13704.9 391.609   3
  -4   4  14 14782.7 562.685   2
   4  -4 -14 14273.7 407.826   3
   4   4  16-146.448 389.490   2
   4  -4  16 225.815 383.589   2
  -4  -4 -16 423.815 270.486   1
   4   4 -16 50.5911 353.364   1
   4  -4 -16 690.062 331.648   1
  -4   4  16 389.231 304.450   2
   4  -4 -18 3506.36 462.831   1
   4   4 -18 3622.22 490.945   1
   4  -4  18 4062.59 546.216   2
  -4  -4 -18 3843.90 447.598   1
   4   4  18 3709.73 508.298   2
  -4   4  18 3563.20 419.311   2
  -4   4 -18 3968.29 467.392   1
  -4  -4  18 4043.58 490.314   2
  -4   4  20 17509.9 774.922   2
  -4  -4  20 16861.9 823.969   2
   4  -4  20 17912.7 895.136   2
   4  -4 -20 18012.9 830.513   1
  -4   4 -20 18225.8 824.202   1
   4   4  20 17632.7 876.317   2
  -4  -4 -20 17793.0 758.947   1
   4   4 -20 16858.9 814.202   1
   4   4  22 10626.6 735.906   2
  -4   4  22 10049.0 656.020   2
   4  -4  22 10264.4 764.739   2
  -4  -4 -22 10009.1 649.397   1
  -4   4 -22 10329.5 700.887   1
   4  -4 -22 10246.3 699.914   1
  -4  -4  22 10858.8 732.348   2
   4   4 -22 9776.72 691.170   1
  -4   4 -24 41807.0 1335.77   1
   4   4  24 47879.3 937.489   8
  -4   4  24 46027.4 823.890   7
   4  -4  24 46275.9 1516.02   2
  -4  -4  24 41285.8 898.204   7
  -4   4  24 41252.4 1296.06   2
   4   4 -24 43622.0 1379.89   1
   4  -4  24 45580.1 917.659   7
   4   4 -24 43210.7 773.860   5
   4   4  24 42986.2 1413.99   2
   4  -4  24 49971.4 1082.33   8
   4  -4 -24 41775.3 1352.88   1
   4   4  24 46080.7 870.386   7
  -4  -4 -24 43600.5 1318.52   1
  -4  -4  24 43196.7 1433.52   2
  -4  -4 -26 5.11517 437.448   1
   4   4  26-393.590 389.361   8
   4  -4 -26-43.8102 435.722   1
  -4  -4  26 298.058 368.671   7
  -4   4 -26-110.808 254.813   5
  -4   4  26 374.740 323.089   7
   4   4 -26 206.577 435.702   1
  -4   4 -26-131.520 441.554   1
   4   4 -26-211.757 296.739   5
  -4  -4  26-83.3516 457.192   2
   4   4  26 69.4024 354.817   7
   4  -4  26 391.956 358.078   7
   4   4  26-101.078 482.823   2
   4  -4  26 19.7672 490.686   2
   4   4  28 19170.6 676.929   7
   4   4 -28 17870.0 1052.11   1
  -4   4  28 19186.7 668.461   7
  -4   4 -28 16982.6 563.243   5
  -4  -4  28 16361.1 1037.70   2
   4   4 -28 19405.0 589.929   5
   4   4  28 20054.1 733.950   8
   4   4  28 18864.7 1120.49   2
   4  -4  28 18292.9 708.349   7
  -4  -4  28 18137.1 719.534   7
   4  -4  28 17013.4 1134.24   2
  -4   4 -28 18005.3 1033.80   1
   4  -4  30 3166.81 474.878   7
  -4  -4  30 3102.82 455.796   7
   4   4 -30 3393.14 376.226   5
   4  -4  30 2615.08 651.991   2
   4   4 -30 2811.34 597.043   1
  -4   4  30 2282.20 438.999   7
  -4   4 -30 3013.37 343.391   5
   4   4  30 3009.82 633.141   2
   4   4  30 3764.88 515.119   8
   4   4  30 979.630 411.954   7
  -4   4 -30 2665.70 581.473   1
   4   4  32 970.463 495.126   8
   4  -4  32 997.630 436.039   7
   4   4  32 1320.88 449.723   7
  -4   4 -32 1213.15 473.896   5
   4   4 -32 991.219 338.021   5
  -4   4  32 1205.18 447.054   7
  -4  -4  32 1281.04 457.559   7
   4   4 -34 3741.44 365.118   4
  -4  -4  34 3325.27 505.975   7
  -4   4 -34 3243.54 379.536   5
   4   4  34 2671.04 566.849   8
   4   4 -34 3178.29 406.447   5
  -4   4  34 4628.27 539.063   7
   4  -4  34 3312.11 516.124   7
   4   4  34 3864.85 515.762   7
  -4   4  36 258.515 446.831   7
   4   4 -36 327.609 331.924   5
  -4  -4 -36 138.139 313.924   5
   4  -4  36 188.995 428.150   7
  -4  -4  36-388.254 446.751   7
   4  -4 -36-145.046 335.085   5
   4   4 -36 187.592 280.815   4
   4   4  36 408.669 443.052   7
  -4  -4  38 1366.34 471.544   7
  -4   4  38 1193.87 470.839   7
   4  -4  38 875.578 431.910   7
  -4  -4 -38 1057.55 316.292   5
   4  -4 -38 1457.21 348.449   5
   4   4 -38 1186.21 332.482   5
   4   4  38 1239.49 447.459   7
   4   4 -38 1576.10 316.731   4
  -4  -4  40-46.5038 402.714   7
   4  -4  40-44.9005 423.795   7
   4   4 -40 661.098 315.922   5
   4   4 -40 245.211 269.042   4
  -4   4  40 331.888 438.695   7
   4   4  40-20.6125 403.599   7
   4  -4 -40-92.9620 310.764   5
   4  -4 -42 613.207 289.327   5
   4   4  42 433.013 384.975   7
  -4   4 -42 517.174 257.853   4
   4   4 -42 455.480 277.648   5
  -4   4  42 557.661 425.485   7
  -4   4  44 468.159 345.392   7
   4  -4 -44 384.892 255.359   5
   4   4  44 590.553 322.680   7
   5   0   1 240326. 1423.74   3
   5   0   1 245594. 1172.78   2
   5   0  -1 242039. 1069.72   1
   5   0  -3 26974.6 455.792   1
   5   0   3 27190.8 492.577   2
   5   0   3 27075.3 509.796   3
   5   0  -3 25725.2 499.934   3
   5   0  -5 259530. 1508.55   3
   5   0  -5 256766. 1568.79   1
   5   0   5 258726. 1518.31   3
   5   0   5 256298. 1634.22   2
   5   0  -7 1744.64 235.557   3
   0   5   7 1727.10 268.184   2
   5   0  -7 1942.48 297.923   1
   5   0   7 1748.34 299.369   2
   5   0   7 1749.14 238.458   3
  -5   0  -9 271910. 1692.86   1
   5   0   9 267808. 2046.88   2
   0   5   9 272160. 1944.31   2
   5   0  -9 264085. 1948.75   1
   5   0   9 270935. 1602.71   3
   5   0  -9 272987. 1574.24   3
  -5   0   9 271554. 1655.88   2
  -5   0 -11 57323.4 888.657   1
   0   5  11 58702.6 1002.04   2
   5   0 -11 57521.5 740.753   3
   5   0  11 57592.0 1035.36   2
   5   0  11 58942.8 744.064   3
  -5   0  11 54293.8 867.748   2
   0  -5 -11 56874.4 1000.58   1
   5   0 -11 57033.4 998.938   1
   5   0 -13 6946.55 445.508   1
  -5   0 -13 7864.46 425.825   1
   0  -5 -13 8177.53 323.783   3
  -5   0  13 7531.89 423.226   2
   5   0  13 8135.82 493.239   2
   0  -5 -13 7521.88 445.881   1
   0   5  13 6897.12 433.327   2
   0  -5  13 7642.55 299.783   3
   0  -5 -15 89572.8 1396.87   1
   0   5  15 88618.8 1418.24   2
   5   0  15 86570.2 1477.88   2
  -5   0 -15 88640.8 1317.45   1
  -5   0  15 88449.7 1340.64   2
   5   0 -15 84019.9 1384.25   1
   0   5 -17 89976.3 1558.59   1
  -5   0 -17 87521.8 1401.32   1
   5   0  17 89042.8 1597.05   2
   0  -5  17 94100.3 1653.11   2
   0   5  17 87090.0 1512.92   2
   5   0 -17 89065.4 1522.24   1
   0  -5 -17 87406.8 1475.34   1
  -5   0  17 89564.0 1463.53   2
  -5   0 -19 15349.8 691.846   1
   0   5  19 14903.9 740.500   2
   5   0 -19 14426.9 726.313   1
  -5   0  19 15500.5 693.256   2
   0  -5 -19 14063.1 698.222   1
   5   0  19 15447.1 781.044   2
   0  -5  19 15130.8 787.674   2
   0   5 -19 15436.7 748.102   1
  -5   0 -21 3833.52 460.401   1
   0   5  21 4244.75 540.808   2
   0  -5  21 4124.27 543.552   2
   0   5 -21 4344.62 524.496   1
  -5   0  21 3659.81 463.083   2
   0  -5 -21 4035.45 507.035   1
   5   0 -21 3736.83 481.045   1
   5   0  21 4279.05 550.722   2
   0   5  23 12747.8 467.088   7
  -5   0 -23 13491.9 739.566   1
   0  -5 -23 13522.1 779.570   1
   5   0 -23 13555.3 799.529   1
  -5   0  23 14009.9 777.992   2
   0   5  23 13384.9 791.255   2
   5   0  23 12409.1 506.399   7
   0   5 -23 13386.4 796.352   1
   5   0  23 12950.6 827.390   2
   5   0  23 13364.5 540.944   8
   0  -5  23 14178.3 867.507   2
   0   5  25 2706.73 359.887   8
   0  -5  25 3722.72 584.091   2
  -5   0  25 3018.21 462.753   2
   5   0  25 2995.53 364.779   7
   0   5  25 3997.10 561.732   2
  -5   0 -25 3436.25 480.306   1
   0   5 -25 3370.74 521.146   1
   0  -5  25 3164.36 391.261   7
   5   0  25 2872.16 382.675   8
   0   5 -25 3071.58 302.993   5
   5   0  25 3469.37 542.935   2
   0   5  25 3199.66 349.904   7
   5   0 -25 2999.66 488.899   1
  -5   0  25 1992.78 323.609   7
   5   0  27 622.592 497.181   2
   0   5 -27 540.170 440.738   1
   0  -5  27 792.412 519.735   2
   0   5 -27 849.716 289.310   5
   0   5  27 619.511 475.969   2
   5   0  27 470.501 370.429   7
   5   0  27 541.120 396.218   8
   0   5  27 962.808 363.282   7
   0   5  27 1195.07 402.140   8
  -5   0  27 910.328 375.390   7
   5   0 -27 853.160 469.521   1
   0  -5  27 1092.44 405.145   7
  -5   0 -27 687.188 427.208   1
   0   5  29-815.166 391.070   7
   0   5 -29-769.602 322.358   5
   5   0 -29-272.304 474.988   1
   5   0  29-174.638 510.384   2
   0   5 -29-108.083 477.242   1
   0  -5  29-442.023 438.602   7
   5   0  29-324.574 470.274   8
   0  -5  29-266.731 538.042   2
   0   5  29-572.172 479.398   2
   0   5  29-569.151 464.195   8
   5   0  29-86.6873 396.624   7
  -5   0  29-336.698 397.130   7
   5   0  31 3563.71 497.218   7
  -5   0  31 4034.30 501.473   7
   0   5  31 3270.46 547.066   8
   0  -5  31 2627.27 467.676   7
   0   5 -31 3475.24 378.513   5
   5   0  31 3088.92 679.726   2
   5   0 -31 3553.47 354.347   4
   5   0 -31 3338.72 653.897   1
   5   0  31 2395.07 506.988   8
   0   5 -31 3510.57 623.996   1
   0   5  31 3213.74 461.271   7
  -5   0 -31 3766.30 375.318   5
   0  -5  31 2779.29 643.008   2
   0  -5  33 1166.65 458.179   7
   5   0 -33 1619.08 351.499   5
   0   5  33 2196.92 480.476   7
   0   5 -33 1623.98 347.149   5
   0   5  33 800.923 494.559   8
  -5   0  33 2057.06 471.749   7
  -5   0 -33 1627.70 328.826   5
   5   0  33 2341.21 483.922   7
   5   0 -33 1743.56 313.611   4
   0   5 -35 170.888 307.386   5
   5   0  35-53.6201 442.580   7
   5   0 -35-586.792 348.330   5
   0  -5  35-266.018 474.925   7
  -5   0  35-248.817 466.727   7
   0   5  35-449.158 448.319   7
   0  -5 -37-339.928 314.599   5
   5   0 -37-183.834 339.040   5
   0   5 -37-283.013 304.914   5
  -5   0  37-367.326 446.259   7
   5   0  37-455.575 474.654   7
   0  -5  37-26.9987 443.492   7
   0   5  37-281.965 429.747   7
   0   5 -39 491.054 296.333   4
   0  -5  39-318.871 425.848   7
  -5   0  39-745.227 456.061   7
   0   5  39 68.0610 425.936   7
   0  -5 -39-72.7735 318.985   5
   0   5 -39-120.316 300.819   5
   5   0 -39-117.753 318.232   5
   5   0  39-698.715 432.386   7
   5   0 -41 82.9955 285.183   5
   0   5 -41-206.574 270.481   4
   0   5 -41-137.026 275.859   5
   0  -5 -41-58.6618 299.566   5
   0   5  41-81.8440 398.861   7
  -5   0  41-336.440 415.262   7
   5   0  41-74.3072 384.748   7
   0   5  43 70.8948 362.522   7
   0  -5 -43 214.132 249.070   5
  -5   0  43 150.988 365.899   7
   5   0 -43 195.960 256.177   5
   0   5 -43-27.0028 220.065   4
   5   0  43 127.668 344.609   7
   5   1 -44 49.6924 233.429   5
   1  -5 -44 451.803 240.702   5
   1   5  44 144.367 322.298   7
  -5   1  42 13.0332 400.395   7
   1   5  42 161.781 364.177   7
   5  -1  42-359.618 384.133   7
   5   1 -42 46.6429 267.847   5
  -1   5 -42-130.558 249.987   4
   1  -5 -42-48.5755 275.657   5
  -1   5 -40 855.054 294.943   4
   1  -5 -40 494.210 309.438   5
  -1  -5  40 121.274 413.542   7
  -5   1  40-21.1414 418.906   7
   5  -1  40 238.611 414.153   7
   1   5  40 261.808 426.040   7
  -1   5 -40 284.372 296.540   5
   5   1 -40 412.946 309.609   5
  -1   5 -38-105.059 316.847   5
   1   5  38-149.804 437.769   7
   1  -5 -38-854.747 332.302   5
   5   1 -38-418.722 335.960   5
  -1  -5  38-534.433 462.629   7
  -1  -5  36 623.728 446.669   7
   1   5  36 844.017 464.469   7
  -1   5 -36 440.372 313.714   5
   5   1 -36 117.239 342.486   5
  -5   1  36 298.076 445.456   7
   5   1 -36 240.480 274.828   4
   5  -1  36 145.297 444.130   7
   1   5  34 354.713 439.649   7
   1   5  34-394.736 542.546   8
   5   1 -34 331.695 282.345   4
  -1  -5  34-280.904 491.402   7
  -5  -1 -34 289.306 327.202   5
   5   1 -34 333.653 337.586   5
   5  -1  34 443.410 456.058   7
  -1   5 -34-19.8665 314.133   5
  -5   1  34 699.545 473.798   7
  -5  -1 -32 223.524 320.584   5
  -1   5 -32 376.427 317.351   5
  -5   1  32 627.885 421.073   7
   5   1 -32-112.754 334.870   5
  -1  -5  32 107.935 424.627   7
   1   5  32-360.947 507.181   8
   5   1 -32-51.9553 272.358   4
   5  -1  32-13.3470 426.489   7
  -1  -5  30 302.751 501.889   2
   1   5  30 263.350 394.724   7
   5  -1  30 366.947 419.843   7
  -1   5 -30 240.494 312.991   5
   5   1 -30 477.784 515.101   1
   1   5  30 357.082 451.444   8
   5  -1  30 542.972 556.358   2
   5   1 -30 244.256 267.215   4
   5  -1  30-639.542 509.895   8
  -1  -5  30 129.171 443.815   7
   5   1 -30 200.792 316.576   5
   1   5  30-25.0908 470.147   2
  -5   1  30 629.052 397.945   7
  -1   5 -30 140.020 468.588   1
   1   5  28 686.470 342.211   7
  -1   5 -28 1645.44 508.233   1
  -1  -5  28 1944.56 567.603   2
   1   5  28 1937.59 431.889   8
   1   5  28 1386.23 516.105   2
   5  -1  28 1721.87 468.454   8
   5  -1  28 1302.99 556.538   2
  -5  -1 -28 1399.88 449.561   1
   5  -1  28 1655.88 415.006   7
  -5   1  28 1797.64 399.786   7
   5   1 -28 1609.42 500.165   1
  -1   5 -28 1285.68 296.438   5
  -1  -5  28 1209.80 406.080   7
   5  -1  26 315.882 450.888   2
  -1  -5  26 777.391 379.562   7
  -1   5 -26 476.930 262.685   5
   1   5  26 119.908 311.058   7
  -1   5 -26 28.0741 424.493   1
  -1  -5  26 314.549 458.548   2
   5   1 -26 10.4197 433.818   1
   1   5  26-407.080 388.684   8
   1   5  26 507.243 467.053   2
  -5  -1 -26 209.736 378.306   1
   5  -1  26 151.770 374.256   7
   5  -1  26 364.636 394.121   8
  -5   1  26-32.2660 429.454   7
  -1   5 -24 545.181 280.588   5
  -1   5 -24 831.269 418.055   1
   5   1 -24 1403.81 428.098   1
   5  -1  24 303.975 357.628   7
  -1  -5  24 1212.57 341.933   7
  -5   1  24 886.921 375.599   2
   1  -5 -24 1313.17 406.743   1
  -1  -5  24 1555.39 468.276   2
  -5   1  24 1318.14 336.115   7
   5  -1  24 1226.49 430.126   2
   1   5  24 1054.08 396.783   2
   5  -1  24 1371.70 362.801   8
   1   5  24 33.4895 342.554   8
   1   5  24 1663.82 312.875   7
  -5  -1 -24 1468.89 389.417   1
   1   5  22 42882.6 1289.59   2
   1  -5 -22 43414.5 1260.32   1
   5  -1  22 41974.4 1341.63   2
  -5   1  22 42208.8 1226.27   2
  -5  -1 -22 41264.3 1168.01   1
   5   1 -22 41510.9 1256.97   1
  -1   5 -22 42706.6 1316.22   1
  -1  -5  22 44808.8 1377.19   2
   5   1 -20 8451.09 619.329   1
  -5   1  20 8940.50 585.890   2
  -5  -1 -20 8792.61 559.792   1
  -1  -5  20 8964.60 669.467   2
   5  -1  20 8007.27 638.154   2
   1   5  20 9113.30 632.834   2
   1  -5 -20 8283.01 600.357   1
  -1   5 -20 8657.36 620.001   1
   1  -5 -18 4667.94 470.863   1
  -1  -5  18 5459.06 517.850   2
   5  -1  18 5206.09 537.454   2
  -5  -1 -18 5148.43 451.451   1
   1   5  18 5118.47 494.142   2
   5   1 -18 5257.77 510.722   1
  -1   5 -18 5109.24 498.987   1
  -5   1  18 5221.76 462.814   2
  -5   1  16 161738. 1851.99   2
   1  -5 -16 154063. 1898.75   1
   5  -1  16 157323. 2049.55   2
  -5  -1 -16 160975. 1811.17   1
   1   5  16 159161. 1983.95   2
   1  -5 -14 3931.39 406.352   1
   5   1 -14 3773.21 403.657   1
  -5   1  14 3681.09 356.778   2
   5  -1  14 3556.53 408.144   2
  -5  -1 -14 2960.59 309.883   1
   1  -5 -14 3796.30 238.698   3
   1   5  14 3521.73 395.302   2
   1  -5 -12 66617.0 827.130   3
  -5  -1 -12 62758.9 974.981   1
   1   5  12 64635.0 1121.29   2
   5  -1  12 62282.4 1124.90   2
   5  -1  12 66792.9 789.812   3
   1  -5 -12 63928.3 1090.17   1
  -5   1  12 66280.5 992.815   2
   5   1 -12 63118.4 1102.12   1
   5   1 -10 177967. 1286.73   3
   5  -1  10 177182. 1323.61   3
   1  -5 -10 175303. 1637.81   1
   5   1 -10 173068. 1662.89   1
  -5  -1 -10 172374. 1410.30   1
  -5   1  10 177300. 1402.57   2
  -5   1   8 398767. 1784.59   2
   5  -1   8 393463. 1924.49   3
  -5  -1  -8 402157. 1886.49   1
   1   5   8 396969. 2296.94   2
   5   1  -8 396317. 2290.59   1
   5  -1   8 398827. 2392.57   2
   5  -1   6 52579.7 818.361   2
   5  -1   6 52163.0 724.848   3
   5   1  -6 51700.4 765.086   1
  -5   1   6 52698.5 528.174   2
   5   1  -6 51108.7 702.849   3
  -5  -1  -6 53280.5 568.847   1
   1   5   6 50527.9 779.364   2
  -5  -1  -4 173246. 709.430   1
   5   1  -4 179746. 1287.46   3
   5  -1   4 175411. 1285.25   2
   5  -1   4 179802. 1281.75   3
   5   1  -4 174556. 1203.06   1
   5   1  -2 28963.9 421.121   1
   5  -1   2 30692.7 536.519   3
   5   1  -2 30650.6 545.678   3
   5  -1   2 30400.0 464.065   2
   5   1   0 15062.0 399.717   3
   5   1   0 16670.3 224.773   1
   5  -1   0 16376.1 261.987   2
   5  -1   0 15085.1 385.731   3
   5   1   2 30520.6 495.314   2
   5  -1  -2 31854.3 543.188   3
   5   1   2 31618.0 555.501   3
   5  -1  -4 177554. 1240.38   1
   5   1   4 178905. 1277.89   3
   5   1   4 174114. 1293.35   2
   5  -1  -4 171828. 1249.46   3
   5   1   6 54776.1 824.058   2
   5  -1  -6 53390.5 789.693   1
   5   1   6 53880.7 734.191   3
   5  -1  -6 53125.4 727.142   3
   5  -1  -8 333895. 1756.15   3
   5  -1  -8 334992. 2089.15   1
  -1   5   8 329039. 1996.39   2
   5   1   8 332803. 2174.39   2
   5  -1 -10 145365. 1175.28   3
   5  -1 -10 139120. 1495.24   1
   5   1  10 146254. 1177.75   3
   5   1  10 140005. 1554.56   2
  -1   5  10 147989. 1498.42   2
   1  -5  12 65966.7 801.125   3
  -5  -1  12 66253.8 1033.03   2
   5  -1 -12 65121.1 1102.82   1
   5  -1 -12 67142.9 787.887   3
  -1   5  12 67004.4 1088.23   2
  -5   1 -12 66921.5 1033.31   1
   5   1  12 66430.0 1162.75   2
  -1  -5 -12 66578.7 1090.71   1
   5   1  14 4700.07 445.982   2
   5  -1 -14 4730.71 241.494   3
   5  -1 -14 4413.14 419.559   1
  -5  -1  14 4920.17 395.535   2
  -1   5  14 4623.16 404.276   2
   1  -5  14 4290.51 221.274   3
  -5   1 -14 5077.20 387.474   1
  -1  -5 -14 4931.73 410.913   1
   5  -1 -16 140613. 1843.12   1
  -5  -1  16 141719. 1783.97   2
  -1   5  16 137088. 1793.68   2
   1  -5  16 141739. 1991.46   2
  -1  -5 -16 141603. 1785.72   1
   5   1  16 142038. 1947.68   2
  -5   1 -16 147627. 1805.40   1
   1   5 -16 142049. 1857.16   1
  -5  -1  18 3456.31 411.681   2
   1   5 -18 3837.77 464.237   1
   1  -5  18 3835.96 489.904   2
  -5   1 -18 3264.16 396.299   1
  -1   5  18 3166.18 423.697   2
  -1  -5 -18 3431.97 420.146   1
   5   1  18 3214.03 454.187   2
   5  -1 -18 3319.13 423.716   1
   1  -5  20 7987.21 632.764   2
  -1  -5 -20 7940.74 570.585   1
   5  -1 -20 8110.20 596.507   1
   1   5 -20 7261.53 596.545   1
  -5  -1  20 8317.18 592.854   2
  -5   1 -20 8131.21 559.488   1
  -1   5  20 7671.82 567.729   2
   5   1  20 8157.91 643.506   2
  -1  -5 -22 46222.0 1283.82   1
   1  -5  22 47611.9 1435.23   2
  -5   1 -22 43757.4 1243.49   1
  -1   5  22 44066.8 1317.10   2
   5  -1 -22 45058.3 1308.31   1
  -5  -1  22 45771.9 1297.55   2
   1   5 -22 47295.3 1366.65   1
   5   1  22 44984.3 1378.68   2
  -5  -1  24 1724.66 415.094   2
  -5   1 -24 1629.04 413.058   1
  -1  -5 -24 1853.82 423.639   1
  -1   5  24 1581.83 292.557   7
   5   1  24 1201.04 334.719   8
   5   1  24 843.382 451.453   2
  -5  -1  24 743.153 355.890   7
  -1   5  24 1614.16 449.796   2
   1   5 -24 1353.31 389.897   1
   5   1  24 497.344 382.938   7
   1  -5  24 1827.09 484.641   2
   1   5 -24 700.967 262.608   5
   1  -5  24 1320.17 324.348   7
   1   5 -26 348.081 271.829   5
  -1   5  26-56.3280 424.788   2
  -5   1 -26 198.881 400.950   1
   1  -5  26 194.515 451.483   2
   5   1  26-102.543 488.053   2
   1  -5  26 358.508 360.610   7
  -5  -1  26 77.3348 351.483   7
   5  -1 -26 218.164 425.865   1
  -1   5  26 672.651 338.178   7
   5   1  26 17.5862 381.274   7
  -5  -1  26-149.112 422.903   2
   1   5 -26-187.161 469.535   1
  -1   5  26-75.5485 340.836   8
   5   1  26 748.897 389.276   8
   5  -1 -28 1533.72 502.613   1
   1  -5  28 1515.73 545.922   2
   5   1  28 1971.62 573.854   2
   5   1  28 2448.53 420.957   7
   5   1  28 1807.08 444.775   8
  -5   1 -28 1433.04 463.459   1
  -1   5  28 1618.24 493.786   2
   1  -5  28 2099.70 413.309   7
   1   5 -28 1749.16 314.760   5
  -5  -1  28 1931.41 398.715   7
   5  -1 -28 1206.98 260.204   4
  -1   5  28 1697.27 407.353   8
   1   5 -28 1774.90 540.518   1
  -1   5  28 1579.82 358.936   7
   1  -5  30-283.436 444.443   7
   5   1  30 305.624 527.648   2
  -1   5  30-128.507 439.859   8
  -1   5  30 218.815 371.331   7
   1   5 -30-35.4468 305.296   5
  -5   1 -30 211.866 289.818   5
   5  -1 -30-6.36794 488.110   1
   5  -1 -30 167.441 270.568   4
   5   1  30 314.172 399.977   7
   1  -5  30 208.797 519.096   2
   5   1  30 291.009 463.763   8
  -5  -1  30 304.383 417.575   7
   1   5 -30 263.569 466.327   1
   1   5 -32 0.83431 319.314   5
  -1   5  32-396.447 454.684   7
  -5  -1  32 4.11190 442.136   7
   5   1  32-71.3541 429.591   7
  -5   1 -32-55.4320 311.473   5
   1  -5  32-1306.46 461.614   7
  -1   5  32-912.124 530.051   8
   5   1  32-552.253 549.069   8
   1  -5  34-401.946 502.604   7
   5  -1 -34 361.107 335.656   5
   5   1  34 797.481 442.282   7
  -5  -1  34 656.718 459.428   7
   1   5 -34-14.6654 323.516   5
  -1   5  34 57.1274 425.572   7
   1   5 -36 397.527 315.288   5
  -1   5  36 160.824 428.718   7
  -5  -1  36 326.734 433.683   7
   5   1  36 431.847 439.041   7
   1  -5  36 43.4549 435.047   7
   5  -1 -36-53.7654 342.639   5
  -1   5  38-1253.11 449.520   7
   1   5 -38-305.183 285.958   4
   5  -1 -38-559.606 347.843   5
   1  -5  38-867.400 464.140   7
  -5  -1  38-1108.83 473.335   7
  -1  -5 -38-670.305 340.068   5
   5   1  38-849.056 473.381   7
   1   5 -38-507.521 337.388   5
  -1   5  40 803.504 443.116   7
   5   1  40 392.231 422.880   7
   1   5 -40 666.410 298.160   4
   1  -5  40 270.386 418.803   7
  -5  -1  40 259.608 427.419   7
   1   5 -40 506.703 300.791   5
  -1  -5 -40 938.266 315.553   5
   5  -1 -40 567.525 322.436   5
   5  -1 -42-70.2664 277.790   5
   1   5 -42-116.650 242.341   4
  -1   5  42-104.484 371.233   7
   5   1  42 77.6244 370.053   7
  -1  -5 -42-189.789 287.824   5
  -5  -1  42 30.5483 403.590   7
  -1   5  44 36.5125 333.539   7
   5  -1 -44 215.993 240.787   5
  -1  -5 -44 245.218 212.098   5
   5   1  44-166.934 309.524   7
   2   5  43 43.8734 336.084   7
   2  -5 -43 82.1820 260.008   5
  -2   5 -43 9.91512 211.780   4
  -5   2  43 51.0465 374.651   7
   5   2 -43-89.5440 258.214   5
   2  -5 -41 884.124 302.605   5
   5  -2  41 721.737 395.535   7
  -2   5 -41 1289.01 292.410   4
  -5   2  41 1268.83 444.983   7
   5   2 -41 1198.73 315.685   5
   2   5  41 711.310 409.130   7
   5   2 -39 255.790 316.544   5
   5  -2  39-110.614 431.868   7
  -2   5 -39-113.004 306.607   5
   2   5  39-138.149 409.055   7
   2  -5 -39 2.53078 310.169   5
  -5   2  39 59.5555 444.807   7
   5   2 -39-299.195 261.797   4
  -2  -5  39-566.166 449.902   7
   2   5  37 1330.59 445.229   7
   5   2 -37 1248.77 309.531   4
   2  -5 -37 1223.10 338.044   5
  -2   5 -37 1383.88 346.131   5
   5   2 -37 993.663 336.059   5
  -2  -5  37 1229.45 445.518   7
   5  -2  37 731.117 441.785   7
  -5   2  37 522.810 447.925   7
  -2  -5  35 4917.99 550.898   7
  -5  -2 -35 4840.58 413.184   5
   2   5  35 5150.87 547.706   7
  -2   5 -35 5104.84 417.687   5
  -5   2  35 5272.27 566.539   7
   5   2 -35 5295.02 435.820   5
   5  -2  35 4683.95 553.357   7
   5   2 -35 4666.14 379.631   4
   5   2 -33 1237.65 313.885   4
  -5  -2 -33 1223.10 327.091   5
  -2  -5  33 807.718 454.879   7
   2   5  33 1707.79 457.365   7
   5   2 -33 1525.10 353.952   5
   5  -2  33 1058.96 458.897   7
  -5   2  33 1456.50 473.297   7
  -2   5 -33 1671.32 342.040   5
   2   5  33 716.683 518.452   8
  -2  -5  31 10353.6 623.436   7
  -2   5 -31 6636.78 762.939   1
  -2   5 -31 9918.05 509.349   5
   5   2 -31 8468.03 853.314   1
   5  -2  31 8704.73 905.921   2
   5   2 -31 9832.55 494.715   5
  -2  -5  31 7360.35 853.038   2
   5  -2  31 9887.07 622.832   7
   2   5  31 11327.8 693.547   8
   2   5  31 9716.54 583.036   7
   2   5  31 6052.93 783.941   2
  -5   2  31 10558.9 617.594   7
   5   2 -31 10165.9 478.543   4
  -2   5 -29 7807.52 776.158   1
   5  -2  29 7897.43 550.114   7
   5   2 -29 7723.08 440.811   5
   2   5  29 7177.35 506.636   7
   5  -2  29 7180.61 820.599   2
  -2  -5  29 6682.55 783.440   2
   5  -2  29 6550.74 586.808   8
   2   5  29 8314.38 573.938   8
   5   2 -29 7778.16 784.359   1
   2   5  29 7108.17 770.316   2
  -2  -5  29 7557.84 539.287   7
  -2   5 -29 8157.77 443.594   5
  -5   2  29 7705.91 527.591   7
   5   2 -27 19520.5 1045.38   1
  -2  -5  27 18389.3 692.865   7
   2   5  27 19619.8 639.447   7
  -2   5 -27 17829.9 1007.00   1
   5  -2  27 18388.0 1104.60   2
  -5   2  27 18458.4 657.980   7
   2   5  27 18716.7 702.039   8
  -5  -2 -27 17264.0 936.979   1
   2   5  27 18598.1 1078.85   2
   5  -2  27 19994.1 782.617   8
   5  -2  27 18303.8 680.665   7
  -2   5 -27 17965.3 566.327   5
  -2  -5  27 18529.7 1088.24   2
   5   2 -25 21870.4 1032.42   1
  -5  -2 -25 24279.0 1001.95   1
  -5   2  25 25736.8 675.776   7
   5  -2  25 27715.2 821.417   8
  -2   5 -25 22105.5 577.472   5
  -2  -5  25 26252.1 753.734   7
   2   5  25 25550.8 655.611   7
   5  -2  25 26555.1 739.031   7
  -2   5 -25 22000.2 1035.00   1
   2   5  25 26640.8 750.093   8
   5  -2  25 23009.4 1143.76   2
  -2  -5  25 24502.0 1153.57   2
   2   5  25 24142.3 1131.76   2
   5   2 -23 769.919 407.691   1
   2   5  23 449.488 404.267   2
   2   5  23 551.004 278.883   7
  -5   2  23 252.629 397.119   2
  -5  -2 -23 406.812 349.739   1
  -2  -5  23 848.830 437.743   2
   2  -5 -23 900.750 406.966   1
   5  -2  23 940.275 356.265   8
   5  -2  23 185.996 341.834   7
  -2   5 -23 564.602 381.502   1
   5  -2  23 487.241 425.877   2
   2   5  21 58877.3 1480.56   2
  -2  -5  21 61720.2 1532.27   2
  -5   2  21 58777.1 1373.16   2
  -2   5 -21 59611.9 1449.92   1
   5   2 -21 58440.3 1428.08   1
  -5  -2 -21 58886.8 1331.77   1
   2  -5 -21 60728.1 1453.34   1
   5  -2  21 60640.5 1546.37   2
   2   5  19 958.542 369.225   2
  -5   2  19 922.552 322.415   2
   5   2 -19 810.602 359.247   1
  -5  -2 -19 1119.94 327.308   1
  -2  -5  19 968.800 398.240   2
  -2   5 -19 610.833 360.923   1
   2  -5 -19 351.860 366.987   1
   5  -2  19 938.114 393.495   2
   5   2 -17 11867.6 634.337   1
  -5  -2 -17 13107.3 603.391   1
   5  -2  17 13423.9 717.437   2
   2   5  17 13167.1 675.959   2
  -5   2  17 13532.2 612.637   2
   2  -5 -17 12240.1 649.443   1
   5   2 -15 44685.5 1049.67   1
   2   5  15 46107.6 1090.74   2
  -5   2  15 46353.6 959.917   2
  -5  -2 -15 46353.0 959.392   1
   2  -5 -15 44939.1 1026.64   1
   5  -2  15 44556.9 1095.73   2
   2   5  13 39364.7 928.007   2
  -5   2  13 36778.2 780.662   2
   5  -2  13 36932.1 609.002   3
   5   2 -13 38603.3 902.953   1
   5  -2  13 36387.9 918.365   2
   2  -5 -13 39376.5 645.698   3
  -5  -2 -13 38489.4 796.282   1
   2  -5 -13 38416.1 918.779   1
   5   2 -11 89232.3 1261.78   1
   2  -5 -11 88581.9 1244.41   1
   2  -5 -11 86760.6 968.981   3
  -5  -2 -11 87719.6 1064.88   1
   2   5  11 89054.8 1281.23   2
   5  -2  11 85303.4 1279.40   2
   5  -2  11 88144.4 945.585   3
  -5   2  11 85810.1 1043.94   2
   2   5   9 435909. 2582.41   2
  -5   2   9 438469. 2002.19   2
   5  -2   9 436423. 2642.62   2
   5  -2   9 441015. 2092.55   3
   5   2  -9 447050. 2566.07   1
   2  -5  -9 442095. 2142.50   3
  -5  -2  -9 435618. 2064.30   1
   2   5   7 119045. 1262.15   2
   5   2  -7 120576. 1231.21   1
   5  -2   7 119434. 1274.06   2
   5  -2   7 118686. 1086.30   3
   5   2  -7 121430. 1101.27   3
  -5  -2  -7 122163. 926.273   1
  -5   2   7 122257. 852.841   2
   5  -2   5 81381.0 898.508   3
   5  -2   5 78747.6 924.599   2
   5   2  -5 80916.9 892.317   3
   5   2  -5 80169.2 901.513   1
  -5  -2  -5 80232.3 566.243   1
  -5   2   5 77007.8 459.580   2
   5  -2   3 908268. 2918.27   3
   5   2  -3 901722. 2520.32   1
   5  -2   1 56809.1 557.066   2
   5   2  -1 56335.8 744.502   3
   5   2  -1 57036.6 508.629   1
   5  -2   1 55175.3 731.978   3
   5  -2  -1 67474.4 796.959   3
   5  -2  -1 67973.4 401.899   2
   5   2   1 69315.0 808.718   3
   5   2   3 878928. 2791.08   2
   5  -2  -3 877138. 2860.94   3
   5   2   5 74837.9 867.064   3
   5  -2  -5 74277.7 889.469   1
   5   2   5 75393.8 946.798   2
   5  -2  -5 74085.2 860.187   3
   5   2   7 128179. 1133.26   3
   5   2   7 126546. 1327.21   2
   5  -2  -7 129774. 1142.41   3
  -2   5   7 128079. 1165.77   2
   5  -2  -7 124819. 1278.39   1
   5  -2  -9 521858. 2763.24   1
  -2   5   9 538030. 2584.12   2
   2  -5   9 535076. 2355.00   3
   5   2   9 524432. 2862.29   2
   2  -5  11 104201. 1064.44   3
   5   2  11 102700. 1401.06   2
  -2  -5 -11 107240. 1290.19   1
   5  -2 -11 102589. 1334.26   1
   5  -2 -11 104045. 1023.22   3
   5   2  13 39872.8 955.279   2
  -2   5  13 39794.5 874.425   2
   2  -5  13 38674.7 626.489   3
   5  -2 -13 38219.6 897.026   1
   5  -2 -13 39013.1 626.561   3
  -2  -5 -13 39271.0 873.232   1
   5   2  15 57916.7 1226.44   2
  -5  -2  15 58909.4 1147.81   2
  -2   5  15 58016.5 1137.38   2
  -5   2 -15 59472.8 1129.41   1
   2  -5  15 61206.4 1260.62   2
  -2  -5 -15 57088.6 1124.63   1
   2   5 -15 55797.8 1172.49   1
   5  -2 -15 54653.1 1141.16   1
   2  -5  17 11189.8 674.262   2
  -5  -2  17 10386.6 593.296   2
  -5   2 -17 10697.2 573.789   1
   5   2  17 10524.7 648.690   2
  -2   5  17 10464.0 581.452   2
   5  -2 -17 10241.3 602.086   1
  -2  -5 -17 9967.00 568.974   1
   2   5 -17 10372.8 634.167   1
   2  -5  19 1789.79 428.106   2
   5   2  19 1918.65 421.283   2
  -2   5  19 1981.06 378.444   2
   5  -2 -19 1899.73 405.596   1
   2   5 -19 1883.67 405.992   1
  -2  -5 -19 1440.98 344.970   1
  -5   2 -19 1863.05 370.772   1
  -5  -2  19 1808.98 368.690   2
  -5   2 -21 55616.5 1343.94   1
   5  -2 -21 56123.2 1407.37   1
  -5  -2  21 57663.7 1430.03   2
  -2   5  21 56165.7 1386.47   2
   2  -5  21 60298.2 1563.90   2
  -2  -5 -21 57330.7 1380.09   1
   2   5 -21 57951.7 1455.43   1
   5   2  21 57874.6 1494.20   2
  -2   5  23-3.31170 401.581   2
  -2   5  23 715.336 284.300   7
   5   2  23-375.489 352.619   8
  -5   2 -23 20.0828 371.327   1
   5  -2 -23-90.6295 394.643   1
   5   2  23-49.5999 426.307   2
  -2  -5 -23-304.997 394.652   1
   2  -5  23 366.433 321.478   7
  -5  -2  23 141.675 395.954   2
   5   2  23 50.5530 324.929   7
   2  -5  23-24.4445 455.170   2
   2   5 -23-159.385 435.977   1
  -2   5  25 21752.7 684.493   8
  -2   5  25 24778.0 655.704   7
   5   2  25 25451.8 727.004   8
  -5  -2  25 22855.0 684.755   7
   2  -5  25 24483.4 734.595   7
  -5  -2  25 22251.2 1061.10   2
   2   5 -25 23765.7 607.459   5
   5   2  25 22501.1 1100.91   2
   5   2  25 24950.6 712.239   7
   2   5 -25 21981.8 1034.47   1
   2  -5  25 22280.9 1116.77   2
   5  -2 -25 22423.3 1059.34   1
  -5   2 -25 22476.1 1036.87   1
  -2   5  25 22714.5 1053.89   2
  -2   5  27 16789.6 606.123   7
   2   5 -27 17246.1 988.008   1
   2  -5  27 17839.3 1084.97   2
   5   2  27 17577.3 696.204   8
  -5   2 -27 15770.6 931.251   1
   2  -5  27 16573.9 662.093   7
   5   2  27 15855.5 1021.11   2
  -5   2 -27 13564.5 488.712   5
  -5  -2  27 17458.9 654.400   7
  -2   5  27 14205.5 669.434   8
   5   2  27 15754.4 644.463   7
  -2   5  27 14899.5 918.184   2
   5  -2 -27 16250.6 962.748   1
   2   5 -27 16832.5 555.941   5
   2  -5  29 8564.73 552.314   7
  -2   5  29 7659.51 588.030   8
   5  -2 -29 8290.40 815.851   1
  -5   2 -29 7597.85 425.376   5
   2   5 -29 7692.65 796.766   1
  -2   5  29 8315.98 511.360   7
   2   5 -29 8644.32 455.645   5
   5   2  29 9046.48 558.467   7
   2  -5  29 7775.09 846.963   2
   5   2  29 8832.71 606.129   8
  -5   2 -29 7907.94 736.050   1
  -5  -2  29 8648.69 544.822   7
   5   2  29 7567.62 834.062   2
  -5  -2  31 7471.03 578.709   7
   5   2  31 7876.61 571.346   7
   5   2  31 6484.05 821.562   2
   5   2  31 8279.01 637.594   8
   2  -5  31 5908.22 815.028   2
  -2   5  31 6738.26 596.071   8
  -2   5  31 8061.41 562.442   7
   2   5 -31 6623.01 798.617   1
   2  -5  31 7602.94 574.432   7
   2   5 -31 7822.43 467.651   5
   5   2  33-81.2511 536.943   8
   5   2  33 983.078 461.477   7
  -5  -2  33 928.292 466.630   7
   2   5 -33 900.437 339.714   5
  -2   5  33 430.511 433.568   7
   2  -5  33 148.813 475.702   7
  -5  -2  35 4643.83 544.364   7
   2   5 -35 4372.90 416.859   5
  -2   5  35 3842.19 528.460   7
   5  -2 -35 4399.53 419.349   5
   5   2  35 4609.52 547.380   7
   2  -5  35 4058.76 526.032   7
   2   5 -37 1213.93 332.939   5
  -2  -5 -37 772.552 323.021   5
   5  -2 -37 1129.84 338.872   5
   2   5 -37 1001.54 299.689   4
   5   2  37 404.987 432.125   7
  -2   5  37 573.009 439.889   7
  -5  -2  37 94.3755 431.734   7
   2  -5  37 769.607 429.602   7
   2  -5  39-427.944 421.549   7
  -5  -2  39-12.1295 439.292   7
  -2  -5 -39-190.688 309.771   5
   5   2  39-254.020 422.093   7
   2   5 -39 83.3344 292.352   5
   5  -2 -39-132.240 331.308   5
  -2   5  39-125.001 437.773   7
   2   5 -39 237.926 265.654   4
   5   2  41 885.505 400.343   7
   2   5 -41 915.381 273.126   4
  -2   5  41 1176.97 427.270   7
  -2  -5 -41 698.591 309.839   5
   5  -2 -41 944.628 313.176   5
   2   5 -41 692.472 289.343   5
  -5  -2  41 926.644 421.992   7
   5  -2 -43 73.2355 264.482   5
  -2  -5 -43 38.8678 243.883   5
   5   2  43 49.2745 341.107   7
  -2   5  43 89.2506 356.113   7
   5   3 -42 345.210 270.815   5
  -3   5 -42 507.947 255.483   4
   3   5  42 295.626 358.878   7
  -5   3  42 246.206 409.931   7
   3  -5 -42 217.157 292.524   5
   3  -5 -40-342.410 318.344   5
   5   3 -40 302.788 309.759   5
   5  -3  40-109.720 394.325   7
   3   5  40 204.091 409.806   7
  -5   3  40-323.109 436.593   7
   5   3 -40 131.526 260.633   4
   5   3 -38-5.20428 282.475   4
   3   5  38-271.568 418.011   7
   5   3 -38-100.463 311.827   5
  -3  -5  38-299.746 429.381   7
   5  -3  38 205.073 438.382   7
  -5   3  38-450.936 467.996   7
   3  -5 -38-298.914 324.435   5
   3   5  36 698.521 449.228   7
  -5  -3 -36 224.428 306.773   5
   5   3 -36 118.268 277.296   4
  -3  -5  36 360.660 434.051   7
  -5   3  36 798.623 471.893   7
   5  -3  36-4.49927 448.608   7
  -3   5 -36 333.895 318.533   5
   5   3 -36 223.274 339.140   5
   3   5  34 693.134 454.742   7
  -5   3  34 1052.53 477.896   7
  -3   5 -34 618.191 340.214   5
   5   3 -34 803.142 348.933   5
   3   5  34-1056.94 567.386   8
  -5  -3 -34 379.205 307.209   5
   5  -3  34 569.137 445.369   7
  -3  -5  34 263.328 437.025   7
   5   3 -34 596.115 301.237   4
   5  -3  32 1665.42 454.301   7
  -3   5 -32 2316.90 373.667   5
   3   5  32 1592.60 508.735   8
  -3  -5  32 1934.91 478.969   7
  -5   3  32 2340.64 467.749   7
   5   3 -32 1954.57 360.600   5
   5   3 -32 2168.42 328.171   4
   3   5  32 1093.28 434.145   7
   3   5  30 325.078 442.704   8
   5  -3  30 275.353 403.841   7
  -3   5 -30 195.716 286.457   5
   5  -3  30-79.6171 554.964   2
  -3  -5  30-103.334 466.206   2
  -5   3  30-122.896 425.352   7
   5   3 -30-26.7847 309.278   5
   3   5  30-389.765 516.248   2
   5   3 -30 69.6455 479.772   1
   3   5  30-699.506 442.738   7
  -3   5 -30-81.9611 552.704   1
  -3  -5  30 68.9001 405.498   7
  -3  -5  28 481.018 500.212   2
   5   3 -28 900.184 482.234   1
  -3  -5  28 641.134 386.952   7
   5  -3  28 735.021 531.028   2
  -3   5 -28 681.772 297.330   5
   5   3 -28 237.419 292.879   5
   3   5  28 391.945 359.901   7
   5  -3  28 711.039 404.903   7
  -5   3  28 315.273 356.269   7
  -3   5 -28 1045.31 479.242   1
   3   5  28 1005.15 504.964   2
   3   5  28-86.0168 417.708   8
   5   3 -26 9343.55 771.368   1
  -5  -3 -26 9520.36 701.998   1
   3   5  26 9298.11 790.776   2
   5   3 -26 9467.53 441.914   5
  -3  -5  26 10083.5 828.196   2
   5  -3  26 8913.21 546.740   7
  -3   5 -26 8465.82 425.292   5
  -3   5 -26 9381.92 769.102   1
   5  -3  26 9318.07 835.363   2
   3   5  26 9715.55 495.526   7
  -5   3  26 9601.37 508.263   7
   3   5  26 9246.93 547.312   8
   5  -3  26 8914.16 580.823   8
  -3  -5  26 10097.3 559.178   7
  -3  -5  24 4151.00 584.495   2
   3  -5 -24 3980.98 556.953   1
   5  -3  24 2818.86 566.568   2
  -3  -5  24 2184.08 374.955   7
  -5   3  24 2712.00 347.441   7
   5  -3  24 2660.11 382.877   7
   3   5  24 2043.26 336.362   7
   5  -3  24 2979.34 447.164   8
  -5  -3 -24 3518.03 503.274   1
   3   5  24 2036.40 504.454   2
   5   3 -24 3134.05 541.155   1
   3   5  24 2127.65 370.278   8
  -3   5 -24 2589.36 502.625   1
  -5  -3 -22 3268.68 447.987   1
   5  -3  22 3368.02 556.463   2
  -5   3  22 3158.88 464.610   2
  -3   5 -22 3301.95 523.361   1
   5   3 -22 3740.26 545.705   1
   3  -5 -22 3584.47 530.394   1
  -3  -5  22 3783.47 567.787   2
   3   5  22 3671.83 566.897   2
  -5   3  20 27128.2 915.565   2
   3   5  20 26348.7 1016.79   2
  -3  -5  20 27382.2 1022.65   2
  -5  -3 -20 26916.9 902.679   1
   5  -3  20 27538.1 1050.88   2
   3  -5 -20 25848.8 960.584   1
   5   3 -20 25860.3 964.277   1
  -3   5 -20 27394.5 983.640   1
   5   3 -18 101280. 1694.04   1
   3   5  18 104927. 1777.09   2
  -3   5 -18 106869. 1725.37   1
   5  -3  18 104372. 1828.03   2
   3  -5 -18 102291. 1712.79   1
  -3  -5  18 107763. 1809.88   2
  -5   3  18 103138. 1589.88   2
  -5  -3 -18 101276. 1561.15   1
   5  -3  16 19116.0 797.055   2
   3   5  16 19413.6 774.101   2
  -5   3  16 19668.1 676.711   2
   3  -5 -16 18424.8 747.244   1
  -5  -3 -16 18496.7 670.019   1
   5   3 -16 17978.9 736.543   1
   5  -3  14 15188.5 670.533   2
   5  -3  14 15133.3 427.689   3
  -5  -3 -14 15828.0 578.773   1
   5   3 -14 16493.2 672.617   1
   3  -5 -14 14793.6 631.554   1
  -5   3  14 16196.7 569.487   2
   3  -5 -14 15834.9 439.198   3
   3   5  14 15974.2 670.445   2
  -5   3  12 71453.9 1006.88   2
   5  -3  12 71363.3 1219.37   2
   5   3 -12 72606.7 1184.89   1
   5  -3  12 74546.1 915.332   3
  -5  -3 -12 70349.8 1027.83   1
   3  -5 -12 71326.7 1192.51   1
   3  -5 -12 73788.1 924.668   3
   3   5  12 71686.0 1225.48   2
   5   3 -10 67349.7 1073.63   1
  -5   3  10 67732.5 853.706   2
   3   5  10 68425.8 1138.19   2
   3  -5 -10 66346.8 884.959   3
  -5  -3 -10 67318.1 888.444   1
   5  -3  10 66273.6 855.176   3
   5  -3  10 63820.2 1090.93   2
   5   3  -8 5936.56 372.388   1
   3   5   8 5841.07 396.686   2
   5  -3   8 5444.76 378.716   2
  -5   3   8 6296.00 266.512   2
   3  -5  -8 5839.16 321.894   3
  -5  -3  -8 6014.94 278.112   1
   5  -3   8 5512.17 321.230   3
   5   3  -6 150667. 1323.53   1
   3  -5  -6 154513. 1295.93   3
  -5   3   6 155708. 838.357   2
   5  -3   6 149733. 1370.11   2
   3   5   6 149421. 1384.15   2
   5  -3   6 154006. 1271.10   3
   5  -3   4 209163. 1465.09   3
   5   3  -4 208277. 1464.06   3
   5  -3   4 204883. 1397.50   2
   3  -5  -4 205047. 1461.67   3
   5   3  -2 49592.9 732.773   3
   5  -3   2 50198.5 737.859   3
   5  -3   0 53944.7 750.120   3
   5   3   0 56036.4 754.311   3
   5  -3  -2 53145.5 750.383   3
   5   3   2 54221.1 766.202   3
   3  -5   4 253999. 1635.51   3
   5   3   4 251085. 1634.98   2
   5  -3  -4 251490. 1605.99   3
   3  -5   6 131786. 1203.43   3
   5   3   6 133951. 1316.63   2
   5  -3  -6 133980. 1201.86   3
   5  -3  -6 130665. 1263.62   1
  -3   5   8 4237.06 290.903   2
   5  -3  -8 3825.74 293.561   3
   3  -5   8 3767.33 289.393   3
   5   3   8 4162.34 364.652   2
   5  -3  -8 3150.17 294.576   1
   5  -3 -10 70361.7 1114.76   1
   5   3  10 70798.1 1142.78   2
   5  -3 -10 71884.1 909.881   3
  -3   5  10 73150.8 992.468   2
   3  -5  10 70332.0 923.444   3
   5  -3 -12 76399.7 1213.43   1
   5  -3 -12 77559.6 931.648   3
   3  -5  12 77414.0 934.599   3
   5   3  12 79368.6 1280.21   2
  -3  -5 -12 78348.4 1145.46   1
   5  -3 -14 11247.8 571.430   1
   3  -5  14 12027.7 604.736   2
   5  -3 -14 11126.9 370.927   3
   3  -5  14 10900.1 359.704   3
   3   5 -14 11996.9 574.296   1
  -3   5  14 11592.3 520.111   2
   5   3  14 11822.4 600.899   2
  -3  -5 -14 11860.8 532.066   1
   3  -5  16 20652.4 835.074   2
   3   5 -16 19440.7 762.279   1
   5   3  16 18814.4 778.487   2
  -3  -5 -16 19180.6 705.827   1
   5  -3 -16 18470.6 741.528   1
  -5  -3  16 19422.7 754.726   2
  -5   3 -16 20080.1 738.785   1
  -3   5  16 18807.7 709.623   2
  -5  -3  18 107525. 1735.27   2
   5  -3 -18 105360. 1762.30   1
   5   3  18 106441. 1836.89   2
   3  -5  18 111266. 1884.55   2
  -3  -5 -18 104414. 1616.99   1
  -3   5  18 103063. 1657.06   2
  -5   3 -18 110330. 1687.57   1
   3   5 -18 107622. 1753.60   1
   5  -3 -20 28175.6 1035.12   1
  -5   3 -20 29233.9 1019.86   1
   3   5 -20 27971.1 1031.07   1
   3  -5  20 28765.4 1110.33   2
  -3   5  20 28485.2 973.179   2
  -5  -3  20 29153.1 1039.39   2
   5   3  20 28687.8 1050.66   2
  -3  -5 -20 27712.3 959.179   1
   3  -5  22 3899.79 588.617   2
  -3  -5 -22 4175.35 506.508   1
  -3   5  22 4185.10 534.462   2
   5  -3 -22 3712.55 519.321   1
   5   3  22 4008.49 557.688   2
  -5   3 -22 3727.74 494.400   1
   3   5 -22 3982.94 526.925   1
  -5  -3  22 3831.08 525.540   2
  -3   5  24 2353.25 342.874   7
  -5   3 -24 3202.71 487.310   1
   3   5 -24 1870.82 291.358   5
   5   3  24 2608.53 384.841   8
   5   3  24 2867.88 381.516   7
  -3   5  24 3091.76 513.675   2
   3   5 -24 3047.45 520.576   1
  -5  -3  24 2811.62 536.897   2
  -5  -3  24 2592.42 370.488   7
   3  -5  24 1822.68 367.766   7
   5   3  24 3228.84 560.107   2
   3  -5  24 2804.42 572.479   2
   5  -3 -24 3754.57 564.673   1
  -5   3 -26 10886.3 782.355   1
  -5  -3  26 9688.72 535.745   7
   5   3  26 9796.66 525.180   7
  -5  -3  26 10055.0 796.649   2
   3   5 -26 10548.3 806.604   1
   3  -5  26 10139.6 548.964   7
   5   3  26 9901.66 547.399   8
   3  -5  26 11760.5 899.348   2
   5   3  26 10277.4 824.452   2
  -3   5  26 10182.1 497.367   7
   3   5 -26 10552.5 458.007   5
   5  -3 -26 10841.8 815.318   1
   5   3  28 1048.62 550.132   2
   5   3  28 1219.91 418.752   8
  -5  -3  28 1684.25 418.767   7
  -5   3 -28 1445.04 486.294   1
   5  -3 -28 1117.72 488.687   1
   3  -5  28 1097.92 405.579   7
   5   3  28 942.762 391.744   7
  -3   5  28 259.032 359.091   7
   3   5 -28 1213.52 511.835   1
   3  -5  28 821.582 521.443   2
   3   5 -28 1210.53 308.526   5
   5   3  30 74.8721 398.473   7
  -3   5  30 116.167 389.456   7
   3   5 -30-52.0641 488.249   1
   3  -5  30-178.275 453.973   7
   3   5 -30 63.8962 302.909   5
   3  -5  30-94.2100 558.369   2
  -5  -3  30 16.2846 409.377   7
  -5   3 -30 167.782 435.334   1
   5   3  30 142.318 443.215   8
   5   3  30-163.917 513.748   2
   3   5 -32 2000.89 362.884   5
  -3   5  32 1844.32 460.826   7
   5   3  32 1259.85 501.633   8
  -5  -3  32 1983.63 478.605   7
   3  -5  32 2018.23 483.621   7
   5   3  32 1935.05 458.172   7
  -5  -3  34 388.445 448.275   7
   3  -5  34-341.777 451.118   7
   5   3  34-361.688 561.162   8
  -3   5  34 453.493 446.728   7
   5   3  34 805.165 452.684   7
   3   5 -34 366.228 326.115   5
   5  -3 -36 237.718 326.264   5
   3  -5  36 577.441 445.886   7
  -5  -3  36-497.446 480.085   7
   3   5 -36 402.924 283.289   4
  -3   5  36 958.144 465.912   7
   5   3  36 242.245 442.727   7
   3   5 -36 745.175 341.782   5
  -3   5  38-331.477 457.326   7
   5  -3 -38-177.127 326.144   5
  -3  -5 -38-5.42243 320.041   5
   3   5 -38 116.812 304.104   5
   3  -5  38-749.264 448.547   7
   3   5 -38-94.8780 270.032   4
  -5  -3  38-504.657 438.821   7
   5   3  38-242.046 450.070   7
  -3   5  40-11.6409 423.868   7
   3  -5  40-305.417 403.054   7
  -5  -3  40-240.262 429.376   7
   5   3  40-136.269 413.935   7
   5  -3 -40 42.2209 304.755   5
   3   5 -40-230.655 302.677   5
  -3  -5 -40-370.776 320.797   5
   3   5 -40 170.011 280.973   4
   5   3  42 101.967 370.791   7
  -3   5  42 465.806 405.037   7
  -3  -5 -42 423.994 275.285   5
   3   5 -42 170.908 239.122   4
   5  -3 -42 517.529 293.800   5
   3   5 -42 255.048 265.615   5
   4   5  43 26.7292 325.057   7
  -4   5 -43 335.361 217.320   4
   4  -5 -43 362.831 271.439   5
  -5   4  43 715.344 379.747   7
   4   5  41 292.447 373.356   7
  -4   5 -41 500.706 278.313   4
  -5   4  41 431.376 433.633   7
   5   4 -41-274.826 243.120   4
   4  -5 -41 241.691 296.316   5
   5   4 -41 203.078 295.949   5
  -4  -5  39-432.924 442.530   7
   4  -5 -39-288.316 325.039   5
   4   5  39-81.3051 403.959   7
   5   4 -39-130.230 262.248   4
   5   4 -39 383.092 316.465   5
  -5   4  39 62.3081 420.904   7
   5  -4  39 11.5822 420.876   7
  -4  -5  37-35.3709 415.038   7
   4   5  37 370.715 424.047   7
  -5  -4 -37-39.1451 309.967   5
   5   4 -37 48.9973 267.253   4
   5   4 -37 133.493 322.898   5
   4  -5 -37-186.401 338.901   5
   5  -4  37 60.4948 416.272   7
  -5   4  37 193.243 447.694   7
  -5  -4 -35 256.873 305.468   5
   5  -4  35-200.494 443.787   7
   4   5  35 280.384 422.846   7
  -5   4  35 261.483 453.984   7
   5   4 -35 162.931 286.076   4
  -4  -5  35-235.928 432.121   7
   5   4 -35 276.976 326.118   5
  -4   5 -33 108.087 297.618   5
   4   5  33-590.880 503.400   8
   5   4 -33 427.323 342.119   5
   5   4 -33 61.4646 277.030   4
  -4  -5  33 627.898 438.367   7
   5  -4  33 373.238 441.539   7
   4   5  33 888.105 461.742   7
  -5   4  33 705.493 439.499   7
   4   5  31-60.5711 418.655   7
   4   5  31 217.133 511.284   2
   5  -4  31 156.473 424.132   7
  -4  -5  31 408.084 434.357   7
  -4   5 -31 401.595 301.803   5
   5   4 -31-193.564 332.120   5
  -4   5 -31 383.201 455.277   1
   4   5  31 344.507 438.527   8
  -5   4  31-445.037 436.005   7
  -4  -5  29-251.857 513.504   2
   4   5  29-862.419 428.228   7
   4   5  29-297.406 530.309   2
   5  -4  29-245.729 565.349   2
  -4   5 -29 77.8627 456.665   1
  -4  -5  29-377.077 435.323   7
   5   4 -29-341.062 324.399   5
  -4   5 -29-191.131 307.686   5
  -5   4  29-259.909 409.622   7
   5   4 -29-167.277 499.679   1
   4   5  29-329.805 405.803   8
   5  -4  29-478.460 420.842   7
  -4   5 -27 3006.47 341.987   5
   5  -4  27 3617.55 649.585   2
   5   4 -27 4182.03 622.680   1
  -4  -5  27 3783.24 649.461   2
  -5   4  27 3842.07 414.670   7
   4   5  27 3452.37 419.285   7
   5  -4  27 3737.74 455.159   7
   5   4 -27 3167.45 350.725   5
   4   5  27 4125.75 649.302   2
  -4  -5  27 3656.35 477.666   7
   4   5  27 3584.15 459.474   8
  -4   5 -27 3394.97 587.815   1
   5   4 -25 667.556 260.008   5
  -4  -5  25 422.779 373.603   7
   4   5  25 405.138 439.575   2
  -5  -4 -25 384.615 387.593   1
  -4   5 -25 405.774 266.716   5
   4   5  25-121.298 373.638   8
   5  -4  25-385.076 467.671   8
  -5   4  25 309.731 316.452   7
   5   4 -25 455.130 401.030   1
  -4  -5  25 361.128 435.070   2
   5  -4  25 457.475 364.261   7
   5  -4  25 411.166 452.409   2
  -4   5 -25 516.895 411.928   1
   4   5  25 612.113 332.244   7
  -4   5 -23 889.213 448.782   1
   5   4 -23 956.782 441.632   1
  -5  -4 -23 1138.95 426.045   1
   5   4 -23 1022.69 288.630   5
   5  -4  23 1269.23 525.314   2
  -4  -5  23 1946.91 578.032   2
   4   5  23 1556.67 346.933   7
   4   5  23 570.234 456.016   2
   4  -5 -23 1804.16 502.215   1
   4   5  23 1093.11 352.590   8
   5  -4  23 1901.16 394.787   7
   5  -4  23 1534.69 436.279   8
  -4  -5  21 2549.13 466.935   2
   5   4 -21 2584.96 453.113   1
   4  -5 -21 3006.14 489.007   1
  -4   5 -21 3057.39 467.038   1
   5  -4  21 2504.88 507.162   2
   4   5  21 2889.33 509.213   2
  -5   4  21 2663.52 424.757   2
  -5  -4 -21 2466.09 419.830   1
  -4   5 -19 27193.2 949.196   1
  -4  -5  19 27027.4 975.500   2
   5  -4  19 27479.6 1035.81   2
   4   5  19 26021.5 985.289   2
   4  -5 -19 26668.2 954.879   1
  -5  -4 -19 26107.0 866.052   1
   5   4 -19 24366.4 924.398   1
  -5   4  19 27672.4 896.829   2
  -5  -4 -17 3355.90 402.863   1
   4  -5 -17 3023.22 444.814   1
   5   4 -17 3545.73 501.363   1
   5  -4  17 3842.86 517.552   2
  -5   4  17 3656.68 411.362   2
   4   5  17 3466.75 486.872   2
   4  -5 -15 23849.2 808.416   1
   5  -4  15 23172.9 825.435   2
  -5  -4 -15 24017.8 725.071   1
   5   4 -15 22994.2 806.629   1
  -5   4  15 24072.2 720.374   2
   4  -5 -15 22634.0 531.470   3
   4   5  15 23782.7 838.388   2
   5  -4  13 38760.2 980.569   2
  -5  -4 -13 40725.2 840.736   1
   4   5  13 39172.4 970.982   2
  -5   4  13 41871.4 838.001   2
   5   4 -13 38929.4 940.574   1
   4  -5 -13 37784.1 939.254   1
   5  -4  13 41007.4 717.576   3
   4  -5 -13 41021.7 728.180   3
  -5   4  11 78664.8 1008.49   2
   4  -5 -11 82148.3 1029.15   3
   5   4 -11 78949.3 1212.20   1
   5  -4  11 79944.0 990.318   3
   5  -4  11 79574.6 1272.52   2
  -5  -4 -11 81629.2 1048.07   1
  -5   4   9 31734.4 575.330   2
   4  -5  -9 31642.4 652.843   3
   4   5   9 30793.1 754.021   2
   5  -4   9 31248.8 635.198   3
   5  -4   9 30816.1 753.394   2
   4   5   7 32737.0 731.347   2
   5  -4   7 33875.0 662.438   3
   4  -5  -7 35248.3 676.640   3
   5  -4   5 251411. 1700.11   3
   4  -5  -5 249133. 1698.59   3
   5  -4   3 3550.80 327.883   3
   4  -5  -3 3525.69 315.672   3
   5  -4   1 28778.6 621.708   3
   4  -5  -1 28267.7 604.975   3
   5  -4  -1 27178.6 592.748   3
   4  -5   1 26949.0 594.179   3
   4  -5   3 1569.11 291.637   3
   5  -4  -3 1338.13 274.546   3
   5  -4  -5 280002. 1786.25   3
   4  -5   5 275532. 1763.37   3
   5   4   7 29032.3 688.113   2
   5  -4  -7 30082.8 632.658   3
   4  -5   7 29484.6 624.407   3
   5   4   9 32234.4 778.521   2
   5  -4  -9 30880.2 739.914   1
  -4   5   9 33544.3 627.117   2
   4  -5   9 32540.6 657.092   3
   5  -4  -9 32100.0 657.402   3
   5  -4 -11 78299.1 1200.11   1
   5  -4 -11 80209.2 1008.57   3
  -4   5  11 82579.8 1070.45   2
   4  -5  11 78548.9 991.660   3
   5   4  11 79142.7 1270.18   2
   5  -4 -13 36324.1 907.505   1
   4   5 -13 37032.4 919.713   1
   5  -4 -13 38954.4 700.794   3
   5   4  13 38537.3 976.925   2
  -4   5  13 40145.0 857.269   2
   4  -5  13 39366.2 702.293   3
   4  -5  13 37840.7 965.315   2
  -4  -5 -13 39740.2 852.776   1
   5  -4 -15 24827.4 811.392   1
   5  -4 -15 23088.9 535.269   3
   4   5 -15 24461.3 811.638   1
   4  -5  15 24395.4 867.132   2
  -4   5  15 25438.4 753.037   2
   5   4  15 26034.2 873.666   2
  -4  -5 -15 25909.2 767.403   1
   4   5 -17 3416.34 464.463   1
  -4  -5 -17 3433.13 430.227   1
   5   4  17 3351.14 483.452   2
  -4   5  17 3402.73 427.736   2
  -5  -4  17 3233.79 449.561   2
   5  -4 -17 3431.98 465.328   1
   4  -5  17 4063.83 515.526   2
  -5   4 -17 3613.23 447.625   1
   4  -5  19 27563.7 1044.91   2
  -4   5  19 26632.5 886.500   2
  -4  -5 -19 26818.8 883.064   1
  -5   4 -19 28736.9 957.123   1
   5  -4 -19 26740.2 972.560   1
   5   4  19 27541.7 1020.68   2
   4   5 -19 26594.6 986.101   1
  -5  -4  19 28353.3 996.462   2
  -5   4 -21 1826.72 435.518   1
  -4  -5 -21 1946.64 388.234   1
  -5  -4  21 1998.10 457.548   2
   5  -4 -21 2031.33 440.715   1
   5   4  21 1818.34 457.451   2
   4   5 -21 2334.10 462.685   1
  -4   5  21 1749.93 395.647   2
   4  -5  21 2114.41 483.382   2
  -4   5  23 902.979 319.718   7
   4  -5  23 621.810 362.265   7
   5   4  23 1182.25 358.617   7
  -5  -4  23 674.911 435.865   2
   4   5 -23 439.998 434.327   1
   4   5 -23 403.314 256.565   5
  -5   4 -23 616.454 412.907   1
   5   4  23 723.807 347.971   8
   4  -5  23 1293.67 525.066   2
   5   4  23 626.701 481.446   2
   5  -4 -23 1014.39 486.881   1
  -4   5  23 673.539 424.144   2
   5   4  25 256.559 345.392   7
   4   5 -25 479.963 430.438   1
  -5   4 -25 807.079 419.772   1
  -5  -4  25 948.689 467.208   2
   5  -4 -25 951.630 444.764   1
   4  -5  25 429.043 367.178   7
  -5  -4  25 14.7230 357.234   7
   4  -5  25 986.244 495.300   2
   4   5 -25 464.578 278.433   5
   5   4  25 371.673 353.610   8
  -4   5  25 685.234 318.397   7
   5   4  25 929.100 457.065   2
   4  -5  27 3084.15 650.264   2
  -4   5  27 3556.04 421.480   7
   4   5 -27 3348.50 604.908   1
   5   4  27 3540.27 654.950   2
  -5  -4  27 3673.63 455.459   7
   5   4  27 2837.26 418.746   7
   4   5 -27 3171.83 352.930   5
   4  -5  27 3456.84 451.973   7
  -5  -4  27 3375.26 598.325   2
  -5   4 -27 3742.32 591.438   1
   5   4  27 2966.65 444.475   8
  -5  -4  29-148.902 409.320   7
   5   4  29-23.7602 508.293   2
   4   5 -29-358.786 503.327   1
   4   5 -29-481.866 323.823   5
   5   4  29 49.3434 399.891   8
   4  -5  29-562.296 421.341   7
  -5   4 -29 158.155 410.067   1
   5   4  29-604.953 416.327   7
   4  -5  29-57.4985 543.361   2
   4   5 -31 205.565 321.498   5
   5   4  31 528.351 466.463   8
   5   4  31 184.662 504.212   2
  -4   5  31 32.3894 412.622   7
  -5  -4  31 180.540 452.166   7
   4  -5  31 351.830 424.259   7
   5   4  31 242.474 439.229   7
  -5  -4  33 327.721 443.191   7
   4   5 -33 350.445 347.497   5
  -4   5  33 697.510 455.154   7
   5   4  33 738.231 444.487   7
   4  -5  33-130.116 450.103   7
   5   4  33-271.633 504.893   8
   4  -5  35 256.500 437.516   7
   4   5 -35 602.498 331.269   5
  -4   5  35 864.112 480.907   7
  -5  -4  35-306.143 457.491   7
   4   5 -35 239.938 306.095   4
   5   4  35-247.290 465.179   7
   4  -5  37-157.870 438.056   7
   5   4  37-581.419 436.785   7
   4   5 -37 86.3068 321.886   5
   5  -4 -37-233.237 350.703   5
  -4   5  37-53.2263 453.363   7
  -4  -5 -37-119.292 299.691   5
   4   5 -37-236.806 278.215   4
  -5  -4  37-507.703 464.475   7
  -4  -5 -39-343.519 304.578   5
   5  -4 -39-220.409 336.904   5
  -5  -4  39-203.220 420.040   7
   4   5 -39 132.459 304.424   5
   4   5 -39-82.8288 274.450   4
   4  -5  39-324.628 425.737   7
   5   4  39-151.388 408.466   7
  -4   5  39-4.49610 427.264   7
  -4   5  41 584.478 433.605   7
   4   5 -41 62.3952 284.617   5
   5  -4 -41 210.012 292.836   5
   5   4  41 416.194 382.116   7
   4   5 -41-167.726 250.966   4
   5  -4 -43 230.590 258.689   5
   5   4  43 101.627 332.064   7
  -4   5  43 444.631 382.372   7
   5  -5   0 83301.4 1011.04   3
   5  -5   2 134876. 1312.43   3
   5  -5  -2 135890. 1295.51   3
   5  -5  -4 630233. 2818.89   3
   5  -5   4 641779. 2822.43   3
   5  -5  -6 10581.6 442.553   3
   5  -5   6 10570.2 436.251   3
   5   5   6 10569.5 462.411   2
   5   5   8 77330.7 1120.07   2
   5  -5   8 74677.0 1007.50   3
   5  -5  -8 76635.0 1023.00   3
  -5   5  10 16648.2 471.136   2
   5   5  10 15895.0 601.211   2
   5  -5  10 15569.3 496.009   3
   5  -5 -10 14945.4 507.423   3
   5   5 -12 89640.6 1361.08   1
  -5   5  12 96543.9 1191.67   2
   5  -5  12 92219.4 1436.00   2
   5  -5 -12 95981.2 1158.67   3
   5  -5  12 94020.4 1147.94   3
   5  -5  14 4054.64 297.790   3
  -5  -5 -14 4671.30 371.606   1
  -5   5  14 4740.39 368.689   2
   5  -5 -14 4436.14 420.873   1
   5  -5 -14 4535.18 312.530   3
   5   5 -14 4027.93 411.428   1
   5  -5  14 4308.57 450.077   2
   5   5  14 4766.33 455.020   2
   5   5  16 231700. 2524.99   2
   5  -5 -16 220368. 2402.95   1
   5   5 -16 223705. 2393.53   1
  -5   5  16 216364. 2180.95   2
  -5  -5 -16 223860. 2205.21   1
   5  -5  16 225325. 2525.67   2
  -5   5  18 1062.61 362.048   2
   5   5 -18 1107.25 425.083   1
   5   5  18 852.852 412.182   2
   5  -5  18 801.309 434.399   2
  -5   5 -18 1033.80 386.711   1
   5  -5 -18 782.627 377.350   1
  -5  -5 -18 851.999 337.850   1
   5  -5  20 5621.47 588.059   2
  -5   5  20 5248.41 495.561   2
   5  -5 -20 5441.79 542.362   1
   5   5  20 4875.42 554.460   2
   5   5 -20 4958.69 528.087   1
  -5  -5 -20 4829.28 477.678   1
  -5   5 -20 5220.68 523.896   1
  -5  -5  20 5937.47 552.039   2
   5   5  22 100325. 2037.16   2
  -5   5 -22 101558. 1939.27   1
   5  -5 -22 97833.6 1931.83   1
   5  -5  22 101086. 2099.85   2
   5   5 -22 98547.4 1924.20   1
  -5  -5  22 101263. 1998.06   2
   5   5 -24-687.484 486.606   1
   5  -5  24 430.890 358.177   7
  -5   5  24 738.153 310.784   7
   5   5  24 252.459 350.731   8
  -5  -5  24 327.615 433.726   2
   5   5  24 111.596 328.609   7
  -5  -5  24 150.180 357.015   7
   5   5  24 278.761 450.860   2
   5   5 -24 302.021 264.612   5
   5  -5  24-27.2465 484.097   2
  -5   5 -24 4.54315 416.169   1
  -5   5 -26 5425.51 664.638   1
  -5  -5  26 5563.54 687.599   2
   5   5 -26 6368.71 722.294   1
   5  -5  26 7934.17 545.301   7
  -5   5  26 7476.59 479.682   7
   5   5  26 6535.28 505.087   7
   5  -5  26 5642.00 752.674   2
   5   5 -26 5965.89 410.231   5
  -5  -5  26 7878.21 537.109   7
   5   5  26 5355.59 731.164   2
   5   5  26 6722.83 536.851   8
   5   5 -28 6958.41 740.393   1
  -5  -5  28 8833.98 548.465   7
   5  -5  28 7103.13 527.563   7
   5   5  28 7210.64 499.021   7
   5   5  28 7095.37 793.223   2
  -5   5 -28 7386.52 720.013   1
  -5   5  28 7875.06 504.315   7
   5  -5  28 6911.25 812.728   2
   5   5  28 6670.24 510.576   8
   5   5 -28 7860.88 439.639   5
  -5  -5  28 6391.28 738.955   2
  -5   5  30-525.632 427.096   7
   5  -5  30 85.9795 434.539   7
   5   5 -30 77.1485 490.900   1
  -5   5 -30 252.134 433.741   1
   5  -5  30-339.089 591.824   2
  -5  -5  30-666.535 432.330   7
   5   5  30 475.984 435.246   8
   5   5 -30-13.2978 318.280   5
   5   5  30 110.519 506.384   2
   5  -5  32 208.406 438.489   7
  -5  -5  32 648.722 469.999   7
   5   5 -32 21.3684 292.983   4
   5   5 -32 304.984 349.942   5
   5   5  32 1228.71 479.127   7
   5   5  32 475.549 487.120   8
  -5  -5  34 1309.51 448.605   7
   5   5 -34 2081.66 366.793   5
   5  -5  34 1066.30 444.435   7
   5   5  34 1445.99 508.500   8
  -5   5  34 2082.32 480.196   7
   5   5  34 1209.65 463.050   7
   5   5 -34 1859.22 327.311   4
   5  -5  36 848.954 457.156   7
  -5  -5  36 704.902 434.958   7
  -5   5  36 1125.97 469.472   7
   5   5  36 1010.52 476.680   7
   5   5 -36 1284.61 349.810   5
   5   5 -36 770.015 309.085   4
  -5  -5 -36 896.958 346.210   5
   5  -5 -38-448.079 333.125   5
  -5  -5  38-118.944 451.152   7
   5   5 -38 526.804 322.432   5
  -5  -5 -38-126.104 310.795   5
   5   5  38 27.7947 438.807   7
  -5   5  38 120.888 447.136   7
   5  -5  38-162.139 424.950   7
   5   5 -38 265.542 283.805   4
   5   5 -40 2084.95 341.067   5
   5  -5 -40 2298.78 360.369   5
   5   5 -40 2007.57 316.619   4
   5   5  40 2265.45 448.953   7
  -5   5  40 2516.37 480.041   7
  -5   5 -42 421.398 255.745   4
   5   5 -42-102.676 225.914   4
   5  -5 -42-2.01004 273.024   5
   5   5 -42-166.271 261.205   5
  -5   5  42 146.291 387.810   7
   5   5  42-45.1094 343.769   7
   6   0   0 295101. 1264.49   2
   6   0   0 287935. 1700.50   3
   6   0   2 584.560 186.659   2
   6   0  -2 411.269 233.743   3
   6   0  -2 542.377 170.868   1
   6   0   2 600.771 236.130   3
   6   0  -4 737.942 219.334   1
   6   0  -4 847.029 251.546   3
   6   0   4 765.131 236.041   2
   6   0   4 769.103 244.798   3
   6   0   6 3038.58 315.641   2
   6   0   6 2954.06 293.307   3
   6   0  -6 3220.70 297.033   1
   6   0  -6 3299.60 284.808   3
   6   0   8 148800. 1298.16   3
   6   0   8 145355. 1489.80   2
   6   0  -8 146512. 1442.92   1
   0   6   8 142966. 1404.62   2
   6   0  -8 147487. 1282.27   3
   6   0  10 438.830 282.564   2
   6   0  10 346.458 198.773   3
  -6   0  10 385.500 192.240   2
  -6   0 -10 585.407 212.187   1
   0   6  10 242.698 245.465   2
   6   0 -10 713.650 289.299   1
   6   0 -10 363.459 198.164   3
   6   0  12 123225. 1586.38   2
   0   6  12 125898. 1549.29   2
   6   0  12 127918. 1192.85   3
   6   0 -12 130259. 1198.81   3
   6   0 -12 124051. 1530.00   1
  -6   0 -12 128034. 1371.71   1
  -6   0  12 124702. 1346.91   2
   0   6  14 121815. 1650.24   2
   6   0 -14 115563. 1614.45   1
  -6   0 -14 122513. 1484.91   1
   6   0  14 114805. 1661.26   2
   0  -6 -14 119447. 1185.13   3
  -6   0  14 122212. 1485.44   2
   0  -6  14 115819. 1151.54   3
  -6   0 -16 8318.07 491.702   1
   6   0  16 8313.81 556.006   2
   0   6  16 8133.81 535.521   2
   6   0 -16 8002.83 527.667   1
  -6   0  16 8573.76 489.280   2
   6   0 -18 7008.38 542.318   1
  -6   0  18 7571.38 508.011   2
   0   6 -18 7742.58 573.999   1
  -6   0 -18 6596.07 468.042   1
   6   0  18 7153.29 583.329   2
   0  -6  18 7427.73 593.986   2
   0   6  18 7403.52 562.187   2
   0   6  20 3185.18 480.606   2
  -6   0 -20 2499.24 425.174   1
  -6   0  20 2418.83 417.951   2
   0   6 -20 2530.54 480.284   1
   6   0  20 2789.46 489.447   2
   6   0 -20 2503.74 465.062   1
   0  -6  20 2546.86 512.616   2
  -6   0 -22 6617.17 535.853   1
  -6   0  22 6961.65 562.073   2
   0   6  22 6985.21 596.644   2
   0   6 -22 6677.00 610.433   1
   6   0 -22 6425.40 588.602   1
   0  -6  22 6610.82 628.164   2
   6   0  22 6229.52 609.406   2
   0   6 -24 25534.3 1095.17   1
   0   6  24 25015.6 700.028   8
   0  -6  24 28162.0 757.767   7
  -6   0  24 23441.9 652.811   7
   0   6  24 25066.3 1086.89   2
   0   6 -24 22494.0 578.883   5
   6   0  24 24125.0 1114.55   2
   6   0 -24 24810.8 1063.25   1
   0   6  24 27715.1 661.630   7
  -6   0 -24 24608.0 1000.29   1
   6   0  24 27888.1 768.241   8
   6   0  24 26863.7 736.339   7
   0  -6  24 26161.0 1198.92   2
   0  -6  26 3575.10 446.215   7
   0   6  26 3261.91 417.171   8
   0  -6  26 3457.21 625.143   2
   0   6 -26 2855.25 521.126   1
   6   0 -26 3274.15 563.128   1
   0   6 -26 3921.68 353.519   5
   6   0  26 3142.93 428.935   8
   0   6  26 3119.19 538.237   2
   6   0  26 2791.19 569.142   2
   6   0  26 2574.55 405.573   7
   0   6  26 3841.50 381.436   7
  -6   0  26 2827.24 395.095   7
  -6   0 -26 2927.65 519.549   1
  -6   0  28-257.536 369.739   7
   6   0  28-97.4788 434.100   8
   0   6  28-381.176 476.885   2
   0   6 -28-525.962 311.302   5
   0  -6  28-453.493 566.193   2
   6   0 -28-741.826 321.520   4
   0   6  28-899.125 396.115   7
   6   0  28-398.069 540.218   2
   0  -6  28-661.748 416.644   7
   0   6 -28-851.983 532.002   1
   0   6  28-524.308 445.158   8
   6   0 -28-655.791 522.506   1
   6   0  28-13.3809 388.010   7
   6   0 -30 1228.55 287.621   4
   0   6 -30 1000.26 319.142   5
   6   0  30 930.242 482.136   8
   6   0  30 1002.99 430.649   7
   0  -6  30 618.340 410.299   7
  -6   0  30 1585.32 426.480   7
   0  -6  30 1341.86 568.529   2
   6   0  30 1843.34 646.165   2
   0   6  30 1305.03 455.834   8
   0   6 -30 1251.22 539.679   1
   6   0 -30 1336.76 534.180   1
   0   6  30 1264.00 403.347   7
   0   6 -32 1098.09 333.508   5
   6   0  32-130.132 519.295   8
   6   0 -32 618.239 290.719   4
   0   6  32 981.605 431.005   7
   0  -6  32 1061.59 463.225   7
   6   0 -32 595.022 326.235   5
   0   6  32 298.743 470.755   8
   6   0  32 1298.73 485.775   7
  -6   0  32 1572.10 458.034   7
   6   0 -34 114.815 332.257   5
   0  -6  34-28.5825 458.004   7
   0   6 -34 10.0140 317.119   5
   0   6  34 72.3905 551.367   8
   6   0 -34 551.431 269.489   4
   6   0  34 732.081 477.497   7
   0   6  34 423.699 429.647   7
  -6   0  34 813.839 462.487   7
   0  -6  36 46.9833 448.029   7
   6   0  36-833.422 478.217   7
  -6   0  36-588.151 460.401   7
   6   0 -36-437.858 347.881   5
   0   6  36 139.517 438.149   7
   0   6 -36 258.206 308.639   5
   0   6 -38 1119.90 328.336   5
   0  -6 -38 1216.84 343.745   5
   0  -6  38 1147.25 455.348   7
  -6   0  38 520.079 462.675   7
   0   6  38 1214.64 443.070   7
   6   0 -38 1231.58 362.646   5
   6   0  38 600.634 438.523   7
   0  -6 -40-789.273 329.508   5
   0   6 -40-206.032 283.300   4
   6   0  40-684.288 437.905   7
   0   6  40-237.937 411.057   7
  -6   0  40-720.916 448.010   7
   6   0 -40-396.790 325.520   5
   0   6 -40-723.480 309.402   5
   6   0  42-272.280 374.627   7
  -6   0  42-261.725 419.077   7
   0   6  42-188.107 367.203   7
   0  -6 -42-221.447 284.946   5
   0   6 -42-142.160 273.924   4
   6   0 -42-199.119 282.146   5
   1  -6 -43-35.9635 258.950   5
   1   6  43 85.8012 352.590   7
  -1   6 -43-62.1067 215.800   4
  -6   1  43-28.8924 377.866   7
   6   1 -43 274.992 260.689   5
  -1   6 -41 154.010 253.569   4
   6  -1  41-206.111 401.530   7
   1   6  41-233.700 397.791   7
   6   1 -41-72.7266 291.957   5
   1  -6 -41-473.356 303.388   5
  -6   1  41-148.433 429.567   7
   6   1 -39-198.816 316.494   5
   1   6  39-9.86705 394.606   7
  -6   1  39-828.443 460.849   7
   1  -6 -39-288.088 302.804   5
  -1   6 -39 653.660 291.375   4
  -1   6 -39-329.364 294.385   5
   6  -1  39-102.196 445.507   7
  -1  -6  37 1455.04 452.868   7
  -6   1  37 562.729 455.934   7
   6   1 -37 1062.15 295.857   4
   6  -1  37 231.126 440.669   7
  -1   6 -37 1905.41 346.016   5
   1   6  37 1532.13 450.385   7
   6   1 -37 883.944 346.344   5
   6   1 -35 684.068 347.104   5
  -1   6 -35 697.678 318.902   5
   6  -1  35-135.815 459.848   7
  -6   1  35 716.294 450.257   7
   1   6  35 1045.98 465.543   7
   1   6  35-324.567 555.859   8
   6   1 -35 802.089 311.904   4
  -1  -6  35 619.507 451.071   7
   1   6  33-536.114 507.734   8
   6   1 -33-44.2205 279.612   4
  -1   6 -33-148.198 317.440   5
  -6   1  33 661.492 455.496   7
   6   1 -33-50.0344 334.373   5
   1   6  33-433.531 434.358   7
   6  -1  33 354.410 440.143   7
  -1  -6  33-202.744 473.102   7
  -1  -6  31 3234.62 503.656   7
   6   1 -31 3022.44 343.263   4
  -6   1  31 3565.37 482.176   7
  -1  -6  31 2084.04 605.694   2
   1   6  31 3488.53 533.164   8
   6  -1  31 1666.35 495.510   8
  -1   6 -31 2910.96 390.616   5
   6  -1  31 2664.32 694.444   2
   6  -1  31 2915.46 501.795   7
  -1   6 -31 3039.58 626.360   1
   6   1 -31 2866.57 377.832   5
   1   6  31 3240.59 471.400   7
   6   1 -29 755.151 309.925   5
  -1   6 -29 1040.39 523.947   1
   6   1 -29 814.782 527.804   1
   1   6  29 1518.72 455.446   8
   1   6  29 836.095 369.802   7
  -1  -6  29 927.245 399.758   7
  -6   1  29 1862.87 419.063   7
  -1  -6  29 620.742 523.319   2
   6   1 -29 708.944 286.708   4
   6  -1  29 801.367 531.595   2
   6  -1  29-168.820 494.464   8
   1   6  29 778.610 478.575   2
   6  -1  29 778.057 409.787   7
  -1   6 -29 1068.57 309.798   5
  -1  -6  27 2126.04 401.557   7
   6  -1  27 2514.28 429.431   7
  -1   6 -27 2104.14 311.826   5
   6  -1  27 2626.90 584.019   2
   1   6  27 1900.69 389.799   8
  -1   6 -27 2231.84 517.237   1
   1   6  27 2331.36 531.896   2
  -6   1  27 2461.07 398.885   7
   1   6  27 1749.36 351.519   7
   6  -1  27 2933.47 452.781   8
   6   1 -27 2703.29 526.753   1
  -1  -6  27 2789.74 585.148   2
   6  -1  25 13613.4 918.397   2
  -1   6 -25 12392.7 485.878   5
  -1  -6  25 14573.2 615.673   7
  -1  -6  25 13940.2 917.135   2
   1   6  25 13612.2 583.766   8
  -1   6 -25 13840.5 883.987   1
   1   6  25 14324.3 886.722   2
   6  -1  25 13282.2 582.303   7
  -6  -1 -25 13295.1 776.889   1
   1   6  25 14592.6 531.980   7
   6  -1  25 14051.3 630.389   8
   6   1 -25 12630.6 828.517   1
  -6   1  25 11616.8 531.475   7
   6  -1  23 3168.34 372.900   7
  -1  -6  23 3294.09 547.568   2
  -1  -6  23 2945.42 392.590   7
  -1   6 -23 2342.49 488.729   1
   6   1 -23 2857.18 488.597   1
  -6  -1 -23 2751.83 425.640   1
   6  -1  23 3185.72 386.626   8
   1   6  23 3683.82 347.176   7
   6  -1  23 2794.05 517.471   2
   1   6  23 2353.10 466.816   2
  -6  -1 -21 264.348 335.148   1
   6   1 -21 896.675 420.178   1
   1   6  21 248.612 396.491   2
  -6   1  21 581.322 359.615   2
  -1  -6  21 887.541 433.209   2
   6  -1  21 427.811 412.819   2
  -1   6 -21 827.027 425.074   1
   6   1 -19 4432.56 490.670   1
   1   6  19 5553.08 544.095   2
  -1   6 -19 4994.16 533.906   1
  -6   1  19 5195.95 468.085   2
  -1  -6  19 5066.63 531.148   2
  -6  -1 -19 5555.64 466.455   1
   6  -1  19 5034.17 546.738   2
  -6   1  17 8914.14 520.815   2
   1   6  17 7931.06 562.152   2
  -6  -1 -17 8015.04 483.612   1
   6  -1  17 8365.14 585.929   2
   6   1 -17 8294.98 560.744   1
   6  -1  15 42689.1 1072.68   2
   1  -6 -15 44682.4 730.547   3
  -6   1  15 46531.7 953.258   2
   6   1 -15 43743.3 1044.05   1
   1   6  15 45292.5 1088.63   2
  -6  -1 -15 45581.1 932.817   1
  -6   1  13 52695.4 920.390   2
   1   6  13 52938.7 1079.75   2
   6  -1  13 49123.2 1076.81   2
   1  -6 -13 52815.1 825.474   3
  -6  -1 -13 52620.4 923.250   1
   6   1 -13 51364.3 1052.08   1
   6  -1  13 51466.3 777.246   3
   6  -1  11 5978.35 428.232   2
  -6   1  11 6116.85 328.109   2
   1   6  11 6063.09 429.828   2
   6   1 -11 5995.29 414.963   1
  -6  -1 -11 5955.49 326.039   1
   6  -1  11 5966.78 320.362   3
   6   1 -11 5620.38 306.655   3
   6   1  -9 157180. 1331.70   3
   6  -1   9 158645. 1619.25   2
   6  -1   9 156379. 1341.87   3
   6   1  -9 158510. 1568.61   1
  -6   1   9 162084. 1212.87   2
   1   6   9 157369. 1574.82   2
   6  -1   7 46060.2 742.734   3
   6  -1   7 47039.4 835.414   2
  -6   1   7 45997.0 530.378   2
   6   1  -7 47056.2 745.961   3
  -6  -1  -7 48311.0 596.878   1
   6   1  -7 45863.9 794.581   1
   6  -1   5 3646.69 299.373   3
   6   1  -5 3138.44 289.230   3
   6  -1   5 3178.32 302.970   2
  -6   1   5 2950.64 121.292   2
   6   1  -5 2987.23 277.524   1
  -6  -1  -5 3380.62 155.038   1
   6  -1   3 78338.0 842.091   2
   6  -1   3 79070.4 931.520   3
   6   1  -3 78692.8 935.193   3
   6   1  -3 78447.3 789.541   1
   6   1  -1 48368.9 739.178   3
   6  -1   1 50065.0 559.765   2
   6  -1   1 49103.5 743.442   3
   6   1  -1 49984.4 506.026   1
   6  -1  -1 35489.7 645.512   3
   6   1   1 36112.4 648.073   3
   6   1   1 35141.0 532.226   2
   6  -1  -3 94101.3 907.397   1
   6   1   3 93799.8 1010.36   3
   6  -1  -3 96713.5 1019.21   3
   6   1   3 93973.0 950.758   2
   6  -1  -5 4192.45 307.559   3
   6   1   5 3944.21 302.333   3
   6  -1  -5 3957.62 302.958   1
   6   1   5 3961.80 317.205   2
   6  -1  -7 43502.8 719.983   3
   6   1   7 42514.3 808.106   2
   6  -1  -7 43730.3 770.930   1
   6   1   7 43683.4 723.699   3
   6   1   9 163954. 1642.40   2
   6   1   9 157789. 1360.42   3
   6  -1  -9 159408. 1337.08   3
  -1   6   9 166251. 1532.40   2
   6  -1  -9 161871. 1589.49   1
   6   1  11 5583.72 430.192   2
   6   1  11 5685.43 312.879   3
   6  -1 -11 5738.68 314.150   3
   6  -1 -11 5858.60 419.934   1
  -1   6  11 6002.52 384.915   2
  -6  -1  13 41326.4 860.960   2
   6  -1 -13 40568.1 691.171   3
  -1   6  13 41948.4 927.437   2
   1  -6  13 40170.5 712.120   3
   6  -1 -13 39268.8 951.707   1
  -6   1 -13 40349.0 862.871   1
   6   1  13 39178.8 990.732   2
   6   1  15 43186.9 1070.76   2
  -6   1 -15 46362.9 989.825   1
  -6  -1  15 43403.4 966.333   2
  -1   6  15 44762.8 1048.01   2
   6  -1 -15 43036.0 1026.19   1
  -6  -1  17 9052.81 542.657   2
   1  -6  17 9152.75 617.664   2
  -6   1 -17 8948.03 540.710   1
  -1   6  17 9237.42 567.346   2
   1   6 -17 8818.80 576.657   1
   6  -1 -17 8539.87 554.072   1
   6   1  17 9418.74 611.162   2
   1  -6  19 4112.74 514.626   2
   6  -1 -19 4246.52 504.354   1
  -6   1 -19 3911.29 436.588   1
  -1   6  19 4383.82 483.848   2
  -6  -1  19 4366.18 468.571   2
   1   6 -19 3996.61 498.900   1
   6   1  19 4061.73 531.326   2
   1  -6  21 885.803 456.885   2
   6   1  21 805.636 435.097   2
  -6  -1  21 1014.88 386.597   2
   1   6 -21 1012.71 435.755   1
   6  -1 -21 893.343 415.540   1
  -6   1 -21 780.220 348.812   1
  -1   6  21 1021.51 408.929   2
   1   6 -23 2952.03 505.223   1
   6   1  23 3376.53 370.182   7
  -6   1 -23 3106.84 464.279   1
   1  -6  23 3245.51 373.772   7
   1  -6  23 3252.57 555.081   2
  -1   6  23 3221.39 484.907   2
   6  -1 -23 3048.58 507.622   1
  -6  -1  23 3013.76 480.730   2
   6   1  23 3128.72 368.228   8
   6   1  23 3175.10 545.946   2
  -1   6  23 3498.44 339.988   7
   1   6 -25 10644.0 786.259   1
   6   1  25 11421.0 847.284   2
   1   6 -25 12475.2 488.603   5
  -1   6  25 11739.1 806.838   2
  -6  -1  25 10783.3 536.474   7
   6  -1 -25 11707.7 812.840   1
  -1   6  25 10942.9 544.028   8
   6  -1 -25 10552.8 430.681   4
  -1   6  25 12539.2 530.127   7
  -6   1 -25 11671.5 769.275   1
   6   1  25 11997.2 571.656   7
   1  -6  25 11753.7 874.248   2
   6   1  25 12388.1 583.106   8
   1  -6  25 14338.0 609.833   7
   1   6 -27 2202.27 506.479   1
  -6   1 -27 2095.32 466.581   1
   6  -1 -27 2126.08 520.630   1
   1  -6  27 2145.49 557.056   2
   1   6 -27 2386.60 320.469   5
   6   1  27 2573.14 582.115   2
  -1   6  27 1662.53 370.113   8
   1  -6  27 1965.05 398.249   7
  -1   6  27 2169.91 354.792   7
   6  -1 -27 1851.45 271.980   4
   6   1  27 2695.38 424.494   7
  -1   6  27 2400.55 514.136   2
  -6  -1  27 1993.21 386.872   7
   6   1  27 2570.29 431.634   8
  -1   6  29 879.478 381.247   7
   1   6 -29 1344.16 546.228   1
   1   6 -29 1313.40 327.782   5
   1  -6  29 978.705 407.126   7
   1  -6  29 842.444 548.274   2
   6  -1 -29 929.059 508.232   1
  -6  -1  29 1534.41 411.677   7
   6   1  29 1370.37 453.340   7
   6   1  29 1216.44 587.759   2
   6   1  29 842.539 438.920   8
  -1   6  29 1293.10 424.036   8
   6  -1 -29 1031.53 280.972   4
  -1   6  31 4087.45 560.498   8
  -6  -1  31 4052.97 502.983   7
   6  -1 -31 3161.63 335.394   4
   1   6 -31 3117.30 643.647   1
  -1   6  31 3295.25 463.410   7
   1  -6  31 3722.67 499.188   7
   6   1  31 3872.68 510.970   7
   1   6 -31 3503.43 391.401   5
   6   1  31 3073.83 550.486   8
   1  -6  31 3028.12 685.745   2
   6   1  31 3086.99 707.034   2
  -6  -1  33-161.274 428.969   7
   6  -1 -33-267.351 340.516   5
   1   6 -33-353.644 327.763   5
   1  -6  33-694.111 493.696   7
   6   1  33 221.340 434.032   7
  -1   6  33-470.583 462.254   7
   6   1  33-1257.51 581.470   8
  -1   6  33-739.003 531.869   8
   1  -6  35 1096.29 458.979   7
   6   1  35 1000.93 473.003   7
  -6  -1  35 1124.11 462.727   7
  -1   6  35 1269.67 471.575   7
   6  -1 -35 986.157 356.541   5
   1   6 -35 968.196 331.699   5
  -1   6  37 1461.17 471.678   7
   1  -6  37 708.749 444.357   7
   1   6 -37 1129.71 328.604   5
  -6  -1  37 662.935 451.207   7
   6  -1 -37 541.732 337.054   5
   6   1  37 721.875 464.662   7
   1   6 -39-29.9519 300.440   5
  -6  -1  39-861.014 472.500   7
   1   6 -39 277.224 292.810   4
  -1   6  39 59.9450 407.807   7
   6  -1 -39-137.460 320.236   5
   6   1  39-81.5949 422.608   7
   1  -6  39-102.406 411.046   7
  -1  -6 -39-214.767 307.060   5
  -1   6  41-590.027 419.847   7
   6  -1 -41-66.8212 289.140   5
   1   6 -41-117.745 274.560   4
  -1  -6 -41-309.940 304.017   5
  -6  -1  41-163.931 399.186   7
   6   1  41-93.1186 375.620   7
   6   1  43-223.790 352.199   7
   1   6 -43-221.643 228.669   4
  -1  -6 -43 240.973 249.243   5
   6  -1 -43 70.6492 261.583   5
  -1   6  43 261.298 360.177   7
  -2   6 -42-0.68108 265.286   4
  -6   2  42 90.3039 388.741   7
   6   2 -42-69.1847 270.460   5
   6  -2  42-472.861 368.905   7
   2  -6 -42-327.366 283.676   5
   2   6  42-133.777 360.478   7
   2  -6 -40 777.768 312.457   5
   6   2 -40 878.503 318.233   5
   6  -2  40-7.21717 391.310   7
   2   6  40 1145.91 431.251   7
  -6   2  40-3.83181 434.600   7
  -2   6 -40 1184.68 300.114   4
   6  -2  38-161.587 454.663   7
  -6   2  38-49.9391 433.241   7
   6   2 -38 101.211 319.161   5
  -2   6 -38 46.6256 289.959   5
   2  -6 -38-260.501 333.742   5
   2   6  38 53.7437 422.591   7
   6   2 -38 147.905 258.465   4
  -2  -6  38-272.403 430.648   7
   6   2 -36 1360.19 300.377   4
  -2  -6  36 1460.45 471.207   7
   6   2 -36 1498.18 360.019   5
  -2   6 -36 1944.22 365.126   5
   6  -2  36 900.016 476.322   7
   2   6  36 2222.14 491.441   7
  -6   2  36 1349.96 472.317   7
  -2   6 -34 615.875 328.413   5
   2   6  34 808.887 459.734   7
  -2  -6  34 824.114 453.501   7
   6   2 -34 336.844 329.118   5
   6  -2  34 5.85217 477.888   7
   2   6  34-589.766 521.947   8
  -6   2  34 568.461 445.552   7
   6   2 -34 381.174 299.169   4
   6  -2  32-416.587 448.270   7
  -2  -6  32-327.190 465.245   7
  -6   2  32-280.913 459.757   7
   2   6  32-483.773 471.697   8
  -2   6 -32-21.6386 319.939   5
   6   2 -32-435.395 335.685   5
   6   2 -32-435.361 316.313   4
   6   2 -30 1987.21 604.018   1
   6  -2  30 2064.93 478.899   7
  -2  -6  30 1880.29 473.574   7
  -2   6 -30 1549.59 553.074   1
  -6   2  30 2960.23 466.893   7
   6  -2  30 1878.89 639.706   2
  -2  -6  30 1428.36 581.925   2
   2   6  30 2619.28 510.330   8
   2   6  30 1805.15 426.687   7
   6   2 -30 1530.50 353.371   5
   6   2 -30 2559.55 334.343   4
   2   6  30 1078.70 534.740   2
  -2   6 -30 2461.24 360.905   5
   2   6  28-255.494 371.486   7
   6  -2  28 683.141 397.256   7
  -2   6 -28-86.4966 284.103   5
   6   2 -28-527.024 315.402   5
   6  -2  28-88.9543 557.233   2
  -6   2  28-313.681 390.876   7
  -2  -6  28 84.9056 505.637   2
   2   6  28-1025.99 464.115   8
  -2  -6  28-48.9575 414.585   7
   6   2 -28 107.547 452.404   1
  -2   6 -28-798.687 553.900   1
   2   6  28-129.596 476.093   2
  -2  -6  26 9798.55 553.824   7
   6  -2  26 9165.46 827.024   2
   2   6  26 9544.55 552.108   8
   6   2 -26 8675.66 757.667   1
   6  -2  26 9396.35 546.759   7
  -2  -6  26 9372.11 828.197   2
  -2   6 -26 8399.80 765.853   1
   2   6  26 9171.67 472.395   7
  -2   6 -26 8628.73 423.225   5
   6  -2  26 10336.2 602.166   8
   2   6  26 9507.29 795.378   2
  -6   2  26 9088.33 512.794   7
  -2  -6  24 2849.34 397.058   7
   6  -2  24 2297.76 520.294   2
   2   6  24 2699.07 343.558   7
   6  -2  24 2597.79 398.019   7
  -2  -6  24 3385.82 586.015   2
   6  -2  24 2178.16 397.792   8
   6   2 -24 2558.00 496.946   1
  -2   6 -24 2904.76 549.140   1
   2   6  24 2800.13 384.504   8
  -6   2  24 2368.76 333.734   7
   2   6  24 3021.64 521.705   2
  -2   6 -24 2296.85 294.529   5
  -6  -2 -24 2542.34 456.500   1
  -6  -2 -22 11321.0 674.657   1
  -6   2  22 9828.73 638.209   2
   6  -2  22 10636.3 759.531   2
  -2   6 -22 11268.7 747.927   1
   2   6  22 11206.2 750.595   2
  -2  -6  22 10615.7 771.637   2
   6   2 -22 10682.9 720.863   1
   2   6  20 25165.4 1000.28   2
  -6   2  20 23368.5 851.489   2
   6  -2  20 24518.7 997.443   2
  -6  -2 -20 23696.7 854.457   1
   6   2 -20 22641.9 908.231   1
  -2   6 -20 25083.0 972.472   1
  -2  -6  20 25336.4 1021.53   2
   6   2 -18 70607.9 1433.97   1
   2   6  18 75025.7 1549.89   2
  -6   2  18 72404.1 1325.71   2
   6  -2  18 73552.4 1538.56   2
  -6  -2 -18 69526.1 1296.16   1
  -6   2  16 83499.4 1308.36   2
   2   6  16 83368.0 1510.47   2
   6  -2  16 82007.0 1509.70   2
  -6  -2 -16 80083.2 1277.50   1
   6   2 -16 78181.6 1412.12   1
   6   2 -14 14678.3 644.729   1
   2  -6 -14 15537.6 474.207   3
  -6   2  14 14458.8 532.774   2
   6  -2  14 14918.2 655.284   2
   6  -2  14 14432.3 442.945   3
   2   6  14 14802.5 669.302   2
  -6  -2 -14 15257.0 557.115   1
  -6   2  12 357934. 2157.55   2
   6   2 -12 356179. 2624.22   1
   6  -2  12 361511. 2087.52   3
   2   6  12 356761. 2637.42   2
   6  -2  12 356968. 2731.04   2
  -6  -2 -12 357573. 2224.29   1
   2  -6 -12 361920. 2107.45   3
   6   2 -10 36693.7 817.670   1
   6  -2  10 35000.0 836.137   2
  -6   2  10 34579.8 608.882   2
  -6  -2 -10 36198.8 652.292   1
   2  -6 -10 34363.1 682.884   3
   6  -2  10 35083.8 667.101   3
   2   6  10 34078.9 814.506   2
   6  -2   8 11225.7 476.936   2
   6   2  -8 11154.7 406.762   3
  -6  -2  -8 10981.1 329.471   1
   6   2  -8 11087.0 473.781   1
   6  -2   8 10978.8 406.145   3
  -6   2   8 10854.3 298.118   2
   2   6   8 10200.5 464.811   2
   6   2  -6 27036.5 600.996   3
  -6  -2  -6 26683.7 369.347   1
  -6   2   6 25439.7 287.214   2
   6  -2   6 27023.1 631.487   2
   6  -2   6 27122.4 590.443   3
   6   2  -6 27141.6 613.679   1
   6  -2   4 2763.66 279.570   2
   6  -2   4 2964.56 301.681   3
   6   2  -4 2630.02 300.051   3
   6   2  -4 2942.14 263.651   1
   6  -2   2 206440. 1506.99   3
   6   2  -2 207899. 1483.23   3
   6   2  -2 202713. 1135.93   1
   6  -2   2 203775. 1233.16   2
   6   2   0 149311. 1272.65   3
   6   2   0 156691. 718.622   1
   6  -2   0 151356. 1281.18   3
   6  -2   0 156230. 842.575   2
   6   2   2 207082. 1375.67   2
   6  -2  -2 207947. 1501.38   3
   6   2   2 204542. 1497.79   3
   6   2   4 4980.13 327.811   2
   6  -2  -4 4338.27 325.259   3
   6   2   4 4952.04 332.991   3
   6   2   6 50321.3 781.420   3
   6   2   6 48992.6 832.763   2
   6  -2  -6 50226.0 777.768   3
   6  -2  -6 48034.4 806.506   1
   6  -2  -8 8925.43 430.374   1
   6  -2  -8 10166.0 401.700   3
   6   2   8 9797.41 395.427   3
   6   2   8 10082.8 471.469   2
   6  -2 -10 40062.3 719.399   3
  -2   6  10 41757.5 801.189   2
   6  -2 -10 42324.6 864.673   1
   2  -6  10 41307.5 739.753   3
   6   2  10 41318.5 895.578   2
   6   2  12 363058. 2709.16   2
  -2   6  12 371835. 2522.41   2
   6  -2 -12 358433. 2608.75   1
   6  -2 -12 370258. 2077.94   3
   2  -6  12 374064. 2143.55   3
   6  -2 -14 17492.5 680.061   1
   2  -6  14 17618.4 483.011   3
  -6   2 -14 18062.6 644.922   1
  -6  -2  14 18176.7 639.589   2
  -2   6  14 18612.1 657.542   2
   6  -2 -14 17714.8 478.556   3
   6   2  14 17531.5 714.976   2
   2  -6  16 76604.8 1514.05   2
  -6  -2  16 78057.0 1355.79   2
  -6   2 -16 75455.1 1314.21   1
  -2   6  16 75543.0 1357.78   2
   6   2  16 76245.9 1463.54   2
  -2   6  18 71700.1 1430.33   2
  -6  -2  18 74242.1 1432.45   2
   2   6 -18 73376.3 1480.41   1
   2  -6  18 74917.4 1600.69   2
   6  -2 -18 76149.4 1479.34   1
   6   2  18 76252.2 1545.91   2
  -6   2 -18 76571.3 1426.71   1
  -6   2 -20 20607.2 835.394   1
  -2   6  20 21400.1 854.929   2
   2  -6  20 21388.9 959.343   2
   2   6 -20 21559.2 891.656   1
  -6  -2  20 20770.3 868.353   2
   6  -2 -20 20481.7 883.348   1
   6   2  20 21039.2 953.499   2
   2   6 -22 10742.5 745.019   1
   6  -2 -22 11030.5 729.730   1
   6   2  22 10675.6 764.805   2
  -2   6  22 10630.0 683.258   2
  -6  -2  22 10820.1 709.160   2
   2  -6  22 10911.2 806.467   2
  -6   2 -22 10717.1 683.156   1
   2   6 -24 2928.17 511.618   1
  -6   2 -24 3248.44 500.321   1
   6   2  24 2496.87 527.940   2
  -6  -2  24 2478.29 366.253   7
  -6  -2  24 2609.64 479.708   2
   2  -6  24 3423.55 424.775   7
   6   2  24 2868.50 389.768   7
  -2   6  24 2550.48 493.406   2
   2  -6  24 2795.78 557.868   2
   2   6 -24 3027.85 320.037   5
   6  -2 -24 2984.74 528.128   1
   6   2  24 2570.25 373.615   8
  -2   6  24 3735.69 374.084   7
   2  -6  26 9976.25 552.399   7
   2  -6  26 9567.20 840.299   2
   6  -2 -26 7571.02 393.096   4
   6   2  26 8677.65 536.064   8
   2   6 -26 9248.93 449.815   5
  -6   2 -26 8869.15 712.788   1
   6   2  26 9196.99 817.843   2
   2   6 -26 8571.56 747.320   1
  -2   6  26 7783.26 508.138   8
  -2   6  26 9472.22 480.957   7
  -2   6  26 8227.43 727.836   2
   6  -2 -26 7662.98 726.031   1
   6   2  26 9401.32 541.493   7
  -6  -2  26 9031.04 524.682   7
   2   6 -28-129.428 475.167   1
   6   2  28 10.8615 400.203   8
   6   2  28 141.485 502.144   2
   2   6 -28-128.986 310.334   5
  -2   6  28-390.932 365.556   7
  -6   2 -28-78.5680 400.343   1
  -6  -2  28 79.8640 373.963   7
   6  -2 -28 70.9091 436.883   1
  -2   6  28 155.930 391.574   8
   2  -6  28-351.070 555.564   2
   2  -6  28-106.361 421.575   7
   6   2  28-249.918 394.400   7
   2  -6  30 1113.26 607.820   2
  -2   6  30 1967.82 462.227   8
  -2   6  30 2380.42 442.195   7
   2   6 -30 2230.70 372.029   5
  -6  -2  30 2699.90 467.146   7
   2   6 -30 1996.64 601.821   1
   6   2  30 2538.58 484.079   7
   2  -6  30 1967.63 461.440   7
   6   2  30 1569.50 623.447   2
   6   2  30 2132.81 524.483   8
   6  -2 -30 2183.18 600.511   1
  -2   6  32-1026.72 456.459   7
   6   2  32-976.221 531.737   8
   6   2  32-316.431 449.375   7
   2   6 -32-314.251 337.588   5
   2  -6  32-601.442 468.601   7
  -6  -2  32-405.967 456.224   7
   2  -6  34 3.63681 445.746   7
   6  -2 -34-343.906 354.773   5
   6   2  34-1481.11 586.982   8
   6   2  34 408.337 437.531   7
  -6  -2  34-150.005 459.574   7
  -2   6  34 173.148 454.224   7
   2   6 -34 309.322 321.590   5
   2   6 -36 2079.10 360.760   5
  -6  -2  36 1104.43 450.936   7
  -2   6  36 2144.77 493.151   7
   6   2  36 932.707 454.566   7
   2  -6  36 1277.16 478.120   7
   6  -2 -36 1326.80 367.580   5
  -2   6  38 163.887 427.607   7
   2   6 -38 214.588 311.441   5
   6   2  38-753.574 459.618   7
   2   6 -38 140.391 295.371   4
  -2  -6 -38-122.113 310.886   5
   2  -6  38-210.428 458.569   7
  -6  -2  38-397.979 463.820   7
   6  -2 -38-256.057 332.684   5
   6   2  40 203.300 423.131   7
   2   6 -40 893.411 277.915   4
  -6  -2  40 770.899 439.136   7
   2   6 -40 505.184 286.659   5
  -2   6  40 100.344 406.746   7
  -2  -6 -40 514.804 306.494   5
   6  -2 -40 532.539 315.840   5
  -2   6  42-351.054 392.553   7
  -2  -6 -42-296.773 260.876   5
   6   2  42-98.7096 361.048   7
   6  -2 -42-116.221 282.522   5
   2   6 -42-26.2836 252.396   4
   3  -6 -43 412.355 257.728   5
   6   3 -43 464.824 261.485   5
  -3   6 -43 295.233 217.697   4
  -6   3  43 625.962 392.120   7
   3   6  43 289.555 337.369   7
   6   3 -41 85.2851 281.937   5
  -3   6 -41 519.453 272.485   4
   3  -6 -41-142.752 291.396   5
   3   6  41-114.428 382.357   7
  -6   3  41-121.813 395.592   7
   6  -3  41-250.447 389.571   7
   3   6  39 206.652 410.938   7
  -6   3  39-311.214 447.788   7
   6   3 -39-66.0527 266.730   4
   6   3 -39 266.843 305.510   5
   6  -3  39-29.7412 404.674   7
   3  -6 -39 196.878 307.871   5
  -3  -6  37 146.615 441.325   7
  -3   6 -37 535.853 305.997   5
   6   3 -37 119.634 331.860   5
  -6   3  37-159.009 442.258   7
   6   3 -37 355.186 273.771   4
   6  -3  37 223.210 430.624   7
   3   6  37 715.982 425.483   7
  -6   3  35 990.546 457.244   7
   3   6  35 1331.00 455.715   7
  -3   6 -35 1111.04 350.257   5
  -3  -6  35 1335.97 475.876   7
   6   3 -35 465.624 343.861   5
   6   3 -35 839.431 306.198   4
   6  -3  35 127.113 441.806   7
   3   6  35-271.446 561.511   8
   6  -3  33-222.334 443.597   7
  -6   3  33-82.4207 438.522   7
   6   3 -33-181.200 336.811   5
   6   3 -33-408.977 301.240   4
  -3  -6  33-695.172 442.565   7
  -3   6 -33 23.3996 319.012   5
   3   6  33-1182.57 523.601   8
   3   6  33-610.767 430.430   7
   3   6  31-135.659 421.689   7
   6   3 -31-292.520 333.345   5
   6   3 -31 352.647 304.171   4
  -3   6 -31-27.5611 453.133   1
  -6   3  31 439.232 434.198   7
   3   6  31 797.803 458.833   8
  -3   6 -31 472.899 310.115   5
  -3  -6  31 410.404 427.519   7
   6  -3  31-174.527 448.327   7
   3   6  31 633.031 520.480   2
  -3  -6  29 1437.24 565.520   2
  -3  -6  29 1490.90 442.801   7
  -3   6 -29 1888.87 339.976   5
   6   3 -29 1669.87 335.481   5
   3   6  29 1096.78 392.964   7
  -3   6 -29 1650.07 539.857   1
   6   3 -29 1774.94 301.890   4
   3   6  29 645.633 409.105   8
   3   6  29 2148.14 587.308   2
   6   3 -29 1797.38 558.579   1
  -6   3  29 1477.76 397.364   7
   6  -3  29 1711.53 455.556   7
   6  -3  29 1505.43 605.303   2
   3   6  27 9144.63 817.814   2
  -3   6 -27 9055.54 781.232   1
   6  -3  27 9969.79 610.148   8
   3   6  27 9709.59 501.144   7
   6   3 -27 9521.05 455.478   5
   6  -3  27 9110.78 860.280   2
   3   6  27 10244.0 566.169   8
  -3  -6  27 9722.97 841.693   2
  -3   6 -27 8996.34 444.054   5
  -3  -6  27 9817.01 548.455   7
   6   3 -27 9293.86 791.833   1
   6  -3  27 9242.40 572.418   7
  -6   3  27 10185.6 537.201   7
  -3   6 -25 3751.49 581.619   1
   3   6  25 3882.72 455.362   8
   6   3 -25 3555.91 346.423   5
   6  -3  25 3449.48 448.608   7
  -6  -3 -25 3410.72 532.080   1
   6  -3  25 3496.08 476.182   8
   6   3 -25 3476.73 563.728   1
  -6   3  25 3290.02 381.573   7
  -3  -6  25 4221.98 447.509   7
   3   6  25 3511.33 576.238   2
  -3  -6  25 3470.25 618.719   2
   6  -3  25 3366.50 606.965   2
   3   6  25 3940.24 396.938   7
  -3   6 -25 3182.96 323.837   5
  -3  -6  23 546.298 404.759   2
   6   3 -23 783.866 395.981   1
   6  -3  23 566.534 337.987   7
  -3   6 -23 718.671 409.943   1
   6  -3  23 332.399 392.197   8
   6  -3  23 392.853 465.607   2
   3   6  23 47.1337 300.019   7
   3   6  23 142.992 327.178   8
  -6  -3 -23 332.019 361.295   1
   3   6  23 641.534 401.823   2
  -3  -6  23-15.5851 352.665   7
   6   3 -21 23222.1 951.819   1
  -3   6 -21 22651.3 973.225   1
  -6  -3 -21 23566.2 888.376   1
   6  -3  21 23655.6 1034.71   2
   3   6  21 22107.6 992.376   2
  -3  -6  21 23273.5 1029.75   2
  -6   3  21 21810.9 845.733   2
  -3   6 -19 35534.7 1084.49   1
   6   3 -19 34035.7 1063.69   1
   6  -3  19 36013.3 1162.41   2
  -3  -6  19 36760.2 1144.91   2
   3   6  19 36752.7 1161.69   2
  -6  -3 -19 34075.5 970.759   1
  -6   3  19 35310.1 992.763   2
   3   6  17 6261.19 551.890   2
  -6  -3 -17 6244.42 451.491   1
   6   3 -17 5799.64 512.854   1
  -6   3  17 6335.49 448.719   2
   6  -3  17 6082.59 555.178   2
   3   6  15 3105.33 436.339   2
   3  -6 -15 2952.42 275.174   3
   6  -3  15 2835.67 421.589   2
   6   3 -15 2530.68 388.070   1
  -6  -3 -15 3018.61 335.332   1
   6  -3  15 2710.31 254.755   3
  -6   3  15 2763.67 340.429   2
   3   6  13 138825. 1787.49   2
  -6  -3 -13 141985. 1483.87   1
   6  -3  13 141863. 1342.60   3
   3  -6 -13 144965. 1403.50   3
   6  -3  13 140297. 1799.12   2
   6   3 -13 141335. 1755.99   1
  -6   3  13 140136. 1456.05   2
   6  -3  11 64229.1 920.465   3
   3   6  11 61807.3 1124.05   2
  -6  -3 -11 63737.5 897.626   1
   6  -3  11 62389.4 1137.54   2
  -6   3  11 64718.4 869.514   2
   6   3 -11 65022.6 1108.86   1
   3  -6 -11 62260.2 932.719   3
   6   3  -9 21925.8 628.970   1
  -6  -3  -9 22441.9 480.509   1
   3   6   9 21030.1 646.331   2
   6  -3   9 20764.2 644.141   2
   6  -3   9 21234.3 547.432   3
  -6   3   9 22499.4 447.312   2
   3  -6  -9 20957.1 553.107   3
  -6   3   7 15548.7 288.158   2
   6  -3   7 15121.6 525.820   2
   6  -3   7 17028.2 502.338   3
   3  -6  -7 16786.4 515.212   3
   6   3  -7 15797.1 521.610   1
   6  -3   5 163565. 1392.53   3
   6   3  -5 160203. 1320.25   1
   6   3  -5 166654. 1402.76   3
   6  -3   5 158320. 1373.80   2
   6  -3   3 322653. 1923.60   3
   6  -3   3 318236. 1695.95   2
   6   3  -3 320492. 1612.41   1
   6   3  -3 322578. 1920.80   3
   6  -3   1 14522.3 335.305   2
   6  -3   1 15082.0 484.511   3
   6   3  -1 15078.4 315.746   1
   6   3  -1 14971.9 476.902   3
   6  -3  -1 13137.5 449.096   3
   6   3   1 11671.3 184.741   1
   6  -3  -1 12360.7 225.212   2
   6   3   1 13048.3 458.152   3
   6  -3  -3 296645. 1838.03   3
   6   3   3 296585. 1853.58   3
   6  -3  -5 186001. 1493.80   3
   6   3   5 182945. 1470.71   3
   6   3   5 183535. 1515.56   2
   6  -3  -7 15453.2 482.254   3
   3  -6   7 15589.6 492.957   3
   6   3   7 15353.5 537.284   2
   6  -3  -7 13797.1 496.088   1
   3  -6   9 17145.9 507.796   3
   6   3   9 17116.8 604.203   2
   6  -3  -9 17809.6 508.635   3
   6  -3  -9 16545.1 560.476   1
  -3   6  11 60717.9 980.146   2
   6   3  11 60648.8 1122.09   2
   6  -3 -11 60283.2 1090.62   1
   6  -3 -11 63653.9 917.075   3
   3  -6  11 62305.5 923.674   3
   6  -3 -13 127711. 1269.74   3
   6   3  13 124227. 1685.42   2
   6  -3 -13 124568. 1672.00   1
  -3   6  13 129500. 1539.94   2
   3  -6  13 128581. 1293.92   3
   6   3  15 3578.06 436.409   2
   3  -6  15 3628.65 276.453   3
   6  -3 -15 3687.25 280.763   3
   3  -6  15 3988.63 471.509   2
   6  -3 -15 3381.36 425.786   1
  -3   6  15 4132.68 418.208   2
  -6   3 -17 7540.17 534.674   1
   6  -3 -17 7384.08 567.588   1
  -3   6  17 6366.31 487.655   2
   3   6 -17 6307.57 540.162   1
   6   3  17 6870.46 575.295   2
  -6  -3  17 7068.21 506.398   2
   3  -6  17 6438.52 567.461   2
   3   6 -19 34440.9 1087.37   1
  -3   6  19 34526.8 1022.53   2
   6  -3 -19 37197.1 1121.60   1
   3  -6  19 37221.8 1189.05   2
  -6  -3  19 37086.1 1072.25   2
   6   3  19 37020.4 1153.95   2
  -6   3 -19 36697.2 1073.51   1
   6  -3 -21 19698.7 901.864   1
  -6  -3  21 21081.6 899.519   2
  -3   6  21 20405.3 874.836   2
   3  -6  21 21645.2 1013.36   2
  -6   3 -21 20851.7 876.859   1
   6   3  21 20131.7 965.593   2
   3   6 -21 20876.4 944.848   1
   3  -6  23 644.899 450.468   2
   3   6 -23 246.428 290.873   5
   6   3  23 425.993 326.345   8
   3  -6  23 621.938 348.599   7
  -6  -3  23 883.122 425.874   2
   6   3  23 569.230 342.060   7
   6   3  23 688.492 440.464   2
   6  -3 -23 959.054 430.186   1
   3   6 -23 18.5459 459.950   1
  -6   3 -23 552.181 360.657   1
  -3   6  23 1265.34 307.933   7
  -3   6  23 505.179 381.458   2
   3   6 -25 2537.32 535.069   1
  -3   6  25 2881.69 372.440   7
   3  -6  25 3042.46 428.677   7
  -6  -3  25 2241.46 399.191   7
   6   3  25 2577.99 572.324   2
   3  -6  25 2985.84 608.448   2
  -6  -3  25 2951.49 557.647   2
   6  -3 -25 3044.43 553.805   1
   6   3  25 2985.27 418.963   7
   3   6 -25 2959.16 346.995   5
   6   3  25 2522.78 412.748   8
  -6   3 -25 3373.18 528.896   1
  -6   3 -27 8354.97 719.728   1
   3   6 -27 8481.86 760.647   1
   6   3  27 9690.27 560.619   8
   6   3  27 8491.26 808.442   2
  -3   6  27 8512.62 488.346   7
   3  -6  27 8505.84 828.219   2
  -6  -3  27 9449.87 537.914   7
   6   3  27 8342.05 516.299   7
   3  -6  27 8858.66 526.199   7
   6  -3 -27 8390.09 761.054   1
   3   6 -27 8901.52 453.237   5
   6   3  29 2090.18 623.176   2
   6   3  29 1985.01 457.003   8
   3  -6  29 1056.39 419.172   7
   3  -6  29 1812.08 616.116   2
   3   6 -29 1733.94 341.168   5
  -3   6  29 1193.87 391.933   7
   3   6 -29 1846.96 567.603   1
   6   3  29 1209.13 410.031   7
  -6  -3  29 1423.93 424.904   7
  -6  -3  31 170.908 415.261   7
   3   6 -31 288.909 340.781   5
   6   3  31-40.9937 496.745   8
   3  -6  31 277.022 424.084   7
   6   3  31 304.927 439.574   7
  -3   6  31 103.669 394.899   7
  -6  -3  33-686.182 478.783   7
   3   6 -33-352.383 327.785   5
   6   3  33-1386.57 543.444   8
   6   3  33 14.4363 454.926   7
  -3   6  33-1033.33 474.199   7
   3   6 -35 1391.54 367.249   5
   3   6 -35 1171.11 314.616   4
   6   3  35 1037.83 458.827   7
   3  -6  35 1101.09 479.166   7
   6  -3 -35 632.113 353.107   5
  -6  -3  35 890.247 473.623   7
  -3   6  35 2183.24 495.883   7
   3   6 -37 7.01222 304.641   4
   3  -6  37 679.533 446.767   7
  -6  -3  37-198.462 428.106   7
  -3   6  37 571.825 440.535   7
   3   6 -37 585.706 340.171   5
   6  -3 -37-170.254 347.810   5
   6   3  37-50.6694 462.956   7
   3   6 -39-209.572 292.939   5
  -6  -3  39-264.728 438.806   7
   3   6 -39 187.635 289.259   4
  -3   6  39-410.553 433.443   7
   6   3  39-105.995 412.358   7
  -3  -6 -39-201.436 313.331   5
   6  -3 -39 94.0075 336.029   5
   6   3  41-424.544 393.107   7
   6  -3 -41 282.022 293.434   5
   3   6 -41-130.478 270.785   5
  -3   6  41-303.120 399.762   7
   3   6 -41-3.13066 267.518   4
  -3  -6 -41-122.632 280.740   5
   6  -3 -43 446.831 272.778   5
  -3   6  43 509.354 361.790   7
   3   6 -43 64.3036 210.935   4
   6   3  43 370.344 333.853   7
   4   6  42 160.842 357.001   7
   6   4 -42 165.632 261.006   5
  -6   4  42 172.117 389.773   7
   4  -6 -42 353.571 288.402   5
  -4   6 -42 509.474 272.894   4
   6   4 -40-368.847 281.509   4
   4   6  40-312.802 399.855   7
   4  -6 -40-44.6154 307.135   5
  -6   4  40-164.836 420.066   7
   6  -4  40 78.4502 395.071   7
   6   4 -40 97.0434 291.191   5
   4   6  38 1588.45 469.171   7
  -4  -6  38 728.690 435.612   7
   4  -6 -38 685.944 334.083   5
   6  -4  38 910.935 467.234   7
   6   4 -38 677.074 292.694   4
   6   4 -38 889.703 340.578   5
  -6   4  38 789.458 478.206   7
   4   6  36 814.089 456.285   7
   6  -4  36 140.493 444.387   7
   4   6  36-934.816 528.447   8
  -4  -6  36 327.034 445.421   7
   6   4 -36 247.192 326.491   5
   6   4 -36 261.433 294.509   4
  -6   4  36 298.501 457.103   7
  -4  -6  34 610.785 443.085   7
   6  -4  34 263.567 454.736   7
   6   4 -34 709.119 291.540   4
   4   6  34-209.948 546.586   8
   6   4 -34 1074.79 350.654   5
   4   6  34 1076.42 450.318   7
  -6   4  34 1057.18 467.423   7
   6   4 -32 881.951 348.505   5
  -4  -6  32 765.642 456.117   7
   4   6  32 759.364 470.072   8
   6  -4  32 1002.44 443.138   7
   4   6  32-3.02290 428.127   7
   6   4 -32 918.021 297.065   4
  -6   4  32 1502.56 470.614   7
  -4   6 -32 851.488 332.813   5
  -4  -6  30 63.3171 404.496   7
  -4   6 -30 297.494 442.790   1
   6   4 -30 232.956 292.922   4
  -4   6 -30 301.745 293.388   5
   6  -4  30-820.407 449.493   7
   6  -4  30-77.0849 547.696   2
  -6   4  30-513.865 417.134   7
   6   4 -30 160.911 481.260   1
   4   6  30 769.219 436.348   8
   4   6  30-211.759 503.964   2
   6   4 -30-338.649 334.228   5
   4   6  30 116.950 406.150   7
  -4  -6  28 1226.79 385.727   7
   6  -4  28 1544.95 423.699   7
  -6   4  28 1571.53 379.522   7
  -4   6 -28 960.515 465.067   1
   6  -4  28 1267.35 574.953   2
   4   6  28 1541.58 550.141   2
  -4   6 -28 1347.98 302.614   5
   6   4 -28 1106.31 313.298   5
   6   4 -28 1320.47 491.489   1
   4   6  28-476.073 437.316   8
   4   6  28 1045.97 379.409   7
  -4  -6  28 1209.11 511.456   2
  -4  -6  26 1521.92 436.834   7
   6  -4  26 1124.60 554.577   2
   6  -4  26 1245.32 402.066   7
   6   4 -26 1261.67 303.678   5
  -4  -6  26 1371.59 537.143   2
   4   6  26 1310.32 402.926   8
  -4   6 -26 1064.31 495.019   1
   4   6  26 1325.13 380.699   7
   6   4 -26 1378.31 537.649   1
  -6   4  26 1102.28 382.135   7
  -4   6 -26 1247.23 293.370   5
   4   6  26 1380.14 515.142   2
  -4   6 -24 846.381 428.279   1
   4   6  24 1020.58 345.714   8
  -6   4  24 1222.42 319.241   7
   6  -4  24 657.419 399.573   8
   6   4 -24 1234.59 284.424   5
   6   4 -24 1104.92 462.206   1
   6  -4  24 1319.44 400.217   7
   4   6  24 925.745 456.566   2
  -4  -6  24 1068.14 360.691   7
  -6  -4 -24 740.763 389.996   1
   6  -4  24 1096.56 502.642   2
  -4  -6  24 1799.32 515.361   2
   4   6  24 973.074 325.673   7
  -4  -6  22 1054.30 449.041   2
  -4   6 -22 637.253 405.355   1
   6  -4  22 856.421 454.064   2
   4   6  22 887.576 426.185   2
  -6  -4 -22 637.722 362.904   1
   6   4 -22 485.350 373.243   1
   6  -4  22 733.977 365.945   8
   6   4 -22 606.282 250.931   5
  -6  -4 -20 7113.85 523.814   1
  -4  -6  20 7263.83 650.985   2
  -4   6 -20 7291.81 604.069   1
   4   6  20 7454.18 661.125   2
  -6   4  20 6870.02 537.863   2
   6   4 -20 6800.90 598.320   1
   6  -4  20 7456.86 659.466   2
   6  -4  18 2212.73 458.396   2
  -6   4  18 2052.25 362.102   2
   6   4 -18 2103.86 435.352   1
   4   6  18 1849.38 434.580   2
  -6  -4 -18 2251.43 363.087   1
   6   4 -16 914.994 396.473   1
   6  -4  16 838.280 369.451   2
  -6  -4 -16 878.179 303.123   1
  -6   4  16 647.835 283.482   2
   4   6  16 766.948 385.570   2
   6   4 -14 42904.6 1034.36   1
  -6  -4 -14 43435.8 894.870   1
   4  -6 -14 43173.7 820.031   3
   6  -4  14 41313.1 779.622   3
  -6   4  14 43999.4 882.602   2
   4   6  14 43689.0 1068.34   2
   6  -4  14 41832.7 1071.27   2
   4  -6 -12 32649.8 717.722   3
   6  -4  12 31670.7 869.885   2
  -6  -4 -12 31344.9 695.962   1
  -6   4  12 33921.4 688.110   2
   4   6  12 32324.7 871.923   2
   6  -4  12 33501.1 708.366   3
   6   4 -12 32256.1 849.034   1
   6  -4  10 14376.5 570.647   2
  -6   4  10 14573.3 408.528   2
   6   4 -10 13198.0 555.330   1
   6  -4  10 13549.5 469.034   3
   4   6  10 13113.1 560.824   2
   4  -6 -10 13447.2 484.605   3
   6  -4   8 28054.8 708.127   2
   6   4  -8 27443.4 698.995   1
   4  -6  -8 27524.4 650.517   3
   6  -4   8 27225.0 632.603   3
   4   6   8 26728.2 709.768   2
   6  -4   6 210430. 1646.53   3
   4  -6  -6 210422. 1654.41   3
   6  -4   4 162253. 1425.86   3
   4  -6  -4 154764. 1411.60   3
   4  -6  -2 8694.25 422.169   3
   6  -4   2 8447.82 422.639   3
   6  -4   0 509.701 276.079   3
   4  -6   0 671.957 285.271   3
   4  -6   2 7870.34 419.339   3
   6  -4  -2 7551.00 403.676   3
   4  -6   4 128402. 1311.68   3
   6  -4  -4 122626. 1254.18   3
   6  -4  -6 200999. 1618.35   3
   4  -6   6 197443. 1614.52   3
   6   4   6 197435. 1682.06   2
   6  -4  -8 30652.0 666.436   3
   6   4   8 29937.1 751.005   2
   4  -6   8 30265.1 675.067   3
   6  -4 -10 9487.65 409.354   3
   4  -6  10 9798.52 435.775   3
   6  -4 -10 8972.45 470.188   1
   6   4  10 9577.29 495.641   2
   6  -4 -12 27419.3 795.973   1
   6  -4 -12 29663.9 663.731   3
   4  -6  12 28865.3 673.773   3
   6   4  12 28520.9 829.985   2
  -4   6  12 30142.6 722.983   2
   6  -4 -14 40681.5 1002.88   1
   6   4  14 43091.2 1075.02   2
   6  -4 -14 44170.8 810.408   3
  -4   6  14 44120.6 950.883   2
   4  -6  14 42756.3 797.630   3
   4  -6  14 42676.3 1081.22   2
   4  -6  16 852.252 386.663   2
   6  -4 -16 648.148 358.640   1
  -4   6  16 852.688 301.154   2
   6   4  16 616.860 372.354   2
   4   6 -16 930.916 361.499   1
  -4   6  18 1622.73 349.804   2
   4   6 -18 1580.87 411.940   1
  -6   4 -18 1945.92 404.689   1
   6  -4 -18 1919.81 420.490   1
  -6  -4  18 1793.18 409.362   2
   4  -6  18 1786.33 458.319   2
   6   4  18 1622.51 430.583   2
   6   4  20 7888.47 645.544   2
   4   6 -20 7444.67 628.536   1
   6  -4 -20 7836.41 627.078   1
  -6   4 -20 7251.55 600.393   1
  -6  -4  20 8019.43 608.382   2
  -4   6  20 7047.72 564.725   2
   4  -6  20 7373.48 680.418   2
   6  -4 -22 543.137 407.927   1
  -6  -4  22 774.413 392.048   2
  -6   4 -22 814.963 394.306   1
   4  -6  22 416.041 429.281   2
   6   4  22 671.135 419.453   2
   4   6 -22 121.260 415.386   1
  -4   6  22 455.531 343.927   2
  -6  -4  24 1455.27 347.307   7
   6   4  24 1719.52 381.658   7
   6  -4 -24 1877.63 503.173   1
   4  -6  24 1374.50 523.454   2
  -4   6  24 1316.74 328.584   7
   6   4  24 1509.04 378.213   8
   4   6 -24 1055.15 281.351   5
   6   4  24 1155.49 495.872   2
  -6   4 -24 1544.72 452.045   1
  -6  -4  24 1644.53 511.066   2
   4  -6  24 1267.71 361.746   7
   4   6 -24 1058.21 427.292   1
   6   4  26 1135.31 398.739   7
   4   6 -26 1231.90 491.815   1
   4   6 -26 1323.24 324.530   5
  -4   6  26 1852.41 384.046   7
   4  -6  26 1353.93 562.947   2
   4  -6  26 2026.24 420.486   7
  -6   4 -26 830.594 480.140   1
  -6  -4  26 747.268 454.393   2
  -6  -4  26 1500.60 422.483   7
   6   4  26 1294.71 506.189   2
   6   4  26 1026.12 387.110   8
   6   4  28 1600.68 558.794   2
   6   4  28 1353.00 403.866   7
  -6  -4  28 1659.76 408.403   7
   6   4  28 1132.09 404.527   8
   4   6 -28 1755.01 522.695   1
   4  -6  28 1115.34 398.990   7
  -6   4 -28 1682.51 495.064   1
   4  -6  28 1370.89 557.388   2
   4   6 -28 1398.49 316.982   5
  -4   6  28 995.768 361.472   7
   4   6 -30-34.9091 322.837   5
  -4   6  30 236.387 391.923   7
   6   4  30 227.559 525.981   2
   4   6 -30 134.176 482.834   1
  -6  -4  30-464.429 413.784   7
   6   4  30-518.061 450.993   8
   4  -6  30 14.5338 537.248   2
   6   4  30 218.545 407.491   7
   4  -6  30-105.589 430.094   7
  -6  -4  32 699.353 447.068   7
   4   6 -32 641.992 332.992   5
   4  -6  32 77.1338 457.376   7
  -4   6  32-379.025 442.620   7
   6   4  32 530.744 450.735   7
   6   4  32 891.451 498.569   8
   6   4  34 791.785 464.812   7
  -6  -4  34-83.9937 481.775   7
   4   6 -34 1010.00 343.425   5
   6   4  34-318.630 567.450   8
   4   6 -34 860.308 321.539   4
   4  -6  34 657.726 450.867   7
  -4   6  34 1187.82 456.675   7
   4  -6  36 251.339 441.558   7
   6  -4 -36 47.1193 327.934   5
  -6  -4  36 211.525 453.910   7
  -4   6  36 580.649 447.424   7
   4   6 -36 572.159 327.969   5
   6   4  36 106.924 428.457   7
   4   6 -36-55.7476 279.520   4
  -4  -6 -38 384.270 319.305   5
   4   6 -38 801.539 320.448   5
  -6  -4  38 28.8177 410.147   7
   6  -4 -38 10.0900 321.423   5
   6   4  38 187.190 437.172   7
   4   6 -38 533.623 299.063   4
   4  -6  38 583.862 432.729   7
  -4   6  38 530.727 458.493   7
   6   4  40 93.8957 396.247   7
   6  -4 -40 56.3611 300.878   5
   4   6 -40 77.8634 254.789   4
  -4  -6 -40-119.534 272.644   5
  -4   6  40 109.561 407.961   7
   4   6 -40 16.7180 287.700   5
   6  -4 -42 326.267 282.376   5
  -4   6  42 102.481 374.842   7
   4   6 -42 81.6364 229.190   4
  -6   4 -42 233.694 225.586   4
   6   4  42 37.1308 350.850   7
   5  -6 -43 68.3603 259.169   5
  -6   5  43 467.912 379.383   7
  -5   6 -43 280.638 223.254   4
   5   6  43 42.3085 328.983   7
  -6   5  41 246.242 402.622   7
   5  -6 -41 448.491 302.459   5
   6   5 -41 128.399 276.603   5
   5   6  41-111.825 380.786   7
   6   5 -41 19.2627 249.497   4
  -6   5  39 165.134 444.985   7
   6   5 -39 288.060 303.589   5
   5   6  39 187.384 414.405   7
   5  -6 -39 164.343 309.568   5
   6   5 -39 218.493 287.666   4
   6  -5  39-145.724 405.607   7
   5   6  37 3744.75 516.311   7
   6   5 -37 3716.96 401.854   5
  -5  -6  37 3776.40 490.278   7
  -6   5  37 4420.66 543.136   7
   6  -5  37 3650.67 510.674   7
   6   5 -37 3639.27 374.717   4
  -6   5  35 1623.54 502.912   7
   6  -5  35 505.713 434.342   7
   6   5 -35 822.789 351.281   5
   5   6  35 563.050 504.946   8
  -5  -6  35 891.624 444.847   7
   6   5 -35 755.976 299.722   4
   5   6  35 1683.87 477.620   7
  -6   5  33 86.9726 454.296   7
   5   6  33-492.008 488.058   8
  -5  -6  33 18.8444 443.663   7
   5   6  33 584.049 442.459   7
   6  -5  33-181.040 462.243   7
   6   5 -33 226.737 323.510   5
   5   6  31 5184.38 540.350   7
   6   5 -31 6814.86 428.988   4
  -5  -6  31 6859.20 561.989   7
   6   5 -31 6818.32 456.839   5
   6  -5  31 5911.32 570.259   7
  -6   5  31 6101.69 532.385   7
   5   6  31 7569.05 604.455   8
   6   5 -29 35.0714 469.679   1
   5   6  29 90.0850 487.514   2
   6  -5  29-107.406 553.836   2
  -5   6 -29 367.866 451.359   1
   5   6  29-52.9615 412.448   7
  -5  -6  29-72.4395 411.830   7
   5   6  29-602.111 467.437   8
   6  -5  29-3.82541 431.548   7
   6   5 -29 8.40202 321.657   5
  -6   5  29-176.405 389.383   7
   6  -5  27 4340.07 711.371   2
  -5  -6  27 6125.64 498.268   7
   6  -5  27 5333.55 508.369   7
   6   5 -27 5258.67 396.231   5
   6   5 -27 4402.20 638.101   1
  -5  -6  27 4274.85 645.861   2
   5   6  27 4461.07 693.057   2
  -6   5  27 5673.80 461.740   7
  -5   6 -27 4457.70 623.688   1
   5   6  27 4849.05 449.117   7
   5   6  27 4816.17 477.425   8
   5   6  25 30478.3 775.370   7
   6   5 -25 30896.5 1218.49   1
   6   5 -25 32859.9 717.855   5
  -6   5  25 30333.7 758.886   7
  -5  -6  25 31124.4 829.753   7
   5   6  25 31971.4 848.499   8
  -5  -6  25 31694.3 1309.69   2
   5   6  25 30473.1 1269.54   2
  -5   6 -25 31276.1 1233.74   1
   6  -5  25 32811.7 845.605   7
   6  -5  25 32413.8 1360.58   2
  -6   5  23 6035.08 401.441   7
   6  -5  23 5767.79 664.733   2
   6   5 -23 6066.38 369.502   5
   5   6  23 6668.04 434.080   7
  -5  -6  23 5892.68 649.428   2
  -5  -6  23 5606.59 432.580   7
  -5   6 -23 5666.17 621.136   1
   6  -5  23 6928.79 486.874   7
   6  -5  23 5073.35 475.514   8
   5   6  23 5981.40 660.165   2
   5   6  23 5960.82 442.123   8
   6   5 -23 5374.05 592.306   1
  -5   6 -21 4958.19 567.342   1
   6  -5  21 5299.40 639.364   2
   6   5 -21 4304.38 548.810   1
   5   6  21 4381.73 619.557   2
  -5  -6  21 4371.96 598.972   2
  -6   5  19 21892.2 803.196   2
  -5   6 -19 23500.8 903.881   1
   6  -5  19 22951.8 964.703   2
   5   6  19 23454.5 969.719   2
   6   5 -19 21262.1 879.542   1
   6   5 -17 15515.6 762.638   1
   6  -5  17 15083.8 788.807   2
   5   6  17 15746.5 789.402   2
  -6   5  17 15450.4 647.892   2
   6  -5  15 31906.4 729.529   3
   6   5 -15 33962.4 973.220   1
   6  -5  15 33671.5 1022.61   2
   5   6  15 34985.9 1047.01   2
  -6   5  15 34583.4 840.110   2
   5  -6 -15 33931.4 754.798   3
   5   6  13 66477.6 1288.85   2
   6  -5  13 68285.1 1306.78   2
   6  -5  13 68474.1 1039.82   3
   6   5 -13 65988.4 1242.75   1
   5  -6 -13 70328.0 1072.73   3
  -6   5  13 70348.3 1046.39   2
   5  -6 -11 19558.4 587.834   3
   6   5 -11 19194.0 655.824   1
   6  -5  11 19171.5 569.977   3
  -6   5  11 20412.1 529.379   2
   5   6  11 18901.1 667.310   2
   6  -5  11 19694.7 690.809   2
   5  -6  -9 66045.4 1007.24   3
   5   6   9 63815.7 1104.66   2
   6  -5   9 64121.8 1095.02   2
   6  -5   9 65039.6 997.998   3
   6  -5   7 278840. 1992.33   3
   5  -6  -7 272863. 1983.64   3
   6  -5   5 220397. 1751.83   3
   5  -6  -5 216651. 1736.44   3
   5  -6  -3 102694. 1191.81   3
   6  -5   3 103755. 1199.77   3
   6  -5   1 819080. 3288.88   3
   5  -6  -1 800908. 3198.78   3
   6  -5  -1 786209. 3226.12   3
   5  -6   1 792424. 3198.12   3
   5  -6   3 123877. 1320.22   3
   6  -5  -3 122904. 1315.31   3
   5  -6   5 223509. 1777.79   3
   6  -5  -5 219469. 1749.50   3
   5  -6   7 226353. 1813.71   3
   6   5   7 224046. 1902.82   2
   5  -6   9 63801.8 989.388   3
   6  -5  -9 66165.6 1009.29   3
   6   5   9 63077.6 1100.31   2
   6  -5 -11 16076.3 535.107   3
   5  -6  11 15443.2 527.977   3
   6   5  11 15514.8 628.971   2
   6  -5 -13 71779.9 1090.27   3
   5  -6  13 72372.9 1334.36   2
  -5   6  13 74826.4 1134.17   2
   5  -6  13 70070.5 1053.60   3
   5  -6  15 38540.6 1087.87   2
   6  -5 -15 36671.8 775.166   3
   6   5  15 39608.3 1096.55   2
  -5   6  15 39462.9 928.443   2
   5  -6  15 35196.9 750.136   3
   6  -5 -15 37320.7 1014.22   1
   5   6 -15 35797.9 1022.31   1
   6   5  17 14029.5 746.862   2
   5   6 -17 14325.4 713.907   1
   5  -6  17 15062.9 777.643   2
   6  -5 -17 15293.1 737.072   1
  -5   6  17 15277.7 655.202   2
  -6  -5  19 22104.3 890.064   2
   5   6 -19 19824.8 870.695   1
   6  -5 -19 21304.9 882.895   1
   5  -6  19 21474.5 964.370   2
  -6   5 -19 21597.2 882.538   1
  -5   6  19 20623.2 795.155   2
   6   5  19 22580.5 954.227   2
  -6   5 -21 5309.16 582.124   1
   5   6 -21 5726.18 609.005   1
   6   5  21 5368.20 634.957   2
  -6  -5  21 5652.76 596.925   2
   5  -6  21 6515.73 684.404   2
   6   5  23 6332.34 439.242   7
   6   5  23 7031.82 719.302   2
   5   6 -23 6559.52 380.233   5
   6   5  23 6496.05 453.962   8
  -5   6  23 6097.32 407.312   7
   5  -6  23 6315.31 460.641   7
  -6   5 -23 7056.23 651.548   1
   5  -6  23 6633.15 703.578   2
   5   6 -23 6240.33 624.459   1
  -6  -5  23 7627.41 673.107   2
   6   5  25 37061.3 878.156   8
   5  -6  25 37597.7 880.959   7
  -6  -5  25 34096.6 856.000   7
   5   6 -25 35351.5 751.591   5
   6   5  25 33751.6 1348.66   2
   5  -6  25 33498.9 1406.26   2
  -6  -5  25 34471.6 1322.16   2
   6   5  25 37301.6 841.325   7
  -5   6  25 36163.6 791.427   7
  -6   5 -25 34344.3 1276.91   1
   5   6 -25 32457.8 1258.88   1
   5  -6  27 5399.55 509.047   7
   6   5  27 6204.43 503.982   8
   5   6 -27 5577.34 677.778   1
  -6  -5  27 6818.38 515.447   7
   5  -6  27 5441.27 753.171   2
   5   6 -27 5859.77 404.824   5
  -6   5 -27 5107.22 634.578   1
   6   5  27 6336.07 491.675   7
  -5   6  27 5935.93 455.385   7
   6   5  27 5315.23 710.626   2
   6   5  29-591.280 459.519   7
  -6  -5  29-166.692 429.573   7
   5  -6  29 59.1067 571.020   2
   5   6 -29 71.3157 301.882   5
  -5   6  29 102.820 406.670   7
   5  -6  29 327.461 407.323   7
  -6   5 -29 537.029 451.807   1
   6   5  29-144.786 419.111   8
   5   6 -29 308.206 467.816   1
   6   5  29 302.494 504.313   2
  -6  -5  31 8293.46 587.506   7
   5  -6  31 8294.15 589.183   7
  -5   6  31 8361.23 569.752   7
   6   5  31 9269.74 613.378   7
   6   5  31 8866.05 626.040   8
   5   6 -31 8667.23 488.225   5
  -6  -5  33-302.966 473.531   7
   5   6 -33-118.465 330.982   5
   5  -6  33-433.556 434.245   7
   6   5  33-91.9388 435.487   7
   5   6 -33 48.7805 304.001   4
  -5   6  33-1239.35 495.267   7
   6   5  33-1172.25 520.567   8
   5   6 -35 1222.28 352.459   5
   6   5  35 1474.07 483.226   7
  -5   6  35 2072.78 516.168   7
   5   6 -35 681.735 320.056   4
   5  -6  35 1808.84 494.413   7
  -6  -5  35 794.754 469.996   7
  -6  -5  37 3091.17 513.773   7
  -5   6  37 4765.30 548.644   7
   6   5  37 3465.11 517.742   7
   5   6 -37 3159.08 350.076   4
   5   6 -37 3772.03 404.275   5
   5  -6  37 3463.37 500.426   7
   6  -5 -37 3215.38 412.954   5
  -5  -6 -37 3741.02 378.539   5
   6  -5 -39 32.2573 318.425   5
   5   6 -39 373.563 304.238   5
   6   5  39 810.347 439.218   7
   5   6 -39 364.719 281.438   4
  -5   6  39 146.985 416.846   7
   5   6 -41 183.167 263.772   4
  -5   6  41 89.5171 389.173   7
   6   5  41 150.702 385.080   7
   6  -5 -41 434.100 298.160   5
   5   6 -41 216.902 275.051   5
   5   6 -43-136.708 206.070   4
   6   5  43 140.431 334.131   7
   6  -5 -43 260.525 252.903   5
  -5   6  43 483.814 380.898   7
   6  -6   0 479350. 2637.35   3
   6  -6   2 236729. 1861.66   3
   6  -6  -2 237879. 1841.57   3
   6  -6   4 36328.7 788.684   3
   6  -6  -4 34416.9 767.003   3
   6  -6  -6 282.178 263.729   3
   6  -6   6 199.306 261.778   3
   6  -6  -8 124899. 1416.32   3
   6  -6   8 123610. 1400.32   3
   6  -6 -10 64887.1 1047.79   3
   6   6  10 62313.3 1136.84   2
   6  -6  10 62056.3 1013.22   3
   6  -6  12 40279.7 845.843   3
   6  -6  12 41271.8 1013.27   2
   6   6  12 39646.8 993.550   2
   6  -6 -12 41587.6 868.873   3
   6   6 -12 38450.5 956.167   1
   6   6  14 135460. 1897.12   2
   6   6 -14 135018. 1817.96   1
   6  -6 -14 138321. 1550.36   3
   6  -6  14 139477. 1540.68   3
   6  -6  14 132781. 1931.41   2
  -6   6  16 171408. 1889.21   2
   6   6 -16 157249. 2118.00   1
   6   6  16 172021. 2250.45   2
   6  -6 -16 153861. 1624.51   3
   6  -6  16 169150. 2269.14   2
   6   6 -18 3309.70 456.128   1
   6  -6  18 3553.99 507.951   2
  -6   6  18 3464.45 396.199   2
   6   6  18 3964.92 520.751   2
  -6   6 -20 791.450 399.464   1
   6   6  20 1206.48 460.323   2
   6  -6  20 1403.84 488.623   2
   6   6 -20 822.621 422.573   1
  -6  -6  20 951.527 422.821   2
   6  -6  22 36135.8 841.903   7
   6   6  22 35872.4 763.562   7
   6  -6  22 35439.8 1317.62   2
   6   6 -22 35033.4 698.035   5
  -6  -6  22 35456.6 1234.47   2
   6   6 -22 32728.4 1173.62   1
   6   6  22 39012.8 815.811   8
   6   6  22 33581.5 1268.08   2
  -6   6 -22 33735.9 1187.43   1
   6   6  24 2222.31 553.342   2
   6   6  24 2144.42 381.764   7
  -6   6  24 2031.01 355.349   7
   6   6 -24 1428.25 457.826   1
  -6  -6  24 2559.25 537.713   2
   6  -6  24 1759.19 539.656   2
   6   6 -24 2060.53 318.039   5
  -6  -6  24 1468.39 383.670   7
   6  -6  24 1984.56 415.564   7
   6   6  24 2166.03 378.308   8
  -6   6 -24 2423.36 522.047   1
   6   6  26 208.449 472.153   2
   6  -6  26 412.878 519.609   2
  -6   6  26 685.041 357.690   7
  -6   6 -26 362.605 463.675   1
  -6  -6  26 157.033 442.581   2
   6   6  26 332.607 389.190   7
  -6  -6  26 642.324 384.675   7
   6  -6  26 353.127 406.527   7
   6   6 -26 421.659 295.449   5
   6   6 -26 315.550 458.908   1
   6   6  26 298.242 374.917   8
  -6   6 -28 5354.89 660.197   1
   6   6  28 5971.80 751.780   2
  -6   6  28 5632.24 466.363   7
   6   6 -28 5526.90 686.751   1
   6   6  28 5707.30 486.356   7
   6   6  28 6010.87 508.897   8
   6  -6  28 5975.15 790.014   2
   6  -6  28 6122.24 524.153   7
   6   6 -28 6292.70 423.697   5
  -6  -6  28 5797.16 510.926   7
   6   6 -30 3201.75 666.856   1
  -6  -6  30 3443.64 512.733   7
   6   6 -30 3607.43 364.895   4
   6   6  30 3927.46 503.220   7
   6   6  30 2904.66 671.856   2
  -6   6  30 2472.88 454.377   7
   6  -6  30 2951.05 500.678   7
   6  -6  30 3027.12 704.250   2
   6   6  30 3403.95 492.987   8
   6   6 -30 3517.91 397.631   5
  -6   6  32-810.890 452.952   7
  -6  -6  32-398.976 428.958   7
   6   6  32 64.9460 459.222   8
   6   6 -32 223.755 327.899   5
   6   6 -32-267.862 321.929   4
   6  -6  32-475.220 456.008   7
   6   6  32-238.191 430.809   7
  -6  -6  34 168.678 453.578   7
   6   6  34 167.067 450.787   7
  -6   6  34 1585.18 469.360   7
   6  -6  34 202.363 432.033   7
   6   6 -34 768.660 349.071   5
   6   6  34-367.927 515.971   8
   6   6 -34 455.792 298.012   4
   6  -6  36 970.887 482.027   7
  -6   6  36 1470.36 477.090   7
   6   6 -36 1247.47 367.821   5
  -6  -6  36 861.575 473.343   7
   6   6  36 724.935 453.655   7
   6   6 -36 645.591 319.536   4
   6   6  38-50.6291 408.766   7
  -6   6  38 368.292 466.873   7
   6   6 -38 1.26151 270.359   4
   6  -6 -38 46.5088 315.271   5
   6   6 -38 301.090 319.921   5
   6   6 -40 453.245 291.237   5
   6   6  40 385.806 401.889   7
   6  -6 -40 653.728 318.825   5
  -6   6  40 508.733 431.933   7
   6   6 -40 443.728 270.327   4
  -6   6 -42 167.643 238.883   4
   6   6  42-170.129 341.377   7
   6  -6 -42 251.486 281.375   5
   6   6 -42-256.441 236.844   4
  -6   6  42 415.632 403.681   7
   7   0  -1 10955.9 435.996   3
   7   0   1 10771.7 443.342   3
   7   0  -3 164817. 1201.70   1
   7   0  -3 164162. 1404.05   3
   7   0   3 164285. 1274.43   2
   7   0   3 162571. 1418.02   3
   7   0   5 779.954 262.472   3
   7   0   5 777.589 257.115   2
   7   0  -5 937.259 254.576   3
   7   0  -5 956.706 230.008   1
   7   0   7 3972.69 309.494   3
   7   0  -7 4086.27 318.490   3
   7   0  -7 4445.10 322.755   1
   7   0   7 3869.35 341.760   2
   7   0   9 183265. 1551.78   3
   7   0   9 181120. 1784.55   2
   7   0  -9 182497. 1549.29   3
   7   0  -9 179360. 1704.50   1
  -7   0  -9 186960. 1364.53   1
   7   0  11 286132. 1947.04   3
   7   0 -11 286713. 2295.19   1
  -7   0  11 295720. 1916.72   2
   0   7  11 287766. 2274.28   2
   7   0  11 279847. 2361.57   2
   7   0 -11 278654. 1918.31   3
  -7   0 -11 288705. 1921.38   1
  -7   0 -13 319937. 2276.28   1
   7   0 -13 313069. 2008.01   3
  -7   0  13 319049. 2244.16   2
   7   0  13 304857. 1999.86   3
   0   7  13 303069. 2501.35   2
   7   0  13 308558. 2637.66   2
   7   0 -13 308309. 2542.22   1
   7   0  15 192691. 2226.92   2
   7   0 -15 193490. 2138.32   1
   0  -7  15 190345. 1622.44   3
   0   7  15 195406. 2146.28   2
   0  -7 -15 194463. 1649.83   3
  -7   0  17 7520.15 493.353   2
  -7   0 -17 6679.02 450.866   1
   7   0 -17 7007.31 527.223   1
   7   0  17 7365.25 563.201   2
   0   7  17 6913.59 526.362   2
   0   7  19 139631. 2080.64   2
   7   0 -19 135421. 2068.40   1
  -7   0  19 143316. 1957.59   2
   0   7 -19 145780. 2151.07   1
   0  -7  19 140867. 2297.63   2
  -7   0 -19 142481. 1907.02   1
   7   0  19 143612. 2211.81   2
   0   7  21 5719.85 564.842   2
   7   0  21 5123.61 569.068   2
  -7   0 -21 5356.55 501.914   1
   7   0 -21 5484.27 554.259   1
   0  -7  21 5390.48 593.023   2
   0   7 -21 5551.87 578.268   1
  -7   0  21 5516.87 500.280   2
   0   7 -23 15748.2 502.811   5
   7   0  23 19485.5 674.227   7
   0   7 -23 15835.1 925.916   1
   0   7  23 15977.1 916.911   2
   7   0 -23 14339.9 868.106   1
   7   0  23 14341.4 928.511   2
  -7   0 -23 15624.2 811.813   1
   7   0  23 19943.1 670.908   8
   0   7  23 22461.0 612.854   7
   0  -7  23 16206.8 980.817   2
   0  -7  23 20238.0 681.095   7
   0   7 -25 26421.4 1162.15   1
   7   0  25 26174.4 1213.42   2
  -7   0  25 25101.5 718.718   7
   7   0  25 29227.5 788.105   7
   0   7  25 28666.3 1168.17   2
   0  -7  25 28949.7 780.987   7
   7   0 -25 25488.4 614.020   4
   0  -7  25 26804.8 1236.10   2
   0   7  25 28378.3 752.628   8
   0   7  25 28176.9 680.603   7
   7   0 -25 25391.5 1135.29   1
   7   0  25 28098.4 790.724   8
   0   7 -25 28466.0 665.974   5
   0  -7  27 2244.21 413.402   7
   7   0 -27 2321.94 313.755   4
   0  -7  27 2597.51 626.607   2
  -7   0  27 2828.21 414.847   7
   0   7 -27 2522.32 327.552   5
   7   0  27 2432.16 594.472   2
   7   0  27 2491.46 434.240   7
   7   0  27 2313.91 440.025   8
   7   0 -27 2327.63 548.209   1
   0   7 -27 2301.52 530.846   1
   0   7  27 2286.76 542.807   2
   0   7  27 1993.54 353.099   7
   0   7  27 1846.78 405.291   8
   7   0  29 4323.05 524.536   7
   7   0  29 3672.65 725.837   2
   7   0 -29 3499.69 360.814   4
   0   7  29 5417.10 482.482   7
   0   7 -29 4599.42 415.585   5
   0   7 -29 3106.90 636.654   1
  -7   0  29 5449.42 510.349   7
   0  -7  29 4747.77 510.007   7
   0   7  29 5855.99 532.168   8
   0  -7  29 3593.30 717.727   2
   7   0  29 4342.09 545.666   8
   7   0 -29 4246.49 683.084   1
   0  -7  31 4786.76 521.583   7
   7   0  31 5443.58 603.890   8
  -7   0  31 5892.87 529.883   7
   0   7  31 6247.81 589.118   8
   0   7  31 6185.02 515.268   7
   7   0 -31 5887.50 434.359   5
   7   0  31 6224.83 562.542   7
   0   7 -31 5577.87 420.452   5
   7   0 -31 5711.13 390.038   4
   0   7 -33 1696.26 345.178   5
   0   7  33 1321.02 494.482   8
  -7   0  33 2562.79 520.041   7
   0  -7  33 1770.60 475.649   7
   0   7  33 2698.99 478.921   7
   7   0 -33 1452.93 360.724   5
   7   0 -33 2002.67 316.826   4
   7   0  33 2391.08 496.719   7
   7   0 -35-534.080 353.549   5
   7   0  35-243.790 455.168   7
   0  -7  35-190.796 461.615   7
  -7   0  35-610.834 444.004   7
   0   7  35-105.072 428.751   7
   0   7 -35 69.1122 307.507   5
  -7   0  37 483.762 456.360   7
   0   7  37 1702.33 470.713   7
   0   7 -37 1497.01 329.704   5
   7   0  37 271.446 443.088   7
   7   0 -37 1019.80 351.235   5
   0  -7  37 973.569 442.219   7
   0   7  39-326.785 422.379   7
   0   7 -39-517.238 317.655   5
   7   0 -39-327.569 322.220   5
  -7   0  39-1251.49 486.509   7
   0   7 -39-53.3921 295.664   4
   0  -7 -39-312.335 320.655   5
   7   0  39-1007.81 464.726   7
   0  -7 -41-381.337 295.286   5
   7   0 -41-82.1593 289.728   5
   0   7  41-195.818 402.083   7
  -7   0  41-218.758 426.141   7
   0   7 -41 532.880 279.334   4
   7   0  41-116.641 401.339   7
   0   7  43 620.408 350.832   7
   0   7 -43 607.499 237.809   4
   7   0  43 502.650 334.655   7
   7   0 -43 580.586 269.298   5
   0  -7 -43 681.857 267.342   5
   7   1 -42-1.52153 268.383   5
   1  -7 -42-312.515 274.772   5
   7  -1  42-582.978 375.321   7
  -7   1  42-304.892 371.925   7
  -1   7 -42-146.021 261.778   4
   1   7  42-197.321 359.957   7
   1   7  40-740.443 401.781   7
   7  -1  40-382.142 417.290   7
   7   1 -40-246.703 316.622   5
  -1   7 -40-124.950 284.223   4
  -7   1  40-466.459 427.538   7
  -7   1  38 5.16129 462.653   7
   7  -1  38-15.5822 455.976   7
   7   1 -38 409.474 325.450   5
   1   7  38 1051.04 432.396   7
  -1   7 -38 743.878 327.401   5
   7  -1  36-549.593 489.762   7
   7   1 -36 209.672 342.383   5
   1   7  36 1351.79 472.856   7
  -1   7 -36 559.761 304.828   5
  -7   1  36 457.539 454.724   7
  -1  -7  36 528.011 432.882   7
   7   1 -36 183.215 279.806   4
   7  -1  34 1199.18 477.974   7
   7   1 -34 811.225 349.883   5
  -7   1  34 723.383 447.913   7
   1   7  34 1236.43 499.726   8
   7   1 -34 1702.51 327.137   4
  -1   7 -34 1344.14 337.930   5
  -1  -7  34 1715.79 473.452   7
   1   7  34 1462.35 465.240   7
   1   7  32 3352.94 542.044   8
   7   1 -32 2682.33 385.201   5
   7   1 -32 3254.29 352.538   4
  -7   1  32 4090.78 533.636   7
  -1  -7  32 3027.49 497.004   7
   7  -1  32 3167.26 529.656   7
  -1   7 -32 3072.83 391.686   5
   1   7  32 2420.65 446.345   7
   7  -1  30-58.0398 430.241   7
  -7   1  30 64.9299 408.215   7
  -1   7 -30 195.213 466.691   1
   1   7  30 421.516 427.432   8
   7  -1  30-459.717 509.009   8
  -1   7 -30-20.2312 296.528   5
   7   1 -30-61.1471 311.676   5
   7   1 -30-99.8735 306.646   4
   7   1 -30-25.3762 489.224   1
   1   7  30-262.947 391.535   7
  -1  -7  30-280.213 555.213   2
   7  -1  30 157.890 531.743   2
  -1  -7  30-197.662 426.081   7
   1   7  28 8944.38 572.767   8
  -1   7 -28 8142.44 799.719   1
  -1  -7  28 9209.03 579.386   7
  -1   7 -28 10247.6 477.162   5
   1   7  28 8093.86 780.538   2
   7  -1  28 8774.52 585.503   7
  -1  -7  28 9233.15 893.030   2
   1   7  28 9027.41 521.582   7
   7  -1  28 8466.75 594.958   8
   7   1 -28 9026.41 450.395   4
   7   1 -28 8481.70 809.614   1
  -7   1  28 10310.0 569.057   7
   7  -1  28 7417.93 839.979   2
  -1  -7  26-428.382 425.022   7
   7  -1  26 326.520 379.875   7
  -1  -7  26 130.019 469.692   2
  -1   7 -26 120.500 447.441   1
   1   7  26-431.327 387.165   8
  -7   1  26-109.175 356.600   7
   7   1 -26 315.498 423.129   1
   7  -1  26 87.5973 488.678   2
   7   1 -26-270.426 313.080   4
   7  -1  26 135.301 398.966   8
  -1   7 -26-0.21540 303.949   5
   1   7  26 120.302 455.620   2
   1   7  26-257.774 339.606   7
  -1   7 -24 19737.9 999.266   1
   7  -1  24 18701.6 1030.74   2
   7  -1  24 18840.2 669.771   7
  -1  -7  24 20916.3 691.204   7
   7   1 -24 18289.1 957.562   1
  -7  -1 -24 16701.3 850.579   1
  -1   7 -24 18081.1 540.213   5
   1   7  24 21018.2 602.576   7
   1   7  24 20814.8 651.580   8
  -1  -7  24 18687.4 1060.25   2
   7  -1  24 20646.4 691.094   8
   1   7  24 19539.9 980.167   2
  -7   1  24 16151.7 568.672   7
   7   1 -24 18030.8 523.182   4
  -1  -7  22 9316.41 725.102   2
   1   7  22 9116.24 680.929   2
  -7  -1 -22 8736.83 605.915   1
   7  -1  22 9009.31 714.357   2
  -1   7 -22 9300.69 687.623   1
   7   1 -22 8532.15 654.965   1
  -7  -1 -20 8011.89 547.903   1
   1   7  20 8256.37 636.430   2
  -7   1  20 7926.16 599.354   2
   7   1 -20 7751.04 610.180   1
  -1   7 -20 7939.74 633.376   1
   7  -1  20 7545.92 633.380   2
  -1  -7  20 8178.71 692.563   2
   7   1 -18 26005.6 920.280   1
   1   7  18 27005.0 945.110   2
  -7   1  18 26423.0 831.191   2
  -7  -1 -18 26426.1 835.263   1
   7  -1  18 27103.5 983.761   2
   1   7  16 8578.28 562.367   2
  -7  -1 -16 8477.61 473.331   1
   7   1 -16 8033.07 572.964   1
  -7   1  16 8347.59 476.270   2
   7  -1  16 7805.07 566.266   2
   1   7  14 1826.33 385.828   2
  -7   1  14 2176.10 319.424   2
   7  -1  14 2479.13 408.067   2
  -7  -1 -14 1954.15 310.190   1
   7   1 -14 2583.37 396.454   1
   7  -1  14 2407.25 282.788   3
   1  -7 -14 2307.65 294.912   3
  -7   1  12 71367.1 988.590   2
   1   7  12 69137.4 1212.60   2
   7  -1  12 68376.1 1238.52   2
  -7  -1 -12 68094.8 988.998   1
   7   1 -12 69388.1 962.314   3
   7   1 -12 70871.2 1211.37   1
   7  -1  12 70593.3 985.475   3
  -7   1  10 20457.9 473.916   2
   7   1 -10 19906.9 638.179   1
  -7  -1 -10 20663.7 492.073   1
   7  -1  10 20190.6 655.640   2
   7   1 -10 19004.6 533.661   3
   7  -1  10 19694.1 553.282   3
   1   7  10 19532.0 631.345   2
   7   1  -8 11342.3 462.728   1
   7  -1   8 10772.8 484.119   2
  -7  -1  -8 11585.6 330.469   1
   7   1  -8 10964.5 427.386   3
   7  -1   8 11103.5 426.601   3
  -7   1   8 11309.3 299.039   2
  -7  -1  -6 45922.7 481.238   1
   7  -1   6 45846.1 786.013   3
   7  -1   6 45802.1 817.356   2
   7   1  -6 47076.9 782.161   1
   7   1  -6 46379.5 784.847   3
   7  -1   4 92365.6 1097.71   3
   7   1  -4 91276.1 1083.28   3
   7  -1   4 89015.3 1002.50   2
   7   1  -4 91703.7 952.555   1
   7  -1   2 262184. 1800.72   3
   7  -1   2 264898. 1489.97   2
   7   1  -2 264362. 1793.05   3
   7  -1   0 322112. 1965.91   3
   7   1   0 321116. 1976.18   3
   7   1   2 276355. 1832.37   3
   7   1   2 273648. 1589.36   2
   7  -1  -2 268960. 1823.41   3
   7   1   4 121197. 1238.89   3
   7  -1  -4 119642. 1131.87   1
   7   1   4 122521. 1200.21   2
   7  -1  -4 121127. 1252.66   3
   7   1   6 49287.8 810.896   3
   7  -1  -6 51105.4 836.324   1
   7  -1  -6 51048.3 834.965   3
   7  -1  -8 9365.45 411.498   3
   7   1   8 8756.09 405.631   3
   7  -1  -8 8951.00 428.884   1
   7   1   8 8519.64 437.804   2
   7  -1 -10 22303.1 669.295   1
   7  -1 -10 22078.7 575.267   3
   7   1  10 21935.0 570.034   3
   7   1  10 22397.8 694.160   2
   7  -1 -12 68160.9 970.349   3
  -7   1 -12 68535.5 1041.02   1
   7  -1 -12 68858.0 1204.05   1
   7   1  12 67395.9 972.689   3
  -1   7  12 71437.8 1181.04   2
   7   1  12 66737.0 1238.09   2
  -7  -1  14 1960.60 310.757   2
  -7   1 -14 1851.36 317.367   1
   7   1  14 2065.40 399.327   2
   7  -1 -14 2038.95 264.496   3
   1  -7  14 2098.83 290.933   3
  -1   7  14 2058.99 355.220   2
   7  -1 -14 2237.84 377.309   1
  -1   7  16 9443.91 571.745   2
  -7  -1  16 9357.67 528.922   2
   7  -1 -16 9343.10 577.883   1
   7   1  16 9695.10 609.615   2
  -7   1 -16 10149.5 539.962   1
   7   1  18 29822.3 1025.80   2
   1  -7  18 30727.1 1058.44   2
   7  -1 -18 27229.5 946.181   1
   1   7 -18 28993.9 988.589   1
  -1   7  18 29243.3 954.812   2
  -7   1 -18 30201.7 885.643   1
  -7  -1  18 28049.3 881.738   2
   1  -7  20 9859.63 728.899   2
   7   1  20 8228.93 665.745   2
  -7  -1  20 8323.92 592.279   2
  -7   1 -20 9272.05 582.492   1
  -1   7  20 8399.45 606.861   2
   1   7 -20 8942.71 673.311   1
   7  -1 -20 8627.61 633.959   1
   1  -7  22 9275.82 741.416   2
   7   1  22 9622.45 721.933   2
  -7   1 -22 9767.71 652.945   1
   1   7 -22 9552.13 713.927   1
  -1   7  22 9636.45 687.053   2
  -7  -1  22 9508.15 656.157   2
   7  -1 -22 9331.95 686.641   1
   1  -7  24 18233.0 1034.83   2
   7   1  24 17090.7 969.537   2
   7   1  24 20204.6 668.502   7
   7   1  24 18323.5 647.416   8
  -7  -1  24 15943.2 579.499   7
  -1   7  24 21091.7 607.416   7
   1   7 -24 17572.4 983.096   1
   1   7 -24 17883.0 558.844   5
   7  -1 -24 17561.4 943.823   1
   7  -1 -24 15505.5 502.783   4
  -1   7  24 17435.7 615.853   8
  -7   1 -24 17367.0 887.294   1
   1  -7  24 20074.0 690.168   7
  -1   7  24 18018.3 941.714   2
  -7  -1  26-205.049 385.242   7
   7   1  26 437.723 384.408   7
   7  -1 -26 212.663 441.909   1
   1  -7  26 99.1522 472.404   2
   1   7 -26 81.4786 489.968   1
   1   7 -26 104.527 279.636   5
   1  -7  26-135.284 404.314   7
   7  -1 -26-231.181 254.811   4
  -1   7  26-136.622 436.458   2
  -1   7  26-123.551 336.512   7
  -1   7  26-667.453 406.133   8
   7   1  26 312.503 355.032   8
   7   1  26 165.820 448.130   2
   7  -1 -28 7469.88 775.192   1
   1   7 -28 8132.26 458.447   5
  -7  -1  28 8322.97 548.949   7
   7   1  28 7779.09 574.494   8
   7  -1 -28 7628.65 406.682   4
  -1   7  28 8392.65 511.319   7
   7   1  28 6734.81 793.752   2
   1  -7  28 7134.28 840.006   2
   1   7 -28 6511.90 716.769   1
  -1   7  28 7579.12 531.055   8
   7   1  28 7070.99 531.321   7
   1  -7  28 8522.23 561.917   7
   1   7 -30 28.0430 487.903   1
   1   7 -30-6.18410 309.211   5
  -1   7  30 149.827 449.731   8
   7   1  30 167.662 550.316   2
   1  -7  30-323.631 551.575   2
  -1   7  30-217.982 387.345   7
   7  -1 -30-51.6353 472.095   1
  -7  -1  30 129.287 396.520   7
   7   1  30-302.461 466.999   8
   7   1  30 426.414 425.465   7
   7  -1 -30-32.4308 280.907   4
   1  -7  30-635.846 446.550   7
   7  -1 -32 2239.84 368.788   5
  -1   7  32 1732.85 714.305   8
   1   7 -32 2611.83 378.623   5
   7   1  32 1405.45 507.394   8
   1  -7  32 2180.76 476.540   7
  -1   7  32 1842.78 437.764   7
   7   1  32 2500.74 510.198   7
  -7  -1  32 2690.98 483.625   7
   7   1  34 987.128 481.250   7
  -1   7  34 621.817 436.987   7
  -1   7  34 616.727 504.467   8
  -7  -1  34 715.907 464.824   7
   7  -1 -34 525.491 357.969   5
   1  -7  34 677.567 440.269   7
   1   7 -34 896.081 337.056   5
   7   1  36-202.833 451.152   7
   1   7 -36 400.751 312.930   5
   7  -1 -36 334.805 329.557   5
   1  -7  36 48.4439 439.558   7
  -7  -1  36-354.190 438.092   7
  -1   7  36 337.180 428.765   7
  -1   7  38 888.978 449.481   7
   1   7 -38 908.716 310.581   5
  -7  -1  38 203.490 456.197   7
   1   7 -38 878.633 322.905   4
   7  -1 -38 540.190 332.249   5
   7   1  38-214.023 453.726   7
  -7  -1  40-430.753 435.706   7
  -1   7  40-138.408 399.867   7
   1   7 -40-42.7300 274.673   4
   7  -1 -40-209.721 311.741   5
  -1  -7 -40-364.211 308.033   5
   7  -1 -42-38.5826 277.187   5
   7   1  42-208.795 359.156   7
   1   7 -42-100.809 243.167   4
  -1   7  42-289.782 376.325   7
  -1  -7 -42-556.880 267.852   5
   2   7  43 201.286 329.515   7
   2  -7 -43 19.0741 244.664   5
   7   2 -43-94.8997 247.059   5
  -2   7 -43-246.053 221.061   4
  -7   2  43 141.958 352.494   7
  -7   2  41-255.140 430.402   7
   7   2 -41-256.071 294.106   5
   2   7  41-231.859 376.049   7
   2  -7 -41-564.513 306.591   5
  -2   7 -41-6.45077 262.619   4
   7  -2  41-641.452 393.086   7
   2   7  39 79.5676 398.913   7
   7   2 -39 71.6747 318.798   5
   2  -7 -39-219.153 317.349   5
   7  -2  39-58.4220 411.895   7
  -7   2  39-329.099 439.343   7
   7   2 -37-594.633 343.033   5
   2   7  37 363.373 417.733   7
  -2  -7  37 68.8261 446.211   7
   7  -2  37-707.829 467.705   7
  -7   2  37-211.651 455.258   7
  -2   7 -37 338.137 313.214   5
   7   2 -37 248.858 286.578   4
   7   2 -35 750.946 349.882   5
   7  -2  35 491.566 451.533   7
  -2  -7  35 1152.19 478.263   7
  -2   7 -35 1300.41 354.214   5
   7   2 -35 1026.05 312.441   4
   2   7  35 1664.68 462.197   7
   2   7  35-361.836 505.295   8
  -7   2  35 1041.55 463.322   7
   2   7  33-14.5795 414.924   7
   7   2 -33-52.3229 335.891   5
  -2  -7  33 379.106 449.826   7
  -7   2  33 348.281 426.667   7
   2   7  33-83.3166 497.491   8
  -2   7 -33 368.992 329.350   5
   7   2 -33 163.016 290.771   4
   7  -2  33 424.477 453.659   7
  -2   7 -31-82.7404 310.385   5
   2   7  31 77.1403 430.102   8
   7   2 -31-435.929 301.868   4
  -2  -7  31-571.925 446.725   7
  -2  -7  31-139.260 529.775   2
   7  -2  31-188.407 463.725   7
  -7   2  31 309.586 436.000   7
   7   2 -31-150.770 341.924   5
   2   7  31-687.893 436.841   7
   2   7  29 118.827 458.447   2
   7  -2  29-293.546 561.629   2
   7  -2  29-35.6012 419.428   7
   7  -2  29-1003.57 514.326   8
  -2  -7  29 331.885 509.711   2
  -2   7 -29 710.469 316.544   5
  -2  -7  29 314.170 414.388   7
  -7   2  29 592.281 406.490   7
   7   2 -29 68.0000 292.943   4
   7   2 -29-122.670 315.063   5
   2   7  29-516.441 430.282   8
   2   7  29 432.069 396.867   7
  -2   7 -29-459.212 543.885   1
   7   2 -29-54.8412 487.531   1
   7  -2  27-18.4858 475.674   8
  -2   7 -27 1154.07 297.681   5
  -2   7 -27 413.155 472.872   1
   7   2 -27 1002.17 298.966   5
  -2  -7  27 1012.47 406.183   7
   7  -2  27 869.664 498.734   2
   7  -2  27 1726.16 426.527   7
   7   2 -27 599.760 310.898   4
  -2  -7  27 972.647 528.968   2
   7   2 -27 966.641 458.849   1
   2   7  27 1190.61 339.483   7
   2   7  27 420.999 415.719   8
  -7   2  27 880.422 363.049   7
   2   7  27 900.129 479.240   2
   7  -2  25-476.694 536.176   2
   2   7  25-245.927 363.207   8
   7   2 -25 114.252 403.347   1
   2   7  25-43.0243 309.917   7
  -2  -7  25-429.890 380.787   7
  -2  -7  25 388.929 466.808   2
   7  -2  25-206.087 386.619   7
  -2   7 -25 258.869 442.412   1
  -2   7 -25-101.417 287.033   5
   7  -2  25-26.5919 383.760   8
   2   7  25 301.592 445.881   2
  -7   2  25-282.249 353.403   7
  -2   7 -23 4245.29 574.836   1
   2   7  23 5344.12 414.852   8
   2   7  23 4677.01 375.185   7
   7  -2  23 4293.22 605.290   2
   7   2 -23 3390.79 512.456   1
   7  -2  23 4481.03 426.005   7
   2   7  23 5134.27 596.850   2
  -2  -7  23 4152.13 594.267   2
  -7  -2 -23 3546.41 470.699   1
  -2  -7  23 4495.82 425.488   7
   7  -2  23 3797.21 428.653   8
  -2  -7  21 2058.83 477.157   2
   2   7  21 1955.37 435.654   2
   7   2 -21 1866.01 435.649   1
   7  -2  21 1264.54 441.293   2
  -2   7 -21 2225.49 457.772   1
  -7  -2 -21 1978.27 381.190   1
   2   7  19 7046.79 579.318   2
  -7   2  19 7054.99 497.063   2
  -7  -2 -19 6850.36 495.349   1
   7  -2  19 6973.31 605.044   2
   7   2 -19 7150.09 573.049   1
   7  -2  17 1561.97 410.034   2
   7   2 -17 1402.87 383.935   1
  -7  -2 -17 1504.96 341.850   1
   2   7  17 1682.32 407.936   2
  -7   2  17 1468.94 321.167   2
  -7  -2 -15 2935.74 336.425   1
   2  -7 -15 2857.68 297.384   3
  -7   2  15 2741.92 318.295   2
   2   7  15 2422.47 381.743   2
   7  -2  15 2287.99 401.294   2
   7  -2  15 2790.92 276.094   3
   7   2 -15 2024.72 361.858   1
   7  -2  13 17881.3 705.726   2
   2   7  13 17933.0 685.478   2
  -7   2  13 18335.4 546.102   2
   7  -2  13 18449.8 539.043   3
  -7  -2 -13 18158.0 562.425   1
   2  -7 -13 18585.0 558.850   3
   7   2 -13 18579.4 683.559   1
   7   2 -11 32559.6 824.187   1
   2  -7 -11 32378.6 716.548   3
   2   7  11 32803.7 834.690   2
  -7   2  11 33195.6 614.513   2
   7  -2  11 32244.8 697.205   3
  -7  -2 -11 33875.9 654.094   1
   7  -2  11 32876.7 855.140   2
   7  -2   9 10249.8 488.345   2
   7   2  -9 10430.1 476.857   1
   7   2  -9 10317.7 411.496   3
  -7  -2  -9 10370.4 336.521   1
   7  -2   9 10109.4 426.185   3
  -7   2   9 10079.3 295.757   2
  -7  -2  -7 40503.8 479.714   1
   7   2  -7 43861.3 784.869   3
   7  -2   7 41447.9 825.858   2
   7   2  -7 42366.3 788.286   1
   7  -2   7 43446.3 783.408   3
   7  -2   5 187055. 1568.36   3
   7   2  -5 185732. 1431.96   1
   7   2  -5 185600. 1538.73   3
   7  -2   5 185498. 1518.86   2
   7   2  -3 248614. 1772.75   3
   7  -2   3 252262. 1766.14   3
   7  -2   3 245756. 1545.34   2
   7   2  -3 246340. 1440.17   1
   7  -2   1 75339.0 731.795   2
   7   2  -1 77128.2 649.968   1
   7  -2   1 75903.8 990.950   3
   7  -2  -1 83958.4 1032.85   3
   7  -2  -1 87284.4 579.522   2
   7   2   1 85994.7 1047.92   3
   7  -2  -3 232645. 1713.71   3
   7   2   3 231930. 1705.94   3
   7   2   3 230190. 1596.88   2
   7   2   5 197453. 1601.42   3
   7  -2  -5 201025. 1610.87   3
   7   2   5 201151. 1632.84   2
   7  -2  -7 33321.6 724.501   1
   7   2   7 34861.5 703.046   3
   7  -2  -7 35198.0 718.898   3
   7   2   7 32493.6 742.540   2
   7   2   9 9331.95 479.620   2
   7  -2  -9 8752.29 402.805   3
   7   2   9 8525.40 397.444   3
   7  -2  -9 9019.01 467.890   1
   7  -2 -11 26633.1 638.524   3
   7   2  11 26981.2 790.094   2
   7  -2 -11 25675.6 751.395   1
   2  -7  11 26559.6 668.708   3
   7  -2 -13 13821.9 622.481   1
   2  -7  13 14536.7 514.124   3
  -2   7  13 15334.7 591.375   2
   7  -2 -13 15028.2 495.010   3
   7   2  13 14777.2 650.205   2
   7  -2 -15 2211.89 258.948   3
  -2   7  15 2276.76 350.111   2
   7  -2 -15 2405.82 388.105   1
   2  -7  15 2261.80 271.575   3
   7   2  15 2474.08 415.090   2
  -7   2 -15 2848.13 382.037   1
  -7  -2  15 2683.96 360.256   2
   7   2  17 599.360 382.625   2
   2  -7  17 639.378 393.012   2
  -7   2 -17 902.054 339.125   1
   7  -2 -17 1031.05 385.900   1
  -7  -2  17 1014.67 361.301   2
  -2   7  17 413.390 310.554   2
   7   2  19 9656.25 671.856   2
  -7  -2  19 9545.00 602.851   2
   7  -2 -19 8994.45 620.837   1
  -7   2 -19 9142.39 578.030   1
   2  -7  19 9463.41 688.471   2
  -2   7  19 9647.90 618.812   2
   2   7 -19 9227.92 657.275   1
   7  -2 -21 1922.62 458.766   1
  -7  -2  21 2182.50 415.095   2
   2   7 -21 1661.84 430.984   1
   7   2  21 2108.98 470.789   2
   2  -7  21 1544.93 450.073   2
  -7   2 -21 1777.81 396.206   1
  -2   7  21 1510.78 381.922   2
   7   2  23 4886.41 432.616   7
  -7  -2  23 4725.67 547.869   2
   2   7 -23 4934.53 347.932   5
  -2   7  23 5265.57 560.294   2
   2  -7  23 5818.81 691.750   2
   7  -2 -23 4953.38 596.326   1
  -7   2 -23 4891.08 530.202   1
   7   2  23 4768.98 617.520   2
   2   7 -23 4802.12 592.947   1
  -2   7  23 6841.89 418.499   7
   2  -7  23 6105.12 462.605   7
   7   2  23 4818.85 419.706   8
   2   7 -25 99.5237 445.689   1
   2  -7  25 14.6848 343.267   7
   7  -2 -25-255.368 249.076   4
  -7  -2  25-148.565 365.181   7
   2  -7  25 94.1956 469.428   2
   7   2  25-497.499 388.024   7
   7   2  25-257.232 496.194   2
  -2   7  25-462.299 342.878   8
   2   7 -25-69.2602 291.904   5
  -2   7  25 203.757 301.985   7
   7  -2 -25-172.023 445.285   1
  -7   2 -25 91.5860 384.724   1
  -2   7  25 25.4355 384.320   2
   7   2  25-194.399 356.972   8
   7   2  27 1187.45 410.697   8
  -2   7  27 624.301 335.984   7
  -7  -2  27 724.439 377.058   7
   7   2  27 603.310 502.099   2
   2   7 -27 668.696 295.354   5
   2  -7  27 567.562 516.900   2
   7  -2 -27 620.674 455.896   1
   2   7 -27-32.0606 500.614   1
   7   2  27 412.849 412.337   7
   2  -7  27 594.291 394.403   7
  -2   7  27-197.233 395.468   8
   2  -7  29-70.9692 412.912   7
   2   7 -29 212.029 503.864   1
   7   2  29 187.051 418.848   7
   2  -7  29 508.427 577.166   2
   7   2  29 37.8026 542.108   2
  -2   7  29 335.189 373.795   7
   2   7 -29 275.103 311.046   5
  -7  -2  29 126.101 419.030   7
   7   2  29-82.8025 449.877   8
   7  -2 -29 317.612 514.202   1
  -2   7  31-958.132 411.068   7
   7   2  31-240.241 490.432   8
   2  -7  31-45.3931 433.841   7
  -7  -2  31-95.1235 418.237   7
   7   2  31 468.919 436.023   7
   2   7 -31 333.585 311.177   5
  -2   7  33 152.188 415.677   7
   2  -7  33-116.797 435.378   7
   7   2  33 70.0215 454.416   7
  -7  -2  33-88.4140 435.257   7
   7  -2 -33-597.385 356.452   5
   7   2  33-1024.69 573.629   8
   2   7 -33 53.6856 331.093   5
   7   2  35 721.110 483.870   7
  -7  -2  35 659.397 466.024   7
   7  -2 -35 1131.27 371.142   5
  -2   7  35 1585.69 471.336   7
   2  -7  35 839.975 474.147   7
   2   7 -35 1309.09 346.745   5
   7   2  37-367.484 446.937   7
   2   7 -37 194.017 299.876   5
   7  -2 -37-359.535 332.844   5
   2   7 -37 0.23521 303.012   4
   2  -7  37-251.102 439.454   7
  -2   7  37 153.589 436.538   7
  -7  -2  37-623.842 457.442   7
  -7  -2  39-220.164 442.152   7
  -2   7  39 239.350 427.781   7
   7  -2 -39-18.4338 329.585   5
  -2  -7 -39 53.6694 296.188   5
   7   2  39-97.7412 448.687   7
   2   7 -39 215.394 293.789   4
   2   7 -39 317.815 306.487   5
  -2   7  41-804.000 413.951   7
   7   2  41-267.464 399.765   7
  -2  -7 -41-427.532 297.849   5
   2   7 -41-58.1583 255.394   4
   7  -2 -41-53.9552 295.108   5
  -2   7  43-166.108 354.151   7
   2   7 -43-256.902 227.838   4
   7   2  43-122.684 322.687   7
  -2  -7 -43-43.6949 222.200   5
   7  -2 -43 113.867 255.603   5
   3   7  42 310.579 360.340   7
  -7   3  42 395.577 399.953   7
   3  -7 -42-165.122 266.976   5
  -3   7 -42 458.120 270.801   4
   7   3 -42 322.233 274.828   5
  -7   3  40 145.370 447.267   7
   7  -3  40 296.373 406.522   7
   3   7  40 42.6161 376.588   7
   7   3 -40 366.453 305.406   5
   7   3 -40-207.709 246.270   4
   3  -7 -40-95.3845 293.358   5
  -7   3  38 858.458 466.735   7
   3   7  38 2579.63 482.014   7
   7   3 -38 1997.80 370.102   5
   7  -3  38 1712.06 469.661   7
   7   3 -38 1683.85 315.463   4
   3   7  36 704.769 436.686   7
  -3  -7  36 456.489 458.235   7
   7   3 -36-51.9285 297.625   4
  -3   7 -36 352.366 360.082   5
   7   3 -36 23.2347 330.893   5
   7  -3  36-598.418 457.748   7
  -7   3  36-325.303 438.781   7
   7  -3  34 5708.30 585.466   7
   7   3 -34 5196.39 398.193   4
   3   7  34 4953.66 590.989   8
   3   7  34 6539.75 565.388   7
   7   3 -34 4826.70 450.645   5
  -7   3  34 5652.64 566.937   7
  -3  -7  34 5994.98 568.627   7
  -3   7 -34 5598.37 428.174   5
  -3   7 -32 2670.28 360.986   5
  -7   3  32 3444.97 498.127   7
   7  -3  32 2575.62 491.469   7
  -3  -7  32 2206.67 492.911   7
   7   3 -32 2446.44 383.987   5
   7   3 -32 2483.83 340.048   4
   3   7  32 3024.18 524.195   8
   3   7  32 1555.84 432.289   7
  -3   7 -30 5224.48 711.492   1
   7  -3  30 5874.64 822.369   2
   7   3 -30 6591.53 403.213   4
  -3   7 -30 6276.73 430.336   5
   3   7  30 4649.81 697.616   2
   7   3 -30 5699.01 743.491   1
  -7   3  30 6285.61 543.019   7
   7   3 -30 6395.28 446.495   5
   7  -3  30 6342.27 575.050   7
   3   7  30 6145.52 548.235   8
  -3  -7  30 5017.52 746.913   2
  -3  -7  30 6079.35 559.076   7
   3   7  30 4380.44 495.539   7
   3   7  28 20293.8 675.590   7
   3   7  28 19922.8 728.256   8
   7   3 -28 18170.4 589.784   5
   7  -3  28 17891.0 773.974   8
  -3   7 -28 18190.3 594.525   5
   7  -3  28 18600.2 756.691   7
   7   3 -28 18701.6 586.989   4
   7   3 -28 16842.2 1024.85   1
  -3   7 -28 16169.4 1020.67   1
  -7   3  28 19182.7 706.167   7
  -3  -7  28 18218.8 750.316   7
   3   7  28 17421.3 1083.03   2
  -3  -7  28 16386.8 1111.94   2
   7  -3  28 17439.5 1146.97   2
   3   7  26 166.672 321.530   7
  -3   7 -26 47.3769 257.747   5
   7  -3  26-259.667 528.571   2
   3   7  26-228.267 462.452   2
  -7   3  26 274.186 343.310   7
   7   3 -26-158.330 291.327   5
   7   3 -26-24.9981 452.895   1
  -3  -7  26-173.750 373.916   7
   3   7  26 20.6212 387.106   8
  -3  -7  26-362.072 499.755   2
   7  -3  26 325.926 387.866   7
   7  -3  26 118.055 433.321   8
  -3   7 -26-145.111 489.828   1
   7  -3  24 25453.0 803.285   8
   7  -3  24 22379.7 730.982   7
  -3   7 -24 18364.9 546.133   5
   7  -3  24 23050.6 1134.95   2
  -3   7 -24 23059.8 1070.40   1
   3   7  24 22208.6 1058.80   2
  -7   3  24 19704.2 611.156   7
  -3  -7  24 22726.1 708.074   7
   3   7  24 22557.8 707.654   8
   7   3 -24 23426.2 606.721   5
   7   3 -24 21775.4 1023.75   1
  -3  -7  24 23202.8 1113.30   2
   3   7  24 23173.8 638.569   7
  -3  -7  22 16799.7 924.662   2
  -3   7 -22 15893.3 872.316   1
   3   7  22 17061.2 534.196   7
   7  -3  22 17719.0 635.080   8
   7   3 -22 14175.2 804.142   1
   3   7  22 15462.9 867.039   2
   7  -3  22 14680.0 879.694   2
  -7  -3 -22 14356.8 731.463   1
  -3   7 -20 2904.11 474.110   1
  -7  -3 -20 2822.99 424.782   1
   3   7  20 2134.51 448.296   2
  -3  -7  20 3028.51 489.713   2
   7  -3  20 2268.58 476.907   2
   7   3 -20 2990.59 480.861   1
  -7   3  18 11335.9 583.920   2
   3   7  18 11591.4 702.530   2
   7  -3  18 11648.8 723.761   2
  -7  -3 -18 11676.5 597.589   1
   7   3 -18 11176.9 669.230   1
   7  -3  16 14942.7 760.363   2
   7   3 -16 14718.2 721.483   1
   3   7  16 16146.4 754.310   2
  -7  -3 -16 15795.3 618.156   1
  -7   3  16 15691.7 612.301   2
  -7   3  14 6880.46 391.604   2
   3   7  14 6461.97 501.125   2
   7   3 -14 6885.78 487.717   1
  -7  -3 -14 7087.79 408.175   1
   3  -7 -14 7306.62 401.056   3
   7  -3  14 6257.50 494.625   2
   7  -3  14 7330.15 379.568   3
   3   7  12 55970.4 1127.17   2
   7  -3  12 56143.2 1145.94   2
  -7  -3 -12 57961.9 902.663   1
   3  -7 -12 56963.2 953.240   3
  -7   3  12 55993.0 831.114   2
   7   3 -12 57369.1 1103.62   1
   7  -3  12 56068.9 925.516   3
   3  -7 -10 40392.1 798.732   3
   7   3 -10 40782.7 891.595   1
   7  -3  10 40601.0 919.379   2
   7  -3  10 41111.8 795.131   3
  -7   3  10 39047.0 587.367   2
  -7  -3 -10 43206.8 686.874   1
   3   7  10 39670.1 888.515   2
   7  -3   8 6998.38 420.708   2
  -7   3   8 6301.16 193.042   2
   7   3  -8 7182.56 403.717   1
   3  -7  -8 7447.85 397.348   3
   7  -3   8 7469.49 376.300   3
   7  -3   6 648841. 2996.37   3
   7  -3   6 640414. 2970.61   2
   7   3  -6 646286. 2890.38   1
   7   3  -4 480882. 2488.37   3
   7  -3   4 487234. 2532.92   3
   7   3  -4 478473. 2206.86   1
   7   3  -2 2262.90 217.377   1
   7   3  -2 2748.77 324.130   3
   7  -3   2 2220.76 226.809   2
   7  -3   2 2465.16 315.610   3
   7  -3   0 398352. 1476.94   2
   7  -3   0 380541. 2212.37   3
   7   3   0 380986. 2198.60   3
   7   3   0 396824. 1270.08   1
   7  -3  -2 5581.25 369.141   3
   7   3   2 5938.28 388.653   3
   7   3   4 416160. 2313.61   2
   7   3   4 416031. 2333.10   3
   7   3   6 681131. 3008.96   3
   7  -3  -6 677031. 3052.93   3
   7   3   8 10091.9 481.474   2
   3  -7   8 10476.2 452.408   3
   7  -3  -8 10529.7 464.732   1
   7  -3  -8 10945.3 443.443   3
   3  -7  10 37872.2 780.389   3
   7  -3 -10 36135.7 841.447   1
   7  -3 -10 39396.8 788.443   3
   7   3  10 38209.9 900.435   2
   7  -3 -12 49875.8 876.451   3
   3  -7  12 50128.0 896.606   3
   7   3  12 48134.3 1077.54   2
   7  -3 -12 46634.8 1021.73   1
   7  -3 -14 6145.28 476.967   1
  -3   7  14 6618.97 450.529   2
   7  -3 -14 6531.58 367.017   3
   7   3  14 6273.23 497.801   2
   3  -7  14 6586.34 379.059   3
   7   3  16 12398.3 707.919   2
  -7   3 -16 13210.9 636.177   1
  -3   7  16 12078.4 619.535   2
  -7  -3  16 13074.0 626.561   2
   3  -7  16 13719.4 735.844   2
   7  -3 -16 11882.9 671.185   1
   7  -3 -18 6861.59 577.380   1
  -7  -3  18 6668.45 551.949   2
   7   3  18 7541.93 632.009   2
   3  -7  18 6957.66 621.785   2
   3   7 -18 7419.47 599.794   1
  -3   7  18 6700.51 512.909   2
  -7   3 -18 6796.61 544.027   1
   7   3  20 2292.16 482.596   2
  -7   3 -20 2352.72 405.906   1
   7  -3 -20 2247.13 441.813   1
   3  -7  20 2452.00 502.577   2
  -7  -3  20 2540.01 432.284   2
   3   7 -20 2588.27 466.715   1
  -3   7  20 2497.04 412.025   2
   3  -7  22 15149.6 557.407   7
   7   3  22 15864.4 575.515   8
   7  -3 -22 13368.6 801.220   1
  -7   3 -22 14534.7 762.732   1
  -3   7  22 13825.7 775.065   2
  -7  -3  22 14535.1 814.462   2
   3  -7  22 14439.9 886.654   2
   3   7 -22 12704.2 781.044   1
   7   3  22 14088.5 857.371   2
  -7   3 -24 23999.9 1038.00   1
   3   7 -24 23580.9 1095.40   1
  -7  -3  24 21299.1 682.140   7
  -3   7  24 25724.7 662.997   7
   7   3  24 23616.0 1138.94   2
   3  -7  24 24303.4 1203.28   2
   7   3  24 26295.5 740.555   7
   7   3  24 24044.9 720.826   8
   3   7 -24 24149.4 645.559   5
   7  -3 -24 23045.9 1082.97   1
   3  -7  24 25792.4 749.206   7
   3   7 -26 279.389 290.962   5
  -3   7  26 66.9447 327.087   7
   7   3  26-810.497 413.936   7
   7   3  26-88.9863 366.216   8
   7   3  26 252.378 457.820   2
   3   7 -26-151.404 478.560   1
   3  -7  26 17.9586 503.546   2
  -7  -3  26 477.268 370.060   7
  -7   3 -26 281.844 401.180   1
   3  -7  26-240.019 388.446   7
   7  -3 -26-365.598 481.090   1
   3  -7  28 20406.3 765.910   7
  -7  -3  28 21642.3 741.095   7
   7   3  28 21018.0 749.194   7
   3  -7  28 18281.8 1186.76   2
  -3   7  28 21308.7 694.704   7
   3   7 -28 22548.5 637.796   5
   7   3  28 20359.9 1203.54   2
   7   3  28 21224.2 763.536   8
   3   7 -28 19236.2 1105.85   1
   7   3  30 4746.75 747.842   2
   3  -7  30 4689.79 775.293   2
  -7  -3  30 5727.58 544.838   7
   3   7 -30 4904.75 709.280   1
   7   3  30 5365.62 553.759   8
   3   7 -30 5803.80 427.954   5
  -3   7  30 5205.20 478.508   7
   3  -7  30 4806.91 531.976   7
   7   3  30 5819.20 549.514   7
  -7  -3  32 2118.06 464.176   7
  -3   7  32 2501.24 461.150   7
   7   3  32 2507.85 493.631   7
   7   3  32 1510.62 510.276   8
   3  -7  32 3173.79 500.818   7
   3   7 -32 3727.15 393.117   5
  -3   7  34 4198.20 526.460   7
   3   7 -34 4268.02 433.344   5
   3  -7  34 4614.63 554.463   7
   7  -3 -34 4490.25 435.079   5
   7   3  34 4149.15 555.735   7
  -7  -3  34 3993.55 513.360   7
   7   3  34 3153.30 557.079   8
   3  -7  36 314.185 424.179   7
   3   7 -36 556.191 334.473   5
   3   7 -36-114.526 311.077   4
  -3   7  36 895.424 471.563   7
   7  -3 -36-273.643 343.573   5
  -7  -3  36-302.904 450.290   7
   7   3  36 365.309 468.707   7
   7  -3 -38 1722.42 364.068   5
  -3  -7 -38 1591.44 345.535   5
  -3   7  38 2187.46 482.217   7
   7   3  38 1167.08 462.771   7
   3   7 -38 1632.77 331.536   4
   3   7 -38 1633.15 343.579   5
  -7  -3  38 1285.86 454.472   7
  -3  -7 -40-409.154 310.283   5
   7  -3 -40 294.011 303.218   5
  -3   7  40-336.260 427.129   7
   3   7 -40 511.004 290.308   4
   7   3  40-58.6628 395.846   7
  -7  -3  40 14.7456 396.908   7
   7  -3 -42 423.848 289.555   5
   3   7 -42 144.805 251.029   4
   7   3  42 107.518 367.263   7
  -3  -7 -42 251.564 255.578   5
  -3   7  42-26.2831 370.093   7
   4  -7 -43 942.283 269.760   5
  -7   4  43 881.584 363.871   7
  -4   7 -43 1206.75 247.686   4
   4   7  43 421.016 319.250   7
   7   4 -41-263.181 252.398   4
   7   4 -41 410.053 282.894   5
   4   7  41 149.502 360.077   7
   4  -7 -41 319.812 286.155   5
  -4   7 -41 1011.39 292.677   4
  -7   4  41 354.586 434.037   7
   7   4 -39 773.984 332.162   5
   7   4 -39 494.984 285.576   4
   7  -4  39 262.037 398.229   7
   4  -7 -39 472.960 315.423   5
  -7   4  39 359.457 451.689   7
   4   7  39 1056.50 431.681   7
   7  -4  37 1396.13 478.382   7
   7   4 -37 1740.56 336.712   4
   4   7  37 325.017 486.505   8
   4   7  37 2241.11 467.389   7
   7   4 -37 1801.79 360.274   5
  -7   4  37 1526.34 490.723   7
   7  -4  35-169.818 437.410   7
   4   7  35-623.022 539.342   8
   7   4 -35-207.173 333.621   5
   7   4 -35 196.840 272.530   4
  -7   4  35 14.8407 428.232   7
  -4  -7  35 313.338 443.914   7
   4   7  35 402.097 421.889   7
   7   4 -33 1380.32 379.387   5
   4   7  33 520.880 475.555   8
  -7   4  33 2125.55 480.813   7
  -4  -7  33 1742.18 473.332   7
   4   7  33 1139.47 460.207   7
   7  -4  33 1217.86 485.094   7
   7   4 -33 1292.74 309.285   4
   7   4 -31 2208.08 375.748   5
  -7   4  31 2571.89 476.844   7
  -4   7 -31 2360.69 339.946   5
  -4  -7  31 1966.70 449.285   7
   7  -4  31 2204.01 477.243   7
   4   7  31 1600.09 428.163   7
   7   4 -31 2220.56 338.048   4
   4   7  31 2969.24 496.413   8
   7  -4  29 3129.40 690.477   2
   4   7  29 3312.61 636.001   2
   7   4 -29 4141.36 391.262   5
  -7   4  29 4057.19 475.072   7
   4   7  29 3131.37 460.984   8
   7   4 -29 3754.46 645.063   1
   7   4 -29 3727.23 354.707   4
   7  -4  29 3646.56 490.642   7
  -4   7 -29 2511.21 563.750   1
   4   7  29 3165.99 458.343   7
  -4  -7  29 4420.34 500.332   7
  -4  -7  29 3131.08 652.741   2
  -4   7 -29 4045.74 370.749   5
   7   4 -27 1009.61 291.694   4
  -7   4  27 1811.38 386.334   7
   4   7  27 487.973 380.382   8
   7   4 -27 1336.26 315.445   5
   7   4 -27 927.478 474.143   1
   4   7  27 1288.30 536.214   2
  -4  -7  27 1285.77 524.158   2
  -4  -7  27 1358.52 420.874   7
  -4   7 -27 714.840 460.611   1
  -4   7 -27 926.993 280.679   5
   4   7  27 1368.98 380.408   7
   7  -4  27 813.521 516.267   2
   7  -4  27 1942.01 448.105   7
   7   4 -25 23255.5 612.042   5
  -7   4  25 22304.4 664.930   7
   7  -4  25 23340.7 774.006   7
   7   4 -25 20476.0 1031.98   1
  -4   7 -25 19221.2 574.929   5
  -4  -7  25 23090.8 1151.12   2
  -4   7 -25 23664.0 1108.48   1
   4   7  25 22161.3 663.516   7
   7  -4  25 22217.3 1159.93   2
   4   7  25 25724.9 755.440   8
   4   7  25 20797.3 1095.08   2
   7  -4  25 25908.3 834.467   8
  -4  -7  25 24403.3 771.291   7
   7   4 -23 7347.98 397.893   5
   4   7  23 8086.57 488.532   8
  -7   4  23 6492.93 417.167   7
   7   4 -23 6451.08 644.589   1
   7  -4  23 6865.00 709.260   2
   7  -4  23 7516.65 528.251   8
   4   7  23 6786.62 677.579   2
   4   7  23 8210.21 449.348   7
  -4  -7  23 6840.45 716.845   2
   7  -4  23 8830.77 530.446   7
  -4  -7  23 7366.46 472.838   7
  -4   7 -23 6900.75 672.911   1
   4   7  21 20202.8 956.623   2
   7  -4  21 21201.0 992.465   2
   7   4 -21 19353.5 892.767   1
  -4  -7  21 20417.8 986.992   2
  -7  -4 -21 19802.0 809.721   1
  -4   7 -21 20970.4 931.128   1
   7  -4  19 81025.2 1733.48   2
   4   7  19 84722.7 1717.59   2
  -7  -4 -19 81680.3 1451.89   1
   7   4 -19 82271.4 1651.95   1
   7   4 -17 13352.1 702.602   1
  -7   4  17 13320.0 589.390   2
   4   7  17 13706.2 723.781   2
  -7  -4 -17 13652.8 598.857   1
   7  -4  17 14108.5 747.148   2
   7  -4  15 141626. 1476.86   3
  -7   4  15 148387. 1614.72   2
   7   4 -15 145531. 1920.07   1
  -7  -4 -15 150993. 1681.95   1
   4   7  15 148231. 1996.12   2
   4  -7 -15 145215. 1538.21   3
   7  -4  15 141625. 2009.26   2
   7  -4  13 100877. 1278.58   3
   4  -7 -13 100952. 1293.93   3
   7  -4  13 99123.1 1576.37   2
  -7   4  13 101247. 1207.31   2
  -7  -4 -13 101661. 1253.40   1
   7   4 -13 101026. 1551.51   1
   7  -4  11 41487.0 970.045   2
   7   4 -11 39381.0 927.528   1
  -7   4  11 41086.3 662.216   2
   4   7  11 40065.2 942.592   2
   4  -7 -11 41166.3 829.430   3
   7  -4  11 41976.1 820.978   3
   4  -7  -9 90448.0 1175.28   3
   7   4  -9 90528.1 1252.74   1
   7  -4   9 90299.1 1289.86   2
   7  -4   9 87503.0 1185.59   3
   7  -4   7 67626.2 1007.30   3
   7  -4   7 64806.4 1030.91   2
   7   4  -7 67332.2 1023.88   1
   4  -7  -7 66948.6 1018.75   3
   7  -4   5 251891. 1908.58   3
   4  -7  -5 246152. 1907.01   3
   7   4  -5 246922. 1718.69   1
   7  -4   5 243549. 1778.00   2
   4  -7  -3 442529. 2487.31   3
   7   4  -3 436849. 2002.17   1
   7   4  -1 258419. 1873.98   3
   7  -4   1 258116. 1387.36   2
   7  -4   1 259757. 1887.07   3
   7   4   1 246199. 1832.92   3
   7  -4  -1 247265. 1827.85   3
   7  -4  -1 244970. 1053.54   2
   7  -4  -3 422965. 2434.67   3
   4  -7   3 428125. 2430.35   3
   4  -7   5 268018. 1963.64   3
   7  -4  -5 268055. 1968.65   3
   7   4   5 266586. 1976.98   2
   4  -7   7 59964.6 969.270   3
   7  -4  -7 61604.3 977.530   3
   7   4   7 59448.3 1013.87   2
   4  -7   9 82785.4 1142.10   3
   7   4   9 83247.9 1272.96   2
   7  -4  -9 85343.0 1160.14   3
   7   4  11 45821.9 1027.51   2
   4  -7  11 49255.0 902.627   3
   7  -4 -11 48393.1 882.217   3
   7  -4 -11 44848.6 976.053   1
   7  -4 -13 97388.5 1480.54   1
   7  -4 -13 100641. 1277.60   3
   7   4  13 97854.3 1535.93   2
   4  -7  13 101308. 1283.22   3
   7   4  15 154836. 2091.82   2
  -4   7  15 159937. 1854.23   2
   7  -4 -15 154578. 1552.83   3
   4  -7  15 156711. 2089.02   2
   7  -4 -15 149171. 1990.76   1
   4  -7  15 149890. 1529.06   3
   7   4  17 10949.7 681.008   2
   7  -4 -17 10407.2 633.569   1
   4  -7  17 11183.2 688.280   2
  -4   7  17 10806.1 582.202   2
  -7   4 -17 11814.8 610.720   1
   4   7 -17 10198.4 623.235   1
  -4   7  19 71683.1 1450.01   2
  -7  -4  19 72831.5 1542.73   2
   4   7 -19 66999.6 1506.43   1
  -7   4 -19 74493.5 1486.33   1
   4  -7  19 73018.4 1698.81   2
   7   4  19 75271.3 1648.63   2
   7  -4 -19 69136.0 1535.17   1
   4  -7  21 24056.3 1077.35   2
   4   7 -21 21517.5 961.676   1
   7   4  21 23227.9 1034.43   2
  -7   4 -21 24270.5 938.735   1
  -7  -4  21 23717.2 982.990   2
  -4   7  21 21690.3 886.146   2
   7  -4 -21 22582.0 978.686   1
   4  -7  23 6496.30 455.004   7
   7   4  23 6871.15 467.956   7
  -4   7  23 7449.72 431.033   7
   4   7 -23 5575.74 630.702   1
   4  -7  23 6470.91 713.367   2
  -7   4 -23 5972.81 610.824   1
   7   4  23 5971.06 665.578   2
   7  -4 -23 5458.20 634.746   1
  -7  -4  23 6110.96 654.309   2
   7   4  23 7022.16 488.771   8
   4   7 -23 5916.22 381.252   5
  -7   4 -25 21233.0 1002.07   1
   7   4  25 23684.5 722.534   7
  -7  -4  25 20714.5 690.419   7
   4   7 -25 19375.4 1022.94   1
   4  -7  25 19955.7 1146.68   2
  -4   7  25 22368.6 646.933   7
   4   7 -25 22631.9 624.052   5
   4  -7  25 23374.7 719.093   7
   7   4  25 22739.3 721.076   8
   7   4  25 21410.2 1119.07   2
   7   4  27 965.528 545.478   2
   4  -7  27 1118.15 419.162   7
  -7   4 -27 1203.95 456.230   1
   7   4  27 693.428 390.049   8
   7   4  27 1158.82 419.005   7
   4   7 -27 503.694 467.609   1
   4  -7  27 824.035 548.769   2
  -7  -4  27 1001.60 409.129   7
   4   7 -27 612.719 305.711   5
  -4   7  27 790.503 370.329   7
  -7  -4  29 3519.30 468.987   7
   4   7 -29 4076.14 392.220   5
   4  -7  29 2860.01 678.142   2
   7   4  29 3557.81 500.412   8
  -4   7  29 4354.55 468.628   7
   7   4  29 3066.85 673.133   2
   7   4  29 3669.06 492.931   7
   4   7 -29 3197.39 634.929   1
   4  -7  29 3970.78 490.397   7
   7   4  31 2273.09 488.394   7
  -7  -4  31 2123.92 469.982   7
   4   7 -31 2278.65 365.966   5
   4  -7  31 1977.85 451.241   7
   7   4  31 1891.36 486.786   8
  -4   7  31 1705.66 437.806   7
  -4   7  33 1063.55 470.390   7
   7   4  33 176.778 501.931   8
   4  -7  33 1470.83 463.516   7
   4   7 -33 1609.78 374.110   5
   7   4  33 1580.21 489.950   7
  -7  -4  33 431.504 427.735   7
   7  -4 -35-452.346 350.037   5
   7   4  35-79.0102 445.484   7
   4   7 -35 99.7642 292.659   4
   4  -7  35 733.083 453.608   7
  -7  -4  35 194.231 422.842   7
  -4   7  35 889.865 478.182   7
   4   7 -35 850.750 341.109   5
  -7  -4  37 2105.48 492.198   7
   4   7 -37 2521.80 360.294   4
   7   4  37 1787.04 475.380   7
  -4   7  37 3426.57 512.143   7
   4  -7  37 2164.06 466.157   7
   7  -4 -37 2176.72 376.135   5
   4   7 -37 2422.20 361.236   5
  -4  -7 -39 223.548 295.842   5
  -4   7  39 503.550 443.529   7
   4   7 -39 528.552 300.375   5
   7  -4 -39 394.996 331.987   5
   7   4  39 277.993 425.751   7
   4   7 -39 497.389 297.908   4
   7   4  41 257.562 370.109   7
  -4   7  41 224.573 391.323   7
   4   7 -41 352.221 253.317   4
   7  -4 -41 581.506 296.701   5
  -4   7  43 882.786 390.694   7
   7   4  43 899.760 348.880   7
   7  -4 -43 1088.41 272.802   5
   4   7 -43 548.516 230.003   4
  -7   5  42 206.775 387.994   7
   5   7  42-165.117 334.655   7
   7   5 -42 235.412 221.650   4
  -5   7 -42 579.651 258.010   4
   5  -7 -42 244.214 270.503   5
   7   5 -40 152.465 288.091   5
   5  -7 -40 122.523 291.739   5
   7   5 -40-361.534 258.077   4
   5   7  40 86.0294 391.265   7
  -7   5  40 110.692 436.137   7
   7   5 -38 688.738 327.954   5
   5   7  38 234.590 408.835   7
   7  -5  38 197.798 420.522   7
   7   5 -38 307.428 280.865   4
   5  -7 -38 286.451 333.392   5
  -7   5  38 633.711 452.290   7
  -5  -7  36 355.859 424.085   7
   7   5 -36 315.767 290.843   4
   5   7  36 832.630 441.771   7
   7   5 -36 641.386 348.018   5
  -7   5  36 800.731 489.412   7
   5   7  36-467.811 502.278   8
   7  -5  36 391.442 450.295   7
   7  -5  34-71.8457 462.816   7
  -7   5  34 186.566 456.930   7
   7   5 -34 240.648 280.406   4
   5   7  34 262.518 428.394   7
   5   7  34 154.202 495.111   8
  -5  -7  34 256.384 426.262   7
   7   5 -34-162.223 336.319   5
   7   5 -32 97.6430 339.842   5
   5   7  32-843.010 469.784   7
   7  -5  32 148.787 452.600   7
  -7   5  32 958.700 453.456   7
   5   7  32 484.723 463.666   8
  -5  -7  32-95.5883 440.855   7
   7   5 -32-199.178 307.477   4
   7   5 -30 150.842 497.871   1
   7  -5  30-361.861 586.622   2
   7   5 -30-162.152 295.004   4
  -7   5  30-611.865 453.315   7
  -5   7 -30 241.939 447.769   1
   5   7  30-570.269 437.654   7
   5   7  30 324.486 509.671   2
  -5  -7  30-306.129 450.247   7
   7   5 -30-132.949 326.641   5
   7  -5  30-716.693 467.301   7
  -7   5  28 837.151 384.911   7
   5   7  28 251.104 411.220   8
   5   7  28 1065.30 403.525   7
   7  -5  28 1040.93 579.143   2
  -5   7 -28 1104.42 499.134   1
   7  -5  28 1020.80 451.372   7
   5   7  28 1815.55 593.343   2
  -5  -7  28 1326.95 437.112   7
  -5  -7  28 1182.82 516.612   2
   7   5 -28 1128.29 501.858   1
   7   5 -28 1177.20 302.518   4
   7   5 -28 1049.61 316.936   5
  -5   7 -26 1109.59 480.200   1
   7  -5  26 1200.13 531.370   2
  -7   5  26 1533.52 364.616   7
   7   5 -26 1358.43 467.230   1
   7  -5  26 1421.70 415.996   7
  -5  -7  26 980.912 390.079   7
  -5  -7  26 1391.13 538.131   2
   5   7  26 1187.01 505.864   2
   7   5 -26 1244.97 316.082   5
   5   7  26 664.389 380.063   7
   5   7  26 407.424 375.357   8
  -7   5  24 5529.10 413.877   7
   5   7  24 7791.80 477.811   7
  -5   7 -24 5549.06 669.882   1
   5   7  24 7036.74 510.127   8
   5   7  24 5823.20 681.889   2
  -5  -7  24 6348.38 481.048   7
  -5  -7  24 5746.36 686.016   2
   7   5 -24 6710.91 410.169   5
   7  -5  24 6363.98 742.444   2
   7   5 -24 6366.67 685.104   1
   7  -5  24 6624.25 533.065   7
  -5  -7  22 845.258 423.716   2
   5   7  22 320.042 423.549   2
   7  -5  22 385.210 445.394   2
  -5   7 -22 337.450 397.424   1
   5   7  22 2.91512 341.003   8
   5   7  22 811.185 309.906   7
   7   5 -22 136.934 430.876   1
   7  -5  22 672.087 358.813   7
   7   5 -22 541.024 260.024   5
   7  -5  20 19285.1 943.625   2
  -5   7 -20 19238.0 876.824   1
   5   7  20 18552.2 903.949   2
   7   5 -20 18491.4 874.816   1
   7   5 -18 907.716 381.221   1
   5   7  18 958.699 410.757   2
   7  -5  18 612.922 396.668   2
  -7   5  16 338.705 252.376   2
   7   5 -16 184.228 372.099   1
   5  -7 -16 356.090 240.380   3
   5   7  16 312.004 375.276   2
   7  -5  16 295.235 372.082   2
   7   5 -14 9486.40 579.765   1
   5   7  14 10184.8 601.970   2
  -7   5  14 10101.5 452.256   2
   7  -5  14 9998.50 472.428   3
   5  -7 -14 10096.2 485.025   3
   7  -5  14 9624.53 601.644   2
   5   7  12 15753.5 666.729   2
   5  -7 -12 16618.1 582.408   3
   7   5 -12 16181.3 644.780   1
   7  -5  12 15976.3 689.027   2
   7  -5  12 16073.1 560.517   3
   5  -7 -10 14531.4 552.722   3
   7  -5  10 13907.3 584.745   2
   7  -5  10 13717.8 513.831   3
   5   7  10 12751.9 573.560   2
   7   5 -10 13678.1 561.330   1
   7  -5   8 81459.9 1139.51   3
   5  -7  -8 83773.3 1164.17   3
   7  -5   8 81990.5 1203.27   2
   5  -7  -6 52123.0 923.648   3
   7  -5   6 54424.3 950.249   3
   7  -5   6 53315.1 917.868   2
   7  -5   4 169519. 1600.25   3
   5  -7  -4 169295. 1603.67   3
   5  -7  -2 39057.9 801.184   3
   7  -5   2 38487.5 798.154   3
   7  -5   0 60681.4 964.542   3
   5  -7   0 60826.3 975.622   3
   5  -7   2 39543.8 804.952   3
   7  -5  -2 39131.0 787.581   3
   7  -5  -4 142185. 1470.87   3
   5  -7   4 142433. 1460.70   3
   5  -7   6 52298.8 944.378   3
   7  -5  -6 53406.0 933.765   3
   5  -7   8 80023.6 1150.39   3
   7   5   8 80312.7 1215.95   2
   7  -5  -8 82232.4 1164.25   3
   7   5  10 14813.3 593.593   2
   5  -7  10 15288.1 551.325   3
   7  -5 -10 15480.5 543.322   3
   7   5  12 13650.5 638.929   2
   7  -5 -12 14636.0 551.785   3
   5  -7  12 13592.0 537.368   3
   5  -7  14 10536.6 482.535   3
   7   5  14 10882.4 659.008   2
   5  -7  14 9786.36 608.781   2
   7  -5 -14 10464.0 491.425   3
   7   5  16-62.4758 400.331   2
   7  -5 -16 70.0277 245.281   3
   5   7 -16 112.313 346.021   1
   5  -7  16-100.106 394.136   2
  -5   7  18 1319.22 353.894   2
   5   7 -18 1224.01 398.744   1
   7   5  18 1490.53 455.173   2
   5  -7  18 1143.13 432.134   2
  -7   5 -18 1246.78 373.856   1
  -7  -5  20 17979.8 866.832   2
   5  -7  20 18218.3 940.518   2
   5   7 -20 16544.2 837.282   1
  -7   5 -20 17304.3 826.539   1
   7   5  20 18248.2 936.972   2
   5  -7  22 559.437 451.263   2
   5  -7  22 295.266 361.073   7
  -7  -5  22 1143.77 418.758   2
  -5   7  22 517.940 279.650   7
  -7   5 -22 1152.94 404.883   1
   7   5  22 449.632 337.735   7
   5   7 -22 417.727 270.167   5
   5   7 -22 647.295 393.063   1
   7   5  22 905.789 458.589   2
   7   5  22 1136.64 338.199   8
   7   5  24 5456.20 452.601   8
  -7   5 -24 4842.04 602.109   1
   7   5  24 5803.11 487.736   7
  -5   7  24 6521.90 461.701   7
   5   7 -24 4257.32 608.489   1
   5   7 -24 5841.84 403.021   5
  -7  -5  24 5334.57 453.476   7
   5  -7  24 4934.06 703.958   2
  -7  -5  24 5168.05 623.119   2
   7   5  24 4680.34 662.563   2
   5  -7  24 5714.61 505.481   7
  -5   7  26 750.049 348.394   7
   7   5  26 775.180 377.020   8
  -7   5 -26 724.744 449.433   1
   5   7 -26 643.797 448.748   1
  -7  -5  26 1198.70 382.805   7
   5  -7  26 647.970 398.413   7
   5   7 -26-16.7168 310.887   5
   7   5  26 1040.46 514.415   2
   5  -7  26 956.204 520.043   2
   7   5  26 1081.70 377.528   7
   5   7 -28 1605.17 545.085   1
   5  -7  28 1401.62 611.827   2
  -7  -5  28 593.679 421.628   7
   7   5  28 791.967 409.781   7
  -5   7  28 1592.35 392.941   7
   5  -7  28 1405.65 426.517   7
   7   5  28 720.188 404.282   8
   5   7 -28 1843.47 352.199   5
   7   5  28 1573.09 581.552   2
   7   5  30 230.166 428.599   7
  -5   7  30-116.347 401.710   7
   5  -7  30 134.764 432.534   7
   5  -7  30 64.2016 555.727   2
  -7  -5  30 214.460 419.983   7
   7   5  30-4.20643 416.007   8
   5   7 -30 127.248 478.201   1
   7   5  30-60.0540 509.089   2
   5   7 -30 107.348 330.459   5
   7   5  32-162.176 475.354   8
  -7  -5  32-219.622 449.553   7
  -5   7  32-1073.58 474.955   7
   5  -7  32 259.967 442.762   7
   7   5  32-9.83540 467.597   7
   5   7 -32 64.4221 330.665   5
  -5   7  34 745.251 451.307   7
   7   5  34-1124.25 557.728   8
   5  -7  34 468.521 461.981   7
   7   5  34 61.8655 439.960   7
  -7  -5  34-503.015 437.559   7
   5   7 -34 765.941 336.403   5
   5   7 -34 790.701 323.249   4
   5   7 -36 512.010 301.224   4
   7  -5 -36 737.722 360.569   5
   5   7 -36 1306.54 369.047   5
  -7  -5  36 627.073 426.999   7
   7   5  36-403.802 503.224   8
  -5   7  36 1390.82 478.890   7
   7   5  36 723.124 471.384   7
   5  -7  36 687.529 438.328   7
  -5   7  38 1462.91 480.555   7
   7   5  38 450.176 442.530   7
  -5  -7 -38 363.000 293.438   5
   5   7 -38 538.872 311.424   4
   7  -5 -38 454.480 331.330   5
   5   7 -38 616.595 322.430   5
   5   7 -40-114.566 279.250   5
   5   7 -40 29.8416 267.425   4
  -5   7  40 28.8185 406.463   7
   7  -5 -40-103.114 310.825   5
   7   5  40 149.441 403.700   7
   7   5  42 445.916 349.836   7
   5   7 -42 134.152 241.939   4
   7  -5 -42 132.490 269.604   5
  -7   5 -42 506.332 238.320   4
  -5   7  42-62.7492 390.652   7
  -6   7 -43 438.587 211.687   4
   7   6 -43 179.623 192.507   4
   6   7  43 1.77949 313.794   7
  -7   6  43 36.4455 345.743   7
   6  -7 -43 330.335 248.164   5
   6   7  41-72.8876 372.746   7
  -7   6  41 265.806 407.956   7
   7   6 -41-233.907 243.909   4
   6  -7 -41 177.864 285.436   5
   7   6 -39 735.253 286.081   4
   6  -7 -39 690.360 321.230   5
   6   7  39 690.291 411.570   7
   7   6 -39 553.959 319.719   5
  -7   6  39 493.714 454.011   7
   7   6 -37 438.910 329.659   5
  -7   6  37 40.0389 420.911   7
   6   7  37-608.242 501.917   8
   6   7  37 8.49639 414.015   7
   7  -6  37 73.1269 424.877   7
   7   6 -37-120.611 301.595   4
  -6  -7  35 1107.38 481.022   7
   7   6 -35 1213.72 314.279   4
   6   7  35 839.345 511.095   8
   6   7  35 1538.29 479.429   7
   7   6 -35 1328.54 376.522   5
   7  -6  35 1744.01 470.927   7
  -7   6  35 2126.53 509.397   7
   7   6 -33 456.333 342.206   5
  -6  -7  33 428.918 438.046   7
   6   7  33 406.287 439.328   7
   6   7  33 54.0440 457.074   8
  -7   6  33 766.837 461.258   7
   7   6 -33 435.317 294.758   4
   7  -6  33 887.655 471.938   7
   7   6 -31 513.518 338.291   5
   7  -6  31 679.601 470.835   7
  -6  -7  31 143.254 445.566   7
   7   6 -31 16.5146 312.415   4
   6   7  31 983.057 451.759   8
   6   7  31-726.564 476.761   7
  -7   6  31-41.0234 453.224   7
   7  -6  29 767.890 571.157   2
   7  -6  29 671.734 443.385   7
  -7   6  29 1560.90 431.877   7
  -6   7 -29 573.770 481.486   1
   6   7  29 590.297 409.283   7
   7   6 -29 744.838 332.469   5
   6   7  29 928.427 590.877   2
   7   6 -29 1209.14 516.066   1
   6   7  29 435.245 418.838   8
   7   6 -29 961.132 313.840   4
  -6  -7  29 1231.19 456.735   7
   6   7  27-294.121 397.322   7
   7   6 -27-456.020 323.669   5
  -6  -7  27-248.056 461.577   2
   7  -6  27 7.44770 393.219   7
   7   6 -27-218.148 478.474   1
  -6   7 -27 9.22373 477.329   1
   6   7  27-115.336 492.715   2
   6   7  27-356.169 406.070   8
  -7   6  27-159.099 371.856   7
  -6  -7  27-523.800 423.144   7
   7  -6  27-538.752 586.607   2
   6   7  25 6316.25 465.496   7
  -6   7 -25 6672.02 693.951   1
   6   7  25 6293.35 481.168   8
  -6  -7  25 6152.98 691.867   2
   6   7  25 5753.36 703.379   2
   7  -6  25 6240.80 507.447   7
   7   6 -25 5351.69 640.756   1
   7   6 -25 5867.80 399.487   5
  -7   6  25 6158.04 443.299   7
   7  -6  25 6102.14 749.059   2
  -6  -7  25 6450.27 504.229   7
   7   6 -23 5370.18 377.056   5
  -7   6  23 4818.00 388.983   7
  -6  -7  23 4978.52 429.620   7
  -6   7 -23 4440.35 590.689   1
   7  -6  23 4611.81 653.882   2
   7  -6  23 5519.65 472.065   7
   6   7  23 5335.80 421.228   7
   7   6 -23 4212.64 561.019   1
   6   7  23 6355.57 457.568   8
  -6  -7  23 4679.32 610.413   2
   6   7  23 5047.30 632.291   2
   7   6 -21 2163.13 464.765   1
  -6   7 -21 2480.78 469.639   1
   7   6 -21 3103.40 312.406   5
  -6  -7  21 2333.27 466.087   2
   6   7  21 2536.95 508.884   2
   7  -6  21 2567.63 532.211   2
   7   6 -19 12259.8 761.302   1
   7  -6  19 12502.1 799.014   2
   6   7  19 13115.5 779.813   2
   7   6 -17 1379.61 386.518   1
   7  -6  17 1704.14 448.029   2
   6   7  17 1766.82 437.314   2
   6   7  15 6551.33 551.243   2
   6  -7 -15 6842.89 438.685   3
   7  -6  15 6543.89 426.124   3
   7   6 -15 6801.59 540.320   1
   7  -6  15 6346.46 573.630   2
   7  -6  13 15996.0 721.133   2
   6   7  13 14883.3 693.166   2
   6  -7 -13 16617.4 618.029   3
   7   6 -13 16110.0 684.568   1
   7  -6  13 16552.3 607.475   3
   7   6 -11 2682.64 365.425   1
   7  -6  11 2441.54 319.858   3
   7  -6  11 2842.54 379.632   2
   6   7  11 2278.69 349.860   2
   6  -7 -11 2485.15 336.841   3
   6  -7  -9 65583.7 1089.99   3
   7  -6   9 65393.4 1081.50   3
   7  -6   9 63872.9 1143.13   2
   6  -7  -7 89138.2 1263.54   3
   7  -6   7 85579.7 1218.05   3
   6  -7  -5 28306.4 711.283   3
   7  -6   5 28807.3 723.206   3
   6  -7  -3 47973.4 905.435   3
   7  -6   3 49183.8 906.691   3
   6  -7  -1 38.9953 273.510   3
   7  -6   1 266.816 262.288   3
   7  -6  -1 387.954 267.357   3
   6  -7   1 523.561 285.350   3
   7  -6  -3 49279.0 918.702   3
   6  -7   3 49972.6 921.988   3
   7  -6  -5 24243.7 674.241   3
   6  -7   5 23280.6 672.748   3
   7  -6  -7 89714.2 1256.35   3
   6  -7   7 91368.5 1299.00   3
   7   6   9 68298.8 1191.05   2
   7  -6  -9 72222.1 1137.20   3
   6  -7   9 71409.3 1129.33   3
   6  -7  11 2698.91 341.795   3
   7   6  11 2592.68 370.810   2
   7  -6 -11 2758.75 336.761   3
   6  -7  13 16303.6 600.713   3
   7  -6 -13 16993.4 613.762   3
   7   6  13 15378.5 693.319   2
   6  -7  13 16860.7 726.125   2
   7   6  15 8689.71 613.011   2
   6  -7  15 7640.81 456.166   3
   7  -6 -15 8257.88 472.537   3
   6  -7  15 8216.19 611.087   2
   6   7 -15 8560.50 577.120   1
   7   6  17 1916.63 438.936   2
   6   7 -17 1820.29 401.678   1
   6  -7  17 2012.84 458.535   2
   6   7 -19 14421.3 774.890   1
   7   6  19 13879.8 809.101   2
   6  -7  19 14251.4 828.421   2
  -7  -6  21 2721.21 500.143   2
   6   7 -21 2461.76 485.935   1
   7   6  21 3081.95 544.507   2
   7   6  21 3483.85 380.476   8
   6   7 -21 2553.75 302.541   5
   6  -7  21 2494.14 542.233   2
  -7   6 -21 3293.49 498.345   1
   6  -7  23 4668.45 644.965   2
  -7   6 -23 5289.02 602.025   1
   7   6  23 5959.01 436.060   7
   6   7 -23 5745.68 384.921   5
  -7  -6  23 5226.85 420.527   7
   7   6  23 6567.86 459.560   8
  -7  -6  23 5499.12 640.038   2
   7   6  23 4828.02 627.381   2
  -6   7  23 6304.41 409.666   7
   6   7 -23 4721.49 587.742   1
   6  -7  23 6460.21 482.542   7
   6   7 -25 5713.78 389.694   5
   7   6  25 6546.44 488.329   7
   6   7 -25 5253.86 632.249   1
  -6   7  25 5373.93 424.605   7
  -7  -6  25 6049.31 472.247   7
  -7   6 -25 5608.19 651.145   1
   6  -7  25 6174.03 739.633   2
   6  -7  25 5838.55 477.464   7
   7   6  25 5656.43 705.083   2
   7   6  25 6297.27 483.586   8
  -7  -6  25 5599.84 672.530   2
  -6   7  27 174.723 340.944   7
   7   6  27 694.640 551.275   2
   7   6  27-404.138 397.466   8
   6   7 -27-211.844 482.821   1
   6   7 -27 294.093 295.701   5
   6  -7  27-433.330 578.941   2
  -7  -6  27-713.948 447.132   7
   6  -7  27 316.407 398.267   7
  -7   6 -27 100.013 410.154   1
   7   6  27 8.68805 404.597   7
   6   7 -29 1261.03 555.980   1
   7   6  29 382.326 407.110   7
   6   7 -29 936.736 334.750   5
  -6   7  29 993.488 405.376   7
  -7  -6  29 1284.17 474.000   7
   6  -7  29 1643.78 462.323   7
   7   6  29 892.241 571.006   2
   6  -7  29 510.827 585.176   2
   7   6  29 783.279 429.438   8
   7   6  31 104.668 431.931   7
  -7  -6  31 308.309 441.866   7
   6   7 -31 338.279 291.139   4
   6   7 -31 963.881 346.148   5
   7   6  31 1464.83 477.531   8
   6  -7  31 426.629 431.152   7
  -6   7  31-458.933 430.562   7
   7   6  33 426.923 451.916   7
   6  -7  33 449.546 425.315   7
  -6   7  33-42.5388 442.192   7
   6   7 -33 513.309 315.940   4
   7   6  33-423.060 489.321   8
   6   7 -33 1020.48 345.570   5
  -7  -6  33 300.313 426.050   7
   7   6  35 2051.95 495.237   7
   6   7 -35 2267.83 397.261   5
   6   7 -35 1344.39 343.736   4
   7   6  35 689.377 511.088   8
  -7  -6  35 1229.25 452.989   7
  -6   7  35 2982.72 528.864   7
   6  -7  35 1572.42 500.757   7
   7   6  37 159.082 423.657   7
   6   7 -37 255.371 286.707   4
   7   6  37-55.7123 482.917   8
   7  -6 -37 401.271 330.727   5
   6   7 -37 373.350 318.440   5
  -6   7  37 976.507 460.037   7
   7   6  39 1050.22 422.579   7
  -6   7  39 764.725 463.565   7
   6   7 -39 716.686 297.069   4
   7  -6 -39 993.119 332.575   5
   6   7 -39 716.395 314.919   5
   6   7 -41 59.9007 248.769   4
   7   6  41-112.911 379.474   7
   7  -6 -41 171.193 289.627   5
  -6   7  41-76.2726 413.417   7
  -7   6 -43 300.926 209.014   4
   6   7 -43-109.371 203.348   4
  -6   7  43-10.1574 353.533   7
   7   6  43 39.6702 319.372   7
   7  -6 -43 349.401 255.051   5
   7  -7   0 25233.2 698.425   3
   7  -7  -2 379.738 280.017   3
   7  -7   2 448.286 274.737   3
   7  -7   4 111327. 1395.91   3
   7  -7  -4 111511. 1413.33   3
   7  -7  -6 104409. 1386.01   3
   7  -7   6 107239. 1385.06   3
   7  -7  -8 1155.05 310.036   3
   7  -7   8 1037.45 292.519   3
   7  -7 -10 84276.9 1280.30   3
   7  -7  10 83020.9 1266.98   3
   7  -7  12 50889.0 1017.33   3
   7  -7 -12 51921.9 1049.27   3
   7   7  12 49878.8 1138.47   2
   7  -7  12 50747.3 1168.02   2
   7   7 -12 49948.0 1087.84   1
   7  -7 -14 2449.93 361.639   3
   7   7  14 2073.99 442.978   2
   7  -7  14 2311.98 445.221   2
   7   7 -14 2297.34 407.673   1
   7  -7  14 2181.80 348.364   3
   7   7  16 93987.1 1766.92   2
   7  -7 -16 90123.9 1387.08   3
   7  -7  16 94449.8 1782.05   2
   7   7 -16 92735.0 1643.93   1
   7   7  18 14319.2 796.095   2
   7   7 -18 13572.3 774.406   1
   7  -7  18 13778.7 798.368   2
   7   7  20 1997.67 478.997   2
   7   7 -20 2192.68 446.618   1
   7  -7  20 2218.18 510.034   2
  -7   7 -20 2196.14 425.067   1
  -7   7 -22 22897.4 1002.22   1
   7   7  22 19876.9 1022.36   2
   7   7  22 24416.1 686.672   8
  -7  -7  22 21236.5 1039.71   2
   7   7  22 22144.9 638.828   7
  -7   7  22 21031.3 591.743   7
   7  -7  22 23193.7 709.211   7
   7   7 -22 19457.7 960.568   1
   7   7 -22 23044.7 596.130   5
   7  -7  22 20399.9 1056.89   2
  -7   7 -24 16005.6 919.915   1
   7   7 -24 15851.1 928.855   1
   7   7  24 15511.8 987.986   2
  -7   7  24 15401.1 568.923   7
   7   7  24 15698.5 624.054   8
  -7  -7  24 15276.7 602.277   7
   7  -7  24 17281.8 1049.04   2
   7   7  24 16991.6 640.995   7
   7   7 -24 16690.3 555.704   5
   7  -7  24 15783.2 651.216   7
  -7  -7  24 15269.9 947.221   2
   7   7 -26 444.333 294.103   5
   7   7 -26 16.4170 462.786   1
   7   7  26 303.881 472.330   2
   7   7  26-133.893 378.119   7
   7  -7  26-259.544 546.790   2
  -7   7 -26 132.521 435.747   1
   7   7  26 467.909 366.550   8
   7  -7  26 632.906 392.428   7
  -7   7  26 576.019 352.260   7
  -7  -7  26-295.304 387.310   7
   7   7 -28 11256.5 527.231   5
   7   7  28 11703.8 641.866   8
  -7  -7  28 11610.3 631.724   7
   7   7  28 12284.5 625.380   7
   7  -7  28 10020.9 971.628   2
   7   7  28 10897.4 943.083   2
  -7   7 -28 8142.45 797.238   1
   7   7 -28 11693.4 491.901   4
   7   7 -28 9290.09 853.567   1
  -7   7  28 12207.4 599.988   7
   7  -7  28 11300.2 645.696   7
   7  -7  30 9276.23 615.939   7
  -7   7  30 8441.34 565.170   7
   7   7 -30 9460.25 508.410   5
   7   7  30 8086.36 597.249   8
  -7  -7  30 8900.01 611.295   7
   7   7 -30 9033.54 457.431   4
  -7   7  32 1408.02 443.420   7
   7  -7  32 2333.98 493.193   7
   7   7  32 2703.84 502.594   7
   7   7 -32 1542.37 335.134   4
   7   7 -32 2737.14 390.388   5
  -7  -7  32 1846.54 492.720   7
   7   7  32 2067.84 493.402   8
  -7   7  34 8840.12 631.930   7
   7  -7  34 7648.00 599.925   7
   7   7 -34 8360.39 467.478   4
   7   7  34 7327.63 623.317   7
   7   7  34 8368.67 646.883   8
  -7  -7  34 8165.18 587.659   7
   7   7 -34 7815.15 508.579   5
   7   7 -36 452.097 322.348   5
  -7   7  36 827.189 471.860   7
   7   7  36 273.654 491.767   8
   7   7  36 656.981 441.193   7
   7   7 -36 626.720 313.696   4
   7   7  38 2840.98 484.567   7
   7  -7 -38 3219.12 391.333   5
  -7   7  38 2443.73 504.077   7
   7   7 -38 3091.92 343.620   4
   7   7 -38 3212.96 372.529   5
  -7   7  40 1175.19 433.687   7
   7  -7 -40 799.652 307.649   5
   7   7 -40 734.791 264.610   4
   7   7  40 921.442 399.740   7
  -7   7  42-3.12375 378.174   7
   7   7  42-411.445 336.088   7
   7  -7 -42 74.6605 259.431   5
   7   7 -42-417.483 224.619   4
   8   0   0 14595.4 515.747   3
   8   0   2 109091. 1224.91   3
   8   0  -2 104524. 1218.76   3
   8   0  -4 193307. 1637.18   3
   8   0   4 189630. 1641.61   3
   8   0  -4 196148. 1462.32   1
   8   0   4 193003. 1528.45   2
   8   0  -6 223.257 236.722   1
   8   0   6 34.9369 251.458   3
   8   0   6 164.227 235.420   2
   8   0  -6 223.390 250.953   3
   8   0  -8 65463.4 997.446   3
   8   0   8 66549.2 1082.99   2
   8   0  -8 65630.5 1033.30   1
   8   0   8 67194.1 1011.10   3
   8   0 -10 58546.3 1063.03   1
   8   0  10 59234.0 1108.33   2
   8   0  10 59419.2 961.803   3
   8   0 -10 59005.2 949.172   3
  -8   0  10 58690.9 795.283   2
  -8   0 -10 59693.1 832.314   1
  -8   0 -12 353.732 217.595   1
   8   0 -12 222.848 300.531   1
   8   0  12 400.563 233.060   3
  -8   0  12 406.127 212.656   2
   8   0 -12 385.159 220.865   3
   8   0  12 327.379 310.921   2
   8   0  14 4564.44 355.974   3
  -8   0 -14 4480.58 375.995   1
   8   0  14 4989.96 492.745   2
   8   0 -14 4452.89 354.075   3
   0   8  14 5402.65 473.176   2
  -8   0  14 4674.62 386.178   2
   8   0 -14 4424.98 459.413   1
   8   0 -16 106227. 1717.44   1
   8   0  16 105047. 1775.57   2
  -8   0 -16 111946. 1515.61   1
  -8   0  16 112335. 1521.20   2
   0   8  16 107136. 1713.09   2
   0  -8 -16 104506. 1314.41   3
  -8   0  18 426.901 307.774   2
   8   0 -18 196.329 341.998   1
   0   8  18 358.672 367.764   2
  -8   0 -18 17.5309 277.880   1
   8   0  18 267.957 361.935   2
   0   8 -20 320.764 392.456   1
  -8   0 -20 289.360 301.154   1
   0   8  20 451.236 374.428   2
   8   0  20-14.3263 401.360   2
   0  -8  20 197.786 410.145   2
   8   0 -20 205.131 356.832   1
   0   8  22 32471.8 708.840   7
   0  -8  22 35605.9 1313.14   2
   8   0 -22 32417.3 1163.51   1
   8   0  22 34638.9 1266.83   2
   0   8 -22 33901.8 1228.76   1
  -8   0 -22 32940.2 1073.19   1
   8   0  22 33135.2 790.174   8
   0   8  22 35232.3 1205.90   2
   0  -8  22 36420.8 813.840   7
   0  -8  24 709.083 369.109   7
   0   8 -24 672.435 272.125   5
   8   0  24 727.707 368.229   7
   8   0  24 555.514 355.491   8
   8   0  24 594.069 451.748   2
   0   8 -24 203.206 423.388   1
  -8   0  24-38.8726 322.503   7
   0   8  24 814.412 411.071   2
   8   0 -24 296.423 393.689   1
   0   8  24 949.321 316.285   7
   8   0 -24-2.86433 280.784   4
   0   8  24 260.330 309.175   8
   0  -8  24 243.850 468.489   2
   8   0  26 607.833 488.231   2
  -8   0  26 1420.51 381.940   7
   0   8 -26 1124.54 292.817   5
   0   8  26 739.822 323.022   7
   8   0 -26 1133.98 274.916   4
   0  -8  26 488.888 395.758   7
   0  -8  26 1518.23 533.700   2
   8   0  26 1078.20 389.992   7
   0   8  26 197.966 400.455   8
   0   8 -26 1034.32 480.393   1
   8   0  26 678.165 396.447   8
   8   0 -26 1057.91 477.941   1
   0   8 -28 17174.4 1064.69   1
   8   0  28 16754.6 733.340   7
   0  -8  28 17492.1 1164.54   2
  -8   0  28 17694.5 694.028   7
   8   0 -28 16505.3 566.587   4
   8   0 -28 16928.2 1042.95   1
   0   8  28 17171.5 695.061   8
   8   0  28 16589.8 1131.34   2
   0   8  28 17971.7 646.744   7
   8   0  28 18091.1 757.535   8
   0  -8  28 18205.8 711.638   7
   0   8 -28 18386.8 601.335   5
   8   0  30-54.9499 561.009   2
   8   0  30-595.425 448.145   7
   0   8  30-127.999 437.562   8
   8   0 -30-264.431 342.135   5
   8   0 -30-368.278 313.088   4
   8   0 -30-170.007 524.422   1
   0   8 -30-243.150 334.168   5
   0   8 -30-396.514 535.148   1
   0  -8  30-382.333 577.331   2
   0  -8  30-508.851 469.689   7
   0   8  30-1106.23 399.246   7
  -8   0  30-241.977 429.765   7
   0   8  32 76.3343 396.737   7
  -8   0  32 158.137 432.223   7
   0  -8  32 197.919 444.700   7
   0   8  32 92.8927 459.509   8
   8   0 -32 47.6343 289.823   4
   0   8 -32 269.999 333.185   5
   8   0 -32-627.972 358.581   5
   8   0  32-146.292 469.753   7
   8   0  34 2961.61 525.257   7
   0  -8  34 3130.96 513.692   7
   0   8 -34 3229.04 381.514   5
   0   8  34 2569.19 541.962   8
   0   8  34 1868.38 490.223   7
   8   0 -34 3573.79 358.384   4
  -8   0  34 3183.77 509.437   7
   8   0 -34 2875.30 397.502   5
   8   0  36-448.270 476.764   7
   8   0 -36 112.602 332.815   5
   0   8 -36 488.506 300.632   5
   0   8  36 504.213 430.035   7
  -8   0  36-288.428 447.974   7
   0  -8  36 145.886 414.304   7
  -8   0  38-156.698 448.367   7
   0   8  38 42.5074 417.247   7
   8   0 -38 127.163 324.388   5
   8   0  38-633.145 454.077   7
  -8   0  40-161.867 425.694   7
   8   0 -40 12.7854 312.725   5
   8   0  40-88.0723 412.428   7
   0   8  40-105.493 390.357   7
   0   8 -40 478.040 276.343   4
   0  -8 -40-682.767 292.500   5
   8   0  42-265.396 365.339   7
   8   0 -42-34.1101 266.562   5
   0   8  42-268.466 358.873   7
   0   8 -42 116.543 242.849   4
   0  -8 -42-428.792 278.888   5
   8   1 -43-118.034 241.648   5
  -1   8 -43-35.8805 235.555   4
   1   8  43-720.778 341.124   7
   1  -8 -43-360.404 248.842   5
  -8   1  41-598.347 414.152   7
   8  -1  41-467.508 397.883   7
  -1   8 -41 22.9683 261.986   4
   8   1 -41-201.285 288.613   5
   1   8  41-424.434 395.264   7
   1  -8 -41-672.736 298.084   5
  -8   1  39-417.305 424.737   7
   1  -8 -39-582.593 320.498   5
   8   1 -39-393.252 322.530   5
  -1   8 -39-189.024 288.249   4
   1   8  39-883.053 422.672   7
   8  -1  39-531.418 450.182   7
  -8   1  37-458.923 462.588   7
   1   8  37 197.998 434.543   7
   8   1 -37-80.9470 332.895   5
  -1   8 -37 219.474 301.110   5
   1   8  35 2368.56 471.992   7
   8  -1  35 522.449 458.651   7
  -8   1  35 1789.56 482.024   7
   1   8  35 592.626 492.220   8
   8   1 -35 1567.93 321.870   4
   8   1 -35 1709.92 381.627   5
  -1   8 -35 1931.18 342.426   5
  -1  -8  35 1622.75 462.526   7
  -8   1  33 875.073 460.265   7
  -1   8 -33 875.744 345.938   5
  -1  -8  33 899.472 473.499   7
   1   8  33 714.857 490.446   8
   8  -1  33 79.7649 456.161   7
   8   1 -33 853.947 320.224   4
   1   8  33 1166.01 447.922   7
   8   1 -33 415.887 337.361   5
  -8   1  31 781.584 434.778   7
   8  -1  31 536.877 468.750   7
  -1  -8  31 488.959 450.009   7
   1   8  31 20.4140 398.205   7
   8   1 -31 253.053 294.729   4
   8   1 -31-396.508 345.434   5
   1   8  31 561.876 458.916   8
  -1   8 -31 684.698 322.800   5
   1   8  29 939.040 386.857   7
   8  -1  29 317.982 427.815   7
   1   8  29-281.653 423.019   8
   8   1 -29 594.365 317.007   5
   8   1 -29 539.376 498.666   1
  -1  -8  29 408.990 424.796   7
   8   1 -29 593.391 290.090   4
  -8   1  29 1000.75 432.958   7
  -1  -8  29 998.133 565.797   2
   8  -1  29 768.318 564.402   2
  -1   8 -29 464.169 504.389   1
   8  -1  29 783.834 451.036   8
  -1   8 -29 1017.40 318.425   5
  -8   1  27 6124.89 517.573   7
  -1  -8  27 6027.14 524.271   7
   8   1 -27 5657.45 404.666   4
  -1   8 -27 5310.10 710.941   1
   8  -1  27 4931.16 734.130   2
  -1  -8  27 5584.44 762.509   2
   1   8  27 5279.01 495.392   8
   8  -1  27 5095.39 526.897   8
   8  -1  27 5293.51 512.873   7
   1   8  27 6730.57 475.711   7
  -1   8 -27 5753.53 428.729   5
   8   1 -27 5326.44 672.529   1
  -1  -8  25 819.867 490.469   2
   1   8  25 803.785 431.788   2
   8  -1  25 338.691 378.360   8
   8  -1  25 1088.79 378.622   7
  -1  -8  25-28.4495 397.315   7
  -1   8 -25 449.660 263.412   5
  -1   8 -25 602.630 447.225   1
   8   1 -25 593.836 266.608   4
  -8   1  25 705.483 334.831   7
   1   8  25 338.040 333.843   7
   1   8  25 249.382 348.220   8
   8   1 -25 570.685 424.061   1
   8  -1  25 666.097 482.799   2
   8  -1  23 2839.41 551.492   2
   1   8  23 3215.56 537.352   2
   8   1 -23 2419.04 314.767   4
  -1  -8  23 4784.47 461.754   7
  -1   8 -23 3333.50 580.830   1
  -1   8 -23 2883.83 324.805   5
   8  -1  23 1821.07 389.494   7
   8   1 -23 2767.34 520.155   1
  -1  -8  23 3129.52 594.718   2
   1   8  23 3496.43 414.880   8
   1   8  23 3971.93 399.746   7
   8  -1  23 2470.58 409.295   8
  -8  -1 -21 10926.4 639.569   1
   8  -1  21 11523.5 775.916   2
  -1   8 -21 11598.0 777.365   1
   1   8  21 11958.3 751.633   2
  -1  -8  21 11181.0 787.092   2
   8   1 -21 10414.5 706.330   1
   8   1 -19 4805.84 531.309   1
   1   8  19 4635.02 512.290   2
  -8  -1 -19 4643.51 437.504   1
   8  -1  19 4410.06 537.230   2
   8  -1  17 6360.88 569.106   2
   1   8  17 6988.75 577.804   2
   8   1 -17 6721.03 558.495   1
  -8   1  17 6570.73 462.949   2
  -8  -1 -17 6591.90 465.378   1
  -8   1  15 19286.6 633.558   2
   1   8  15 18806.7 771.498   2
   1  -8 -15 19185.0 601.239   3
   8  -1  15 17677.5 560.854   3
  -8  -1 -15 19303.4 638.288   1
   8   1 -15 18434.9 764.018   1
   8  -1  15 18005.0 780.178   2
   8  -1  13 4908.45 469.755   2
  -8   1  13 5155.19 348.564   2
   8   1 -13 5148.67 360.090   3
  -8  -1 -13 4861.38 342.481   1
   8   1 -13 4767.55 445.505   1
   8  -1  13 5105.75 368.622   3
   8  -1  11 50150.5 1056.05   2
  -8   1  11 50592.3 751.765   2
   8  -1  11 49776.1 895.242   3
  -8  -1 -11 52467.5 797.725   1
   8   1 -11 50321.9 1030.42   1
   8   1 -11 50440.8 883.662   3
  -8   1   9 9510.14 293.158   2
   8   1  -9 9684.13 468.218   1
   8  -1   9 9485.75 481.323   2
   8  -1   9 9613.24 437.800   3
   8   1  -9 9639.92 433.588   3
  -8  -1  -9 9706.27 322.306   1
   8   1  -7 13176.5 480.822   3
  -8  -1  -7 12669.5 280.448   1
   8  -1   7 13397.0 490.015   3
   8   1  -7 12968.8 484.886   1
   8  -1   7 12945.9 508.298   2
   8   1  -5 35136.4 682.167   1
   8  -1   5 34228.2 732.108   3
   8   1  -5 33893.0 733.176   3
   8  -1   5 34137.0 710.001   2
   8   1  -3 220683. 1740.57   3
   8  -1   3 216978. 1509.69   2
   8  -1   3 219040. 1760.23   3
   8   1  -1 28368.1 670.346   3
   8  -1   1 29047.7 507.246   2
   8  -1   1 27723.1 678.159   3
   8   1   1 28588.0 676.876   3
   8  -1  -1 28908.6 688.268   3
   8  -1  -3 232356. 1835.92   3
   8   1   3 232457. 1802.00   3
   8   1   3 232269. 1636.03   2
   8   1   5 25622.2 644.808   3
   8   1   5 27290.8 642.878   2
   8  -1  -5 25833.7 661.668   3
   8  -1  -5 26592.6 624.384   1
   8   1   7 13080.7 512.441   2
   8  -1  -7 13047.4 488.728   3
   8   1   7 13322.0 497.774   3
   8  -1  -7 13693.2 514.066   1
   8  -1  -9 10135.2 490.854   1
   8   1   9 10999.9 509.076   2
   8   1   9 10368.5 440.044   3
   8  -1  -9 10235.3 438.327   3
   8  -1 -11 61494.4 984.160   3
   8  -1 -11 60848.6 1122.58   1
   8   1  11 61228.8 1161.89   2
   8   1  11 59793.0 966.591   3
  -8   1 -13 2197.37 300.403   1
   8  -1 -13 2185.72 282.758   3
   8  -1 -13 2217.51 374.308   1
   8   1  13 1971.15 380.818   2
  -8  -1  13 2192.32 285.554   2
   8  -1 -15 18425.6 570.253   3
   8   1  15 19027.3 790.194   2
  -1   8  15 19082.3 732.984   2
   1  -8  15 18248.0 586.770   3
  -8  -1  15 19439.5 677.058   2
   8  -1 -15 18936.8 756.342   1
  -8   1 -15 19926.7 686.915   1
  -8   1 -17 6912.04 478.130   1
   8  -1 -17 6445.16 548.479   1
  -8  -1  17 7169.71 501.836   2
   8   1  17 6921.19 578.936   2
  -1   8  17 6960.38 539.376   2
  -8  -1  19 4014.92 431.764   2
  -8   1 -19 4359.71 429.081   1
   1   8 -19 4538.76 539.018   1
  -1   8  19 4304.34 482.493   2
   8   1  19 4088.10 517.892   2
   1  -8  19 4610.33 554.081   2
   8  -1 -19 4277.84 510.084   1
  -1   8  21 10897.3 713.404   2
   8  -1 -21 10043.4 713.101   1
   1  -8  21 11782.7 811.444   2
   1   8 -21 10572.1 740.215   1
   8   1  21 10895.1 766.990   2
  -8   1 -21 11187.0 660.728   1
   1   8 -23 3159.24 568.959   1
   8   1  23 2209.48 544.656   2
   1  -8  23 4598.56 454.118   7
   8   1  23 2865.90 433.703   7
  -1   8  23 4137.18 412.982   7
   1  -8  23 2462.82 577.742   2
  -1   8  23 3431.85 534.579   2
  -8   1 -23 2560.31 464.678   1
   8   1  23 1887.98 378.545   8
   8  -1 -23 2221.70 522.552   1
   1   8 -23 2929.22 335.385   5
   8   1  25 936.435 368.815   8
   1  -8  25 956.841 486.832   2
   8   1  25 786.271 449.610   2
   1   8 -25 584.249 452.043   1
   1   8 -25 986.269 274.585   5
   8  -1 -25 455.368 275.948   4
   1  -8  25 478.141 355.986   7
  -1   8  25 440.515 375.036   8
  -8  -1  25 739.139 338.865   7
   8  -1 -25 525.900 420.120   1
  -1   8  25 1254.66 321.227   7
   8   1  25 984.904 374.168   7
   8   1  27 4368.40 708.473   2
   1   8 -27 5888.55 434.877   5
  -1   8  27 6725.83 464.594   7
   1  -8  27 6399.42 526.657   7
   8  -1 -27 4896.90 669.989   1
   1  -8  27 5103.13 771.017   2
   1   8 -27 4277.42 661.383   1
  -1   8  27 4116.34 447.858   8
   8   1  27 5308.94 514.551   7
   8  -1 -27 5214.11 369.415   4
   8   1  27 5386.61 513.742   8
  -8  -1  27 5629.26 479.617   7
   8   1  29 1268.67 593.169   2
   1  -8  29 647.343 528.598   2
   8  -1 -29 695.294 271.897   4
   1  -8  29 737.752 431.321   7
  -1   8  29 1235.73 387.850   7
   8   1  29 941.376 462.353   8
   8  -1 -29 672.361 493.041   1
  -8  -1  29 1117.10 427.430   7
   1   8 -29 321.015 549.708   1
   1   8 -29 1006.60 314.736   5
   8   1  29 1346.84 456.264   7
  -1   8  29 1483.21 437.676   8
   1   8 -31 327.630 311.145   5
   8  -1 -31 163.883 292.211   4
  -8  -1  31 79.0724 435.659   7
  -1   8  31 318.791 453.986   8
   8   1  31 144.122 464.599   7
  -1   8  31-9.68493 401.228   7
   8  -1 -31-639.807 364.702   5
   1  -8  31 299.234 439.915   7
   8   1  31-956.384 531.510   8
   1  -8  33 619.286 466.656   7
   8   1  33 168.826 454.217   7
  -1   8  33 1131.89 441.309   7
   8   1  33-1051.18 555.535   8
   8  -1 -33-27.6430 334.020   5
  -1   8  33 348.529 457.413   8
   1   8 -33 478.555 335.191   5
  -8  -1  33 453.348 451.006   7
   8  -1 -35 1636.92 363.803   5
  -1   8  35 1893.03 472.669   7
   1  -8  35 1151.51 482.935   7
   1   8 -35 1891.66 348.276   5
   8   1  35 1319.76 479.420   7
  -8  -1  35 1334.22 468.001   7
   8   1  37-713.500 479.967   7
  -1   8  37-47.8200 404.453   7
   1   8 -37-129.990 292.492   5
  -8  -1  37-600.736 459.213   7
   8  -1 -37-485.617 345.862   5
   1   8 -39-158.484 299.736   4
  -1   8  39-421.285 425.333   7
  -8  -1  39-311.567 425.090   7
   8  -1 -39-212.757 320.451   5
   8   1  39-865.199 444.011   7
  -1  -8 -39-655.067 324.419   5
   8  -1 -41-229.755 289.095   5
  -8  -1  41-559.475 427.327   7
  -1   8  41-436.308 394.168   7
   8   1  41-828.693 384.918   7
   1   8 -41-15.2666 251.146   4
   8   1  43-680.489 349.543   7
   8  -1 -43-20.9015 248.974   5
  -1  -8 -43-265.016 228.167   5
  -1   8  43-680.106 354.053   7
   1   8 -43-136.959 232.544   4
   2  -8 -42-294.283 270.282   5
   2   8  42-38.7269 344.515   7
   8   2 -42-10.0777 257.398   5
  -8   2  42-192.468 372.910   7
  -2   8 -42 376.004 252.725   4
   8   2 -40 212.987 299.506   5
   8  -2  40-288.083 399.790   7
   2   8  40-313.568 392.297   7
  -8   2  40-220.971 452.871   7
  -2   8 -40 511.023 297.078   4
   2  -8 -40-437.377 301.302   5
   8  -2  38-674.937 472.385   7
   8   2 -38-158.232 335.299   5
   8   2 -38-457.883 276.158   4
   2   8  38-17.8517 385.538   7
  -8   2  38-344.343 432.699   7
  -2   8 -36 374.902 321.976   5
   8   2 -36-104.472 324.591   5
   2   8  36-1022.30 531.635   8
   2   8  36 646.288 429.093   7
   8   2 -36 248.573 263.963   4
  -8   2  36 15.8601 447.456   7
   8  -2  36-758.019 486.184   7
   2   8  34 1090.69 454.344   7
  -2   8 -34 1578.09 364.240   5
   8  -2  34 724.721 483.335   7
   8   2 -34 586.442 347.096   5
   8   2 -34 992.805 319.865   4
  -8   2  34 553.205 439.931   7
  -2  -8  34 1414.25 460.796   7
   2   8  34 726.027 509.757   8
  -2   8 -32 1710.77 354.362   5
   8   2 -32 1060.18 315.262   4
   2   8  32 687.358 413.162   7
  -2  -8  32 1457.88 487.160   7
   8  -2  32 1138.65 478.226   7
   2   8  32 1491.63 488.554   8
  -8   2  32 1836.79 485.996   7
   8   2 -32 573.880 352.076   5
  -2  -8  30-362.923 437.470   7
  -2  -8  30-534.245 577.255   2
  -8   2  30 110.746 405.703   7
   8   2 -30-268.513 327.264   5
  -2   8 -30-306.321 309.155   5
   8   2 -30-202.397 504.824   1
   2   8  30-950.048 473.800   8
   8  -2  30-223.399 579.723   2
   8   2 -30-335.434 310.887   4
  -2   8 -30-860.718 582.460   1
   8  -2  30 338.224 455.671   7
   8  -2  28 2894.45 676.775   2
   8   2 -28 2926.63 592.493   1
  -2  -8  28 3706.53 479.829   7
   8  -2  28 2418.27 456.945   7
   2   8  28 3074.86 422.806   7
  -2   8 -28 2701.28 613.160   1
  -8   2  28 3190.38 470.910   7
   8  -2  28 2441.68 501.676   8
  -2  -8  28 2668.67 625.457   2
   8   2 -28 2968.57 343.138   4
  -2   8 -28 3690.48 374.299   5
   8   2 -28 2661.13 357.348   5
   2   8  28 2754.91 462.186   8
   8   2 -26 1507.39 497.323   1
  -2  -8  26 2470.12 456.945   7
   8  -2  26 1367.58 546.244   2
  -2   8 -26 1598.78 519.127   1
  -2   8 -26 1884.69 341.126   5
  -2  -8  26 1569.04 587.085   2
   8  -2  26 811.433 420.177   8
   8   2 -26 1909.08 330.247   5
   8  -2  26 2755.86 456.736   7
   2   8  26 2797.25 460.205   8
   8   2 -26 1472.50 326.770   4
   2   8  26 2528.92 391.706   7
  -8   2  26 2280.00 391.141   7
   2   8  26 1585.34 550.017   2
   8  -2  24 2152.62 403.159   7
  -8   2  24 1601.87 313.815   7
   8   2 -24 1930.18 282.076   4
  -2   8 -24 1582.44 268.804   5
  -2   8 -24 2028.13 496.851   1
   2   8  24 1935.96 367.852   8
  -2  -8  24 1844.66 365.732   7
   8  -2  24 2433.82 400.336   8
   2   8  24 2196.84 492.410   2
   8   2 -24 2312.56 506.075   1
  -2  -8  24 1862.55 504.730   2
   2   8  24 1588.83 313.604   7
   8  -2  24 1293.48 477.602   2
   8  -2  22 34230.7 1289.72   2
   2   8  22 35605.0 1229.20   2
   8  -2  22 35391.0 827.222   8
  -2  -8  22 36623.8 1319.83   2
  -2   8 -22 36542.4 1241.45   1
  -2  -8  22 36581.4 810.234   7
   8   2 -22 32128.0 1177.88   1
   2   8  22 35490.3 731.794   7
   8  -2  20 3855.54 528.453   2
  -8  -2 -20 4092.61 420.081   1
   8   2 -20 4196.64 508.998   1
   2   8  20 4643.75 541.424   2
   8   2 -18 17378.9 796.121   1
  -8  -2 -18 17011.0 671.426   1
   2   8  18 17438.7 813.878   2
   8  -2  18 16869.1 814.688   2
  -8  -2 -16 145225. 1688.46   1
   8   2 -16 144793. 1986.13   1
   8  -2  16 143661. 2054.92   2
   2   8  16 142535. 2032.94   2
   2  -8 -16 146867. 1622.89   3
  -8   2  16 141583. 1656.34   2
  -8  -2 -14 60063.8 1003.56   1
   2  -8 -14 57448.3 1000.63   3
   2   8  14 55691.7 1193.46   2
  -8   2  14 56189.8 944.688   2
   8   2 -14 55646.6 1188.54   1
   8  -2  14 54827.0 1229.39   2
   8  -2  14 55670.3 960.907   3
  -8  -2 -12 38629.8 731.479   1
  -8   2  12 37636.0 672.300   2
   8  -2  12 40165.9 829.292   3
   8  -2  12 38081.6 969.144   2
   8   2 -12 38822.5 929.383   1
   2  -8 -12 39108.2 836.600   3
  -8   2  10 712.654 147.636   2
   8   2 -10 590.502 246.889   3
   8  -2  10 563.685 288.210   2
   8  -2  10 417.578 228.215   3
  -8  -2 -10 493.599 168.477   1
   8   2 -10 326.030 263.675   1
   8   2  -8 61739.0 960.481   3
   8  -2   8 60858.9 982.602   3
   8   2  -8 61803.0 993.936   1
   8  -2   8 60282.8 1044.46   2
   8  -2   6 43786.8 834.916   2
   8   2  -6 45355.5 848.750   3
   8   2  -6 43404.6 771.066   1
   8  -2   6 45235.0 838.957   3
   8   2  -4 617588. 2526.06   1
   8  -2   4 619965. 2709.80   2
   8   2  -2 290006. 1465.88   1
   8   2  -2 290542. 2007.67   3
   8  -2   2 286915. 2030.36   3
   8  -2   2 287693. 1623.97   2
   8  -2   0 23141.4 629.702   3
   8  -2   0 23918.9 411.360   2
   8  -2  -2 304286. 2063.43   3
   8   2   2 305311. 2075.41   3
   8  -2  -4 581091. 2912.64   3
   8   2   4 573471. 2853.90   3
   8   2   4 581248. 2756.16   2
   8  -2  -6 42471.2 841.596   3
   8   2   6 43880.6 866.408   2
   8   2   6 43815.1 829.303   3
   8   2   8 54032.7 1025.99   2
   8  -2  -8 53700.9 965.334   1
   8  -2  -8 55024.2 943.466   3
   8   2   8 53812.3 916.525   3
   8   2  10 1470.04 278.640   3
   8   2  10 1056.39 295.713   2
   8  -2 -10 1366.23 264.366   3
   8  -2 -10 1068.72 288.456   1
   2  -8  12 42517.8 876.804   3
   8   2  12 41926.8 1013.40   2
   8  -2 -12 44322.8 1015.42   1
   8  -2 -12 42620.1 838.763   3
   2  -8  14 64066.9 1053.42   3
   8  -2 -14 63927.2 1020.35   3
  -8   2 -14 64186.0 1121.01   1
   8  -2 -14 62406.0 1265.11   1
   8   2  14 62877.6 1304.81   2
   8   2  16 153066. 2145.27   2
   8  -2 -16 155788. 2083.04   1
  -8   2 -16 161034. 1893.62   1
  -8  -2  16 163592. 1932.16   2
  -2   8  18 17645.6 781.605   2
   8   2  18 18437.8 847.777   2
  -8   2 -18 18116.6 733.141   1
  -8  -2  18 18361.2 755.600   2
   8  -2 -18 18029.3 828.582   1
   2  -8  18 18113.1 884.177   2
   8   2  20 4777.94 568.079   2
  -2   8  20 4330.88 486.345   2
  -8  -2  20 4647.60 500.541   2
   8  -2 -20 4744.49 544.997   1
  -8   2 -20 4490.82 471.299   1
   2  -8  20 4305.27 597.182   2
   2   8 -20 4595.98 557.944   1
   2   8 -22 33901.7 1188.72   1
   8   2  22 34169.6 1280.43   2
   8   2  22 35525.0 804.834   8
   8  -2 -22 32416.6 1185.81   1
  -2   8  22 34179.0 721.984   7
  -2   8  22 35294.3 1192.31   2
   2  -8  22 34142.8 1319.41   2
   2   8 -22 33453.5 699.355   5
  -8   2 -22 34342.6 1106.74   1
   2  -8  24 2179.86 380.874   7
   2   8 -24 1502.48 451.114   1
   8   2  24 780.071 393.648   7
   2  -8  24 1599.21 504.698   2
  -8   2 -24 1594.74 411.874   1
   8  -2 -24 1227.23 433.182   1
  -2   8  24 2282.04 342.099   7
   8   2  24 1672.89 368.598   8
  -8  -2  24 1338.34 328.790   7
   8   2  24 1652.25 508.676   2
   2   8 -24 2019.85 305.312   5
   8  -2 -24 1551.35 263.751   4
   8   2  26 1897.38 582.544   2
   8  -2 -26 1649.23 532.513   1
   2   8 -26 1057.66 490.714   1
   2   8 -26 2082.32 349.919   5
   8   2  26 2299.40 453.107   7
  -2   8  26 2475.02 388.847   7
  -8  -2  26 2509.37 426.071   7
   2  -8  26 1538.83 583.476   2
   8  -2 -26 1707.84 291.073   4
  -2   8  26 1957.81 404.156   8
   8   2  26 3105.24 453.679   8
   2  -8  26 2036.15 441.562   7
   2   8 -28 2052.82 546.779   1
   2   8 -28 4142.15 386.506   5
   8   2  28 2904.36 467.932   7
   2  -8  28 3069.35 685.398   2
  -8  -2  28 2644.71 434.485   7
   8   2  28 2034.34 613.569   2
   8   2  28 2280.43 447.869   8
  -2   8  28 3734.94 431.967   7
   2  -8  28 3546.68 471.729   7
   8  -2 -28 2531.62 569.490   1
   2  -8  30-308.417 610.455   2
   2   8 -30-339.736 320.834   5
   8   2  30-46.4772 541.091   2
   2   8 -30-269.291 485.541   1
  -2   8  30-667.158 418.281   7
   8   2  30-401.919 435.169   7
  -8  -2  30 165.236 414.224   7
   8   2  30-431.073 469.382   8
   2  -8  30-798.608 467.034   7
   2   8 -32 1467.02 356.909   5
   8   2  32 904.742 471.247   7
  -8  -2  32 647.200 455.443   7
   8   2  32-266.029 528.601   8
  -2   8  32 988.039 443.550   7
   2  -8  32 1132.71 483.428   7
   2   8 -34 1284.09 343.967   5
   8   2  34 680.262 471.594   7
  -2   8  34 1097.46 458.822   7
   8  -2 -34 1502.33 377.315   5
   2  -8  34 337.678 446.222   7
  -8  -2  34 678.959 460.039   7
  -8  -2  36-484.286 459.750   7
   8   2  36-314.430 454.079   7
   2   8 -36-68.2843 299.515   5
   8  -2 -36 73.4644 320.044   5
  -2   8  36 485.632 423.293   7
   2   8 -38-102.078 304.213   4
   8   2  38-828.427 468.406   7
  -8  -2  38-304.843 417.213   7
   2   8 -38-487.972 298.040   5
  -2   8  38 77.4461 418.705   7
   8  -2 -38-471.487 346.903   5
  -2   8  40-71.9608 392.964   7
  -8  -2  40 17.5715 412.594   7
   2   8 -40 169.773 284.748   4
   8  -2 -40-33.9933 309.435   5
   8   2  40-680.759 432.272   7
  -2  -8 -40-424.552 301.786   5
   2   8 -42-54.3879 260.320   4
  -2  -8 -42-265.176 268.715   5
   8  -2 -42 22.4427 265.535   5
   8   2  42-16.3944 338.252   7
  -2   8  42-108.371 358.630   7
   3  -8 -43-36.6537 239.434   5
   8   3 -43-0.91624 242.709   5
   3   8  43-96.3421 316.659   7
  -3   8 -43 293.296 238.133   4
  -8   3  43 316.998 336.142   7
   3  -8 -41-32.8920 285.379   5
   8   3 -41 204.220 280.439   5
  -3   8 -41 336.176 273.636   4
  -8   3  41-95.4479 415.356   7
   3   8  41-57.2696 357.073   7
   3  -8 -39 545.826 316.866   5
  -8   3  39 956.633 469.971   7
   3   8  39 885.421 412.910   7
   8   3 -39 691.146 324.182   5
   8  -3  39 555.535 421.693   7
   8   3 -39 829.350 269.499   4
   8  -3  37-586.445 472.484   7
   3   8  37 349.777 420.267   7
  -8   3  37 139.791 426.086   7
   8   3 -37-126.765 277.606   4
   3   8  37-1023.35 519.158   8
   8   3 -37-49.1711 327.512   5
  -3   8 -35 222.934 300.600   5
   8  -3  35-302.340 461.990   7
   3   8  35-995.131 526.263   8
  -8   3  35 3.19513 434.747   7
   8   3 -35-17.5543 346.264   5
   8   3 -35-17.2731 290.267   4
  -3  -8  35 420.401 458.374   7
   3   8  35 1041.63 434.608   7
  -3  -8  33 1427.36 468.191   7
  -3   8 -33 1620.42 363.909   5
   8   3 -33 1384.47 370.072   5
   8   3 -33 1279.13 332.366   4
  -8   3  33 1607.74 479.019   7
   8  -3  33 1299.80 478.504   7
   3   8  33 1449.35 506.538   8
   3   8  33 1506.88 460.875   7
  -3   8 -31 1731.25 341.033   5
   3   8  31 833.525 418.485   7
   8  -3  31 1023.27 459.154   7
   8   3 -31 1040.48 345.145   5
  -8   3  31 1353.48 459.702   7
  -3  -8  31 1075.04 445.721   7
   3   8  31 1153.23 457.389   8
   8   3 -31 1338.19 313.845   4
   8   3 -29 737.611 321.699   5
  -3  -8  29 901.574 518.887   2
  -3   8 -29 1093.00 315.824   5
  -3   8 -29 84.9683 513.200   1
  -3  -8  29 907.633 433.264   7
  -8   3  29 683.113 413.234   7
   8  -3  29 549.428 554.439   2
   8   3 -29 354.553 308.987   4
   3   8  29 390.304 380.993   7
   8   3 -29 802.740 508.022   1
   8  -3  29 813.611 441.081   7
   3   8  29 162.576 440.199   8
   8   3 -27 2523.17 353.153   5
  -3   8 -27 2100.33 559.099   1
   8   3 -27 1865.78 548.904   1
   8  -3  27 2175.43 647.219   2
   8  -3  27 1748.83 458.030   7
  -3   8 -27 3219.19 359.138   5
   3   8  27 3143.43 407.248   7
   3   8  27 3182.28 469.132   8
  -3  -8  27 3012.38 647.609   2
  -3  -8  27 2696.70 475.373   7
   8  -3  27 1557.37 465.115   8
   3   8  27 2947.23 623.856   2
   8   3 -27 2366.79 347.294   4
  -8   3  27 2340.44 433.592   7
   3   8  25-238.316 386.655   8
   8  -3  25 447.614 379.322   7
  -3   8 -25 240.224 434.970   1
   8   3 -25-382.989 460.431   1
   8   3 -25 176.393 268.395   5
  -3  -8  25 150.093 381.179   7
   3   8  25-113.663 311.994   7
   8  -3  25-800.537 458.347   8
   8  -3  25-645.083 529.163   2
  -8   3  25 196.089 314.149   7
  -3   8 -25-14.1760 262.178   5
   3   8  25 32.4568 479.892   2
  -3  -8  25-31.4485 483.718   2
   8   3 -25-469.669 290.186   4
   8  -3  23 25228.2 1165.66   2
  -3   8 -23 28361.2 1150.20   1
  -3  -8  23 25862.2 748.404   7
   8   3 -23 27316.6 637.974   4
   8  -3  23 27311.5 774.726   7
   8  -3  23 29302.7 819.594   8
  -8   3  23 21626.4 614.608   7
   3   8  23 26131.6 1150.34   2
  -3  -8  23 29351.9 1221.27   2
   3   8  23 27336.6 736.728   8
   8   3 -23 25146.8 1095.47   1
   3   8  23 27395.2 679.187   7
   8   3 -23 27470.3 640.573   5
   8   3 -21 402.161 407.225   1
  -3  -8  21 1783.25 485.109   2
  -3   8 -21 2257.39 478.377   1
   8  -3  21 1605.37 477.758   2
   3   8  21 1791.14 451.739   2
   8  -3  19-239.837 412.826   2
   3   8  19-32.7684 375.051   2
  -8  -3 -19-27.2676 312.513   1
   8   3 -19-271.852 409.496   1
   3   8  17 75925.8 1536.16   2
   8  -3  17 74726.3 1554.80   2
   8   3 -17 73804.1 1475.68   1
  -8  -3 -17 76278.3 1313.30   1
   8  -3  15 155086. 1605.90   3
   8  -3  15 158613. 2108.70   2
  -8   3  15 154218. 1610.15   2
   3  -8 -15 163455. 1720.28   3
   8   3 -15 158983. 2030.56   1
   3   8  15 162894. 2078.42   2
  -8  -3 -15 166699. 1720.28   1
   8  -3  13 16942.3 577.750   3
  -8   3  13 16467.3 493.716   2
  -8  -3 -13 17829.4 556.011   1
   8  -3  13 16757.7 693.579   2
   8   3 -13 16528.9 671.208   1
   3   8  13 15965.2 674.171   2
   3  -8 -13 16686.8 582.435   3
   8   3 -11 22241.7 713.822   1
  -8  -3 -11 22471.3 522.511   1
  -8   3  11 20289.3 440.452   2
   8  -3  11 21807.6 628.386   3
   3  -8 -11 21625.0 638.006   3
   8  -3  11 21047.0 729.870   2
   8   3  -9 204294. 1770.01   3
   8  -3   9 206215. 1819.48   3
   8   3  -9 207200. 1880.63   1
   8  -3   9 205321. 1967.37   2
   3  -8  -9 202656. 1797.19   3
   8   3  -7 38939.7 784.412   3
   8  -3   7 39030.7 821.749   2
   8  -3   7 39469.1 799.226   3
   8   3  -7 37528.9 777.738   1
   8   3  -5 213303. 1784.36   3
   8  -3   5 205865. 1777.25   3
   8   3  -5 210272. 1593.66   1
   8  -3   5 209334. 1692.35   2
   8  -3   3 830390. 3513.23   3
   8  -3   3 819234. 2934.06   2
   8   3  -3 823953. 2749.46   1
   8  -3   1 133563. 1021.87   2
   8  -3   1 133287. 1406.12   3
   8   3  -1 137273. 914.890   1
   8  -3  -1 164035. 1552.49   3
   8   3   1 166210. 1537.44   3
   8  -3  -3 936779. 3751.81   3
   8   3   3 927856. 3654.58   3
   8  -3  -5 195161. 1749.81   3
   8   3   5 192384. 1680.67   3
   8   3   5 197747. 1715.47   2
   8   3   7 28278.0 698.561   3
   8   3   7 28953.1 756.829   2
   8  -3  -7 29197.1 704.997   3
   8  -3  -9 212483. 1857.96   3
   8   3   9 206827. 1997.07   2
   3  -8   9 206808. 1832.64   3
   8  -3 -11 17616.7 586.780   3
   8  -3 -11 16220.1 626.181   1
   8   3  11 15932.3 647.604   2
   3  -8  11 16740.7 583.091   3
   8   3  13 18565.9 752.687   2
   8  -3 -13 18520.3 708.990   1
   8  -3 -13 19386.3 600.873   3
   3  -8  13 19882.7 624.395   3
   8  -3 -15 147657. 1574.17   3
   8  -3 -15 147691. 1964.21   1
   3  -8  15 143310. 1592.00   3
   3  -8  17 79023.0 1631.95   2
  -8   3 -17 74802.2 1390.89   1
  -8  -3  17 75024.9 1392.24   2
   8  -3 -17 72597.9 1477.83   1
   8   3  17 75425.3 1583.43   2
  -8  -3  19 248.240 328.143   2
  -8   3 -19 169.717 317.454   1
   8  -3 -19 60.0612 361.219   1
   8   3  19 233.621 404.015   2
   3  -8  19-76.7351 413.743   2
   3   8 -19-140.717 394.480   1
   8   3  21 1817.27 475.768   2
   3   8 -21 1652.84 451.763   1
   8  -3 -21 2255.24 457.692   1
  -8   3 -21 2033.46 415.875   1
   3  -8  21 1904.00 492.213   2
  -8  -3  21 2454.90 454.424   2
   8  -3 -23 28590.4 1155.91   1
   3   8 -23 30193.2 677.068   5
   3   8 -23 29305.9 1164.90   1
   3  -8  23 29703.2 769.634   7
  -3   8  23 30283.4 704.809   7
   8   3  23 29799.6 768.239   8
  -8   3 -23 29530.7 1089.57   1
   3  -8  23 30143.8 1275.33   2
   8   3  23 29097.1 1215.43   2
   8   3  23 30251.1 778.821   7
   3  -8  25-159.398 534.418   2
   3   8 -25-185.449 300.775   5
  -8  -3  25 202.570 350.981   7
  -3   8  25-155.363 340.474   7
   8  -3 -25 174.586 431.674   1
   3  -8  25 34.4153 392.710   7
   8   3  25-145.216 384.238   7
   3   8 -25-125.229 467.537   1
   8   3  25 593.193 483.294   2
   8   3  25 245.130 348.538   8
  -8  -3  27 2099.18 429.483   7
   3  -8  27 3105.01 474.129   7
   3  -8  27 2149.25 651.255   2
   8   3  27 2517.54 467.094   7
   3   8 -27 3531.42 384.562   5
   8   3  27 3029.71 464.477   8
  -3   8  27 3354.67 427.305   7
   8   3  27 1978.34 610.382   2
   3   8 -27 1811.52 550.348   1
   3   8 -29 602.842 309.844   5
   3   8 -29 857.058 492.095   1
   3  -8  29 477.196 572.813   2
  -3   8  29 851.645 394.125   7
  -8  -3  29 824.263 407.709   7
   3  -8  29 204.997 409.844   7
   8   3  29 1009.50 463.085   7
   8   3  29 649.082 431.839   8
   8   3  29 754.305 542.865   2
   3  -8  31 707.062 439.240   7
   3   8 -31 1322.66 350.527   5
  -3   8  31 574.385 406.210   7
  -8  -3  31 142.507 435.004   7
   8   3  31-149.011 476.201   8
   8   3  31-166.369 482.948   7
  -3   8  33 1875.49 467.671   7
   8   3  33 1713.11 502.832   7
   3   8 -33 1149.75 343.605   5
  -8  -3  33 1371.68 482.233   7
   3  -8  33 960.118 460.653   7
   3   8 -35 222.636 331.366   5
   3  -8  35 64.8643 420.113   7
   8   3  35-203.152 445.709   7
  -8  -3  35-442.053 458.373   7
  -3   8  35-729.169 436.853   7
   8   3  35-1213.66 569.120   8
   3   8 -35 208.557 295.337   4
   8  -3 -35-241.757 362.025   5
   3   8 -37 245.525 307.810   5
  -3   8  37-10.9011 420.985   7
  -8  -3  37 193.545 441.391   7
   8  -3 -37-363.135 334.075   5
   3   8 -37 84.8857 304.778   4
   8   3  37-110.923 461.813   7
  -8  -3  39 662.552 434.807   7
  -3   8  39 888.361 433.253   7
   8   3  39 418.354 420.433   7
   8  -3 -39 895.910 327.568   5
  -3  -8 -39 220.845 301.747   5
   3   8 -39 862.598 301.130   4
   8   3  41-220.064 380.303   7
   3   8 -41 60.1903 253.914   4
   8  -3 -41-43.3564 283.720   5
  -3   8  41-55.2929 398.743   7
  -3  -8 -41-142.795 273.390   5
  -3   8  43-239.873 342.847   7
   8  -3 -43-21.4637 243.627   5
   8   3  43-205.846 315.167   7
   3   8 -43 7.29116 222.166   4
   8   4 -42 260.417 258.053   5
  -8   4  42 550.772 383.287   7
  -4   8 -42 726.803 261.803   4
   4   8  42 102.668 337.419   7
   4  -8 -42-27.9727 265.140   5
   4  -8 -40 94.8623 296.714   5
   4   8  40-430.365 396.490   7
  -8   4  40 22.4759 422.825   7
   8   4 -40 320.489 292.160   5
   8   4 -40-418.542 259.697   4
  -8   4  38 1199.68 495.713   7
   4   8  38 1121.93 426.880   7
   8   4 -38 1381.11 346.223   5
   8  -4  38 977.789 444.685   7
   8   4 -38 911.050 288.037   4
   4   8  36 315.042 415.987   7
   8  -4  36-321.725 450.508   7
  -8   4  36 208.841 428.688   7
   8   4 -36 53.7303 316.159   5
   4   8  36-860.212 523.231   8
   8   4 -36 226.711 280.680   4
   8  -4  34 1798.40 496.763   7
  -8   4  34 1668.70 471.275   7
   8   4 -34 1589.55 317.561   4
   4   8  34 1177.74 492.251   8
   4   8  34 955.102 461.384   7
   8   4 -34 1569.39 373.617   5
  -4  -8  34 2351.40 475.540   7
  -4  -8  32 1162.27 476.166   7
   8   4 -32 773.935 349.025   5
   8  -4  32 834.507 470.196   7
   4   8  32 1146.02 489.851   8
   4   8  32 851.787 426.620   7
  -8   4  32 1831.63 468.004   7
   8   4 -32 592.614 308.099   4
   4   8  30 815.429 397.892   7
  -4   8 -30 60.6630 515.595   1
  -4  -8  30 285.504 498.959   2
  -4  -8  30 908.186 433.813   7
   8  -4  30 1267.29 455.360   7
  -4   8 -30 1037.94 304.100   5
   8   4 -30 486.423 280.282   4
  -8   4  30 852.611 435.338   7
   8   4 -30 969.721 343.689   5
   4   8  30-246.693 437.620   8
  -4   8 -28 2489.75 605.827   1
   8  -4  28 2430.90 466.821   7
   8   4 -28 3072.13 384.323   5
   8   4 -28 3142.34 614.608   1
   4   8  28 3977.28 458.134   7
  -4   8 -28 3716.02 362.494   5
   4   8  28 2518.12 445.802   8
  -4  -8  28 2624.56 635.307   2
   8   4 -28 3297.47 346.176   4
   8  -4  28 2741.97 680.266   2
  -4  -8  28 4439.25 500.605   7
  -8   4  28 3347.03 463.411   7
   4   8  26 564.192 380.909   8
   8  -4  26 561.571 503.692   2
   8  -4  26 731.709 404.253   7
  -4  -8  26 379.954 402.307   7
   8   4 -26 547.912 454.701   1
  -4   8 -26 501.504 280.520   5
  -4  -8  26 614.056 505.884   2
   8   4 -26 826.447 298.729   5
  -8   4  26 845.434 348.842   7
  -4   8 -26 457.204 458.656   1
   8   4 -26 667.624 277.351   4
   4   8  26 1236.69 520.366   2
   4   8  26 351.655 325.841   7
   4   8  24 17729.6 594.758   7
   8   4 -24 17260.3 543.907   4
   8  -4  24 19326.7 707.455   7
   4   8  24 18558.2 664.993   8
   8  -4  24 16018.4 1008.66   2
  -8   4  24 15224.0 578.016   7
   8  -4  24 18525.0 716.104   8
  -4   8 -24 16453.7 929.102   1
   8   4 -24 17499.6 543.316   5
  -4  -8  24 17331.8 665.369   7
   4   8  24 15315.7 932.856   2
  -4   8 -24 13301.8 494.079   5
  -4  -8  24 16032.1 969.741   2
   8   4 -24 14367.0 902.775   1
   8  -4  22 5178.32 453.767   7
   4   8  22 5272.00 629.693   2
  -4  -8  22 6166.24 669.256   2
   8   4 -22 5170.80 601.166   1
   8  -4  22 5408.96 644.848   2
   4   8  22 5824.85 454.652   8
   8  -4  22 5019.43 468.274   8
   8   4 -22 5817.61 379.706   5
   4   8  22 6053.03 428.916   7
  -4   8 -22 6049.04 636.738   1
   8  -4  20 692.699 419.367   2
   8   4 -20 71.2287 423.277   1
   4   8  20 730.559 407.264   2
   8   4 -18 27142.8 988.010   1
   4   8  18 26953.6 1006.44   2
   8  -4  18 27002.4 1034.91   2
  -8  -4 -18 25238.5 807.586   1
   4  -8 -16 6655.83 425.014   3
   8  -4  16 7086.94 584.688   2
  -8  -4 -16 7439.35 452.333   1
   4   8  16 6856.28 573.873   2
   8   4 -16 6834.71 552.506   1
   8  -4  14 2379.53 330.086   3
   8  -4  14 2475.99 437.510   2
  -8  -4 -14 2329.74 303.002   1
   8   4 -14 2529.69 436.257   1
   4   8  14 2859.98 446.488   2
   4  -8 -14 2496.19 355.512   3
   4  -8 -12 19926.7 635.762   3
  -8   4  12 17723.8 449.007   2
   8   4 -12 20256.7 724.403   1
   8  -4  12 19431.7 631.067   3
   8  -4  12 19184.3 727.450   2
   8  -4  10 7049.07 415.779   3
   8   4 -10 7117.24 462.106   1
   8  -4  10 7398.02 470.853   2
   4  -8 -10 7017.99 418.326   3
   8  -4   8 10239.7 482.825   3
   8  -4   8 10572.3 499.534   2
   4  -8  -8 10729.4 491.162   3
   8   4  -8 10357.9 477.110   1
   8   4  -6 190594. 1645.14   1
   4  -8  -6 188884. 1752.93   3
   8  -4   6 192347. 1744.78   3
   8   4  -4 451276. 2603.43   3
   8  -4   4 450072. 2347.97   2
   8  -4   4 453543. 2675.43   3
   8   4  -4 443494. 2215.70   1
   8   4  -2 35365.4 561.699   1
   8  -4   2 34581.9 598.429   2
   8   4  -2 35133.4 758.851   3
   8  -4   2 36989.6 792.504   3
   8  -4   0 222665. 1206.52   2
   8  -4   0 216113. 1812.28   3
   8   4   0 225058. 1074.67   1
   8   4   0 216526. 1794.88   3
   8  -4  -2 40529.2 813.762   3
   8   4   2 36678.3 784.615   3
   8  -4  -4 425508. 2566.71   3
   8   4   4 417622. 2537.59   3
   4  -8   6 165336. 1648.14   3
   8   4   6 169545. 1683.59   2
   8  -4  -6 168594. 1648.54   3
   8   4   8 12248.1 533.707   2
   8  -4  -8 12874.9 515.200   3
   4  -8   8 12878.6 520.808   3
   4  -8  10 11616.0 508.484   3
   8  -4 -10 11645.2 495.648   3
   8   4  10 12047.9 569.893   2
   8   4  12 19953.5 744.790   2
   8  -4 -12 20423.9 639.515   3
   4  -8  12 20473.0 644.663   3
   8  -4 -14 3201.73 352.772   3
   8   4  14 3477.11 478.795   2
   8  -4 -14 3094.43 446.107   1
   4  -8  14 3244.66 371.310   3
   8  -4 -16 7058.83 548.023   1
   4  -8  16 7510.22 597.082   2
   8  -4 -16 6753.29 407.553   3
   8   4  16 7155.65 575.430   2
   8   4  18 24052.4 974.896   2
  -8   4 -18 23787.9 878.745   1
   8  -4 -18 22204.7 914.495   1
   4  -8  18 24536.7 1011.27   2
  -8  -4  18 23559.4 894.856   2
   4   8 -18 22096.0 915.276   1
   8   4  20 531.511 402.205   2
   4  -8  20 38.8172 475.691   2
  -8   4 -20 599.512 339.371   1
   8  -4 -20 701.400 385.790   1
  -8  -4  20 671.434 351.614   2
   4   8 -20 29.3400 408.141   1
   4  -8  22 5039.44 673.248   2
   4   8 -22 4688.55 589.083   1
   8  -4 -22 5008.22 598.716   1
  -4   8  22 5078.69 396.111   7
   8   4  22 4961.60 419.974   8
   8   4  22 4526.93 630.387   2
  -8  -4  22 4823.92 581.958   2
  -8   4 -22 5227.14 575.858   1
   4   8 -22 5159.49 368.998   5
   8   4  22 5128.91 453.436   7
   4  -8  22 5757.77 453.200   7
   4  -8  24 16454.5 1028.14   2
   4  -8  24 16964.6 642.266   7
  -4   8  24 17478.8 586.620   7
   4   8 -24 16837.8 554.892   5
  -8   4 -24 16998.3 888.327   1
   8   4  24 17472.8 658.885   8
   4   8 -24 15375.0 922.609   1
   8   4  24 16439.7 1017.44   2
   8   4  24 19072.3 670.130   7
  -8  -4  24 15639.9 593.637   7
   4  -8  26 444.685 397.500   7
  -8  -4  26 245.232 361.874   7
  -4   8  26 824.354 356.521   7
   8   4  26 1259.41 542.709   2
   4   8 -26 858.071 309.602   5
   8   4  26 892.719 400.883   7
   4   8 -26 429.355 440.245   1
   4  -8  26 702.696 534.404   2
   8   4  26 943.824 398.853   8
  -8  -4  28 3702.87 464.355   7
   4   8 -28 3174.96 615.411   1
   4  -8  28 4560.61 499.610   7
  -4   8  28 4588.01 452.903   7
   8   4  28 3692.10 471.776   8
   8   4  28 3366.55 682.911   2
   8   4  28 4189.35 498.627   7
   4   8 -28 4531.70 405.518   5
   4  -8  28 3561.28 719.399   2
   4   8 -30 1198.47 329.196   5
  -4   8  30 771.157 394.624   7
  -8  -4  30 424.129 430.198   7
   4  -8  30 592.506 588.271   2
   4  -8  30 1111.16 449.500   7
   8   4  30 944.187 441.786   7
   8   4  30 1526.81 469.373   8
   8   4  30 1064.31 579.638   2
   8   4  32 1166.63 485.098   7
  -4   8  32 841.738 425.812   7
  -8  -4  32 623.922 447.323   7
   4   8 -32 1653.59 359.590   5
   8   4  32 396.242 482.674   8
   4  -8  32 1047.80 466.787   7
   4  -8  34 2052.01 502.997   7
  -8  -4  34 1718.83 491.068   7
   8   4  34 2315.86 513.190   7
   4   8 -34 2297.36 366.386   4
  -4   8  34 1556.65 462.845   7
   8   4  34 791.337 512.110   8
   4   8 -34 2557.56 375.205   5
   8   4  36 439.131 449.500   7
  -8  -4  36 226.357 429.697   7
   8  -4 -36-12.3919 330.052   5
   4   8 -36 393.994 318.459   5
   8   4  36-904.642 523.000   8
  -4   8  36 968.288 467.685   7
   4   8 -36 171.862 304.249   4
  -4   8  38 1067.76 451.026   7
   8  -4 -38 959.041 348.439   5
   8   4  38 642.635 438.650   7
   4   8 -38 1254.21 321.496   4
   4   8 -38 1178.05 322.390   5
  -8  -4  38 974.838 467.715   7
   8   4  40-13.1824 382.922   7
  -4   8  40-198.616 422.740   7
   4   8 -40 441.741 286.248   4
  -4  -8 -40-300.736 289.234   5
   8  -4 -40-60.4001 306.668   5
   8   4  42 238.887 356.337   7
   4   8 -42 105.962 248.488   4
  -4   8  42 497.736 385.389   7
   8  -4 -42 313.042 272.138   5
   5  -8 -43-340.996 250.761   5
   5   8  43-451.189 317.056   7
  -8   5  43-36.2165 328.885   7
  -5   8 -43 283.500 213.618   4
   5  -8 -41 343.764 280.151   5
  -8   5  41 120.794 417.951   7
   8   5 -41 91.4697 226.246   4
   5   8  41 275.886 367.221   7
   8   5 -41 334.883 276.134   5
   8   5 -39-483.450 273.463   4
   5  -8 -39 61.5149 307.932   5
   8   5 -39 160.421 298.350   5
  -8   5  39 18.4512 434.165   7
   5   8  39-67.7833 382.040   7
   8   5 -37 1117.01 343.308   5
   5   8  37 1065.30 448.037   7
   5   8  37 360.950 500.036   8
   8  -5  37 818.462 462.853   7
   8   5 -37 732.173 298.196   4
  -8   5  37 1358.21 493.700   7
   5   8  35 1231.07 498.484   8
   8  -5  35 1581.94 475.254   7
   5   8  35 1418.23 455.499   7
   8   5 -35 1299.52 311.112   4
   8   5 -35 1824.54 366.483   5
  -8   5  35 1860.56 498.739   7
  -5  -8  33 2192.25 501.270   7
  -8   5  33 1647.04 471.303   7
   8  -5  33 1339.26 496.417   7
   5   8  33 856.163 434.368   7
   5   8  33 1925.94 506.242   8
   8   5 -33 1451.98 361.267   5
   8   5 -33 1691.44 327.913   4
   8   5 -31 2804.23 392.474   5
   8  -5  31 2909.70 518.327   7
  -5  -8  31 2910.93 508.761   7
   8   5 -31 2372.33 359.949   4
   5   8  31 1673.59 463.425   7
   5   8  31 2436.79 486.795   8
  -8   5  31 2526.15 485.127   7
   8  -5  29-71.4055 451.750   7
   8   5 -29-62.0316 316.689   5
   5   8  29-565.610 444.040   8
   8  -5  29 10.6593 558.031   2
  -5  -8  29 229.413 490.562   2
   5   8  29-360.304 403.567   7
   8   5 -29-143.472 297.865   4
   8   5 -29-274.538 486.599   1
  -5  -8  29-37.3622 427.071   7
  -5   8 -29-513.629 523.004   1
  -8   5  29 5.63112 414.440   7
   5   8  27 12758.9 945.657   2
  -5   8 -27 10380.9 878.460   1
   8   5 -27 11251.6 884.294   1
   5   8  27 11842.7 613.967   8
   8   5 -27 12063.2 500.049   4
  -8   5  27 11295.1 590.771   7
   8  -5  27 11880.8 994.024   2
  -5  -8  27 11254.5 918.318   2
   5   8  27 11465.1 582.177   7
   8  -5  27 10807.1 612.741   7
   8   5 -27 12249.8 525.421   5
  -5  -8  27 13198.9 629.940   7
   5   8  25-75.9145 457.795   2
   8  -5  25-98.3829 478.904   2
  -8   5  25 391.462 329.893   7
   5   8  25-357.551 385.005   8
  -5   8 -25-116.106 456.837   1
   8  -5  25 308.057 393.638   7
   5   8  25-610.534 366.903   7
  -5  -8  25-126.783 384.099   7
   8   5 -25-141.899 267.035   4
  -5  -8  25-335.777 476.377   2
   8   5 -25 229.462 274.859   5
   8   5 -25-405.967 470.230   1
   8  -5  23 10647.3 573.006   7
   8  -5  23 10520.6 833.145   2
   5   8  23 10655.2 509.205   7
   8  -5  23 11047.0 609.619   8
  -8   5  23 8440.19 447.691   7
  -5   8 -23 9873.82 760.736   1
  -5  -8  23 9845.53 527.056   7
  -5  -8  23 10794.0 823.501   2
   5   8  23 10819.8 817.443   2
   5   8  23 11345.6 567.872   8
   8   5 -23 11245.1 477.812   5
   8   5 -23 10952.2 791.663   1
   5   8  21 10995.2 759.861   2
   8   5 -21 11510.3 441.004   5
  -5  -8  21 11935.0 785.018   2
   8  -5  21 11597.6 793.182   2
   8   5 -21 11355.4 749.338   1
   8  -5  21 9901.91 543.734   8
  -5   8 -21 12081.2 761.867   1
   5   8  19 237.695 379.421   2
   8   5 -19 815.151 396.756   1
   8  -5  19 617.627 401.162   2
   5   8  17 24317.8 969.179   2
   8   5 -17 25852.5 940.264   1
   8  -5  17 24468.6 964.563   2
   8  -5  15 62332.1 1398.90   2
   8  -5  15 58403.4 1073.50   3
   8   5 -15 59314.3 1321.03   1
   5  -8 -15 63967.4 1137.55   3
   5   8  15 59867.0 1357.62   2
   8  -5  13 10457.2 519.459   3
   8  -5  13 9270.79 602.980   2
   5  -8 -13 10034.0 524.408   3
   8   5 -13 10658.3 602.322   1
   5   8  13 10135.0 604.274   2
   8  -5  11 24968.3 789.462   2
   8   5 -11 24530.1 763.026   1
   8  -5  11 24648.4 704.533   3
   5  -8 -11 26032.9 749.634   3
   8  -5   9 114914. 1506.83   2
   8   5  -9 116859. 1464.30   1
   8  -5   9 114999. 1420.87   3
   5  -8  -9 115336. 1436.32   3
   8  -5   7 4011.03 354.818   2
   8   5  -7 3858.66 334.204   1
   5  -8  -7 3794.42 365.951   3
   8  -5   7 3726.11 347.495   3
   8   5  -5 184326. 1562.46   1
   8  -5   5 186458. 1766.43   3
   5  -8  -5 183679. 1753.41   3
   8  -5   5 182462. 1618.67   2
   8  -5   3 47849.9 917.560   3
   8  -5   3 46578.9 739.012   2
   5  -8  -3 46858.3 921.904   3
   5  -8  -1 13336.7 536.334   3
   8  -5   1 13092.9 517.903   3
   8  -5   1 13080.9 369.029   2
   8  -5  -1 13168.0 297.517   2
   5  -8   1 13273.2 534.493   3
   8  -5  -1 13607.7 527.460   3
   8  -5  -3 69059.7 1079.73   3
   5  -8   3 67660.9 1080.65   3
   8  -5  -5 188723. 1780.68   3
   5  -8   5 183991. 1780.02   3
   5  -8   7 3709.64 350.712   3
   8  -5  -7 3757.81 368.096   3
   8   5   7 4077.35 372.608   2
   5  -8   9 102879. 1372.56   3
   8  -5  -9 104628. 1380.86   3
   8   5   9 103531. 1459.31   2
   8  -5 -11 15212.2 575.867   3
   8   5  11 14308.5 621.166   2
   5  -8  11 15949.6 613.167   3
   8  -5 -13 13026.6 571.716   3
   5  -8  13 12513.1 565.469   3
   8   5  13 11750.1 656.650   2
   5  -8  15 60537.5 1099.78   3
   8   5  15 60455.0 1380.84   2
   5  -8  15 63760.1 1408.61   2
   8  -5 -15 62527.8 1112.34   3
   5   8 -17 24184.3 915.209   1
   8   5  17 26162.5 998.854   2
   5  -8  17 24262.4 978.468   2
   5   8 -19 1005.99 381.420   1
  -8  -5  19 1047.46 357.151   2
   5  -8  19 995.038 427.709   2
  -8   5 -19 1293.97 379.342   1
   8   5  19 1212.66 449.442   2
   5   8 -21 10713.0 433.440   5
  -8   5 -21 11307.1 715.995   1
   5  -8  21 9719.14 496.446   7
   5  -8  21 11179.7 812.086   2
   5   8 -21 10496.1 724.134   1
   8   5  21 10141.5 490.633   8
  -8  -5  21 11490.2 747.597   2
   8   5  21 10879.7 785.956   2
   5   8 -23 9633.87 770.945   1
  -5   8  23 11651.7 526.644   7
   5  -8  23 11027.6 903.842   2
   5   8 -23 11889.7 493.073   5
   8   5  23 10923.6 579.357   7
   8   5  23 9824.45 817.918   2
  -8   5 -23 11232.6 764.536   1
   8   5  23 10813.3 561.951   8
  -8  -5  23 10681.2 761.982   2
   5  -8  23 12342.7 580.989   7
   5   8 -25-422.251 480.386   1
   5   8 -25-52.2443 298.431   5
   8   5  25-19.3896 390.284   7
  -8  -5  25-256.685 348.238   7
  -5   8  25 257.905 324.845   7
   8   5  25 476.995 358.412   8
   8   5  25 303.630 464.470   2
   5  -8  25-20.4921 359.038   7
   5  -8  25-352.175 543.566   2
  -8   5 -25 181.283 411.691   1
   8   5  27 12301.5 628.946   8
   8   5  27 12501.5 644.686   7
   5   8 -27 12901.8 547.300   5
   8   5  27 11955.6 973.283   2
   5  -8  27 11666.7 616.830   7
   5  -8  27 11688.9 1000.95   2
  -8  -5  27 10715.7 574.317   7
  -5   8  27 12842.8 569.482   7
   5   8 -27 10826.5 868.925   1
   5  -8  29-14.8578 568.129   2
  -5   8  29 369.583 379.007   7
   8   5  29 142.173 403.667   8
   5   8 -29 444.322 499.683   1
  -8  -5  29 300.312 401.049   7
   8   5  29-44.6747 416.490   7
   5   8 -29 849.153 330.920   5
   8   5  29 358.327 539.793   2
   5  -8  29 859.481 419.142   7
   5  -8  31 3531.20 510.074   7
  -5   8  31 2189.61 464.676   7
   5   8 -31 3403.60 408.385   5
  -8  -5  31 2509.94 474.328   7
   8   5  31 2356.53 498.074   7
   8   5  31 3813.88 550.542   8
  -5   8  33 1576.42 467.920   7
   5  -8  33 2023.40 476.434   7
   8   5  33 2516.45 523.288   7
   5   8 -33 2818.25 392.340   5
  -8  -5  33 1783.05 474.640   7
   5   8 -33 1942.45 342.100   4
   8   5  35 1094.62 472.770   7
  -5   8  35 3107.57 524.363   7
  -8  -5  35 1628.64 482.974   7
   5   8 -35 2019.50 339.073   4
   5   8 -35 2443.26 385.537   5
   8   5  35 1097.08 519.562   8
   5  -8  35 2168.80 475.760   7
   8  -5 -37 796.505 342.731   5
  -5   8  37 960.073 455.964   7
  -8  -5  37 1416.86 445.068   7
   8   5  37 1492.61 488.635   7
   5   8 -37 1100.32 337.030   4
   5   8 -37 1118.46 335.555   5
  -5   8  39-0.61515 441.966   7
  -5  -8 -39-290.874 300.321   5
   8   5  39-327.166 430.293   7
   8  -5 -39-119.318 309.412   5
   5   8 -39-5.78602 286.676   4
   8  -5 -41 222.326 295.488   5
   5   8 -41 336.585 255.664   4
   8   5  41-44.2316 353.384   7
  -5   8  41 110.463 404.479   7
   8   5  43 72.4795 308.328   7
   8  -5 -43 160.214 247.414   5
   5   8 -43-187.725 215.871   4
  -5   8  43-525.381 363.850   7
  -8   6  42-294.840 352.033   7
   8   6 -42 24.2996 203.057   4
   6  -8 -42-279.876 266.307   5
   6   8  42-151.122 323.164   7
  -6   8 -42 483.335 258.160   4
  -8   6  40 621.536 443.986   7
   6   8  40 44.9042 368.497   7
   8   6 -40-106.593 255.945   4
   8   6 -40 166.730 275.894   5
   6  -8 -40 298.014 299.849   5
   8   6 -38 283.932 315.998   5
   6  -8 -38 168.951 312.199   5
   8   6 -38-41.9484 286.026   4
   6   8  38 403.854 419.347   7
  -8   6  38 160.960 457.268   7
   8   6 -36 555.091 340.057   5
   6   8  36-616.346 515.853   8
   8   6 -36-39.0875 277.490   4
   8  -6  36 344.114 447.873   7
  -8   6  36 1163.18 460.524   7
   6   8  36 622.588 449.332   7
   8   6 -34 677.936 353.818   5
   8  -6  34 383.558 452.902   7
   6   8  34 978.301 475.371   7
  -8   6  34 749.686 494.059   7
   8   6 -34 400.405 296.394   4
   6   8  34 22.9049 459.745   8
  -6  -8  32 819.576 452.901   7
   8   6 -32 90.8282 304.465   4
   6   8  32 825.801 478.246   8
   6   8  32-188.398 435.781   7
  -8   6  32 32.8546 459.400   7
   8  -6  32 207.744 458.870   7
   8   6 -32 241.041 343.423   5
  -8   6  30-33.1626 436.232   7
   6   8  30-1151.09 452.122   7
   8   6 -30 372.175 336.726   5
  -6  -8  30-255.403 432.927   7
   8  -6  30 52.7709 448.704   7
   8   6 -30-817.199 314.171   4
   6   8  30-701.348 446.236   8
  -8   6  28 2379.47 448.942   7
   8   6 -28 2107.80 324.433   4
   8  -6  28 1722.16 471.104   7
   8   6 -28 2422.14 380.333   5
  -6  -8  28 2145.73 470.579   7
   6   8  28 1782.68 436.510   7
   6   8  28 2844.37 470.545   8
   8   6 -28 2218.04 596.687   1
   8  -6  28 2005.57 641.109   2
  -6   8 -28 2004.01 546.561   1
  -6   8 -26 5949.80 696.485   1
  -6  -8  26 6565.74 499.119   7
   8  -6  26 5787.43 739.247   2
   8   6 -26 6547.98 395.013   4
  -8   6  26 5920.13 471.788   7
   6   8  26 6253.15 729.233   2
   6   8  26 6321.77 471.911   7
   8   6 -26 5426.40 661.103   1
   6   8  26 6610.50 496.585   8
   8  -6  26 5586.39 505.643   7
  -6  -8  26 5601.94 724.116   2
   8   6 -26 6429.69 425.897   5
   6   8  24 1606.99 363.088   8
   6   8  24 1665.35 478.768   2
   8   6 -24 1859.39 304.590   5
   6   8  24 1859.61 352.002   7
  -8   6  24 1861.13 341.600   7
  -6   8 -24 1708.75 502.219   1
   8   6 -24 1135.84 427.268   1
   8  -6  24 1885.16 420.858   7
   8   6 -24 1955.12 287.941   4
  -6  -8  24 1135.64 345.199   7
  -6  -8  24 1896.15 534.380   2
   8  -6  24 1809.84 535.276   2
   8  -6  22 1018.64 379.589   7
   6   8  22 2533.03 411.749   8
  -6   8 -22 1095.60 482.190   1
   6   8  22 1087.83 373.587   7
   8   6 -22 1657.89 313.842   5
  -8   6  22 767.243 301.370   7
   8  -6  22 1407.59 536.077   2
  -6  -8  22 1049.00 380.710   7
   8   6 -22 1284.18 501.034   1
   6   8  22 2340.98 553.589   2
  -6  -8  22 1218.92 478.984   2
   8  -6  20 12964.7 825.537   2
   8   6 -20 12070.3 745.360   1
   6   8  20 12015.3 779.625   2
   8  -6  18 16086.9 843.778   2
   6   8  18 15635.6 821.141   2
   8   6 -18 16660.3 807.013   1
   8  -6  16 7100.75 640.255   2
   6   8  16 6540.56 602.670   2
   8   6 -16 6549.62 570.627   1
   6  -8 -16 6872.45 469.920   3
   8  -6  14 39027.3 916.835   3
   6   8  14 37083.3 1066.54   2
   8   6 -14 37355.7 1030.96   1
   8  -6  14 38176.4 1086.52   2
   6  -8 -14 39448.5 943.141   3
   8  -6  12 85880.8 1317.06   3
   6  -8 -12 86802.2 1341.65   3
   8  -6  12 83947.9 1455.78   2
   8  -6  10 26160.3 744.211   3
   6  -8 -10 25843.4 743.849   3
   8   6 -10 26396.7 790.834   1
   8  -6  10 27575.8 817.151   2
   8  -6   8 6175.50 424.450   3
   6  -8  -8 5786.82 423.896   3
   8   6  -8 6130.59 417.948   1
   8  -6   8 5943.69 411.852   2
   6  -8  -6 164886. 1738.38   3
   8  -6   6 164229. 1634.47   2
   8  -6   6 168002. 1745.67   3
   6  -8  -4 19997.5 653.953   3
   8  -6   4 21351.0 653.885   3
   6  -8  -2 63240.9 1068.75   3
   8  -6   2 67128.2 1084.06   3
   6  -8   0 12013.1 503.318   3
   8  -6   0 11825.7 512.784   3
   6  -8   2 59465.3 1037.89   3
   8  -6  -2 62359.5 1045.08   3
   8  -6  -4 10437.7 496.113   3
   6  -8   4 9908.48 493.251   3
   8  -6  -6 175049. 1771.53   3
   6  -8   6 177285. 1776.08   3
   6  -8   8 7747.79 453.835   3
   8  -6  -8 7112.96 453.292   3
   6  -8  10 25653.2 742.654   3
   8   6  10 26594.5 824.438   2
   8  -6 -10 26981.9 759.556   3
   6  -8  12 81186.4 1288.01   3
   8  -6 -12 84246.9 1321.15   3
   8  -6 -14 38595.5 921.722   3
   8   6  14 36266.5 1046.60   2
   6  -8  14 36615.2 902.029   3
   6  -8  14 36028.4 1090.57   2
   8  -6 -16 6507.62 451.315   3
   6  -8  16 7135.43 619.972   2
   6   8 -16 6120.79 567.153   1
   8   6  16 7245.16 616.378   2
   6   8 -18 17968.5 826.013   1
   8   6  18 18979.8 900.418   2
   6  -8  18 17669.8 898.519   2
  -8   6 -20 12938.7 752.925   1
  -8  -6  20 13207.3 773.614   2
   6  -8  20 12912.5 831.618   2
   8   6  20 12249.1 811.452   2
   6   8 -20 11974.4 752.309   1
   6  -8  22 1321.27 550.157   2
   6   8 -22 1025.94 489.676   1
   6   8 -22 1863.86 335.369   5
  -6   8  22 1913.01 382.265   7
   8   6  22 1620.01 379.270   7
  -8  -6  22 1290.76 475.513   2
   8   6  22 896.990 362.901   8
   6  -8  22 1947.53 437.508   7
   8   6  22 1096.88 497.957   2
  -8   6 -22 1345.49 452.204   1
   6   8 -24 1476.00 468.811   1
   6   8 -24 1452.28 298.332   5
   6  -8  24 818.158 360.112   7
   8   6  24 1574.95 362.815   8
  -8  -6  24 1093.27 341.476   7
   8   6  24 1239.97 494.146   2
   6  -8  24 1186.44 519.550   2
  -8   6 -24 1500.24 459.768   1
   8   6  24 1465.08 372.486   7
  -6   8  24 1156.50 321.052   7
   6   8 -26 5867.87 406.095   5
  -6   8  26 6097.30 450.028   7
   8   6  26 6134.75 748.739   2
  -8   6 -26 5501.07 656.915   1
   8   6  26 5703.03 480.705   8
   6   8 -26 4647.76 631.476   1
   6  -8  26 5563.55 756.459   2
   6  -8  26 6045.55 500.510   7
  -8  -6  26 4158.48 430.207   7
   8   6  26 5836.61 482.330   7
   8   6  28 3676.02 492.810   8
   6  -8  28 2506.61 658.382   2
   8   6  28 3347.86 507.079   7
   6   8 -28 3021.56 608.907   1
  -6   8  28 3892.48 462.010   7
  -8  -6  28 3496.61 472.514   7
   8   6  28 2961.23 670.368   2
   6   8 -28 3357.64 399.690   5
   6  -8  28 3514.19 488.079   7
   6  -8  30-229.470 432.310   7
  -6   8  30-592.417 431.135   7
   8   6  30-788.485 468.631   7
   6   8 -30 57.5813 315.416   5
  -8  -6  30-776.741 456.264   7
   8   6  30-5.98265 429.744   8
  -6   8  32-214.948 442.714   7
   6  -8  32 429.150 465.855   7
  -8  -6  32-56.7906 419.786   7
   6   8 -32 65.8739 292.728   4
   8   6  32 67.0393 461.215   8
   6   8 -32 545.309 332.595   5
   8   6  32 491.150 451.741   7
  -8  -6  34 557.499 456.669   7
   6   8 -34 696.367 355.681   5
  -6   8  34 800.867 455.139   7
   8   6  34 836.113 480.591   7
   6   8 -34 450.110 301.527   4
   8   6  34-372.290 489.685   8
   6  -8  34 475.668 468.547   7
   8   6  36 518.228 502.032   8
   8   6  36 981.446 479.373   7
   6   8 -36 517.694 297.021   4
   6   8 -36 651.357 327.061   5
   8  -6 -36 1031.68 356.925   5
  -6   8  36 1250.59 481.278   7
   8   6  38 95.6790 424.677   7
   6   8 -38 5.57666 294.891   4
   6   8 -38 452.329 301.832   5
  -6   8  38 304.673 432.600   7
   8  -6 -38 349.467 322.118   5
   8   6  40 173.316 394.232   7
  -6   8  40 161.611 412.867   7
   6   8 -40 191.413 270.080   4
   8  -6 -40 91.8154 291.625   5
   6   8 -42-242.336 245.927   4
  -6   8  42 212.807 375.283   7
   8   6  42 76.7399 326.171   7
   8  -6 -42 210.764 260.538   5
   7  -8 -41-43.9924 274.933   5
  -8   7  41 135.385 384.444   7
   7   8  41-83.9557 356.605   7
   8   7 -41-413.858 256.460   4
   7  -8 -39 161.367 305.114   5
  -8   7  39 250.997 447.837   7
[truncated: 2,177,463 more chars]
