# Supplementary material for: Homochiral D4-symmetric metal–organic cages from stereogenic Ru(II) metalloligands for effective enantioseparation of atropisomeric molecules
Source: Nat Commun. 2016 Feb 3;7:10487. doi: 10.1038/ncomms10487 (PMC4742817; doi:10.1038/ncomms10487)
Supplement: Supplementary Data 1 — Crystallographic Information Files [file ncomms10487-s2.zip › CIFs/CIF6.cif]

 
data_lamda-cage
 
_audit_creation_method            'SHELXL-2014/7'
_shelx_SHELXL_version_number      '2014/7'
_chemical_name_systematic         ?
_chemical_name_common             ?
_chemical_melting_point           ?
_chemical_formula_moiety          ?
_chemical_formula_sum
 'C512 H320 N120 O8 Pd6 Ru8' 
_chemical_formula_weight          9727.82

loop_
 _atom_type_symbol
 _atom_type_description
 _atom_type_scat_dispersion_real
 _atom_type_scat_dispersion_imag
 _atom_type_scat_source
 'C'  'C'   0.0181   0.0091
 'International Tables Vol C Tables 4.2.6.8 and 6.1.1.4'
 'H'  'H'   0.0000   0.0000
 'International Tables Vol C Tables 4.2.6.8 and 6.1.1.4'
 'N'  'N'   0.0311   0.0180
 'International Tables Vol C Tables 4.2.6.8 and 6.1.1.4'
 'Ru'  'Ru'   0.0552   3.2960
 'International Tables Vol C Tables 4.2.6.8 and 6.1.1.4'
 'Pd'  'Pd'   0.1215   3.9337
 'International Tables Vol C Tables 4.2.6.8 and 6.1.1.4'
 'O'  'O'   0.0492   0.0322
 'International Tables Vol C Tables 4.2.6.8 and 6.1.1.4'
 
_space_group_crystal_system       tetragonal
_space_group_IT_number            97
_space_group_name_H-M_alt         'I 4 2 2'
_space_group_name_Hall            'I 4 2'
 
_shelx_space_group_comment
;
The symmetry employed for this shelxl refinement is uniquely defined
by the following loop, which should always be used as a source of
symmetry information in preference to the above space-group names.
They are only intended as comments.
;
 
loop_
 _space_group_symop_operation_xyz
 'x, y, z'
 '-y, x, z'
 '-x, -y, z'
 'y, -x, z'
 'x, -y, -z'
 '-x, y, -z'
 'y, x, -z'
 '-y, -x, -z'
 'x+1/2, y+1/2, z+1/2'
 '-y+1/2, x+1/2, z+1/2'
 '-x+1/2, -y+1/2, z+1/2'
 'y+1/2, -x+1/2, z+1/2'
 'x+1/2, -y+1/2, -z+1/2'
 '-x+1/2, y+1/2, -z+1/2'
 'y+1/2, x+1/2, -z+1/2'
 '-y+1/2, -x+1/2, -z+1/2'
 
_cell_length_a                    32.5722(6)
_cell_length_b                    32.5722(6)
_cell_length_c                    38.7258(9)
_cell_angle_alpha                 90
_cell_angle_beta                  90
_cell_angle_gamma                 90
_cell_volume                      41086.1(19)
_cell_formula_units_Z             2
_cell_measurement_temperature     150(2)
_cell_measurement_reflns_used   12299
_cell_measurement_theta_min     4.2290
_cell_measurement_theta_max     61.9000
 
_exptl_crystal_description        block
_exptl_crystal_colour             red
_exptl_crystal_density_meas       ?
_exptl_crystal_density_method     ?
_exptl_crystal_density_diffrn     0.786          
_exptl_crystal_F_000              9848
_exptl_transmission_factor_min    ?
_exptl_transmission_factor_max    ?
_exptl_crystal_size_max           0.2
_exptl_crystal_size_mid           0.2
_exptl_crystal_size_min           0.2
_exptl_absorpt_coefficient_mu     2.515
_shelx_estimated_absorpt_T_min    0.633
_shelx_estimated_absorpt_T_max    0.633
_exptl_absorpt_correction_T_min                   0.26681
_exptl_absorpt_correction_T_max                   1.00000
_exptl_absorpt_correction_type            multi-scan
_exptl_absorpt_process_details
;
CrysAlisPro 1.171.38.30e (Agilent, 2015)
Empirical absorption correction using spherical harmonics,
 implemented in SCALE3 ABSPACK scaling algorithm.
;
_exptl_absorpt_special_details    ?
_diffrn_ambient_temperature       150(2)
_diffrn_radiation_wavelength      1.54184
_diffrn_radiation_type            CuK\a
_diffrn_source 'micro-focus sealed X-ray tube'
_diffrn_source_type 'SuperNova (Cu) X-ray Source'
_diffrn_radiation_probe x-ray
_diffrn_radiation_monochromator mirror
_diffrn_measurement_device 'four-circle diffractometer'
_diffrn_measurement_device_type 'SuperNova, Dual, Cu at zero, Atlas'
_diffrn_detector 'CCD plate'
_diffrn_detector_type Atlas
_diffrn_measurement_method '\w scans'
_diffrn_detector_area_resol_mean 10.6525
_diffrn_reflns_number             70133
_diffrn_reflns_av_unetI/netI      0.0432
_diffrn_reflns_av_R_equivalents   0.0642
_diffrn_reflns_limit_h_min        -28
_diffrn_reflns_limit_h_max        35
_diffrn_reflns_limit_k_min        -38
_diffrn_reflns_limit_k_max        36
_diffrn_reflns_limit_l_min        -43
_diffrn_reflns_limit_l_max        44
_diffrn_reflns_theta_min          3.241
_diffrn_reflns_theta_max          64.889
_diffrn_reflns_theta_full         64.889
_diffrn_measured_fraction_theta_max   0.986
_diffrn_measured_fraction_theta_full  0.986
_diffrn_reflns_Laue_measured_fraction_max    0.986
_diffrn_reflns_Laue_measured_fraction_full   0.986
_diffrn_reflns_point_group_measured_fraction_max   0.986
_diffrn_reflns_point_group_measured_fraction_full  0.986
_reflns_number_total              17111
_reflns_number_gt                 7718
_reflns_threshold_expression      'I > 2\s(I)'
_reflns_Friedel_coverage          0.847
_reflns_Friedel_fraction_max      0.987
_reflns_Friedel_fraction_full     0.987
 
_reflns_special_details
;
 Reflections were merged by SHELXL according to the crystal
 class for the calculation of statistics and refinement.
 
 Structure factors included contributions from the .fab file.
 
 _reflns_Friedel_fraction is defined as the number of unique
 Friedel pairs measured divided by the number that would be
 possible theoretically, ignoring centric projections and
 systematic absences.

The crystal is packed by huge cage molecules, resulting
in large voids inside and outside the cages, where the solvent 
molecules and counter anions are disorderedly distributed.
Therefore, the diffractions in the high theta angle with
resolution below 1.2 A are rather weak, only a low ratio of 
observed/unique reflections (45 %) was obtained.
All solvent molecules and counter anions are removed in the final 
refinement, and the contribution of their scattering to the 
intensity of the reflections is calculated and accounted for 
using SQUEEZE.
The rest non-H atoms are refined anisotropically although with relatively 
nonideal displacement parameters Ueq, of which all atoms on BIONL guest 
molecule are treated by SIMU/DELU, in together other 26 C-atoms and 
5 N-atoms on the cag. DIFX is used for a few unresonable 
C-C and C-O bonds, and AFIX 66 is used for three aromatic rings. 
SAME is used to simulate parts of fragment of one ligand with the other. 
These refinement contraints cause some C-Level Alerts of large hirshfeld 
which were not put further effort to improve. 
Totally 252 restraints are result in.
D-H without acceptor Alert for O1-H1A is due to removal of possible donor
atoms from solvents or anions.

;
 
_computing_data_collection     'CrysAlisPro 1.171.38.30e (Agilent, 2015)'
_computing_cell_refinement     'CrysAlisPro 1.171.38.30e (Agilent, 2015)'
_computing_data_reduction      'CrysAlisPro 1.171.38.30e (Agilent, 2015)'
_computing_structure_solution     ?
_computing_structure_refinement 'SHELXL-2014/7 (Sheldrick, 2014)'
_computing_molecular_graphics     ?
_computing_publication_material   ?
_refine_special_details
;
 Refined as a 2-component inversion twin.
;
_refine_ls_structure_factor_coef  Fsqd
_refine_ls_matrix_type            full
_refine_ls_weighting_scheme       calc
_refine_ls_weighting_details
'w=1/[\s^2^(Fo^2^)+(0.0810P)^2^+122.3501P] where P=(Fo^2^+2Fc^2^)/3'
_atom_sites_solution_primary      ?
_atom_sites_solution_secondary    ?
_atom_sites_solution_hydrogens    geom
_refine_ls_hydrogen_treatment     constr
_refine_ls_extinction_method      'SHELXL-2014/7 (Sheldrick 2014'
_refine_ls_extinction_coef        0.000092(5)
_refine_ls_extinction_expression
 'Fc^*^=kFc[1+0.001xFc^2^\l^3^/sin(2\q)]^-1/4^'
_refine_ls_abs_structure_details
;
 Refined as an inversion twin.
;
_refine_ls_abs_structure_Flack    0.139(16)
_chemical_absolute_configuration  ?
_refine_ls_number_reflns          17111
_refine_ls_number_parameters      668
_refine_ls_number_restraints      252
_refine_ls_R_factor_all           0.1523
_refine_ls_R_factor_gt            0.0913
_refine_ls_wR_factor_ref          0.2680
_refine_ls_wR_factor_gt           0.2275
_refine_ls_goodness_of_fit_ref    1.038
_refine_ls_restrained_S_all       1.038
_refine_ls_shift/su_max           0.008
_refine_ls_shift/su_mean          0.000
 
loop_
 _atom_site_label
 _atom_site_type_symbol
 _atom_site_fract_x
 _atom_site_fract_y
 _atom_site_fract_z
 _atom_site_U_iso_or_equiv
 _atom_site_adp_type
 _atom_site_occupancy
 _atom_site_site_symmetry_order  
 _atom_site_calc_flag
 _atom_site_refinement_flags_posn
 _atom_site_refinement_flags_adp
 _atom_site_refinement_flags_occupancy
 _atom_site_disorder_assembly
 _atom_site_disorder_group
Pd1 Pd 0.5000 0.5000 0.37207(4) 0.1401(5) Uani 1 4 d S T P . .
Pd2 Pd 0.18584(2) 0.18584(2) 0.0000 0.1358(3) Uani 1 2 d S T P . .
Ru1 Ru 0.49906(4) 0.22289(3) 0.16261(2) 0.1360(3) Uani 1 1 d . . . . .
C47 C 0.6356(4) 0.1878(5) 0.0921(4) 0.165(5) Uani 1 1 d . . . . .
C48 C 0.6178(4) 0.1501(4) 0.0953(3) 0.145(4) Uani 1 1 d . U . . .
N13 N 0.6450(3) 0.1245(3) 0.0781(3) 0.160(3) Uani 1 1 d . U . . .
H13 H 0.6439 0.0976 0.0762 0.191 Uiso 1 1 calc R U . . .
C49 C 0.6739(4) 0.1501(5) 0.0646(4) 0.169(4) Uani 1 1 d . U . . .
N14 N 0.6691(3) 0.1872(3) 0.0722(3) 0.161(4) Uani 1 1 d . . . . .
N5 N 0.5246(3) 0.4449(3) 0.3726(2) 0.140(3) Uani 1 1 d . U . . .
C18 C 0.5201(4) 0.4171(4) 0.3451(3) 0.153(4) Uani 1 1 d . U . . .
H18 H 0.5043 0.4260 0.3259 0.184 Uiso 1 1 calc R U . . .
C14 C 0.5364(4) 0.3786(4) 0.3436(3) 0.154(4) Uani 1 1 d . U . . .
C15 C 0.5561(4) 0.3613(5) 0.3741(3) 0.183(4) Uani 1 1 d . U . . .
H15 H 0.5643 0.3335 0.3764 0.220 Uiso 1 1 calc R U . . .
C16 C 0.5615(4) 0.3910(4) 0.3992(4) 0.190(5) Uani 1 1 d . U . . .
H16 H 0.5784 0.3837 0.4182 0.227 Uiso 1 1 calc R U . . .
C17 C 0.5454(4) 0.4293(4) 0.3999(3) 0.180(5) Uani 1 1 d . U . . .
H17 H 0.5488 0.4457 0.4201 0.216 Uiso 1 1 calc R U . . .
C6 C 0.4963(4) 0.2881(3) 0.2143(2) 0.126(3) Uani 1 1 d . . . . .
N2 N 0.4811(2) 0.2778(3) 0.1815(2) 0.134(3) Uani 1 1 d . . . . .
C10 C 0.4545(4) 0.3049(4) 0.1684(3) 0.153(5) Uani 1 1 d . . . . .
H10 H 0.4418 0.2993 0.1468 0.184 Uiso 1 1 calc R U . . .
C9 C 0.4452(4) 0.3404(4) 0.1854(4) 0.167(5) Uani 1 1 d . . . . .
H9 H 0.4263 0.3589 0.1751 0.201 Uiso 1 1 calc R U . . .
C8 C 0.4618(4) 0.3504(4) 0.2162(3) 0.157(5) Uani 1 1 d . . . . .
H8 H 0.4549 0.3754 0.2273 0.189 Uiso 1 1 calc R U . . .
C7 C 0.4881(4) 0.3245(4) 0.2305(3) 0.143(4) Uani 1 1 d . . . . .
C41 C 0.55997(17) 0.17353(19) 0.12708(13) 0.128(4) Uani 1 1 d G . . . .
C40 C 0.5797(2) 0.1390(2) 0.11401(17) 0.161(5) Uani 1 1 d G . . . .
C39 C 0.5629(3) 0.1003(2) 0.1192(2) 0.163(5) Uani 1 1 d G . . . .
H39 H 0.5764 0.0767 0.1102 0.196 Uiso 1 1 calc R U . . .
C38 C 0.5264(3) 0.0960(2) 0.1374(2) 0.186(6) Uani 1 1 d G . . . .
H38 H 0.5149 0.0695 0.1409 0.223 Uiso 1 1 calc R U . . .
C37 C 0.5066(2) 0.1305(3) 0.1504(2) 0.173(5) Uani 1 1 d G . . . .
H37 H 0.4817 0.1276 0.1629 0.207 Uiso 1 1 calc R U . . .
N11 N 0.52344(19) 0.1693(2) 0.14528(16) 0.162(4) Uani 1 1 d G . . . .
C5 C 0.52235(14) 0.25849(16) 0.22888(13) 0.125(4) Uani 1 1 d G . . . .
C4 C 0.53989(19) 0.26218(19) 0.26145(14) 0.136(4) Uani 1 1 d G . . . .
C3 C 0.5642(2) 0.2307(2) 0.27448(16) 0.150(4) Uani 1 1 d G . . . .
H3 H 0.5762 0.2333 0.2967 0.180 Uiso 1 1 calc R U . . .
C2 C 0.5710(2) 0.1956(2) 0.2549(2) 0.161(5) Uani 1 1 d G U . . .
H2 H 0.5877 0.1741 0.2638 0.193 Uiso 1 1 calc R U . . .
C1 C 0.5535(2) 0.19191(17) 0.2223(2) 0.124(3) Uani 1 1 d G U . . .
H1 H 0.5582 0.1679 0.2090 0.149 Uiso 1 1 calc R U . . .
N1 N 0.52916(18) 0.22335(18) 0.20932(14) 0.136(3) Uani 1 1 d G . . . .
N3 N 0.5464(3) 0.3128(3) 0.3104(2) 0.136(3) Uani 1 1 d . U . . .
N4 N 0.5049(3) 0.3628(3) 0.2868(2) 0.146(3) Uani 1 1 d . U . . .
H4 H 0.4920 0.3862 0.2839 0.175 Uiso 1 1 calc R U . . .
N6 N 0.4457(3) 0.1962(3) 0.1810(2) 0.137(3) Uani 1 1 d . . . . .
N8 N 0.3084(3) 0.1690(3) 0.1400(2) 0.149(3) Uani 1 1 d . . . . .
H8A H 0.2962 0.1565 0.1574 0.178 Uiso 1 1 calc R U . . .
N9 N 0.3200(3) 0.1951(3) 0.0868(2) 0.160(4) Uani 1 1 d . . . . .
C11 C 0.5061(5) 0.3279(3) 0.2635(3) 0.157(4) Uani 1 1 d . . . . .
C12 C 0.5313(3) 0.2993(4) 0.2787(3) 0.139(4) Uani 1 1 d . . . . .
C13 C 0.5279(4) 0.3511(4) 0.3139(3) 0.144(4) Uani 1 1 d . U . . .
C19 C 0.4396(4) 0.1831(4) 0.2126(3) 0.164(5) Uani 1 1 d . . . . .
H19 H 0.4607 0.1865 0.2293 0.197 Uiso 1 1 calc R U . . .
C20 C 0.4036(4) 0.1648(5) 0.2220(3) 0.168(5) Uani 1 1 d . . . . .
H20 H 0.4014 0.1534 0.2445 0.202 Uiso 1 1 calc R U . . .
C21 C 0.3711(4) 0.1621(4) 0.2006(3) 0.157(5) Uani 1 1 d . . . . .
H21 H 0.3464 0.1492 0.2079 0.189 Uiso 1 1 calc R U . . .
C22 C 0.3745(4) 0.1794(4) 0.1657(3) 0.146(4) Uani 1 1 d . . . . .
C23 C 0.4138(3) 0.1960(3) 0.1584(3) 0.119(3) Uani 1 1 d . . . . .
C24 C 0.42206(17) 0.21168(16) 0.12415(13) 0.136(4) Uani 1 1 d G . . . .
C25 C 0.39374(17) 0.2126(2) 0.09731(16) 0.148(4) Uani 1 1 d DG . . . .
C26 C 0.4048(2) 0.2288(3) 0.06545(15) 0.173(5) Uani 1 1 d G . . . .
H26 H 0.3854 0.2294 0.0471 0.208 Uiso 1 1 calc R U . . .
C27 C 0.4441(3) 0.2442(3) 0.06042(16) 0.172(6) Uani 1 1 d G . . . .
H27 H 0.4517 0.2553 0.0386 0.206 Uiso 1 1 calc R U . . .
C28 C 0.4725(2) 0.2433(3) 0.0873(2) 0.157(5) Uani 1 1 d G . . . .
H28 H 0.4994 0.2538 0.0838 0.189 Uiso 1 1 calc R U . . .
N7 N 0.46143(17) 0.2270(2) 0.11912(17) 0.141(3) Uani 1 1 d G . . . .
C29 C 0.3541(3) 0.1952(4) 0.1077(3) 0.144(4) Uani 1 1 d D . . . .
C30 C 0.3455(3) 0.1816(3) 0.1374(3) 0.130(4) Uani 1 1 d . . . . .
C31 C 0.2926(4) 0.1804(4) 0.1083(4) 0.175(5) Uani 1 1 d . . . . .
C32 C 0.2512(4) 0.1702(4) 0.0971(3) 0.166(5) Uani 1 1 d D . . . .
C33 C 0.2224(4) 0.1519(5) 0.1175(3) 0.192(5) Uani 1 1 d D U . . .
H33 H 0.2290 0.1466 0.1410 0.230 Uiso 1 1 calc R U . . .
C34 C 0.1830(4) 0.1404(4) 0.1052(3) 0.200(5) Uani 1 1 d D U . . .
H34 H 0.1644 0.1256 0.1193 0.240 Uiso 1 1 calc R U . . .
C35 C 0.1720(4) 0.1524(4) 0.0696(3) 0.181(5) Uani 1 1 d D U . . .
H35 H 0.1456 0.1457 0.0608 0.217 Uiso 1 1 calc R U . . .
N10 N 0.1989(2) 0.1727(3) 0.0493(2) 0.143(3) Uani 1 1 d D U . . .
C36 C 0.2364(3) 0.1798(4) 0.0632(3) 0.165(5) Uani 1 1 d D U . . .
H36 H 0.2556 0.1929 0.0484 0.198 Uiso 1 1 calc R U . . .
C50 C 0.7059(4) 0.1312(3) 0.0442(3) 0.177(4) Uani 1 1 d D U . . .
C51 C 0.7108(4) 0.0912(4) 0.0359(3) 0.222(6) Uani 1 1 d D U . . .
H51 H 0.6886 0.0735 0.0414 0.266 Uiso 1 1 calc R U . . .
C52 C 0.7451(4) 0.0728(4) 0.0199(4) 0.235(7) Uani 1 1 d D U . . .
H52 H 0.7483 0.0441 0.0167 0.281 Uiso 1 1 calc R U . . .
C53 C 0.7760(4) 0.1044(3) 0.0087(4) 0.208(6) Uani 1 1 d D U . . .
H53 H 0.7988 0.0958 -0.0048 0.250 Uiso 1 1 calc R U . . .
N15 N 0.7725(3) 0.1453(3) 0.0172(2) 0.152(4) Uani 1 1 d D . . . .
C54 C 0.7383(3) 0.1585(3) 0.0343(3) 0.152(5) Uani 1 1 d D . . . .
H54 H 0.7359 0.1868 0.0399 0.182 Uiso 1 1 calc R U . . .
C42 C 0.57452(16) 0.21279(18) 0.12357(12) 0.133(4) Uani 1 1 d G U . . .
C43 C 0.61096(17) 0.2226(2) 0.10681(16) 0.144(4) Uani 1 1 d G U . . .
C44 C 0.6239(2) 0.2632(2) 0.1050(2) 0.163(4) Uani 1 1 d G U . . .
H44 H 0.6488 0.2699 0.0936 0.195 Uiso 1 1 calc R U . . .
C45 C 0.6003(3) 0.2940(2) 0.1200(2) 0.172(5) Uani 1 1 d G U . . .
H45 H 0.6091 0.3218 0.1188 0.207 Uiso 1 1 calc R U . . .
C46 C 0.5639(2) 0.28422(19) 0.13678(19) 0.152(4) Uani 1 1 d G U . . .
H46 H 0.5478 0.3053 0.1470 0.183 Uiso 1 1 calc R U . . .
N12 N 0.55098(17) 0.2436(2) 0.13856(15) 0.134(3) Uani 1 1 d G . . . .
C55 C 0.77038(15) 0.29330(18) 0.23551(13) 0.249(5) Uani 1 1 d DG U . . .
C56 C 0.75981(19) 0.33257(19) 0.24639(16) 0.246(5) Uani 1 1 d DG U . . .
C57 C 0.7369(2) 0.35799(18) 0.2249(2) 0.226(5) Uani 1 1 d G U . . .
H57 H 0.7297 0.3848 0.2324 0.271 Uiso 1 1 calc R U . . .
C58 C 0.7246(2) 0.3441(2) 0.19262(19) 0.217(4) Uani 1 1 d G U . . .
H58 H 0.7089 0.3615 0.1780 0.261 Uiso 1 1 calc R U . . .
C59 C 0.73513(17) 0.3049(2) 0.18174(14) 0.234(4) Uani 1 1 d G U . . .
C60 C 0.75804(15) 0.27945(18) 0.20318(14) 0.204(4) Uani 1 1 d G U . . .
C61 C 0.7686(2) 0.2402(2) 0.19230(18) 0.219(5) Uani 1 1 d G U . . .
H61 H 0.7843 0.2228 0.2070 0.263 Uiso 1 1 calc R U . . .
C62 C 0.7563(3) 0.2263(3) 0.1600(2) 0.249(6) Uani 1 1 d G U . . .
H62 H 0.7635 0.1995 0.1525 0.299 Uiso 1 1 calc R U . . .
C63 C 0.7334(3) 0.2518(3) 0.13853(17) 0.248(5) Uani 1 1 d G U . . .
H63 H 0.7249 0.2423 0.1164 0.298 Uiso 1 1 calc R U . . .
C64 C 0.7228(2) 0.2910(3) 0.14941(15) 0.220(4) Uani 1 1 d G U . . .
H64 H 0.7071 0.3084 0.1348 0.264 Uiso 1 1 calc R U . . .
O1 O 0.7715(3) 0.3511(3) 0.2786(3) 0.240(4) Uani 1 1 d D U . . .
H1A H 0.7619 0.3749 0.2797 0.359 Uiso 1 1 calc R U . . .
 
loop_
 _atom_site_aniso_label
 _atom_site_aniso_U_11
 _atom_site_aniso_U_22
 _atom_site_aniso_U_33
 _atom_site_aniso_U_23
 _atom_site_aniso_U_13
 _atom_site_aniso_U_12
Pd1 0.1430(7) 0.1430(7) 0.1344(10) 0.000 0.000 0.000
Pd2 0.1368(4) 0.1368(4) 0.1338(7) 0.0049(8) -0.0049(8) -0.0354(6)
Ru1 0.1257(5) 0.1574(6) 0.1248(5) -0.0022(5) -0.0001(7) -0.0063(8)
C47 0.138(10) 0.192(12) 0.164(10) -0.014(10) 0.010(8) 0.007(9)
C48 0.143(7) 0.168(9) 0.123(7) 0.001(7) -0.006(6) 0.006(7)
N13 0.167(7) 0.135(7) 0.177(8) -0.005(6) 0.008(6) 0.026(5)
C49 0.125(7) 0.189(9) 0.192(10) 0.019(8) 0.011(6) 0.018(6)
N14 0.167(8) 0.153(8) 0.162(7) -0.013(7) 0.035(7) 0.013(7)
N5 0.126(6) 0.159(7) 0.133(5) -0.008(5) -0.039(5) -0.004(5)
C18 0.150(9) 0.152(9) 0.157(8) 0.005(6) -0.017(7) 0.008(7)
C14 0.167(10) 0.148(9) 0.147(7) -0.026(7) -0.006(7) 0.001(8)
C15 0.167(9) 0.204(8) 0.179(8) -0.046(6) -0.064(7) 0.066(8)
C16 0.186(10) 0.203(8) 0.180(8) -0.042(7) -0.074(8) 0.068(8)
C17 0.192(11) 0.178(7) 0.170(9) -0.026(8) -0.050(9) 0.035(8)
C6 0.111(6) 0.148(7) 0.119(6) 0.003(6) 0.009(7) 0.007(8)
N2 0.116(6) 0.174(8) 0.113(5) 0.016(6) -0.001(5) 0.005(5)
C10 0.139(9) 0.191(11) 0.129(8) 0.001(8) -0.011(7) 0.004(9)
C9 0.165(11) 0.143(10) 0.194(12) -0.013(9) -0.024(10) 0.018(8)
C8 0.186(11) 0.146(9) 0.140(8) -0.033(7) -0.041(8) 0.019(8)
C7 0.162(11) 0.146(8) 0.121(7) -0.002(7) -0.034(7) 0.012(7)
C41 0.105(7) 0.164(9) 0.116(7) -0.004(7) 0.000(6) 0.000(7)
C40 0.119(8) 0.151(10) 0.214(13) 0.019(9) 0.013(9) -0.015(7)
C39 0.160(10) 0.173(11) 0.157(10) -0.033(9) -0.011(9) 0.008(9)
C38 0.176(11) 0.206(13) 0.176(11) -0.017(11) 0.035(10) -0.022(10)
C37 0.166(10) 0.197(10) 0.155(9) -0.002(8) -0.002(9) -0.065(9)
N11 0.148(7) 0.192(9) 0.145(7) 0.016(7) -0.006(6) -0.005(7)
C5 0.115(6) 0.161(9) 0.100(6) 0.004(6) -0.021(5) -0.021(6)
C4 0.130(8) 0.117(8) 0.160(9) -0.007(7) 0.004(7) 0.000(6)
C3 0.148(9) 0.142(9) 0.160(9) 0.015(8) -0.041(8) -0.029(7)
C2 0.155(9) 0.137(9) 0.190(8) 0.000(9) -0.039(8) 0.005(8)
C1 0.109(7) 0.116(7) 0.147(7) 0.013(6) -0.006(6) 0.001(6)
N1 0.132(6) 0.137(7) 0.139(6) 0.005(6) 0.001(5) -0.020(5)
N3 0.130(6) 0.147(6) 0.132(6) -0.022(5) -0.033(5) 0.011(5)
N4 0.135(6) 0.146(6) 0.156(6) 0.009(5) -0.012(6) 0.013(6)
N6 0.141(7) 0.157(7) 0.114(5) 0.001(6) 0.002(5) -0.002(6)
N8 0.136(7) 0.171(8) 0.139(6) 0.009(6) -0.018(6) -0.035(6)
N9 0.163(7) 0.173(8) 0.144(7) 0.024(6) -0.019(6) -0.075(6)
C11 0.179(10) 0.128(7) 0.163(8) -0.011(7) -0.029(10) 0.029(9)
C12 0.114(7) 0.136(8) 0.167(9) 0.011(8) -0.022(7) 0.000(6)
C13 0.134(8) 0.174(8) 0.125(7) -0.018(7) -0.025(6) 0.020(6)
C19 0.197(11) 0.179(11) 0.118(7) -0.023(8) 0.033(8) -0.048(9)
C20 0.183(11) 0.211(13) 0.111(7) 0.033(8) -0.016(8) 0.004(10)
C21 0.152(10) 0.186(11) 0.134(8) 0.039(8) 0.020(8) -0.011(9)
C22 0.136(8) 0.138(8) 0.163(9) 0.009(8) 0.017(8) -0.020(7)
C23 0.124(7) 0.127(7) 0.107(6) 0.013(6) 0.015(6) -0.014(6)
C24 0.125(8) 0.145(9) 0.137(8) -0.009(7) -0.002(7) -0.030(7)
C25 0.146(9) 0.183(11) 0.115(7) 0.020(8) 0.023(7) 0.029(8)
C26 0.158(10) 0.237(14) 0.124(8) 0.007(9) 0.029(8) -0.044(10)
C27 0.145(10) 0.254(15) 0.116(8) 0.034(9) 0.013(7) -0.030(10)
C28 0.138(8) 0.197(11) 0.136(8) 0.031(8) 0.006(7) -0.031(8)
N7 0.126(6) 0.147(7) 0.150(7) 0.006(6) -0.005(6) -0.013(6)
C29 0.164(9) 0.146(9) 0.122(8) 0.020(7) -0.011(7) -0.054(7)
C30 0.120(7) 0.133(8) 0.137(8) 0.027(7) -0.021(6) -0.021(6)
C31 0.129(8) 0.175(10) 0.220(13) 0.034(10) -0.037(9) -0.057(7)
C32 0.161(10) 0.203(12) 0.134(8) 0.029(9) 0.016(8) -0.036(9)
C33 0.176(8) 0.229(13) 0.171(9) 0.075(9) -0.008(7) -0.026(9)
C34 0.186(9) 0.246(12) 0.168(8) 0.078(8) -0.011(8) -0.067(9)
C35 0.157(9) 0.233(13) 0.152(7) 0.040(8) 0.000(6) -0.045(9)
N10 0.122(5) 0.175(7) 0.131(6) 0.013(5) 0.004(5) -0.033(5)
C36 0.152(8) 0.202(12) 0.142(9) 0.021(9) 0.010(7) -0.044(8)
C50 0.200(9) 0.164(8) 0.166(9) 0.004(8) 0.024(7) 0.029(8)
C51 0.231(13) 0.169(8) 0.266(15) 0.016(9) 0.101(11) -0.024(9)
C52 0.321(15) 0.172(11) 0.211(13) -0.013(10) 0.079(12) 0.061(9)
C53 0.252(12) 0.161(9) 0.213(15) -0.020(10) 0.010(12) 0.061(7)
N15 0.182(8) 0.119(6) 0.155(7) -0.004(5) -0.006(6) 0.029(6)
C54 0.138(8) 0.149(9) 0.169(10) 0.018(8) 0.010(8) 0.037(7)
C42 0.112(6) 0.156(8) 0.131(7) 0.000(7) 0.001(6) -0.019(6)
C43 0.128(7) 0.178(8) 0.125(7) 0.022(7) -0.008(6) -0.016(7)
C44 0.089(6) 0.213(8) 0.186(10) 0.022(9) 0.010(7) -0.028(6)
C45 0.173(9) 0.153(9) 0.191(11) -0.054(8) 0.020(8) -0.027(8)
C46 0.154(8) 0.155(9) 0.148(9) 0.002(8) 0.016(7) 0.006(8)
N12 0.128(6) 0.142(7) 0.133(6) 0.001(6) 0.002(5) 0.021(5)
C55 0.227(14) 0.186(7) 0.333(8) 0.001(6) -0.063(9) 0.041(8)
C56 0.217(12) 0.154(8) 0.369(9) 0.010(6) -0.089(8) -0.003(8)
C57 0.170(11) 0.144(8) 0.365(8) 0.024(7) -0.045(8) -0.026(7)
C58 0.144(10) 0.189(7) 0.319(8) 0.056(7) -0.012(8) 0.002(7)
C59 0.160(10) 0.213(7) 0.329(8) 0.013(6) -0.047(8) 0.027(7)
C60 0.141(9) 0.171(6) 0.300(8) 0.037(5) -0.020(7) -0.008(6)
C61 0.164(11) 0.187(7) 0.307(8) 0.015(7) -0.016(9) -0.002(7)
C62 0.183(12) 0.238(9) 0.327(10) -0.013(7) -0.027(10) 0.023(8)
C63 0.182(12) 0.255(9) 0.307(10) 0.003(7) -0.019(9) 0.000(10)
C64 0.136(9) 0.208(8) 0.316(8) 0.055(7) -0.021(8) -0.028(8)
O1 0.184(8) 0.178(7) 0.358(8) -0.006(7) -0.036(8) -0.016(7)
 
_geom_special_details
;
 All esds (except the esd in the dihedral angle between two l.s. planes)
 are estimated using the full covariance matrix.  The cell esds are taken
 into account individually in the estimation of esds in distances, angles
 and torsion angles; correlations between esds in cell parameters are only
 used when they are defined by crystal symmetry.  An approximate (isotropic)
 treatment of cell esds is used for estimating esds involving l.s. planes.
;
 
loop_
 _geom_bond_atom_site_label_1
 _geom_bond_atom_site_label_2
 _geom_bond_distance
 _geom_bond_site_symmetry_2
 _geom_bond_publ_flag
Pd1 N5 1.966(9) . ?
Pd1 N5 1.967(9) 4_565 ?
Pd1 N5 1.967(10) 2_655 ?
Pd1 N5 1.967(9) 3_665 ?
Pd2 N10 2.002(8) 7 ?
Pd2 N10 2.002(8) . ?
Pd2 N15 2.008(9) 4_565 ?
Pd2 N15 2.008(9) 6_655 ?
Ru1 N2 2.019(10) . ?
Ru1 N11 2.032(7) . ?
Ru1 N12 2.045(6) . ?
Ru1 N1 2.058(6) . ?
Ru1 N6 2.071(9) . ?
Ru1 N7 2.087(6) . ?
C47 N14 1.337(16) . ?
C47 C48 1.366(18) . ?
C47 C43 1.500(15) . ?
C48 N13 1.389(15) . ?
C48 C40 1.480(14) . ?
N13 C49 1.362(16) . ?
N13 H13 0.8800 . ?
C49 N14 1.254(17) . ?
C49 C50 1.445(17) . ?
N5 C17 1.357(15) . ?
N5 C18 1.402(14) . ?
C18 C14 1.363(16) . ?
C18 H18 0.9500 . ?
C14 C15 1.460(17) . ?
C14 C13 1.484(16) . ?
C15 C16 1.381(18) . ?
C15 H15 0.9500 . ?
C16 C17 1.352(17) . ?
C16 H16 0.9500 . ?
C17 H17 0.9500 . ?
C6 C7 1.369(14) . ?
C6 C5 1.402(12) . ?
C6 N2 1.404(12) . ?
N2 C10 1.337(14) . ?
C10 C9 1.366(17) . ?
C10 H10 0.9500 . ?
C9 C8 1.347(17) . ?
C9 H9 0.9500 . ?
C8 C7 1.322(16) . ?
C8 H8 0.9500 . ?
C7 C11 1.410(15) . ?
C41 C42 1.370(8) . ?
C41 C40 1.3900 . ?
C41 N11 1.3900 . ?
C40 C39 1.3900 . ?
C39 C38 1.3900 . ?
C39 H39 0.9500 . ?
C38 C37 1.3900 . ?
C38 H38 0.9500 . ?
C37 N11 1.3900 . ?
C37 H37 0.9500 . ?
C5 C4 1.3900 . ?
C5 N1 1.3900 . ?
C4 C3 1.3900 . ?
C4 C12 1.410(13) . ?
C3 C2 1.3900 . ?
C3 H3 0.9500 . ?
C2 C1 1.3900 . ?
C2 H2 0.9500 . ?
C1 N1 1.3900 . ?
C1 H1 0.9500 . ?
N3 C13 1.390(14) . ?
N3 C12 1.393(14) . ?
N4 C13 1.344(13) . ?
N4 C11 1.453(13) . ?
N4 H4 0.8800 . ?
N6 C19 1.308(13) . ?
N6 C23 1.359(13) . ?
N8 C30 1.280(13) . ?
N8 C31 1.384(16) . ?
N8 H8A 0.8800 . ?
N9 C31 1.310(15) . ?
N9 C29 1.372(14) . ?
C11 C12 1.373(16) . ?
C19 C20 1.367(18) . ?
C19 H19 0.9500 . ?
C20 C21 1.347(17) . ?
C20 H20 0.9500 . ?
C21 C22 1.469(16) . ?
C21 H21 0.9500 . ?
C22 C23 1.416(15) . ?
C22 C30 1.449(16) . ?
C23 C24 1.447(11) . ?
C24 C25 1.3900 . ?
C24 N7 1.3900 . ?
C25 C26 1.3900 . ?
C25 C29 1.465(11) . ?
C26 C27 1.3900 . ?
C26 H26 0.9500 . ?
C27 C28 1.3900 . ?
C27 H27 0.9500 . ?
C28 N7 1.3900 . ?
C28 H28 0.9500 . ?
C29 C30 1.265(14) . ?
C31 C32 1.456(16) . ?
C32 C33 1.363(14) . ?
C32 C36 1.432(14) . ?
C33 C34 1.421(15) . ?
C33 H33 0.9500 . ?
C34 C35 1.476(14) . ?
C34 H34 0.9500 . ?
C35 N10 1.350(12) . ?
C35 H35 0.9500 . ?
N10 C36 1.353(12) . ?
C36 H36 0.9500 . ?
C50 C51 1.353(15) . ?
C50 C54 1.430(14) . ?
C51 C52 1.411(16) . ?
C51 H51 0.9500 . ?
C52 C53 1.504(16) . ?
C52 H52 0.9500 . ?
C53 N15 1.377(12) . ?
C53 H53 0.9500 . ?
N15 C54 1.366(12) . ?
N15 Pd2 2.007(9) 2_655 ?
C54 H54 0.9500 . ?
C42 C43 1.3900 . ?
C42 N12 1.3900 . ?
C43 C44 1.3900 . ?
C44 C45 1.3900 . ?
C44 H44 0.9500 . ?
C45 C46 1.3900 . ?
C45 H45 0.9500 . ?
C46 N12 1.3900 . ?
C46 H46 0.9500 . ?
C55 C56 1.3900 . ?
C55 C60 1.3900 . ?
C55 C55 1.541(9) 15_545 ?
C56 C57 1.3900 . ?
C56 O1 1.437(12) . ?
C57 C58 1.3900 . ?
C57 H57 0.9500 . ?
C58 C59 1.3900 . ?
C58 H58 0.9500 . ?
C59 C60 1.3900 . ?
C59 C64 1.3900 . ?
C60 C61 1.3900 . ?
C61 C62 1.3900 . ?
C61 H61 0.9500 . ?
C62 C63 1.3900 . ?
C62 H62 0.9500 . ?
C63 C64 1.3900 . ?
C63 H63 0.9500 . ?
C64 H64 0.9500 . ?
O1 H1A 0.8400 . ?
 
loop_
 _geom_angle_atom_site_label_1
 _geom_angle_atom_site_label_2
 _geom_angle_atom_site_label_3
 _geom_angle
 _geom_angle_site_symmetry_1
 _geom_angle_site_symmetry_3
 _geom_angle_publ_flag
N5 Pd1 N5 89.997(7) . 4_565 ?
N5 Pd1 N5 89.993(7) . 2_655 ?
N5 Pd1 N5 178.9(5) 4_565 2_655 ?
N5 Pd1 N5 178.9(5) . 3_665 ?
N5 Pd1 N5 89.995(6) 4_565 3_665 ?
N5 Pd1 N5 89.995(6) 2_655 3_665 ?
N10 Pd2 N10 180.0(6) 7 . ?
N10 Pd2 N15 91.8(3) 7 4_565 ?
N10 Pd2 N15 88.1(3) . 4_565 ?
N10 Pd2 N15 88.2(3) 7 6_655 ?
N10 Pd2 N15 91.9(3) . 6_655 ?
N15 Pd2 N15 178.5(5) 4_565 6_655 ?
N2 Ru1 N11 173.7(3) . . ?
N2 Ru1 N12 96.5(3) . . ?
N11 Ru1 N12 79.0(3) . . ?
N2 Ru1 N1 79.2(3) . . ?
N11 Ru1 N1 96.3(2) . . ?
N12 Ru1 N1 90.2(2) . . ?
N2 Ru1 N6 90.2(4) . . ?
N11 Ru1 N6 94.6(3) . . ?
N12 Ru1 N6 171.8(3) . . ?
N1 Ru1 N6 95.7(3) . . ?
N2 Ru1 N7 93.7(3) . . ?
N11 Ru1 N7 91.1(3) . . ?
N12 Ru1 N7 95.6(2) . . ?
N1 Ru1 N7 171.4(2) . . ?
N6 Ru1 N7 79.2(3) . . ?
N14 C47 C48 112.8(13) . . ?
N14 C47 C43 131.8(13) . . ?
C48 C47 C43 114.7(11) . . ?
C47 C48 N13 102.9(11) . . ?
C47 C48 C40 128.3(12) . . ?
N13 C48 C40 128.7(11) . . ?
C49 N13 C48 105.0(11) . . ?
C49 N13 H13 127.5 . . ?
C48 N13 H13 127.5 . . ?
N14 C49 N13 114.5(12) . . ?
N14 C49 C50 129.0(13) . . ?
N13 C49 C50 116.5(13) . . ?
C49 N14 C47 104.6(12) . . ?
C17 N5 C18 113.8(10) . . ?
C17 N5 Pd1 123.5(8) . . ?
C18 N5 Pd1 122.6(7) . . ?
C14 C18 N5 125.8(11) . . ?
C14 C18 H18 117.1 . . ?
N5 C18 H18 117.1 . . ?
C18 C14 C15 119.4(12) . . ?
C18 C14 C13 121.2(12) . . ?
C15 C14 C13 118.4(12) . . ?
C16 C15 C14 110.7(12) . . ?
C16 C15 H15 124.6 . . ?
C14 C15 H15 124.6 . . ?
C17 C16 C15 127.8(13) . . ?
C17 C16 H16 116.1 . . ?
C15 C16 H16 116.1 . . ?
C16 C17 N5 121.4(12) . . ?
C16 C17 H17 119.3 . . ?
N5 C17 H17 119.3 . . ?
C7 C6 C5 122.0(9) . . ?
C7 C6 N2 123.5(10) . . ?
C5 C6 N2 114.4(8) . . ?
C10 N2 C6 114.6(10) . . ?
C10 N2 Ru1 129.3(8) . . ?
C6 N2 Ru1 115.9(7) . . ?
N2 C10 C9 121.2(12) . . ?
N2 C10 H10 119.4 . . ?
C9 C10 H10 119.4 . . ?
C8 C9 C10 122.9(13) . . ?
C8 C9 H9 118.6 . . ?
C10 C9 H9 118.6 . . ?
C7 C8 C9 118.5(12) . . ?
C7 C8 H8 120.7 . . ?
C9 C8 H8 120.7 . . ?
C8 C7 C6 119.1(10) . . ?
C8 C7 C11 126.9(11) . . ?
C6 C7 C11 113.6(10) . . ?
C42 C41 C40 123.9(4) . . ?
C42 C41 N11 116.1(4) . . ?
C40 C41 N11 120.0 . . ?
C39 C40 C41 120.0 . . ?
C39 C40 C48 128.3(7) . . ?
C41 C40 C48 111.7(7) . . ?
C40 C39 C38 120.0 . . ?
C40 C39 H39 120.0 . . ?
C38 C39 H39 120.0 . . ?
C37 C38 C39 120.0 . . ?
C37 C38 H38 120.0 . . ?
C39 C38 H38 120.0 . . ?
N11 C37 C38 120.0 . . ?
N11 C37 H37 120.0 . . ?
C38 C37 H37 120.0 . . ?
C37 N11 C41 120.0 . . ?
C37 N11 Ru1 125.4(3) . . ?
C41 N11 Ru1 114.6(3) . . ?
C4 C5 N1 120.0 . . ?
C4 C5 C6 123.7(5) . . ?
N1 C5 C6 116.3(5) . . ?
C3 C4 C5 120.0 . . ?
C3 C4 C12 125.0(6) . . ?
C5 C4 C12 115.0(6) . . ?
C2 C3 C4 120.0 . . ?
C2 C3 H3 120.0 . . ?
C4 C3 H3 120.0 . . ?
C3 C2 C1 120.0 . . ?
C3 C2 H2 120.0 . . ?
C1 C2 H2 120.0 . . ?
N1 C1 C2 120.0 . . ?
N1 C1 H1 120.0 . . ?
C2 C1 H1 120.0 . . ?
C1 N1 C5 120.0 . . ?
C1 N1 Ru1 125.8(3) . . ?
C5 N1 Ru1 114.1(3) . . ?
C13 N3 C12 102.6(9) . . ?
C13 N4 C11 104.4(9) . . ?
C13 N4 H4 127.8 . . ?
C11 N4 H4 127.8 . . ?
C19 N6 C23 119.0(10) . . ?
C19 N6 Ru1 125.8(9) . . ?
C23 N6 Ru1 114.9(7) . . ?
C30 N8 C31 101.3(10) . . ?
C30 N8 H8A 129.4 . . ?
C31 N8 H8A 129.4 . . ?
C31 N9 C29 100.4(10) . . ?
C12 C11 C7 125.8(11) . . ?
C12 C11 N4 106.2(10) . . ?
C7 C11 N4 127.8(10) . . ?
C11 C12 N3 112.0(10) . . ?
C11 C12 C4 119.8(10) . . ?
N3 C12 C4 128.2(10) . . ?
N4 C13 N3 114.7(10) . . ?
N4 C13 C14 122.4(11) . . ?
N3 C13 C14 122.5(10) . . ?
N6 C19 C20 121.3(12) . . ?
N6 C19 H19 119.4 . . ?
C20 C19 H19 119.4 . . ?
C21 C20 C19 122.7(12) . . ?
C21 C20 H20 118.6 . . ?
C19 C20 H20 118.6 . . ?
C20 C21 C22 118.7(12) . . ?
C20 C21 H21 120.6 . . ?
C22 C21 H21 120.6 . . ?
C23 C22 C30 114.8(10) . . ?
C23 C22 C21 113.5(11) . . ?
C30 C22 C21 131.7(11) . . ?
N6 C23 C22 124.3(10) . . ?
N6 C23 C24 116.5(8) . . ?
C22 C23 C24 119.0(9) . . ?
C25 C24 N7 120.0 . . ?
C25 C24 C23 124.7(5) . . ?
N7 C24 C23 115.3(5) . . ?
C24 C25 C26 120.0 . . ?
C24 C25 C29 111.9(6) . . ?
C26 C25 C29 128.1(6) . . ?
C27 C26 C25 120.0 . . ?
C27 C26 H26 120.0 . . ?
C25 C26 H26 120.0 . . ?
C28 C27 C26 120.0 . . ?
C28 C27 H27 120.0 . . ?
C26 C27 H27 120.0 . . ?
C27 C28 N7 120.0 . . ?
C27 C28 H28 120.0 . . ?
N7 C28 H28 120.0 . . ?
C28 N7 C24 120.0 . . ?
C28 N7 Ru1 126.1(3) . . ?
C24 N7 Ru1 113.9(3) . . ?
C30 C29 N9 110.8(10) . . ?
C30 C29 C25 125.4(10) . . ?
N9 C29 C25 123.6(9) . . ?
C29 C30 N8 113.1(11) . . ?
C29 C30 C22 124.2(11) . . ?
N8 C30 C22 122.7(11) . . ?
N9 C31 N8 114.0(11) . . ?
N9 C31 C32 121.8(13) . . ?
N8 C31 C32 123.3(12) . . ?
C33 C32 C36 113.4(11) . . ?
C33 C32 C31 124.3(11) . . ?
C36 C32 C31 122.3(11) . . ?
C32 C33 C34 122.7(11) . . ?
C32 C33 H33 118.7 . . ?
C34 C33 H33 118.7 . . ?
C33 C34 C35 117.6(11) . . ?
C33 C34 H34 121.2 . . ?
C35 C34 H34 121.2 . . ?
N10 C35 C34 121.0(10) . . ?
N10 C35 H35 119.5 . . ?
C34 C35 H35 119.5 . . ?
C35 N10 C36 115.9(9) . . ?
C35 N10 Pd2 121.4(7) . . ?
C36 N10 Pd2 122.3(7) . . ?
N10 C36 C32 129.1(10) . . ?
N10 C36 H36 115.5 . . ?
C32 C36 H36 115.5 . . ?
C51 C50 C54 116.7(11) . . ?
C51 C50 C49 128.7(12) . . ?
C54 C50 C49 114.4(11) . . ?
C50 C51 C52 127.4(12) . . ?
C50 C51 H51 116.3 . . ?
C52 C51 H51 116.3 . . ?
C51 C52 C53 111.4(11) . . ?
C51 C52 H52 124.3 . . ?
C53 C52 H52 124.3 . . ?
N15 C53 C52 122.5(11) . . ?
N15 C53 H53 118.7 . . ?
C52 C53 H53 118.7 . . ?
C54 N15 C53 119.2(10) . . ?
C54 N15 Pd2 120.4(7) . 2_655 ?
C53 N15 Pd2 120.1(8) . 2_655 ?
N15 C54 C50 122.4(10) . . ?
N15 C54 H54 118.8 . . ?
C50 C54 H54 118.8 . . ?
C41 C42 C43 123.8(4) . . ?
C41 C42 N12 116.2(4) . . ?
C43 C42 N12 120.0 . . ?
C42 C43 C44 120.0 . . ?
C42 C43 C47 117.4(7) . . ?
C44 C43 C47 122.6(7) . . ?
C45 C44 C43 120.0 . . ?
C45 C44 H44 120.0 . . ?
C43 C44 H44 120.0 . . ?
C44 C45 C46 120.0 . . ?
C44 C45 H45 120.0 . . ?
C46 C45 H45 120.0 . . ?
N12 C46 C45 120.0 . . ?
N12 C46 H46 120.0 . . ?
C45 C46 H46 120.0 . . ?
C46 N12 C42 120.0 . . ?
C46 N12 Ru1 125.9(3) . . ?
C42 N12 Ru1 114.1(3) . . ?
C56 C55 C60 120.0 . . ?
C56 C55 C55 110.2(4) . 15_545 ?
C60 C55 C55 129.7(4) . 15_545 ?
C55 C56 C57 120.0 . . ?
C55 C56 O1 125.7(6) . . ?
C57 C56 O1 114.3(6) . . ?
C56 C57 C58 120.0 . . ?
C56 C57 H57 120.0 . . ?
C58 C57 H57 120.0 . . ?
C59 C58 C57 120.0 . . ?
C59 C58 H58 120.0 . . ?
C57 C58 H58 120.0 . . ?
C58 C59 C60 120.0 . . ?
C58 C59 C64 120.0 . . ?
C60 C59 C64 120.0 . . ?
C61 C60 C59 120.0 . . ?
C61 C60 C55 120.0 . . ?
C59 C60 C55 120.0 . . ?
C60 C61 C62 120.0 . . ?
C60 C61 H61 120.0 . . ?
C62 C61 H61 120.0 . . ?
C63 C62 C61 120.0 . . ?
C63 C62 H62 120.0 . . ?
C61 C62 H62 120.0 . . ?
C64 C63 C62 120.0 . . ?
C64 C63 H63 120.0 . . ?
C62 C63 H63 120.0 . . ?
C63 C64 C59 120.0 . . ?
C63 C64 H64 120.0 . . ?
C59 C64 H64 120.0 . . ?
C56 O1 H1A 109.5 . . ?
 
_refine_diff_density_max    0.333
_refine_diff_density_min   -0.410
_refine_diff_density_rms    0.087

_shelx_res_file
;

    shelx.res created by SHELXL-2014/7


TITL abs in I422 #97
CELL 1.54184 32.57222 32.57222 38.725807 90 90 90
ZERR 2 0.000643 0.000643 0.000937 0 0 0
LATT -2
SYMM -Y,+X,+Z
SYMM -X,-Y,+Z
SYMM +Y,-X,+Z
SYMM +X,-Y,-Z
SYMM -X,+Y,-Z
SYMM +Y,+X,-Z
SYMM -Y,-X,-Z
SFAC C  H  N  Ru Pd O
UNIT 1024  640  240  16  12  16
L.S. 20 0  114
ACTA
BOND $H
FMAP 2
PLAN 10
SIZE 0.2 0.2 0.2
TEMP -123
SIMU 0.05 0.05 C55 > O1
DELU 0.01 0.01 C55 > O1
SIMU 0.05 0.05 C52 C53 C33 C34 C35 C37 C14 C15 C16 C17 C45 C46
DELU 0.01 0.01 C52 C53 C33 C34 C35 C37 C14 C15 C16 C17 C45 C46
SIMU 0.05 0.05 N13 C49 C48 N5 C18 C42 C43 C44 C50 C51 N10 C36 N3 C13 N4 C1 C2 C4
DELU 0.01 0.01 N13 C49 C48 N5 C18 C42 C43 C44 C50 C51 N10 C36 N3 C13 N4 C1 C2 C4
FLAT n15 c50 c51 c52 c53 c54
EQIV $1 0.5+y, -0.5+x, 0.5-z
DFIX 1.47 0.01 c55 c55_$1
DFIX 1.34 0.02 C25 C29
DFIX 1.37 0.02 C56 O1
damp 1000
ABIN
TWIN
WGHT    0.081000  122.350052
EXTI    0.000092
BASF   0.13930
FVAR       1.00785
PD1   5    0.500000    0.500000    0.372073    10.25000    0.14298    0.14298 =
         0.13444    0.00000    0.00000    0.00000
PD2   5    0.185838    0.185838    0.000000    10.50000    0.13678    0.13678 =
         0.13375    0.00492   -0.00492   -0.03539
RU1   4    0.499058    0.222886    0.162605    11.00000    0.12568    0.15742 =
         0.12475   -0.00224   -0.00007   -0.00629
C47   1    0.635554    0.187821    0.092061    11.00000    0.13844    0.19164 =
         0.16425   -0.01410    0.01013    0.00699
C48   1    0.617775    0.150055    0.095332    11.00000    0.14307    0.16771 =
         0.12283    0.00102   -0.00627    0.00552
N13   3    0.645040    0.124499    0.078053    11.00000    0.16674    0.13483 =
         0.17710   -0.00482    0.00773    0.02586
AFIX  43
H13   2    0.643895    0.097595    0.076215    11.00000   -1.20000
AFIX   0
C49   1    0.673941    0.150138    0.064568    11.00000    0.12545    0.18919 =
         0.19223    0.01945    0.01123    0.01834
N14   3    0.669120    0.187244    0.072191    11.00000    0.16711    0.15348 =
         0.16150   -0.01287    0.03509    0.01307
N5    3    0.524576    0.444858    0.372563    11.00000    0.12615    0.15943 =
         0.13346   -0.00847   -0.03852   -0.00437
C18   1    0.520078    0.417123    0.345130    11.00000    0.15029    0.15215 =
         0.15712    0.00490   -0.01675    0.00790
AFIX  43
H18   2    0.504273    0.425961    0.325900    11.00000   -1.20000
AFIX   0
C14   1    0.536352    0.378628    0.343588    11.00000    0.16716    0.14837 =
         0.14688   -0.02591   -0.00612    0.00120
C15   1    0.556148    0.361340    0.374117    11.00000    0.16664    0.20382 =
         0.17882   -0.04620   -0.06446    0.06580
AFIX  43
H15   2    0.564274    0.333464    0.376432    11.00000   -1.20000
AFIX   0
C16   1    0.561457    0.391045    0.399184    11.00000    0.18562    0.20268 =
         0.18034   -0.04211   -0.07351    0.06792
AFIX  43
H16   2    0.578414    0.383705    0.418164    11.00000   -1.20000
AFIX   0
C17   1    0.545406    0.429318    0.399936    11.00000    0.19216    0.17839 =
         0.17041   -0.02616   -0.05021    0.03535
AFIX  43
H17   2    0.548787    0.445665    0.420052    11.00000   -1.20000
AFIX   0
C6    1    0.496323    0.288080    0.214301    11.00000    0.11053    0.14767 =
         0.11877    0.00256    0.00904    0.00725
N2    3    0.481089    0.277774    0.181524    11.00000    0.11589    0.17413 =
         0.11270    0.01597   -0.00108    0.00511
C10   1    0.454490    0.304854    0.168361    11.00000    0.13927    0.19056 =
         0.12948    0.00146   -0.01078    0.00447
AFIX  43
H10   2    0.441798    0.299279    0.146778    11.00000   -1.20000
AFIX   0
C9    1    0.445244    0.340403    0.185409    11.00000    0.16515    0.14291 =
         0.19379   -0.01326   -0.02409    0.01849
AFIX  43
H9    2    0.426288    0.358900    0.175136    11.00000   -1.20000
AFIX   0
C8    1    0.461845    0.350359    0.216153    11.00000    0.18631    0.14576 =
         0.13976   -0.03299   -0.04077    0.01861
AFIX  43
H8    2    0.454864    0.375404    0.227269    11.00000   -1.20000
AFIX   0
C7    1    0.488054    0.324513    0.230504    11.00000    0.16215    0.14604 =
         0.12113   -0.00179   -0.03415    0.01152
AFIX  66
C41   1    0.559965    0.173532    0.127075    11.00000    0.10548    0.16354 =
         0.11557   -0.00438    0.00042   -0.00020
C40   1    0.579699    0.139030    0.114010    11.00000    0.11874    0.15069 =
         0.21378    0.01936    0.01262   -0.01450
C39   1    0.562904    0.100279    0.119152    11.00000    0.16031    0.17276 =
         0.15704   -0.03296   -0.01146    0.00758
AFIX  43
H39   2    0.576391    0.076699    0.110222    11.00000   -1.20000
AFIX  65
C38   1    0.526375    0.096029    0.137360    11.00000    0.17626    0.20583 =
         0.17634   -0.01733    0.03537   -0.02152
AFIX  43
H38   2    0.514896    0.069545    0.140875    11.00000   -1.20000
AFIX  65
C37   1    0.506641    0.130531    0.150426    11.00000    0.16634    0.19685 =
         0.15473   -0.00210   -0.00210   -0.06489
AFIX  43
H37   2    0.481674    0.127626    0.162871    11.00000   -1.20000
AFIX  65
N11   3    0.523435    0.169282    0.145284    11.00000    0.14792    0.19212 =
         0.14546    0.01593   -0.00625   -0.00519
AFIX  66
C5    1    0.522352    0.258487    0.228877    11.00000    0.11476    0.16124 =
         0.10040    0.00387   -0.02131   -0.02091
C4    1    0.539888    0.262178    0.261452    11.00000    0.12964    0.11710 =
         0.16046   -0.00686    0.00397    0.00047
C3    1    0.564234    0.230736    0.274475    11.00000    0.14788    0.14232 =
         0.15999    0.01506   -0.04100   -0.02901
AFIX  43
H3    2    0.576219    0.233259    0.296739    11.00000   -1.20000
AFIX  65
C2    1    0.571045    0.195602    0.254924    11.00000    0.15529    0.13747 =
         0.18996    0.00035   -0.03888    0.00493
AFIX  43
H2    2    0.587684    0.174113    0.263824    11.00000   -1.20000
AFIX  65
C1    1    0.553509    0.191911    0.222348    11.00000    0.10947    0.11613 =
         0.14701    0.01301   -0.00598    0.00117
AFIX  43
H1    2    0.558164    0.167899    0.208985    11.00000   -1.20000
AFIX  65
N1    3    0.529162    0.223353    0.209325    11.00000    0.13241    0.13744 =
         0.13897    0.00527    0.00108   -0.01991
AFIX   0
N3    3    0.546359    0.312842    0.310379    11.00000    0.13031    0.14675 =
         0.13235   -0.02230   -0.03268    0.01062
N4    3    0.504885    0.362764    0.286843    11.00000    0.13489    0.14648 =
         0.15581    0.00854   -0.01170    0.01297
AFIX  43
H4    2    0.491969    0.386239    0.283928    11.00000   -1.20000
AFIX   0
N6    3    0.445686    0.196153    0.181036    11.00000    0.14088    0.15684 =
         0.11375    0.00073    0.00231   -0.00205
N8    3    0.308426    0.169034    0.140013    11.00000    0.13632    0.17065 =
         0.13872    0.00881   -0.01780   -0.03480
AFIX  43
H8A   2    0.296248    0.156531    0.157359    11.00000   -1.20000
AFIX   0
N9    3    0.320029    0.195099    0.086840    11.00000    0.16298    0.17300 =
         0.14360    0.02358   -0.01886   -0.07450
C11   1    0.506130    0.327886    0.263477    11.00000    0.17903    0.12762 =
         0.16316   -0.01060   -0.02871    0.02884
C12   1    0.531253    0.299285    0.278726    11.00000    0.11445    0.13579 =
         0.16699    0.01087   -0.02172   -0.00011
C13   1    0.527909    0.351084    0.313906    11.00000    0.13415    0.17376 =
         0.12493   -0.01778   -0.02507    0.02035
C19   1    0.439637    0.183148    0.212597    11.00000    0.19710    0.17862 =
         0.11762   -0.02254    0.03312   -0.04814
AFIX  43
H19   2    0.460705    0.186539    0.229321    11.00000   -1.20000
AFIX   0
C20   1    0.403589    0.164778    0.221969    11.00000    0.18272    0.21101 =
         0.11098    0.03264   -0.01558    0.00448
AFIX  43
H20   2    0.401371    0.153446    0.244495    11.00000   -1.20000
AFIX   0
C21   1    0.371079    0.162076    0.200588    11.00000    0.15181    0.18632 =
         0.13357    0.03862    0.02031   -0.01102
AFIX  43
H21   2    0.346398    0.149229    0.207944    11.00000   -1.20000
AFIX   0
C22   1    0.374527    0.179377    0.165683    11.00000    0.13555    0.13824 =
         0.16330    0.00887    0.01689   -0.01959
C23   1    0.413756    0.196030    0.158430    11.00000    0.12396    0.12658 =
         0.10730    0.01338    0.01528   -0.01364
AFIX  66
C24   1    0.422062    0.211683    0.124152    11.00000    0.12466    0.14513 =
         0.13712   -0.00911   -0.00230   -0.03032
C25   1    0.393738    0.212563    0.097314    11.00000    0.14589    0.18323 =
         0.11509    0.02030    0.02272    0.02942
C26   1    0.404778    0.228801    0.065446    11.00000    0.15842    0.23728 =
         0.12362    0.00685    0.02935   -0.04357
AFIX  43
H26   2    0.385420    0.229403    0.047104    11.00000   -1.20000
AFIX  65
C27   1    0.444141    0.244159    0.060415    11.00000    0.14532    0.25443 =
         0.11631    0.03361    0.01340   -0.02990
AFIX  43
H27   2    0.451686    0.255256    0.038635    11.00000   -1.20000
AFIX  65
C28   1    0.472465    0.243279    0.087252    11.00000    0.13815    0.19744 =
         0.13617    0.03063    0.00620   -0.03058
AFIX  43
H28   2    0.499368    0.253775    0.083814    11.00000   -1.20000
AFIX  65
N7    3    0.461426    0.227041    0.119121    11.00000    0.12634    0.14656 =
         0.15008    0.00572   -0.00495   -0.01265
AFIX   0
C29   1    0.354111    0.195199    0.107659    11.00000    0.16376    0.14572 =
         0.12189    0.01972   -0.01104   -0.05378
C30   1    0.345522    0.181614    0.137391    11.00000    0.11977    0.13292 =
         0.13676    0.02696   -0.02089   -0.02137
C31   1    0.292611    0.180370    0.108253    11.00000    0.12911    0.17470 =
         0.22001    0.03443   -0.03683   -0.05743
C32   1    0.251159    0.170229    0.097093    11.00000    0.16129    0.20328 =
         0.13371    0.02895    0.01557   -0.03555
C33   1    0.222425    0.151895    0.117531    11.00000    0.17562    0.22914 =
         0.17081    0.07476   -0.00817   -0.02565
AFIX  43
H33   2    0.229037    0.146578    0.141001    11.00000   -1.20000
AFIX   0
C34   1    0.182997    0.140418    0.105158    11.00000    0.18616    0.24573 =
         0.16752    0.07782   -0.01150   -0.06678
AFIX  43
H34   2    0.164352    0.125557    0.119286    11.00000   -1.20000
AFIX   0
C35   1    0.172033    0.152401    0.069579    11.00000    0.15707    0.23348 =
         0.15214    0.04047    0.00041   -0.04465
AFIX  43
H35   2    0.145634    0.145697    0.060806    11.00000   -1.20000
AFIX   0
N10   3    0.198926    0.172738    0.049304    11.00000    0.12175    0.17493 =
         0.13091    0.01303    0.00420   -0.03290
C36   1    0.236402    0.179772    0.063194    11.00000    0.15239    0.20183 =
         0.14193    0.02067    0.00963   -0.04429
AFIX  43
H36   2    0.255607    0.192874    0.048382    11.00000   -1.20000
AFIX   0
SAME C32 > C36
C50   1    0.705925    0.131238    0.044196    11.00000    0.19976    0.16439 =
         0.16559    0.00413    0.02411    0.02924
C51   1    0.710788    0.091198    0.035862    11.00000    0.23111    0.16917 =
         0.26582    0.01551    0.10086   -0.02367
AFIX  43
H51   2    0.688578    0.073469    0.041381    11.00000   -1.20000
AFIX   0
C52   1    0.745088    0.072784    0.019909    11.00000    0.32135    0.17165 =
         0.21064   -0.01253    0.07883    0.06096
AFIX  43
H52   2    0.748266    0.044051    0.016655    11.00000   -1.20000
AFIX   0
C53   1    0.775999    0.104404    0.008702    11.00000    0.25152    0.16107 =
         0.21254   -0.02038    0.01013    0.06110
AFIX  43
H53   2    0.798823    0.095826   -0.004759    11.00000   -1.20000
AFIX   0
N15   3    0.772488    0.145301    0.017202    11.00000    0.18195    0.11929 =
         0.15522   -0.00388   -0.00609    0.02920
C54   1    0.738264    0.158498    0.034318    11.00000    0.13766    0.14939 =
         0.16882    0.01768    0.01028    0.03710
AFIX  43
H54   2    0.735869    0.186810    0.039856    11.00000   -1.20000
AFIX  66
C42   1    0.574524    0.212787    0.123570    11.00000    0.11189    0.15614 =
         0.13147   -0.00030    0.00105   -0.01931
C43   1    0.610961    0.222602    0.106809    11.00000    0.12846    0.17775 =
         0.12494    0.02190   -0.00835   -0.01602
C44   1    0.623855    0.263227    0.105035    11.00000    0.08903    0.21266 =
         0.18632    0.02200    0.00989   -0.02821
AFIX  43
H44   2    0.648758    0.269935    0.093580    11.00000   -1.20000
AFIX  65
C45   1    0.600311    0.294038    0.120022    11.00000    0.17349    0.15291 =
         0.19091   -0.05438    0.01976   -0.02671
AFIX  43
H45   2    0.609123    0.321803    0.118810    11.00000   -1.20000
AFIX  65
C46   1    0.563874    0.284223    0.136783    11.00000    0.15382    0.15456 =
         0.14813    0.00225    0.01627    0.00626
AFIX  43
H46   2    0.547784    0.305281    0.147027    11.00000   -1.20000
AFIX  65
N12   3    0.550980    0.243598    0.138557    11.00000    0.12784    0.14216 =
         0.13336    0.00067    0.00159    0.02107
AFIX 116
C55   1    0.770384    0.293299    0.235508    11.00000    0.22700    0.18647 =
         0.33343    0.00062   -0.06317    0.04061
C56   1    0.759815    0.332568    0.246389    11.00000    0.21700    0.15364 =
         0.36859    0.01039   -0.08854   -0.00267
C57   1    0.736906    0.357989    0.224944    11.00000    0.16984    0.14351 =
         0.36496    0.02421   -0.04469   -0.02603
AFIX  43
H57   2    0.729682    0.384827    0.232380    11.00000   -1.20000
AFIX 115
C58   1    0.724566    0.344141    0.192618    11.00000    0.14381    0.18929 =
         0.31927    0.05640   -0.01233    0.00241
AFIX  43
H58   2    0.708909    0.361515    0.177962    11.00000   -1.20000
AFIX 115
C59   1    0.735135    0.304872    0.181737    11.00000    0.15981    0.21345 =
         0.32928    0.01306   -0.04723    0.02704
C60   1    0.758044    0.279451    0.203182    11.00000    0.14071    0.17120 =
         0.29975    0.03702   -0.02020   -0.00814
C61   1    0.768614    0.240182    0.192303    11.00000    0.16400    0.18698 =
         0.30663    0.01454   -0.01648   -0.00248
AFIX  43
H61   2    0.784271    0.222809    0.206960    11.00000   -1.20000
AFIX 115
C62   1    0.756274    0.226333    0.159977    11.00000    0.18350    0.23752 =
         0.32721   -0.01346   -0.02735    0.02258
AFIX  43
H62   2    0.763498    0.199494    0.152542    11.00000   -1.20000
AFIX 115
C63   1    0.733365    0.251753    0.138532    11.00000    0.18220    0.25522 =
         0.30671    0.00343   -0.01929   -0.00007
AFIX  43
H63   2    0.724932    0.242288    0.116439    11.00000   -1.20000
AFIX 115
C64   1    0.722796    0.291022    0.149412    11.00000    0.13593    0.20758 =
         0.31595    0.05453   -0.02088   -0.02813
AFIX  43
H64   2    0.707139    0.308395    0.134754    11.00000   -1.20000
AFIX   0
O1    6    0.771538    0.351066    0.278590    11.00000    0.18354    0.17771 =
         0.35755   -0.00585   -0.03625   -0.01594
AFIX  83
H1A   2    0.761863    0.374934    0.279712    11.00000   -1.50000

AFIX   0
HKLF 4

REM  abs in I422 #97
REM R1 =  0.0913 for    7718 Fo > 4sig(Fo)  and  0.1523 for all   17111 data
REM    668 parameters refined using    252 restraints

END

WGHT      0.2000      0.0000

REM Highest difference peak  0.333,  deepest hole -0.410,  1-sigma level  0.087
Q1    1   0.7208  0.2794  0.1291  11.00000  0.05    0.33
Q2    1   0.5000  0.5000  0.2530  10.25000  0.05    0.32
Q3    1   0.6788  0.1788  0.2500  10.50000  0.05    0.31
Q4    1   0.1613  0.1290  0.1897  11.00000  0.05    0.31
Q5    1   0.6797  0.1705  0.2829  11.00000  0.05    0.31
Q6    1   0.6734  0.1803  0.2764  11.00000  0.05    0.29
Q7    1   0.2112  0.1799  0.0147  11.00000  0.05    0.29
Q8    1   0.1803  0.2107  0.0145  11.00000  0.05    0.29
Q9    1   0.5013  0.4822  0.4722  11.00000  0.05    0.28
Q10   1   0.4990  0.2909  0.2533  11.00000  0.05    0.28
;
_shelx_res_checksum   53400

_shelx_hkl_file
;
   0   0   4 525941. 3130.13   2
   0   0  -4 536840. 2659.88   1
   0   0   6 642380. 4245.50   2
   0   0  -6 637004. 3614.66   1
   0   0   8 604157. 4818.50   2
   0   0  -8 582081. 4071.79   1
   0   0 -10 369686. 3785.56   3
   0   0  10 377019. 4295.21   2
   0   0 -10 371800. 3796.63   1
   0   0  12 17410.5 1002.40   2
   0   0 -12 15858.3 880.784   3
   0   0 -14 76783.4 2086.65   3
   0   0  14 79291.2 2386.17   2
   0   0 -16 16978.9 1035.64   3
   0   0  16 18859.1 1271.40   2
   0   0 -18 312221. 4738.54   3
   0   0  18 329686. 5588.20   2
   0   0 -22-183.950 224.456   5
   0   0  22-249.928 246.361   6
   0   0  24 31030.0 1191.55   6
   0   0 -24 27759.1 1086.33   5
   0   0  26 538.918 223.025   6
   0   0 -26 742.843 235.165   5
   0   0 -28 4863.38 527.776   5
   0   0  28 5587.84 598.456   6
   0   0 -30 13500.0 874.221   5
   0   0  30 13046.7 902.723   6
   0   0 -32 22531.5 1186.84   5
   0   0  32 19348.4 1122.14   6
   0   0  34 3346.71 538.016   6
   0   0 -34 2654.80 481.953   5
   0   0  36 646.103 334.984   6
   0   0 -36 1245.60 365.023   5
   0   0  38 2743.87 495.672   6
   0   0 -38 3626.81 570.658   5
   0   0  40 139.971 266.643   6
   0   0 -40 774.986 348.429   5
   0   0 -42 789.623 382.941   5
   0   0  42 18.5286 264.695   6
   0   0  44-6.12546 218.700   6
   1   0  -3 121282. 1349.89   1
   0   1  -3 118323. 1256.07   1
   1   0  -3 122225. 1365.08   3
  -1   0   5 6226.69 415.855   2
   1   0  -5 6207.99 391.265   1
   0   1   5 5747.67 384.191   2
   1   0   5 6225.01 350.571   2
  -1   0  -5 6103.57 262.307   1
   0  -1  -5 6169.22 317.524   3
   0  -1   5 6151.21 385.106   2
   1   0  -5 5501.88 389.980   3
   0   1  -5 6299.45 350.450   1
  -1   0  -7 52307.9 959.374   1
  -1   0   7 51777.3 1388.79   2
   0   1   7 49596.7 1303.61   2
   0   1  -7 52071.4 1193.39   1
   1   0  -7 50136.7 1218.14   1
   1   0   7 50530.3 1227.79   2
   1   0  -7 48532.6 1251.27   3
   0  -1  -7 47239.7 1047.08   3
   0  -1   7 50061.5 1342.99   2
   0  -1   9 309447. 3694.02   2
   0  -1  -9 299658. 3034.58   3
   0   1   9 301801. 3651.18   2
  -1   0   9 307471. 3836.11   2
   1   0  -9 304213. 3417.14   1
   0   1  -9 298238. 3221.29   1
   1   0   9 300566. 3478.30   2
  -1   0  -9 309959. 2843.72   1
   1   0  -9 303768. 3478.35   3
   1   0  11 309.975 188.224   2
   0   1  11 84.2381 180.382   2
   0  -1  11 153.343 190.553   2
  -1   0  11 289.445 221.854   2
   1   0 -11 306.595 241.875   3
   0  -1 -11 190.380 182.496   3
   0   1 -11 179.269 176.649   1
   0  -1 -13 19903.3 958.812   3
  -1   0  13 21846.7 1218.46   2
  -1   0 -13 19312.3 943.736   3
   1   0  13 20329.9 1122.14   2
   0   1  13 21566.4 1191.70   2
   0   1 -13 17861.1 1007.23   1
   1   0 -13 19685.4 1045.50   3
   0  -1  13 19921.1 1185.85   2
   1   0  15 71475.6 2292.97   2
   0  -1 -15 70207.0 1938.58   3
   0   1  15 70216.0 2311.73   2
  -1   0 -15 70704.2 1930.97   3
  -1   0  15 71829.4 2376.54   2
   0  -1  15 69144.8 2340.62   2
   0   1 -15 66850.4 2071.34   3
   1   0 -15 67091.9 2052.85   3
   0  -1  17 5633.06 732.869   2
  -1   0  17 5387.56 750.077   2
  -1   0 -17 5463.90 603.700   3
   0   1 -17 5286.96 674.106   3
   1   0  17 5438.25 710.749   2
   1   0 -17 5278.51 644.721   3
  -1   0  19 12805.9 1189.11   2
   0   1 -19 11469.2 1002.88   3
   1   0 -19 12002.0 1055.92   3
   0  -1  19 11523.5 1156.87   2
   1   0 -21 20010.9 798.969   5
   0  -1  21 20158.8 1591.01   2
   0   1  21 20415.1 890.891   6
   1   0  21 19023.7 875.807   6
  -1   0 -23 775.457 252.212   5
   0   1  23-203.536 245.591   6
   0   1 -23 312.231 235.494   5
   0  -1  23 435.731 255.716   6
   1   0  23 627.962 271.304   6
   1   0 -23-1.64841 246.857   5
   1   0  25 321.434 209.490   6
   0  -1  25 27.5237 240.855   6
  -1   0 -25-431.511 280.991   5
   0   1  25-239.719 266.826   6
   0   1 -25 657.133 291.605   5
   0  -1 -25-56.0833 202.296   5
   1   0 -25 158.440 218.852   5
  -1   0  25 447.562 280.720   6
  -1   0 -27-361.975 258.150   5
   0  -1  27-351.118 290.746   6
   0   1 -27-517.411 313.082   5
  -1   0  27-75.5231 242.593   6
   1   0  27-554.841 315.397   6
   0  -1 -27-657.738 305.334   5
   0   1  27-258.649 254.992   6
   1   0 -27-1.99731 260.914   5
   0   1 -29-378.706 242.873   5
   0  -1  29-159.647 256.182   6
   0   1  29 199.420 257.502   6
  -1   0 -29 124.604 241.026   5
   1   0 -29-527.733 291.665   5
   1   0  29-229.048 273.748   6
   0  -1 -29-59.3897 232.775   5
  -1   0  29-195.166 257.201   6
   0   1  31 11.0638 265.067   6
  -1   0  31 590.408 322.215   6
   1   0  31 170.169 291.825   6
  -1   0 -31-17.4995 301.789   5
   0  -1 -31 1225.37 382.810   5
   0  -1  31-80.7918 299.334   6
   0   1 -31 326.674 248.259   5
   1   0 -31 484.364 286.086   5
  -1   0  33 312.008 311.060   6
  -1   0 -33 652.235 298.615   5
   1   0 -33 511.188 318.882   5
   0  -1 -33 330.603 258.626   5
   0   1 -33 625.506 299.935   5
   0   1  33 370.212 274.478   6
   1   0  33 110.336 255.315   6
   0  -1  33-65.5765 283.306   6
   1   0 -35 61.4135 295.833   5
  -1   0  35 995.976 416.290   6
   0   1  35 37.2030 249.475   6
   0  -1 -35-27.7778 284.165   5
  -1   0 -35 347.549 285.500   5
   0   1 -35 113.483 309.619   5
   1   0  35 560.048 306.337   6
   0  -1  35 609.940 318.071   6
  -1   0 -37-256.449 335.845   5
   0  -1 -37 209.182 281.412   5
  -1   0  37 362.400 323.173   6
   1   0  37 56.0448 316.010   6
   0   1 -37-667.890 350.700   5
   0   1  37 99.5184 280.507   6
   1   0 -37-105.614 272.727   5
   0  -1  37 84.9915 262.245   6
   0  -1 -39 312.857 278.299   5
   1   0  39 488.823 340.658   6
   1   0 -39 421.659 334.970   5
  -1   0  39 523.032 303.837   6
   0  -1  39 46.1309 274.904   6
  -1   0 -39 447.913 321.971   5
   0   1 -39 642.192 321.486   5
   0   1  39 385.672 265.772   6
   0  -1  41-18.0294 306.735   6
   0   1  41-80.3617 247.545   6
   0   1 -41 12.6058 291.551   5
  -1   0  41-9.08858 254.232   6
   1   0  41-113.698 288.827   6
   0  -1 -41 167.769 272.201   5
   1   0 -41 810.451 349.697   5
  -1   0 -41 231.745 316.829   5
   0  -1  43 34.5669 266.556   6
   0   1  43 11.7266 237.182   6
  -1   0  43 227.536 292.850   6
   1   0 -43 789.341 318.844   5
   1   0  43 402.951 321.119   6
  -1   1  -4 24993.4 543.651   1
   1  -1   4 24926.4 598.116   2
   1   1  -4 24412.8 689.412   1
  -1   1   4 23963.6 720.640   2
  -1  -1   4 23282.2 734.609   2
   1  -1  -4 25066.7 645.323   3
  -1   1   6 4988.43 440.630   2
   1  -1  -6 5076.05 391.319   3
   1   1  -6 5165.27 422.672   1
   1  -1   6 5096.46 394.648   2
  -1  -1  -6 4915.39 293.142   3
   1   1   6 5075.67 385.930   2
  -1   1  -6 5334.29 326.401   1
  -1  -1   6 5120.83 453.852   2
  -1  -1   8 91910.7 1969.06   2
   1  -1  -8 91047.0 1693.35   3
   1   1   8 89602.1 1785.60   2
  -1   1  -8 90747.9 1516.09   1
   1  -1   8 89953.9 1779.57   2
  -1   1   8 89684.0 1936.10   2
   1   1  -8 90158.4 1812.91   1
  -1  -1  -8 87979.5 1385.88   3
   1  -1  10 65331.7 1717.41   2
  -1  -1 -10 63116.3 1347.44   3
  -1  -1  10 66039.1 1846.87   2
  -1   1 -10 67499.5 1409.61   1
   1   1  10 63270.6 1721.63   2
   1   1 -10 63935.4 1675.47   1
  -1   1  10 63750.8 1836.98   2
   1  -1 -10 68037.6 1604.47   3
   1   1  12 7331.93 653.255   2
  -1   1 -12 7884.86 552.342   1
   1  -1 -12 8872.92 636.851   3
  -1  -1 -12 9011.10 544.802   3
  -1   1  12 8044.13 709.107   2
   1   1 -12 7451.51 685.409   3
  -1  -1  12 7825.89 710.708   2
   1   1 -12 7625.56 674.094   1
   1  -1  12 8027.69 698.056   2
  -1  -1 -14-68.3537 199.341   3
   1   1 -14-97.0177 286.621   3
   1  -1 -14 292.343 223.737   3
  -1   1  14 54.4796 204.273   2
   1  -1  14 20.5512 238.006   2
  -1  -1  14-19.1614 248.789   2
   1   1 -14 38.6203 187.875   1
  -1   1 -16 10116.4 841.645   3
  -1   1  16 10573.8 960.729   2
   1   1 -16 9429.35 827.769   3
   1  -1  16 10083.7 883.397   2
  -1  -1  16 10134.9 943.695   2
   1  -1  18-382.986 384.395   2
  -1  -1  18 169.377 248.400   2
  -1   1 -18-169.031 273.806   3
  -1   1  18 168.560 320.953   2
   1   1 -18-5.90295 307.415   3
   1   1 -20 5546.69 738.137   3
  -1  -1  20 5457.53 761.095   2
   1   1  22 5060.34 475.941   6
   1   1 -22 4487.29 393.629   5
  -1   1 -22 4802.47 428.638   5
  -1  -1  22 5158.53 870.517   2
   1  -1  22 5038.46 496.368   6
   1  -1 -24-253.750 218.416   5
  -1  -1 -24 492.245 433.217   5
   1  -1  24-401.183 274.277   6
  -1  -1  24-724.838 334.909   6
   1   1 -24-189.868 240.609   5
  -1   1  24-10.0739 221.330   6
   1   1  24-146.432 229.330   6
   1  -1  26 495.047 252.657   6
   1  -1 -26 330.607 216.069   5
  -1   1  26 67.5910 255.105   6
   1   1  26 897.355 301.603   6
   1   1 -26 904.604 292.435   5
  -1  -1 -26 377.308 239.233   5
  -1  -1  26 322.379 282.931   6
  -1   1 -26 631.380 234.873   5
   1   1  28 214.474 235.187   6
  -1   1  28-241.165 333.362   6
  -1  -1  28-232.767 326.586   6
  -1   1 -28 241.770 249.009   5
   1  -1  28 5.86070 260.101   6
  -1  -1 -28 406.170 242.128   5
   1  -1 -28 309.289 234.557   5
   1   1 -28 266.912 245.679   5
   1  -1  30-84.1485 265.762   6
   1   1 -30-317.128 295.904   5
   1   1  30 392.742 276.280   6
  -1   1 -30-143.689 275.173   5
  -1   1  30-110.424 242.467   6
   1  -1 -30-262.759 289.345   5
  -1  -1 -30-136.746 307.155   5
  -1  -1  30 57.1841 259.959   6
   1  -1  32 561.606 299.137   6
  -1   1  32 560.326 290.590   6
   1   1  32 163.028 256.269   6
   1   1 -32 767.513 337.954   5
  -1  -1 -32 262.674 261.992   5
  -1   1 -32 741.059 307.050   5
  -1  -1  32 812.678 294.246   6
   1  -1 -32 384.584 255.271   5
  -1  -1 -34-62.5839 284.009   5
  -1  -1  34-281.044 288.081   6
   1  -1  34 283.596 286.326   6
  -1   1 -34 131.292 310.162   5
  -1   1  34-358.993 302.348   6
   1   1  34-53.1685 254.836   6
   1   1 -34-124.401 271.893   5
   1  -1 -34-572.521 318.144   5
  -1  -1 -36-208.489 301.573   5
  -1  -1  36 54.4709 257.426   6
   1  -1  36-269.304 318.575   6
   1   1  36-44.0275 277.105   6
  -1   1  36 223.027 302.270   6
   1  -1 -36 174.240 261.616   5
   1   1 -36-243.407 315.246   5
  -1   1 -36 21.9980 266.953   5
  -1   1  38 107.307 255.699   6
  -1  -1 -38 408.931 312.824   5
  -1  -1  38 266.471 301.249   6
   1  -1 -38 232.444 315.910   5
   1   1  38 160.923 303.523   6
  -1   1 -38 260.299 300.615   5
   1  -1  38 39.1214 263.245   6
   1   1 -38 834.262 365.303   5
  -1   1 -40 271.327 380.359   5
  -1  -1 -40 362.836 311.044   5
   1  -1 -40-172.979 352.935   5
   1   1  40-141.550 252.011   6
   1   1 -40 425.009 349.751   5
  -1   1  40-127.168 245.815   6
  -1  -1  40 247.713 309.206   6
   1  -1  40-58.2540 286.723   6
  -1  -1  42 102.988 284.921   6
   1  -1 -42 411.156 324.088   5
   1   1 -42 722.838 346.822   5
  -1   1  42-9.71279 252.445   6
   1   1  42-122.217 236.942   6
   1  -1  42-106.746 302.141   6
   1   1  44-60.7190 234.335   6
  -1  -1  44 45.2148 253.634   6
  -1   1  44 2.01863 225.065   6
   1  -1  44 33.5630 221.877   6
   2   0  -2 99291.7 1306.62   1
   0   2  -2 96055.7 1269.09   1
   2   0  -2 101170. 1308.53   3
  -2   0   2 97087.1 1307.77   2
   0  -2   4 110275. 1569.36   2
  -2   0   4 111743. 1675.84   2
   0   2  -4 112313. 1539.32   1
   2   0  -4 112707. 1648.04   3
   2   0  -4 110329. 1630.14   1
   2   0   6 4058.06 296.573   2
   2   0  -6 3978.19 366.464   1
  -2   0   6 4419.99 391.859   2
   0  -2   6 3984.80 368.970   2
   2   0  -6 4315.08 367.540   3
   0   2  -6 4121.08 353.645   1
   2   0  -8 4812.91 469.516   3
  -2   0   8 5222.66 515.047   2
   0  -2   8 5351.49 507.200   2
   2   0   8 4884.59 420.464   2
   0   2  -8 4918.62 458.766   1
   2   0  -8 5024.12 484.092   1
   0   2 -10 116213. 2300.95   1
   2   0  10 118903. 2300.63   2
   0  -2  10 123061. 2581.04   2
   2   0 -10 128353. 2546.71   1
  -2   0  10 120779. 2690.93   2
   2   0 -10 128522. 2483.98   3
   2   0 -12 91605.8 2328.57   3
   0   2 -12 87472.8 2237.56   1
   0  -2  12 95318.9 2512.64   2
   2   0  12 100563. 2341.43   2
  -2   0  12 101069. 2632.88   2
   0  -2  14 11189.8 924.604   2
   2   0 -14 10079.9 805.102   3
   2   0  14 10337.4 802.136   2
  -2   0 -14 9779.55 688.166   3
   0   2 -14 10449.9 795.064   1
  -2   0  14 10856.0 929.819   2
   0   2 -16 15740.4 1060.05   3
   0   2 -16 17288.4 1058.45   1
  -2   0  16 16589.6 1213.33   2
   2   0 -16 15665.9 1098.49   3
  -2   0 -16 15141.1 893.156   3
   0  -2  16 16062.3 1191.04   2
   0  -2  18 26488.4 1609.90   2
  -2   0 -18 23024.8 1176.24   3
   2   0 -18 24842.0 1452.04   3
  -2   0  18 27739.0 1706.23   2
   0   2 -18 25178.2 1448.15   3
   0  -2  20 57519.3 2564.83   2
  -2   0  20 60594.5 2720.95   2
   0   2 -22 3727.66 375.282   5
   0   2  22 4989.07 499.147   6
  -2   0 -22 3954.24 424.370   5
   2   0  22 3920.13 436.774   6
   0  -2  22 4480.89 765.606   2
   2   0 -22 5316.16 465.629   5
   0  -2  22 4477.11 467.787   6
   0   2  24-489.871 321.703   6
   0  -2  24-418.661 250.941   6
   2   0 -24-757.688 313.124   5
  -2   0 -24 456.209 251.841   5
   0   2 -24 257.002 218.798   5
   2   0  24 326.235 242.376   6
   0  -2  26 5276.16 561.743   6
   0  -2 -26 4087.49 437.562   5
   2   0 -26 4600.06 474.332   5
   2   0  26 3645.41 451.727   6
  -2   0 -26 4372.02 464.125   5
   0   2  26 4195.71 502.152   6
   0   2 -26 4996.78 478.583   5
  -2   0  26 4251.24 497.190   6
  -2   0 -28 8929.93 681.544   5
   0   2 -28 8393.69 666.008   5
   2   0 -28 9647.97 695.786   5
   0  -2  28 8688.90 706.667   6
   2   0  28 9121.28 739.375   6
   0   2  28 8455.57 700.092   6
   0  -2 -28 8454.45 676.787   5
  -2   0  28 7877.36 691.309   6
   0   2 -30 1124.57 330.184   5
   0  -2  30 949.417 317.146   6
   0   2  30 1145.67 362.533   6
  -2   0 -30 1338.72 364.008   5
   2   0  30 753.569 307.356   6
   2   0 -30 858.911 316.872   5
   0  -2 -30 1146.57 325.052   5
  -2   0  30 748.157 300.230   6
   0   2 -32-245.029 306.672   5
  -2   0  32 267.353 287.502   6
   0  -2 -32 317.117 268.434   5
  -2   0 -32 6.66113 265.897   5
   0   2  32-594.384 327.208   6
   2   0  32 365.702 260.845   6
   0  -2  32-217.885 280.047   6
   2   0 -32-348.083 289.347   5
   2   0 -34 688.814 293.886   5
  -2   0  34 1270.46 367.599   6
   0   2 -34 1247.00 365.983   5
   2   0  34 1038.01 355.771   6
   0   2  34 2165.31 467.132   6
  -2   0 -34 760.563 343.795   5
   0  -2  34 1294.28 393.057   6
   0  -2 -34 1139.35 348.400   5
  -2   0 -36 606.403 346.160   5
   0   2  36 154.159 265.203   6
   2   0  36 686.530 387.295   6
   0  -2 -36 887.740 317.730   5
  -2   0  36 621.010 367.123   6
   2   0 -36 941.844 344.741   5
   0  -2  36 220.105 264.999   6
   0   2 -36 543.983 305.772   5
   0  -2  38 124.553 300.813   6
   0   2  38-75.2951 260.676   6
  -2   0 -38-315.756 318.770   5
   0   2 -38-105.212 273.420   5
  -2   0  38 153.857 289.973   6
   0  -2 -38 400.902 312.963   5
   2   0 -38 740.014 335.792   5
   2   0  38 147.995 284.919   6
   2   0 -40-554.051 327.983   5
   0  -2 -40-332.602 333.125   5
   0  -2  40 211.307 329.958   6
   2   0  40-59.9221 265.428   6
   0   2  40-9.69148 238.021   6
  -2   0  40 5.25536 245.923   6
   0   2 -40-29.3022 338.421   5
  -2   0  42-11.1935 237.709   6
   2   0 -42 268.336 297.112   5
   0  -2  42 10.3970 240.695   6
   0  -2 -42 461.701 347.189   5
   0   2  42-142.600 280.031   6
   2   0  42-28.4478 255.516   6
  -2   0  44 20.4497 225.233   6
   0   2  44 142.220 267.452   6
  -2   1   1 162401. 1424.84   2
  -2   1   3 743517. 4016.29   2
   2   1  -3 757491. 4154.33   1
  -1   2   5 50460.4 1170.35   2
  -1   2  -5 49618.9 1024.58   1
   2  -1  -5 50995.6 1153.20   3
   1   2  -5 51650.3 1192.54   1
  -2   1   5 47958.2 1191.16   2
   1  -2   5 49605.2 1048.78   2
  -1  -2   5 47177.9 1161.73   2
  -2  -1   5 49377.1 1274.53   2
  -2   1  -5 53093.4 800.691   1
   2   1  -5 48426.1 1188.82   1
   2  -1   5 46999.3 866.665   2
  -1  -2   7 167973. 2560.26   2
   2  -1  -7 172744. 2413.90   3
   2  -1   7 165545. 2112.66   2
  -2   1  -7 175873. 1692.78   1
   1   2  -7 169068. 2434.71   1
  -2  -1   7 175260. 2662.60   2
  -1   2  -7 165433. 2158.73   1
   1  -2   7 171698. 2327.66   2
  -2   1   7 170900. 2642.88   2
   2   1  -7 174499. 2567.70   1
  -1   2   7 168920. 2608.96   2
   1  -2   9 111434. 2193.43   2
   1   2  -9 110050. 2214.81   1
   2  -1  -9 113577. 2154.74   3
  -2  -1   9 115101. 2460.83   2
  -2   1  -9 116739. 1645.80   1
  -1   2   9 114603. 2382.35   2
   1   2 -11 73911.2 2033.29   1
  -2   1  11 72250.1 2125.50   2
  -2   1 -11 75601.4 1508.98   1
   2  -1  11 70619.1 1862.31   2
  -2  -1  11 78117.7 2242.00   2
   2   1 -11 70146.9 2026.29   3
   2   1 -11 71284.5 1972.78   1
  -1   2  11 75540.9 2177.02   2
   2  -1 -11 76968.0 2000.31   3
   1  -2  11 75212.9 2058.40   2
  -2  -1 -11 66666.3 1389.63   3
  -1  -2  11 70995.4 2115.76   2
  -1   2 -11 67722.8 1753.85   1
   1  -2  13 6612.87 652.752   2
   1   2 -13 6197.23 604.381   1
  -1   2  13 6520.07 693.787   2
   2   1 -13 7404.05 707.737   3
  -2  -1 -13 7523.67 508.285   3
   2  -1  13 7670.25 684.822   2
  -2   1  13 7508.24 750.931   2
   2   1 -13 7495.58 700.101   1
   2  -1 -13 6158.37 638.955   3
  -1   2 -13 7385.24 616.575   1
  -1  -2  13 7526.41 735.003   2
  -2  -1  13 6748.32 723.022   2
  -2  -1  15 21897.7 1386.50   2
   1  -2  15 22619.0 1287.54   2
   1   2 -15 21527.2 1185.32   1
   2  -1  15 21621.5 1228.00   2
  -2  -1 -15 20454.3 896.330   3
   2  -1 -15 20733.6 1167.67   3
  -1   2 -15 21668.4 1078.27   1
  -1  -2  15 21747.9 1344.43   2
  -2   1  15 22353.8 1368.44   2
   2   1 -15 19340.0 1203.41   3
   1   2 -15 21341.9 1225.85   3
  -2   1 -17 14005.7 979.533   3
  -2  -1  17 15510.7 1253.66   2
   1   2 -17 14709.6 1119.60   3
   2   1 -17 15634.0 1192.15   3
   2  -1  17 16523.9 1207.03   2
  -2   1  17 16765.9 1323.72   2
  -1  -2  17 16051.1 1252.27   2
  -1   2 -17 15654.5 1076.22   3
   1  -2  17 15106.4 1150.63   2
   1   2 -19 573.685 308.036   3
   2   1 -19 816.075 336.539   3
  -2   1  19 653.312 331.698   2
  -1   2 -19 830.392 323.978   3
   1  -2  19 715.324 345.715   2
  -2  -1  19 946.630 369.662   2
  -1  -2  19 1181.73 376.393   2
   1   2  21 51819.1 1467.30   6
   1  -2  21 50199.6 2405.83   2
   1  -2  21 45271.7 1353.07   6
   2   1  21 46883.5 1363.45   6
  -1  -2  21 52379.6 2538.83   2
   1   2 -21 48557.6 2246.81   3
   2   1 -21 51912.6 1343.71   5
   2  -1  21 47580.3 1359.41   6
   2   1 -21 50474.0 2287.15   3
   1   2 -21 46232.0 1224.08   5
  -2  -1  21 51539.1 2599.33   2
   2   1  23 1785.39 304.464   6
  -1   2 -23 1874.15 325.600   5
  -1  -2  23 2223.59 641.587   2
  -2  -1  23 1945.66 602.189   2
   2  -1 -23 2058.12 330.593   5
   1  -2  23 1939.88 307.268   6
   1   2  23 1666.16 364.008   6
   2  -1  23 1852.62 326.490   6
   1   2 -23 2440.81 335.474   5
  -2   1 -23 905.696 191.580   5
   2   1 -23 1813.34 312.669   5
  -1   2  23 2142.59 344.772   6
   2   1 -25 1624.22 269.486   5
   1  -2  25 2207.41 355.394   6
   1  -2 -25 1669.33 305.322   5
  -1  -2  25 1763.17 333.544   6
   2   1  25 2342.37 365.043   6
  -1   2  25 2345.93 370.038   6
   2  -1  25 1749.64 305.253   6
  -2   1 -25 2242.28 368.404   5
  -1   2 -25 1410.89 307.485   5
  -2   1  25 1425.78 320.305   6
  -2  -1 -25 1631.97 319.962   5
   2  -1 -25 2611.54 364.593   5
   1   2 -25 2819.55 358.178   5
   1   2  25 1643.37 303.295   6
   1  -2 -27 14957.1 837.821   5
   1  -2  27 13824.5 857.577   6
  -1  -2  27 14741.6 896.573   6
   2  -1  27 13638.9 861.487   6
  -2   1  27 13528.4 879.043   6
  -1   2  27 14939.6 916.763   6
   2  -1 -27 17415.9 925.754   5
  -1  -2 -27 15445.9 863.772   5
   1   2 -27 14742.2 853.923   5
  -2   1 -27 15450.5 844.911   5
  -2  -1  27 13748.5 872.102   6
   2   1 -27 15067.5 850.541   5
   2   1  27 14010.3 885.749   6
  -1   2 -27 13663.5 821.253   5
   1   2  27 13493.2 867.471   6
  -2  -1 -27 15617.0 874.884   5
  -2  -1 -29 1836.13 401.651   5
  -2   1 -29 1435.10 330.096   5
   2  -1  29 1391.41 368.173   6
  -1   2  29 2298.58 432.486   6
   2   1  29 1387.54 348.992   6
  -1   2 -29 1634.98 371.702   5
  -2  -1  29 1325.36 347.782   6
   2   1 -29 1683.29 365.974   5
   1  -2  29 1698.89 388.395   6
   2  -1 -29 2049.01 386.143   5
  -2   1  29 1252.60 360.637   6
   1   2  29 1358.83 363.728   6
   1   2 -29 1485.87 343.589   5
  -1  -2 -29 1628.16 359.382   5
   1  -2 -29 1143.93 305.638   5
  -1  -2  29 1614.40 366.304   6
   1   2 -31 4400.74 533.639   5
  -1   2 -31 4539.64 518.544   5
  -1  -2  31 3336.75 519.604   6
   1  -2 -31 5077.49 555.332   5
   2   1  31 4711.45 573.144   6
  -2   1  31 4524.05 573.839   6
  -2  -1  31 3808.91 584.629   6
  -1   2  31 3653.14 522.159   6
   2   1 -31 3586.37 497.639   5
   1   2  31 3920.37 534.650   6
  -2  -1 -31 4616.78 543.559   5
   2  -1  31 4601.79 552.590   6
  -2   1 -31 4722.43 562.631   5
   1  -2  31 3348.33 475.093   6
   2  -1 -31 4524.76 546.316   5
  -1  -2 -31 4521.91 546.368   5
   1   2  33-176.945 275.756   6
   2  -1 -33 92.0977 256.081   5
  -2  -1  33 346.919 292.353   6
  -1  -2 -33 109.941 255.410   5
   1  -2 -33 361.927 251.983   5
  -1   2  33 20.2531 261.297   6
   2   1 -33-87.2291 260.968   5
  -1  -2  33-91.4159 264.986   6
  -2   1 -33 15.1766 251.292   5
   1  -2  33 189.385 264.468   6
  -2  -1 -33-221.277 295.961   5
   2  -1  33-518.535 291.935   6
   2   1  33 52.0461 281.163   6
   1   2 -33 498.671 260.660   5
  -2   1  33 166.976 249.792   6
  -1   2 -33-413.473 317.558   5
  -2   1 -35 1082.18 405.083   5
  -2   1  35 1077.34 362.513   6
   2  -1 -35 1643.09 400.308   5
  -1  -2 -35 1904.40 462.207   5
  -2  -1 -35 417.236 360.961   5
  -1   2 -35 1114.43 359.494   5
   2  -1  35 845.022 303.014   6
   1  -2 -35 1582.40 412.290   5
   1   2  35 1173.10 344.708   6
  -1  -2  35 1270.52 386.313   6
  -2  -1  35 2130.03 462.701   6
   1   2 -35 1580.87 389.669   5
   1  -2  35 2079.22 456.526   6
  -1   2  35 1016.66 346.787   6
   2   1 -35 1629.71 386.978   5
   2   1  35 1300.41 370.430   6
  -2  -1 -37 214.875 299.044   5
  -1  -2 -37 98.9115 288.168   5
   1   2  37-182.278 287.151   6
  -2  -1  37 161.367 277.086   6
   2  -1  37 434.528 300.675   6
   2   1 -37 242.889 286.054   5
  -2   1 -37 785.390 366.284   5
   1  -2  37 127.686 290.373   6
   2   1  37 274.822 268.431   6
   2  -1 -37 455.685 317.222   5
   1  -2 -37-54.2546 269.050   5
  -1   2 -37 343.654 294.799   5
  -2   1  37-2.24034 251.426   6
  -1  -2  37 231.741 292.339   6
   1   2 -37 456.518 276.196   5
  -1   2  37-99.4468 249.062   6
   1  -2 -39-41.0182 317.822   5
  -2   1  39 83.9260 259.840   6
   1   2  39 177.001 272.946   6
  -1  -2  39-211.729 288.845   6
  -1   2  39 43.6370 253.429   6
   2   1 -39 927.443 379.851   5
  -2  -1  39 170.590 289.828   6
  -2   1 -39 543.599 336.903   5
   1   2 -39-650.205 366.029   5
  -1  -2 -39 576.829 392.791   5
   2  -1  39-23.6812 275.893   6
  -2  -1 -39-957.347 413.410   5
   1  -2  39-120.790 277.416   6
  -1   2 -39 279.130 338.257   5
   2   1  39-17.9433 253.262   6
   2  -1 -39 48.5530 266.066   5
   1  -2  41 155.826 290.490   6
   2   1 -41 521.923 326.870   5
  -1   2  41 293.137 269.318   6
   1   2  41 64.5972 296.967   6
  -2  -1  41 204.870 308.857   6
  -2   1  41 71.5234 286.271   6
   2   1  41 10.5789 265.272   6
   2  -1  41 52.0400 267.463   6
  -1  -2  41 157.762 342.558   6
   2  -1 -41 394.716 293.573   5
   1   2 -41 745.557 333.673   5
   1  -2 -41-82.2723 294.933   5
  -1  -2 -41 5.65988 300.296   5
   1  -2  43-194.513 265.292   6
   2   1  43-0.40254 249.941   6
   2  -1 -43-90.5679 255.185   5
  -1  -2  43-40.7671 273.412   6
   1   2  43-10.7210 239.136   6
  -1   2  43-99.0681 254.815   6
   1  -2 -43 119.554 239.545   5
  -2  -1  43-31.3728 242.025   6
  -2   1  43 12.4086 232.451   6
   2  -1  43 95.7609 266.102   6
   2   2   0 391543. 2667.08   1
   2   2   2 748599. 3155.05   1
   2   2  -2 758340. 4161.61   1
  -2  -2   4 131115. 1972.55   2
   2  -2   4 131198. 1395.16   2
   2   2  -4 132134. 1927.58   1
  -2   2   4 131121. 1889.27   2
   2   2  -6 87481.4 1739.00   1
  -2  -2   6 84017.6 1771.73   2
  -2   2  -6 81904.9 1330.41   1
   2  -2   6 83601.3 1381.92   2
  -2   2   6 84766.1 1767.78   2
   2  -2   8 346507. 3428.20   2
   2   2  -8 356173. 3967.60   1
  -2  -2   8 354426. 4032.49   2
  -2   2   8 361414. 4087.29   2
   2  -2  10 134879. 2498.95   2
   2   2 -10 141970. 2718.71   1
  -2   2  10 141819. 2905.92   2
  -2  -2  10 138957. 2796.44   2
  -2   2 -10 136660. 2093.21   1
  -2   2  12 38045.0 1609.08   2
   2   2 -12 36286.2 1485.77   1
  -2   2 -12 35956.1 1158.55   1
  -2  -2  12 36365.4 1572.81   2
   2  -2  12 36942.4 1414.16   2
   2   2 -14 38957.7 1655.24   3
  -2  -2  14 40768.5 1815.33   2
   2  -2  14 39564.7 1616.95   2
  -2   2  14 40247.1 1786.03   2
   2   2 -14 38859.2 1606.18   1
  -2   2 -14 38360.6 1312.36   1
   2  -2  16 266293. 4484.45   2
   2   2 -16 266366. 4631.58   1
   2   2 -16 263547. 4658.97   3
  -2  -2  16 269961. 5075.07   2
  -2   2  16 264790. 4967.65   2
  -2   2 -18 60880.1 2135.67   3
   2   2 -18 61342.9 2362.10   3
  -2  -2  18 63026.0 2598.25   2
   2  -2  18 62806.9 2365.54   2
   2   2 -20 45956.5 2151.19   3
  -2  -2  20 48340.8 2428.30   2
   2   2  20 45464.9 1335.46   6
   2  -2  20 48140.8 2201.92   2
   2   2  22 33683.2 1205.72   6
   2   2 -22 31336.3 1103.73   5
  -2   2 -22 29088.7 1000.50   5
   2  -2  22 30104.6 1146.42   6
  -2  -2  22 31032.0 2084.30   2
   2   2 -22 32238.9 2105.08   3
   2   2 -24 299.355 243.728   5
  -2  -2  24 855.876 416.473   2
  -2   2 -24 210.444 227.335   5
   2  -2  24 542.546 210.158   6
   2   2  24 390.224 209.330   6
  -2  -2  26 583.740 321.615   6
  -2   2 -26 467.613 338.498   5
   2   2  26 192.520 287.861   6
   2   2 -26 166.413 236.966   5
   2  -2  26 51.2319 237.632   6
   2  -2 -26 271.581 256.434   5
  -2  -2 -26 1129.20 361.138   5
  -2   2  26 283.261 274.827   6
  -2  -2  28 14359.3 899.205   6
   2   2 -28 14028.4 836.009   5
   2  -2  28 13464.4 872.543   6
  -2   2  28 13910.4 904.178   6
  -2  -2 -28 14780.7 872.115   5
  -2   2 -28 15107.2 876.484   5
   2  -2 -28 15643.3 883.384   5
   2   2  28 13257.0 884.637   6
   2  -2  30-499.807 321.417   6
   2   2 -30-106.231 252.565   5
   2   2  30-238.171 280.107   6
  -2  -2  30 14.6384 263.889   6
   2  -2 -30 72.9779 248.938   5
  -2   2  30 80.6510 265.254   6
  -2  -2 -30 115.747 261.723   5
  -2   2 -30-766.153 341.344   5
   2  -2  32-311.448 289.334   6
  -2   2 -32 37.0935 297.928   5
   2  -2 -32 124.570 254.207   5
   2   2  32 29.3587 249.942   6
  -2  -2  32 254.942 256.430   6
  -2   2  32 522.859 292.525   6
  -2  -2 -32-47.8158 269.276   5
   2   2 -32 409.131 271.319   5
   2  -2  34 1938.78 451.987   6
  -2  -2 -34 1496.10 433.309   5
  -2   2  34 1517.09 401.997   6
  -2  -2  34 1500.56 414.944   6
   2   2 -34 1417.74 389.361   5
  -2   2 -34 1845.46 443.677   5
   2  -2 -34 2247.28 435.068   5
   2   2  34 1300.26 389.684   6
   2   2  36 500.664 296.531   6
  -2   2  36 99.6426 239.377   6
   2  -2  36 365.677 280.585   6
  -2  -2  36 157.728 260.647   6
   2   2 -36 356.396 290.713   5
  -2  -2 -36-35.3414 281.420   5
  -2   2 -36 267.965 300.816   5
   2  -2 -36 215.483 272.916   5
   2   2 -38-411.302 337.659   5
   2   2  38-150.989 291.039   6
   2  -2  38 64.2457 255.476   6
  -2   2  38-35.1796 262.284   6
  -2   2 -38 11.8351 309.723   5
   2  -2 -38-377.594 307.612   5
  -2  -2 -38-88.6666 285.321   5
  -2  -2  38 210.217 293.292   6
   2   2  40 587.030 379.436   6
   2  -2 -40 2182.82 454.266   5
  -2   2  40 899.807 432.608   6
   2   2 -40 2251.40 433.911   5
   2  -2  40 1072.87 406.768   6
  -2  -2  40 554.873 445.576   6
  -2  -2 -40 2922.34 555.049   5
   2  -2 -42 207.949 277.065   5
   2  -2  42 12.8622 281.980   6
  -2  -2  42-52.3354 267.747   6
   2   2  42 0.86700 240.798   6
  -2   2  42 52.8635 254.352   6
  -2   2  44 42.9067 243.741   6
   2   2  44 22.2979 214.889   6
   3   0  -1 504775. 3140.91   3
   3   0  -1 501057. 3151.86   1
  -3   0   1 504869. 2914.55   2
  -3   0  -1 502695. 2007.41   2
   3   0  -3 54687.2 1184.57   3
   0   3  -3 53460.5 1150.76   1
   3   0  -3 52559.9 1164.97   1
  -3   0   3 53802.4 1140.93   2
  -3   0   5 287783. 3163.29   2
   3   0  -5 287919. 3072.26   1
   3   0  -5 296432. 3104.82   3
   0   3  -5 284882. 2918.68   1
   0   3  -7 419531. 3908.50   1
   0  -3   7 416866. 3928.57   2
  -3   0   7 421523. 4333.07   2
   3   0  -7 430955. 4220.36   1
   3   0  -9 35231.8 1294.51   1
  -3   0   9 32114.8 1298.68   2
   0   3  -9 31421.6 1132.87   1
   0  -3   9 31623.1 1225.79   2
   3   0  -9 31218.1 1233.09   3
   3   0 -11 21297.7 1086.55   3
  -3   0  11 20215.4 1145.88   2
   0   3 -11 20522.7 1005.03   1
   0  -3  11 20055.9 1095.69   2
   0   3 -13 210053. 3489.22   1
   3   0 -13 212206. 3739.20   3
   0  -3  13 215548. 3886.63   2
  -3   0  13 212168. 4047.64   2
   0  -3  15 9866.26 900.953   2
   3   0 -15 9168.96 855.820   3
  -3   0  15 10014.0 952.070   2
  -3   0 -15 9437.22 637.597   3
   0   3 -15 9301.97 790.226   1
   3   0 -17 17090.5 1159.59   3
  -3   0  17 18702.0 1352.59   2
  -3   0 -17 15600.4 851.651   3
   0  -3  17 18399.5 1292.50   2
   0   3 -17 18403.3 1143.37   1
   0   3 -19 179179. 4199.50   3
  -3   0  19 187782. 4728.71   2
   0  -3  19 184528. 4437.27   2
  -3   0  21 2607.91 626.773   2
   0  -3  21 1973.91 277.781   6
   0  -3  21 2478.55 561.102   2
   0   3 -21 2687.13 522.143   3
   3   0  21 2945.94 403.965   6
   3   0 -21 2835.51 349.032   5
   0   3 -21 2262.29 310.929   5
   0   3  21 3431.38 400.324   6
   3   0  23 679.785 251.662   6
   0  -3  23 604.802 226.060   6
   3   0 -23 1032.48 292.735   5
   0  -3  23 253.570 308.228   2
   0   3  23 737.234 268.522   6
   0   3 -23 663.606 270.877   5
  -3   0 -23 662.029 370.971   5
   0   3 -25 17699.3 920.271   5
   0  -3  25 17756.3 929.295   6
  -3   0 -25 18343.7 893.839   5
   3   0 -25 17164.9 891.407   5
   3   0  25 17846.3 939.580   6
   0   3  25 16709.3 924.493   6
   3   0 -27 603.538 247.389   5
   0  -3 -27 911.983 293.627   5
   0   3 -27 945.897 293.268   5
  -3   0  27 502.623 259.901   6
  -3   0 -27 94.7394 317.834   5
   3   0  27 979.189 289.257   6
   0  -3  27 627.291 242.999   6
   0   3  27 569.079 251.515   6
   3   0  29-186.766 253.896   6
   0   3 -29-41.0670 232.610   5
   0  -3 -29-338.717 290.586   5
  -3   0  29-291.814 267.762   6
   0   3  29-85.9397 249.367   6
  -3   0 -29-108.933 246.590   5
   3   0 -29-21.1999 246.718   5
   0  -3  29 471.267 313.486   6
   0   3 -31 5084.85 563.921   5
   3   0 -31 5088.43 584.669   5
   0  -3  31 4985.98 574.788   6
   0  -3 -31 4712.07 553.854   5
   3   0  31 4689.82 595.163   6
  -3   0  31 5239.38 599.820   6
   0   3  31 4671.06 576.180   6
  -3   0  33 106.583 246.795   6
  -3   0 -33-103.471 316.490   5
   3   0 -33 212.370 258.458   5
   0   3 -33 272.841 277.597   5
   3   0  33 385.902 257.205   6
   0  -3  33-366.556 285.459   6
   0  -3 -33 62.4617 264.100   5
   0   3  33 225.190 250.387   6
   3   0  35 429.584 285.740   6
   0  -3  35-511.846 356.395   6
   0   3  35-297.329 304.115   6
   0   3 -35 271.721 267.796   5
   3   0 -35-32.3274 244.498   5
  -3   0 -35-209.209 352.170   5
   0  -3 -35-295.897 296.136   5
   0  -3  37 253.562 343.579   6
   0  -3 -37 1114.89 351.650   5
  -3   0  37 666.894 324.751   6
   3   0  37 963.636 361.023   6
   0   3  37 1123.49 385.213   6
   3   0 -37 1159.45 366.251   5
  -3   0 -37 1351.82 433.474   5
   0   3 -37 719.403 290.036   5
   0   3 -39-151.769 289.561   5
   3   0  39-195.918 343.675   6
   3   0 -39 5.83439 284.019   5
   0   3  39-51.6907 256.618   6
   0  -3  39-26.5836 280.256   6
  -3   0  39 563.257 331.392   6
   0  -3 -39 358.735 348.801   5
  -3   0  41-25.0337 269.217   6
   3   0 -41-404.420 301.816   5
   0  -3  41 51.0184 271.727   6
   0  -3 -41-331.414 306.309   5
   3   0  41-106.498 290.731   6
   0   3  41-242.177 277.734   6
  -3   0  43 445.497 378.288   6
   0  -3 -43 1008.15 338.106   5
   3   0  43 290.155 342.824   6
   0  -3  43 1473.94 416.305   6
   3   0 -43 987.990 405.247   5
   0   3  43 123.319 303.729   6
  -3   1   0 203586. 1516.05   2
   3   1   0 207907. 1929.73   3
  -3  -1   2 62004.1 1175.83   2
   3   1  -2 55950.2 1171.55   3
   1   3  -2 60305.5 1220.04   1
   3   1   2 64980.6 870.660   1
   3   1  -2 54637.3 1180.31   1
  -3   1   2 53253.9 1058.23   2
   3   1  -4 439412. 3740.34   3
   3   1  -4 451144. 3712.56   1
  -3   1   4 453050. 3635.99   2
   1   3  -4 437574. 3595.27   1
   3   1  -6 15093.2 761.296   1
   1  -3   6 17139.2 712.026   2
   3  -1  -6 17584.3 783.497   3
   1   3  -6 16541.0 773.405   1
  -1  -3   6 14995.0 730.952   2
  -1   3  -6 14711.9 669.723   1
  -3  -1   6 15606.8 820.654   2
  -3   1   6 15067.1 775.271   2
   3   1  -6 14928.4 758.314   3
   3  -1   6 14548.0 482.998   2
  -3   1  -6 16382.5 455.767   1
   3  -1   8 35657.0 990.324   2
  -3   1  -8 32824.6 692.806   1
   3  -1  -8 36800.1 1265.66   3
   3   1  -8 36117.7 1322.55   1
  -1  -3   8 37234.6 1318.46   2
  -1   3  -8 35202.8 1138.11   1
   3   1  -8 38049.6 1338.15   3
  -3  -1   8 36125.5 1328.56   2
  -3   1   8 37732.9 1361.03   2
   1  -3   8 35151.2 1188.38   2
   1   3  -8 34800.6 1203.36   1
   1  -3  10 44920.8 1551.07   2
   3  -1 -10 47897.0 1572.59   3
  -3   1  10 55759.1 1847.38   2
  -1  -3  10 51381.8 1768.88   2
  -1   3 -10 53316.7 1491.44   1
   3   1 -10 57230.3 1780.06   3
  -3  -1  10 45882.3 1694.33   2
   3   1 -10 55093.2 1761.12   1
   1   3 -10 45180.3 1545.39   1
   3  -1  10 54246.3 1451.59   2
  -3  -1 -12 9848.00 523.794   3
   3   1 -12 12405.1 933.396   3
   3  -1 -12 8236.83 704.760   3
   3   1 -12 11929.8 913.453   1
   1   3 -12 7568.39 707.085   1
  -3   1  12 12203.2 958.962   2
  -1  -3  12 11665.8 901.481   2
   1  -3  12 8697.81 764.905   2
  -3  -1  12 8602.61 812.593   2
   3  -1  12 12176.4 792.117   2
  -1   3 -12 11357.6 767.204   1
   3   1 -14 13291.5 1026.47   3
  -1   3 -14 12822.6 879.641   1
  -1  -3  14 12484.8 1011.64   2
   3  -1 -14 16591.4 1053.63   3
  -3   1  14 14315.7 1086.07   2
  -3  -1 -14 11774.1 603.057   3
  -3  -1  14 17583.0 1233.73   2
   1  -3  14 17587.4 1124.22   2
   3  -1  14 13343.9 908.616   2
   3   1 -14 14124.8 1025.48   1
   1   3 -14 16420.6 1042.41   1
  -3   1  16 12179.4 1053.69   2
  -3  -1  16 11226.7 1018.94   2
  -1   3 -16 12212.1 854.363   1
   1   3 -16 10907.8 869.139   1
   3   1 -16 11761.3 965.767   3
  -1  -3  16 11605.8 1013.13   2
   1  -3  16 11399.3 960.299   2
  -1   3 -18 11814.5 932.866   1
   3   1 -18 12588.1 1105.46   3
   1   3 -18 14360.8 1135.36   1
  -3   1 -18 11699.8 911.830   3
  -1  -3  18 13166.6 1179.40   2
   1  -3  18 14998.4 1193.73   2
  -3  -1  18 15224.0 1316.05   2
  -3   1  18 13028.0 1198.10   2
   1   3 -18 12517.1 1082.25   3
   3   1 -20 8181.29 901.512   3
   1   3 -20 8995.69 958.941   3
  -1   3 -20 9555.54 968.996   3
  -1  -3  20 8278.87 989.131   2
   1   3  20 8803.81 585.094   6
   1  -3  20 9204.67 1023.98   2
  -3  -1  20 10029.8 1116.97   2
  -3   1  20 10035.2 1125.13   2
  -3  -1  22 1391.84 504.008   2
   1   3 -22 1691.01 267.467   5
   3   1  22 1678.91 288.878   6
   3  -1 -22 1144.27 201.277   5
  -1   3 -22 1217.26 242.760   5
   3   1 -22 1562.70 278.365   5
   1  -3  22 1090.38 258.971   6
  -3   1 -22 99.9323 286.516   5
  -1  -3  22 1292.86 394.741   2
   3  -1  22 1345.61 274.429   6
   1  -3  22 2072.01 574.531   2
   1   3  22 1026.25 228.429   6
   3  -1 -24 4427.50 462.162   5
  -1   3 -24 4734.95 468.827   5
  -3  -1  24 3909.08 860.092   2
  -1  -3  24 4522.38 497.956   6
  -3  -1 -24 4878.79 492.646   5
  -3   1 -24 4948.32 475.237   5
   1   3  24 4202.86 461.920   6
   3   1 -24 4013.44 425.494   5
   1   3 -24 3839.07 399.794   5
  -1  -3  24 3597.49 784.086   2
  -1   3  24 4127.50 475.792   6
   3   1  24 3578.07 419.066   6
   1  -3  24 5252.72 515.515   6
   3  -1  24 3952.36 442.534   6
  -3   1 -26 4702.11 533.932   5
   3   1  26 3454.16 456.127   6
   3  -1 -26 3413.43 411.591   5
  -1  -3  26 2919.99 434.573   6
   3   1 -26 2959.24 394.549   5
   3  -1  26 3043.67 429.024   6
  -1   3  26 3104.09 426.594   6
   1  -3  26 3388.69 457.355   6
  -1   3 -26 3007.88 397.487   5
  -3  -1 -26 3598.71 464.436   5
   1   3 -26 3320.88 450.072   5
   1   3  26 2978.68 459.693   6
  -3  -1  28 4020.35 520.392   6
  -1   3  28 4231.87 519.169   6
  -1  -3 -28 4823.51 516.637   5
   1   3 -28 4453.29 500.886   5
   3  -1  28 3136.10 414.909   6
   1  -3  28 4699.01 509.956   6
   3  -1 -28 4899.05 509.994   5
   1   3  28 3727.72 485.068   6
   3   1 -28 3833.55 466.066   5
  -1  -3  28 3857.97 499.802   6
   1  -3 -28 3663.36 408.028   5
   3   1  28 4782.20 540.106   6
  -3  -1 -28 4426.82 517.644   5
  -3   1 -28 3783.09 478.964   5
  -1   3 -28 3912.08 478.074   5
  -3   1  28 3340.59 467.145   6
   1   3 -30 540.278 272.603   5
  -1   3  30 401.975 300.699   6
   3   1  30 765.487 301.061   6
   3  -1 -30 37.0294 258.243   5
  -3   1 -30 454.149 330.816   5
   3   1 -30 606.079 294.390   5
  -3  -1  30 1302.56 349.751   6
  -1   3 -30 495.501 251.786   5
   1  -3  30 1226.48 371.477   6
  -1  -3 -30 1113.93 357.613   5
  -3  -1 -30 382.589 279.673   5
   3  -1  30 666.522 312.337   6
  -1  -3  30 230.249 272.139   6
  -3   1  30 716.373 323.284   6
   1   3  30 277.429 233.038   6
   1  -3 -30 1134.60 336.134   5
  -3  -1 -32 9.75866 273.402   5
  -1   3 -32-162.640 256.811   5
   3   1 -32 40.0829 262.100   5
   1  -3  32-4.35326 277.401   6
   1   3 -32-212.104 302.763   5
   3   1  32-162.528 291.664   6
  -3   1  32 112.204 247.732   6
  -1  -3  32-96.0535 281.074   6
  -1  -3 -32-109.666 282.108   5
  -3  -1  32 57.7106 273.966   6
  -3   1 -32 49.3689 275.906   5
   3  -1 -32-144.608 250.897   5
   1   3  32 751.854 303.774   6
   3  -1  32-97.0488 277.357   6
  -1   3  32-316.575 289.191   6
   1  -3 -32 101.536 265.074   5
   1   3  34 889.643 333.751   6
   3   1  34 1236.47 410.470   6
  -1   3  34 1408.20 392.532   6
   3   1 -34 1526.72 372.084   5
  -1  -3  34 517.635 299.576   6
   1  -3  34 1315.57 395.488   6
   1  -3 -34 1192.79 368.510   5
  -3   1 -34 1368.11 465.915   5
  -1  -3 -34 1730.63 422.062   5
  -3  -1  34 1376.00 396.608   6
  -3  -1 -34 1718.38 410.699   5
   3  -1 -34 1461.73 377.980   5
   3  -1  34 1460.66 411.795   6
  -3   1  34 919.151 339.175   6
   1   3 -34 1227.01 359.904   5
  -1   3 -34 1182.95 371.588   5
  -3   1 -36-187.941 370.423   5
   3  -1 -36-139.480 264.629   5
   1   3 -36 202.460 258.364   5
   3   1 -36 175.402 246.639   5
   3   1  36 68.2643 245.878   6
  -3  -1 -36 180.037 333.500   5
  -1   3 -36-324.849 298.714   5
  -3  -1  36 29.2294 257.341   6
  -1  -3  36-41.3834 258.941   6
   1  -3  36 176.421 267.574   6
   3  -1  36 98.9532 269.363   6
  -1   3  36 157.843 256.463   6
   1   3  36 209.764 309.843   6
   1  -3 -36-568.557 344.632   5
  -3   1  36-140.675 260.206   6
  -1  -3 -36-216.241 309.159   5
   3  -1 -38-608.662 344.738   5
  -3  -1  38 134.150 280.584   6
  -1   3  38-103.218 258.829   6
   1  -3 -38-470.668 351.359   5
  -1  -3  38-2.18798 263.241   6
   3   1  38-17.7404 254.071   6
  -3   1  38 219.707 251.772   6
  -3  -1 -38 492.856 290.279   5
  -1  -3 -38 19.4875 307.616   5
   3  -1  38 74.3630 253.399   6
   1   3  38 262.225 299.230   6
  -1   3 -38 190.235 305.177   5
   3   1 -38 242.614 278.840   5
   1   3 -38-234.885 320.948   5
   1  -3  38 5.70870 267.282   6
  -1   3  40 258.950 282.352   6
   3   1  40 90.8800 302.132   6
  -1  -3 -40-644.890 378.822   5
   1  -3 -40 67.7867 294.090   5
  -1  -3  40-224.210 314.312   6
   3  -1  40-319.423 354.373   6
   1   3 -40-429.365 328.933   5
  -3   1  40-24.3321 245.901   6
  -3  -1  40-477.950 360.842   6
   1   3  40-179.685 268.576   6
   1  -3  40-26.3222 311.889   6
   3   1 -40-81.1516 258.892   5
   3  -1 -40-104.777 295.884   5
   1  -3  42 203.572 329.590   6
   3   1  42-7.24235 274.675   6
  -3  -1  42-48.1416 247.547   6
   3  -1  42 2.90789 243.207   6
   1   3  42 255.213 311.082   6
   3  -1 -42 417.476 290.689   5
   1  -3 -42 57.5160 274.685   5
  -1  -3  42 327.965 316.887   6
   3   1 -42-21.6368 257.634   5
  -3   1  42-2.92592 233.476   6
  -1   3  42 18.0032 277.065   6
  -1  -3 -42-609.423 322.915   5
  -1   3  44-35.3607 243.213   6
   1   3  44-17.9125 233.800   6
  -3   1  44 98.8672 246.099   6
  -3  -1  44-0.83922 244.558   6
   3   2   1 309944. 2420.52   1
   2   3  -1 316146. 2867.98   1
  -3  -2   3 11641.9 580.462   2
   3   2   3 12615.6 404.009   1
   3   2   3 12902.5 336.944   3
   3   2  -3 11943.1 620.072   1
   2   3  -3 11917.8 598.318   1
  -3   2   3 13046.3 568.510   2
   3   2   5 9100.42 291.308   1
   3  -2   5 7455.73 331.493   2
  -3  -2   5 9318.82 588.916   2
   2   3  -5 9382.40 610.064   1
  -3   2   5 6657.85 494.135   2
  -2  -3   5 6799.25 539.537   2
   3   2  -5 6876.07 528.144   1
   3   2  -7 151766. 2631.55   1
  -2   3  -7 143343. 2124.89   1
  -3   2   7 145348. 2556.10   2
  -2  -3   7 146574. 2589.99   2
   3  -2   7 146979. 1901.37   2
   3  -2   9 142968. 2252.52   2
  -3  -2   9 126262. 2704.77   2
   3   2  -9 149267. 2810.13   1
  -3   2   9 152572. 2882.96   2
   2  -3   9 123720. 2294.25   2
  -2  -3   9 146421. 2910.51   2
  -2   3  -9 145352. 2300.59   1
   2   3  -9 127831. 2604.82   1
  -2  -3  11 43863.0 1703.81   2
  -3   2  11 43836.4 1691.52   2
   2   3 -11 37882.7 1511.62   1
   3   2 -11 42294.7 1621.49   3
  -3   2 -11 35077.0 1032.53   1
  -3  -2  11 38324.5 1596.79   2
   3  -2  11 43342.3 1385.90   2
   2  -3  11 37043.9 1390.47   2
   3   2 -11 42776.0 1613.55   1
  -2   3 -11 40017.1 1288.42   1
  -3  -2  13 10587.8 927.021   2
   3   2 -13 9888.59 853.438   3
   2  -3  13 11025.5 851.865   2
  -3   2 -13 10107.8 586.080   1
  -3   2  13 10126.9 911.578   2
   3   2 -13 10091.4 856.184   1
   3  -2  13 9795.60 757.046   2
  -2  -3  13 9775.14 887.736   2
  -2   3 -13 10477.0 719.973   1
   2   3 -13 10707.8 876.039   1
  -3  -2  15 20322.9 1384.82   2
   2   3 -15 19682.9 1222.89   1
   3   2 -15 25296.4 1414.75   1
  -2   3 -15 24659.7 1161.63   1
   3   2 -15 26001.1 1473.87   3
  -2  -3  15 25963.5 1539.57   2
  -3   2  15 26772.2 1550.41   2
   2  -3  15 20044.5 1215.87   2
   3  -2  15 25369.3 1287.25   2
  -3  -2  17 27872.8 1692.42   2
  -2  -3  17 29934.9 1752.81   2
  -3   2  17 29958.1 1727.79   2
   3  -2  17 28933.0 1517.50   2
   2   3 -17 26173.9 1572.17   3
   2  -3  17 26815.2 1495.02   2
   2   3 -17 26491.8 1512.37   1
   3   2 -17 29166.8 1639.24   3
  -2   3 -17 27206.0 1269.97   1
   2   3 -19 7254.64 861.674   3
  -3  -2  19 7460.54 927.218   2
   2  -3  19 7210.33 863.057   2
   3   2 -19 7077.20 846.821   3
  -2  -3  19 7170.98 917.496   2
   2  -3  21 1867.46 509.081   2
   2   3 -21 1667.42 468.359   3
   3  -2  21 2557.91 390.897   6
   3   2 -21 2026.57 305.330   5
   2   3  21 1406.21 231.591   6
  -3  -2  21 1596.10 489.543   2
   2  -3  21 1351.50 246.117   6
   2   3 -21 2582.82 374.041   5
   3   2  21 2131.54 379.783   6
  -2  -3  21 1710.55 517.109   2
   3   2 -21 2232.00 593.719   3
  -2  -3  23 16832.4 1580.36   2
   3  -2  23 17780.8 895.372   6
   2  -3  23 18060.7 893.218   6
   3   2  23 17810.8 889.230   6
   2   3 -23 18692.2 895.031   5
  -2   3 -23 17711.2 889.099   5
   2   3  23 17983.2 913.381   6
   2   3 -23 16297.9 1450.44   3
   3   2 -23 20709.6 887.010   5
  -3   2 -23 17817.7 892.818   5
   3   2 -23 15903.8 1430.65   3
  -3  -2  23 17362.4 1647.11   2
  -3   2 -25 7033.34 564.669   5
  -2  -3  25 6713.21 617.549   6
   3   2  25 5671.10 513.855   6
  -3  -2  25 6338.38 1081.55   2
  -2  -3  25 6219.09 1028.08   2
   3  -2  25 5652.29 530.094   6
  -2   3 -25 6485.22 549.103   5
   3  -2 -25 6717.97 539.791   5
  -2   3  25 6757.41 603.465   6
   2  -3  25 6949.34 597.180   6
   2   3  25 7056.20 619.442   6
   2   3 -25 6181.30 490.486   5
   3   2 -25 6618.34 558.298   5
  -3   2 -27 267.575 252.394   5
  -2   3  27 1131.71 314.647   6
   2   3  27 771.940 269.128   6
  -2  -3 -27 1063.44 264.433   5
  -2   3 -27 1662.91 369.270   5
   2  -3 -27 763.347 244.750   5
  -3   2  27 908.467 288.363   6
   3   2 -27 825.268 276.918   5
  -3  -2  27 1134.32 299.831   6
   3  -2  27 1460.55 369.611   6
  -3  -2 -27 764.426 251.902   5
   3  -2 -27 866.443 272.890   5
   2   3 -27 1019.22 316.942   5
  -2  -3  27 1233.27 359.403   6
   3   2  27 1205.22 338.093   6
   2  -3  27 1037.85 267.122   6
  -3   2  29 408.836 282.868   6
   2  -3  29 1199.63 350.326   6
  -3  -2  29 679.542 313.267   6
  -2   3 -29 1180.54 355.696   5
   2   3  29 523.732 296.897   6
   3   2 -29 566.389 271.172   5
   3  -2 -29 1178.12 325.085   5
   2   3 -29 1125.79 345.045   5
  -2  -3  29 571.698 245.905   6
  -2   3  29 645.224 291.956   6
  -3  -2 -29 243.570 283.729   5
  -3   2 -29 464.811 302.079   5
   3   2  29 782.702 296.871   6
  -2  -3 -29 696.556 257.791   5
   3  -2  29 479.046 262.563   6
   2  -3 -29 628.731 297.936   5
   3   2 -31 2754.20 447.399   5
   2   3 -31 2863.68 446.220   5
  -3  -2  31 2098.24 423.752   6
  -2   3  31 1653.91 370.643   6
   3  -2  31 2805.01 478.934   6
   2  -3 -31 2746.36 445.832   5
   2   3  31 2001.91 406.291   6
  -2   3 -31 3316.92 478.099   5
  -3   2 -31 419.415 435.497   5
  -2  -3 -31 2640.75 442.727   5
  -2  -3  31 1764.31 405.846   6
   3   2  31 2352.73 454.019   6
   3  -2 -31 2214.81 376.995   5
   2  -3  31 2118.24 423.558   6
  -3  -2 -31 3548.57 511.272   5
  -3   2  31 2549.54 455.572   6
   2  -3 -33 338.436 274.397   5
   2   3 -33-147.637 290.275   5
  -3  -2  33 258.039 292.257   6
   3  -2 -33 464.959 272.119   5
   2   3  33-110.439 262.882   6
  -2   3 -33 343.674 318.746   5
   2  -3  33-19.3120 294.687   6
  -2  -3  33 334.095 258.230   6
  -2   3  33 477.283 313.346   6
  -3   2 -33 168.012 269.283   5
  -3   2  33-197.402 249.648   6
   3   2 -33 150.613 250.637   5
   3   2  33 98.9353 251.839   6
  -3  -2 -33 376.960 332.578   5
   3  -2  33 422.883 316.237   6
  -2  -3 -33 451.956 314.996   5
   3  -2 -35 25.5160 244.577   5
  -2  -3 -35 34.8274 291.646   5
  -2  -3  35-373.855 294.755   6
  -3  -2  35 84.5445 246.351   6
   3  -2  35 198.394 313.522   6
  -2   3  35 15.2396 235.879   6
   2  -3  35-9.14124 290.082   6
  -3   2 -35-189.488 316.031   5
   2   3  35-362.902 289.944   6
  -2   3 -35-328.584 289.456   5
  -3   2  35-25.8590 255.183   6
   3   2  35 177.888 278.245   6
   3   2 -35-555.040 359.162   5
   2  -3 -35 398.631 293.559   5
  -3  -2 -35-62.1897 279.636   5
   2   3 -35-32.3350 294.648   5
  -2  -3 -37 170.726 302.724   5
   3   2  37 334.365 287.959   6
   2   3 -37 150.828 287.687   5
  -3   2  37 574.140 301.342   6
   3  -2  37 101.131 265.725   6
   3   2 -37 555.069 303.563   5
   2  -3 -37 193.604 244.719   5
   2   3  37-55.6293 242.981   6
  -3  -2  37 341.739 283.499   6
  -3  -2 -37 153.153 327.550   5
   3  -2 -37 417.591 294.356   5
  -2   3  37 305.943 275.280   6
   2  -3  37-6.42825 314.971   6
  -2   3 -37-67.3335 300.401   5
  -2  -3  37 469.016 345.802   6
   2  -3  39 29.1059 294.339   6
  -2  -3  39 191.593 300.696   6
  -3   2  39 330.822 272.421   6
  -3  -2  39 69.0395 256.959   6
   2   3  39 145.106 261.933   6
   3  -2  39 245.337 330.601   6
   3  -2 -39 187.895 263.375   5
   3   2  39 160.638 252.952   6
  -3  -2 -39-692.430 422.550   5
   2   3 -39 274.656 269.691   5
  -2   3  39 369.932 311.231   6
   2  -3 -39 380.297 328.927   5
  -2  -3 -39 580.532 379.533   5
   3   2 -39 280.322 301.587   5
   2   3  41-15.7749 279.340   6
  -2  -3  41-12.4852 294.308   6
   3  -2 -41 46.6265 256.780   5
  -2   3  41 108.202 247.542   6
  -2  -3 -41 109.577 284.838   5
   3   2 -41-180.274 284.307   5
   2  -3  41 22.4287 268.339   6
   3  -2  41-28.8984 259.809   6
   2  -3 -41 87.9942 265.416   5
  -3  -2  41 192.684 315.714   6
  -3   2  41 143.839 254.053   6
   3   2  41 78.8721 249.476   6
   2   3 -41 468.853 318.977   5
  -2   3  43-19.1993 233.103   6
   2  -3 -43 78.6430 247.739   5
  -3   2  43 43.0683 240.609   6
   2   3  43 83.3023 239.484   6
   3   2  43-96.6986 252.772   6
   3  -2 -43 79.8351 279.183   5
  -3  -2  43 40.0426 243.771   6
  -2  -3  43 104.423 272.385   6
   3   3   0 147668. 1991.02   1
   3   3   2 176150. 2002.98   1
   3   3  -2 182765. 2365.57   1
   3   3   4 4123.31 292.167   1
   3   3  -4 3863.17 393.377   1
  -3  -3   4 3748.41 401.475   2
   3   3  -6 479476. 4598.82   1
   3  -3   6 472669. 3226.76   2
  -3  -3   6 480778. 4546.57   2
   3   3  -8 364795. 4354.98   1
  -3   3  -8 349133. 3332.70   1
   3  -3   8 355629. 3350.12   2
  -3   3   8 355118. 4335.32   2
  -3  -3   8 357780. 4394.63   2
  -3   3  10 12301.4 910.187   2
  -3   3 -10 10886.4 675.406   1
   3   3 -10 12101.1 898.143   1
  -3  -3  10 11402.6 905.582   2
   3  -3  10 11869.4 739.523   2
  -3   3 -12 3629.91 385.064   1
   3   3 -12 4157.43 539.761   1
   3  -3  12 3723.23 450.229   2
  -3  -3  12 3575.18 541.518   2
  -3   3  12 4070.05 559.415   2
   3   3 -14 26085.2 1467.61   3
   3  -3  14 27185.7 1299.60   2
  -3  -3  14 26525.4 1508.05   2
   3   3 -14 27051.3 1454.52   1
  -3   3 -14 25482.7 1088.66   1
   3  -3  16 46907.0 1828.21   2
  -3  -3  16 47492.1 2134.89   2
   3   3 -16 45835.6 2028.24   3
   3   3 -16 45572.7 1967.51   1
  -3   3 -16 41358.6 1426.77   1
   3  -3  18 79122.6 2584.41   2
   3   3 -18 74697.1 2693.48   3
   3   3 -18 78999.9 2785.05   1
  -3  -3  18 77984.8 2957.76   2
  -3  -3  20 13007.3 1278.43   2
   3   3 -20 12457.4 660.293   5
   3   3  20 13053.2 681.806   6
   3  -3  20 12814.7 1086.18   2
   3   3 -20 13954.6 1296.25   3
   3   3 -22 5982.22 468.726   5
   3   3 -22 6393.13 903.252   3
   3   3  22 5437.36 495.157   6
   3  -3  22 5518.42 470.955   6
  -3  -3  22 5852.96 909.187   2
  -3   3 -22 5025.97 423.935   5
  -3   3 -24 40903.4 1272.39   5
  -3  -3  24 42134.1 2703.36   2
   3   3 -24 46498.5 1404.94   5
   3  -3  24 46170.0 1449.41   6
   3   3  24 44533.5 1503.67   6
   3   3 -26 3968.94 461.193   5
   3  -3 -26 4583.53 469.611   5
   3  -3  26 3833.23 462.150   6
  -3   3 -26 4470.10 464.270   5
  -3   3  26 3678.98 469.736   6
  -3  -3  26 4531.87 958.511   2
   3   3  26 3325.24 444.984   6
  -3  -3  28 1593.51 353.136   6
   3   3 -28 1331.17 284.583   5
   3  -3  28 1227.40 336.413   6
  -3   3  28 1455.01 356.518   6
  -3   3 -28 950.135 364.285   5
  -3  -3 -28 1566.78 335.814   5
   3   3  28 1097.44 307.791   6
   3  -3 -28 1599.51 330.306   5
   3   3  30 1865.46 399.872   6
  -3   3  30 2379.42 454.321   6
   3  -3 -30 2466.35 424.787   5
   3   3 -30 2312.22 420.906   5
  -3  -3 -30 2943.88 484.342   5
  -3   3 -30 1348.81 466.373   5
   3  -3  30 2684.13 444.259   6
  -3  -3  30 2820.98 477.131   6
   3  -3  32 2887.57 516.197   6
   3   3  32 2858.95 469.889   6
   3  -3 -32 3482.55 515.111   5
   3   3 -32 2604.91 454.352   5
  -3   3  32 2578.07 458.316   6
  -3  -3 -32 3251.24 520.450   5
  -3  -3  32 2595.58 476.412   6
   3  -3  34 335.331 286.825   6
   3  -3 -34 314.940 303.559   5
  -3  -3 -34 190.257 342.765   5
   3   3  34 3.47765 271.970   6
   3   3 -34 94.9240 285.362   5
  -3   3  34 827.731 365.246   6
  -3   3 -34 633.885 335.311   5
  -3  -3  34-9.08378 259.643   6
   3  -3  36 168.605 299.361   6
  -3  -3  36-262.341 297.419   6
  -3  -3 -36 121.136 292.184   5
   3  -3 -36 599.686 286.684   5
   3   3  36-56.6836 253.511   6
  -3   3  36-671.963 337.552   6
   3   3 -36 16.5524 247.364   5
   3  -3 -38 1288.31 377.396   5
   3  -3  38 232.900 334.577   6
  -3  -3  38 404.769 352.645   6
  -3  -3 -38 1057.22 433.602   5
  -3   3  38 879.726 314.515   6
   3   3  38 301.480 249.933   6
   3   3 -38 947.060 323.077   5
  -3  -3  40-30.2926 256.677   6
  -3   3  40 182.274 375.336   6
   3  -3 -40-64.9765 271.413   5
   3   3 -40-16.4218 287.684   5
   3   3  40 292.271 283.973   6
   3  -3  40-9.63535 262.232   6
   3   3  42-75.2539 266.823   6
  -3  -3  42 159.095 318.128   6
   3  -3  42 139.106 248.073   6
   3  -3 -42-194.205 291.140   5
  -3   3  42 9.71469 238.763   6
  -3   3  44 19.3637 203.127   6
  -4   0   0 999999. 4087.65   2
   4   0   0 980324. 4825.51   1
  -4   0   2 613912. 4005.42   2
   4   0  -2 610363. 4246.72   1
   4   0  -2 609784. 4163.43   3
  -4   0  -2 600159. 2263.52   2
   4   0  -4 59469.9 1467.64   1
  -4   0   4 59806.5 1400.64   2
   4   0  -4 60544.2 1481.86   3
   0   4  -4 60479.6 1448.70   1
   4   0  -6 607095. 5087.59   1
   4   0  -6 615605. 5063.13   3
  -4   0   6 602746. 5125.95   2
  -4   0   8 16604.8 990.803   2
   4   0  -8 16901.6 963.647   1
   0  -4   8 16379.5 890.260   2
   4   0  -8 16520.3 941.812   3
   0   4  -8 16407.0 862.320   1
   4   0 -10 497952. 5542.35   1
   0   4 -10 490883. 5037.07   1
   0  -4  10 488669. 5220.79   2
  -4   0  10 508126. 5685.81   2
   4   0 -10 499224. 5423.98   3
   0  -4  12 10019.8 868.988   2
  -4   0  12 10520.3 897.923   2
   0   4 -12 9695.84 773.230   1
   4   0 -12 9987.44 825.339   3
   0   4 -14 1604.86 405.756   1
   0  -4  14 1710.82 437.303   2
  -4   0  14 1827.72 466.708   2
   4   0 -14 1333.67 401.128   3
   4   0 -16 14152.7 1113.06   3
  -4   0  16 15175.1 1231.69   2
   0  -4  16 14650.8 1143.07   2
   0   4 -16 14504.2 1054.65   1
  -4   0 -16 11076.5 679.385   3
  -4   0  18 63015.7 2659.61   2
   0   4 -18 62992.7 2335.59   1
   0  -4  18 64816.4 2592.70   2
   4   0 -20 12181.9 644.045   5
   0  -4  20 11093.1 1114.23   2
   0   4  20 11099.8 663.644   6
  -4   0  20 12244.2 1271.68   2
   0   4 -20 11538.0 1097.15   3
   4   0  20 12759.0 710.548   6
  -4   0  22 1903.15 562.607   2
   0  -4  22 1134.50 225.087   6
  -4   0 -22 747.806 214.242   5
   4   0  22 1542.99 256.114   6
   0  -4  22 1145.01 417.015   2
   0   4 -22 796.699 211.864   5
   4   0 -22 1671.16 250.550   5
   0   4  22 1902.25 310.724   6
   0   4  24 30080.9 1198.00   6
   0  -4  24 28726.8 1146.25   6
   4   0  24 32000.3 1219.85   6
   0   4 -24 31409.6 1148.85   5
  -4   0 -24 28632.5 1054.86   5
   0  -4  24 28591.8 2099.67   2
   4   0 -24 33066.3 1149.67   5
   0   4 -26-14.2484 203.443   5
   4   0 -26-299.347 277.391   5
   4   0  26 133.477 228.297   6
   0  -4  26-128.220 273.995   6
  -4   0 -26-518.377 307.415   5
   0   4  26-322.052 281.090   6
   4   0  28 17445.0 1009.46   6
  -4   0  28 16322.3 1025.00   6
   0  -4 -28 16889.0 959.059   5
   0   4  28 15958.3 992.817   6
   0   4 -28 14956.3 876.524   5
   0  -4  28 17538.6 1007.01   6
  -4   0 -28 17353.7 991.714   5
   4   0 -28 18637.5 977.727   5
   0   4  30 4422.41 560.397   6
  -4   0 -30 2157.77 563.435   5
   0  -4 -30 4623.17 521.046   5
   4   0  30 4276.39 568.047   6
   0   4 -30 4525.69 528.628   5
   4   0 -30 3614.85 455.823   5
  -4   0  30 4455.87 560.406   6
   0  -4  30 4754.85 566.875   6
   0   4 -32 2931.96 473.047   5
  -4   0  32 2118.83 444.628   6
   0  -4 -32 2947.76 485.304   5
   4   0 -32 2629.43 440.194   5
   0   4  32 2669.18 481.964   6
   0  -4  32 2536.48 455.797   6
   4   0  32 2166.05 459.153   6
   4   0  34 1806.37 438.390   6
  -4   0 -34 1500.26 484.080   5
   0   4  34 1214.74 383.802   6
  -4   0  34 895.009 366.358   6
   0   4 -34 1325.06 387.791   5
   0  -4 -34 1658.40 420.491   5
   4   0 -34 1421.72 388.969   5
   0  -4  34 1422.33 387.273   6
   0  -4 -36-165.850 329.281   5
   0   4 -36-613.235 298.381   5
   0   4  36-151.218 268.266   6
   4   0 -36-43.2347 251.315   5
   4   0  36 250.826 248.372   6
  -4   0  36 64.9848 253.734   6
   0  -4  36 4.64668 276.481   6
   0   4  38 852.247 362.794   6
   4   0 -38 1050.64 333.649   5
   4   0  38 1105.98 382.063   6
  -4   0  38 783.187 332.893   6
   0   4 -38 1818.17 499.981   5
   0  -4  38 400.051 385.197   6
   0  -4 -38 545.673 349.763   5
   4   0 -40 788.492 330.426   5
   4   0  40 175.075 252.196   6
   0   4  40 835.826 381.657   6
  -4   0  40 176.194 310.713   6
   0  -4  40 374.814 366.604   6
   0  -4 -40 1123.65 374.980   5
   0  -4  42-3.53219 242.118   6
   0  -4 -42 344.662 334.844   5
  -4   0  42 37.4527 255.563   6
   0   4  42-208.119 226.036   6
   4   0 -42 58.8824 269.424   5
   4   0  42 45.2404 257.414   6
  -4   0  44 96.0098 226.542   6
   0   4  44 128.538 238.118   6
   4   1  -1 117446. 1794.95   3
  -4   1   1 115034. 1517.15   2
  -4  -1   1 113885. 1641.00   2
  -4   1  -1 115344. 1082.90   2
   4   1   1 116053. 1525.93   1
   4   1  -1 114753. 1785.82   1
  -4  -1   3 10617.9 626.254   2
   4   1  -3 10373.7 623.402   3
   4   1   3 11066.0 398.176   1
   4   1  -3 10139.0 620.856   1
  -4   1   3 10437.2 601.964   2
   1   4  -3 9887.99 619.882   1
  -1   4  -5 81463.8 1684.61   1
   4   1  -5 89478.5 1864.83   1
   1   4  -5 77038.3 1715.75   1
  -4  -1   5 75480.7 1747.13   2
  -4   1   5 88446.3 1817.24   2
   4   1  -5 89801.8 1889.13   3
   4  -1  -7 149008. 2563.66   3
   4   1  -7 152540. 2712.63   3
  -4  -1   7 146254. 2652.63   2
  -1  -4   7 144650. 2570.64   2
   1  -4   7 148046. 2378.45   2
  -1   4  -7 152954. 2452.60   1
   4   1  -7 152491. 2693.95   1
   1   4  -7 146026. 2588.72   1
  -4   1   7 144506. 2686.68   2
   4   1  -9 492846. 5204.56   3
  -1  -4   9 484167. 5084.72   2
  -4  -1   9 445756. 5103.78   2
  -4   1   9 494013. 5342.95   2
  -1   4  -9 475640. 4648.32   1
   4  -1  -9 439014. 4767.24   3
   4   1  -9 495711. 5169.56   1
   4   1 -11 280631. 4262.07   3
   4  -1 -11 292826. 4224.64   3
  -4  -1  11 294788. 4506.09   2
   4   1 -11 270888. 4196.36   1
   1   4 -11 280142. 4081.99   1
  -1  -4  11 268647. 4222.06   2
  -4   1  11 275978. 4321.70   2
   1  -4  11 291470. 4097.66   2
  -1   4 -11 267530. 3742.86   1
  -4  -1 -13 10994.9 490.013   3
   4   1 -13 15292.9 1068.88   3
   4   1 -13 17004.2 1131.78   1
  -1  -4  13 16267.9 1134.21   2
  -4  -1  13 14646.5 1087.41   2
   1  -4  13 13608.7 957.071   2
   1   4 -13 13533.0 946.739   1
  -1   4 -13 15731.6 950.375   1
  -4   1  13 15980.8 1130.79   2
   4  -1 -13 13460.6 966.860   3
   1   4 -15 42471.4 1802.22   1
  -4   1  15 53099.7 2204.67   2
   4   1 -15 54636.5 2083.26   3
  -4  -1  15 43506.4 2017.11   2
  -1  -4  15 54398.7 2183.00   2
   1  -4  15 42064.8 1836.04   2
  -1   4 -15 53646.9 1890.30   1
   4   1 -17 6956.73 836.452   3
  -4   1  17 7531.80 884.110   2
   1  -4  17 6276.60 816.959   2
  -1   4 -17 7113.46 759.092   1
  -1  -4  17 7168.93 856.788   2
  -4  -1  17 6414.93 856.257   2
   1   4 -17 6758.51 802.430   1
  -4   1  19 27597.7 1836.61   2
   1  -4  19 21892.8 1518.97   2
   4   1 -19 25311.1 1612.19   3
   1   4 -19 19770.5 1394.89   3
  -1  -4  19 27093.4 1729.85   2
  -4  -1  19 20627.6 1589.79   2
   1   4 -19 21486.0 1427.35   1
  -4   1  21 3972.84 757.294   2
   4   1 -21 4327.55 454.413   5
   1  -4  21 3366.68 648.055   2
  -4  -1  21 3664.67 736.468   2
   4   1  21 3826.25 425.691   6
  -1   4 -21 3646.87 648.268   3
   1   4  21 4252.84 452.611   6
  -1  -4  21 3529.71 675.985   2
   1   4 -21 3990.24 404.946   5
   4  -1 -21 3743.51 393.985   5
   1  -4  21 3160.49 350.409   6
   4  -1  21 4041.62 438.315   6
   1   4 -21 4200.35 741.863   3
   4  -1 -23 8972.60 591.706   5
  -4  -1  23 7620.51 1105.25   2
  -4   1 -23 7497.76 544.363   5
  -1   4 -23 8893.47 642.564   5
   1   4 -23 7305.77 535.406   5
   4   1  23 7398.22 632.171   6
   4  -1  23 9436.23 685.011   6
  -1  -4  23 9390.99 1162.31   2
   1  -4  23 8013.77 1049.36   2
   1  -4  23 8322.96 617.907   6
  -1   4  23 8140.24 633.765   6
   4   1 -23 9663.33 620.917   5
   1   4  23 9026.12 654.232   6
   1  -4  25 74.4291 232.146   6
   4   1  25 70.9567 231.658   6
   4  -1 -25-219.525 249.282   5
  -4  -1 -25-386.767 322.086   5
   4  -1  25-63.5793 288.570   6
  -1  -4  25-541.545 334.109   6
  -4   1 -25 396.804 225.395   5
   4   1 -25 235.407 217.260   5
   1   4 -25-55.0775 221.756   5
  -1  -4  25 216.809 380.947   2
  -1   4  25 70.1617 236.394   6
  -1   4 -25-696.375 306.244   5
   1   4  25 175.948 221.083   6
   1   4 -27-365.870 261.295   5
   4  -1 -27-198.909 245.289   5
   1  -4  27 37.6227 242.700   6
   4   1 -27-233.415 239.164   5
  -1   4  27 68.2294 254.963   6
  -4   1 -27-208.239 305.856   5
   4  -1  27 13.0083 224.013   6
   4   1  27 299.296 264.569   6
  -4  -1 -27 297.294 255.957   5
  -1   4 -27 136.266 231.364   5
   1   4  27-140.058 246.823   6
  -1  -4  27 70.8862 259.616   6
  -4   1 -29 230.648 283.812   5
   1  -4 -29 497.520 259.006   5
  -4  -1  29 255.153 249.858   6
   4   1 -29 346.070 225.775   5
  -1  -4 -29 707.176 328.443   5
  -1  -4  29 732.492 347.430   6
  -4   1  29 578.649 359.571   6
  -4  -1 -29 95.5183 250.406   5
   1   4  29 309.680 286.203   6
   4  -1 -29 835.332 295.110   5
   4  -1  29 294.469 254.702   6
  -1   4  29 588.584 326.093   6
   1   4 -29 379.620 257.278   5
   1  -4  29 440.905 292.197   6
   4   1  29 174.581 258.393   6
  -1   4 -29 72.1107 250.189   5
  -4   1 -31 96.2682 266.353   5
   4  -1  31 323.044 264.751   6
   4  -1 -31-103.797 265.888   5
   1  -4 -31 335.900 268.472   5
  -1   4 -31 178.143 265.327   5
   1  -4  31 428.617 262.535   6
  -4  -1  31 125.262 267.141   6
   4   1 -31-357.238 296.844   5
  -4   1  31 929.003 337.132   6
  -4  -1 -31 112.060 274.506   5
   1   4  31 15.2569 245.931   6
   4   1  31 283.905 273.763   6
  -1  -4  31 364.169 298.305   6
  -1  -4 -31-293.146 309.132   5
   1   4 -31 206.055 246.428   5
  -1   4  31-206.419 286.485   6
   1  -4 -33-264.883 331.325   5
   4   1  33 271.506 278.085   6
   4  -1  33 19.7365 271.965   6
  -4   1  33 279.812 267.597   6
  -4   1 -33 20.4820 300.874   5
   1   4  33-145.077 237.908   6
   1   4 -33-473.137 329.790   5
   4   1 -33 107.671 235.659   5
   4  -1 -33 227.913 272.362   5
  -1  -4 -33 186.355 301.214   5
  -4  -1  33 453.994 287.523   6
  -1   4  33 194.232 273.530   6
  -1   4 -33-269.658 303.373   5
  -4  -1 -33-52.3478 309.978   5
   1  -4  33 68.7989 261.964   6
  -1  -4  33-15.1031 303.591   6
   1  -4  35 712.947 392.787   6
  -4  -1 -35 10.2634 300.666   5
   4  -1  35 422.309 288.548   6
  -1  -4 -35 886.734 359.166   5
  -1  -4  35 413.449 275.414   6
   1  -4 -35 182.729 274.916   5
   4   1  35 1037.83 362.999   6
   4   1 -35 441.402 268.937   5
   1   4  35 683.498 317.327   6
   4  -1 -35 679.695 354.560   5
  -4   1  35-40.9691 242.773   6
   1   4 -35 1031.94 397.729   5
  -4  -1  35 174.328 268.307   6
  -1   4 -35 601.977 335.591   5
  -1   4  35 37.4404 231.335   6
  -1   4 -37-159.139 329.363   5
   1  -4  37-8.61027 277.355   6
   4  -1 -37 202.509 240.213   5
  -4  -1  37 107.780 242.566   6
   4  -1  37-127.532 255.636   6
  -1   4  37 246.733 283.189   6
   1  -4 -37-387.302 314.871   5
  -1  -4 -37-60.6393 293.075   5
   1   4 -37 137.196 277.709   5
  -4   1  37-141.034 273.551   6
   4   1 -37-357.549 309.698   5
   1   4  37-55.6462 267.527   6
  -1  -4  37-136.444 332.007   6
   4   1  37 210.689 278.223   6
  -1   4  39-28.3421 247.878   6
   4   1  39 5.82380 248.538   6
  -4   1  39 32.3464 277.775   6
   4  -1  39 158.567 304.801   6
  -1  -4 -39 54.2844 288.929   5
  -4  -1  39 47.7773 264.298   6
   1   4  39-79.4367 274.310   6
   4  -1 -39 44.6148 252.645   5
  -1  -4  39 71.6065 291.846   6
   1  -4 -39-350.559 332.415   5
  -1   4 -39-518.117 361.270   5
   1   4 -39 497.751 300.696   5
   1  -4  39 472.135 537.024   6
   4   1 -39 337.880 289.899   5
   4  -1  41-361.803 367.812   6
  -1   4  41-60.0287 257.987   6
   1  -4 -41-87.4156 262.346   5
  -4  -1  41-119.528 286.097   6
   4   1  41-24.3419 276.617   6
   1   4  41-180.269 280.786   6
   4   1 -41 240.727 260.542   5
   4  -1 -41-21.5306 245.752   5
  -1  -4 -41 212.822 279.581   5
  -1  -4  41-31.9756 280.807   6
  -4   1  41-146.371 262.152   6
   1  -4  41 8.53482 271.243   6
  -1   4  43-97.0683 245.952   6
   1  -4  43-9.21479 222.672   6
   1  -4  43 307.975 247.645   4
  -1  -4  43 234.795 284.962   6
   1   4  43-19.6980 225.229   6
  -4  -1  43 4.50123 280.974   6
  -4   1  43-55.9122 238.846   6
   1  -4 -43 23.1496 238.928   5
   4  -1 -43-20.4770 241.883   5
   4   2   0 34370.4 936.198   3
   4   2   0 33420.7 922.328   1
   2   4   0 34797.3 1001.95   1
   2   4  -2 44028.1 1208.07   1
   4   2   2 44700.2 888.260   3
  -4  -2   2 41091.7 1116.72   2
   4   2  -2 41818.6 1145.13   1
   4   2  -2 42123.5 1164.38   3
   4   2   2 40788.1 900.253   1
  -4   2   2 41654.1 1007.29   2
  -4   2   4 105554. 1905.45   2
   2   4  -4 100551. 2006.70   1
   4   2   4 97549.9 1223.94   1
   4   2  -4 105876. 2042.00   1
  -4  -2   4 101475. 1927.31   2
  -4   2   6 186850. 2847.99   2
   2   4  -6 188300. 2899.77   1
   4   2  -6 193563. 2994.13   1
  -4  -2   6 182207. 2902.21   2
  -2  -4   6 187021. 2887.96   2
  -4   2  -8 84626.3 1360.38   1
   4  -2   8 81509.8 1348.65   2
   2  -4   8 86201.9 1808.76   2
   4   2  -8 86618.6 2140.23   1
  -2  -4   8 79616.1 2061.98   2
  -4   2   8 80179.2 2065.83   2
  -4  -2   8 88824.0 2183.74   2
  -2   4  -8 83420.6 1808.22   1
   2   4  -8 84874.0 2087.67   1
   4   2  -8 83793.3 2160.13   3
  -4  -2  10 5673.14 670.757   2
  -4   2 -10 4776.50 389.355   1
   2   4 -10 4757.71 582.932   1
   4   2 -10 5821.34 653.081   1
  -2   4 -10 5746.23 553.606   1
  -2  -4  10 5797.92 696.003   2
  -4   2  10 5460.19 657.658   2
   4   2 -10 5901.53 691.278   3
   2  -4  10 5491.80 592.079   2
   4  -2  10 5501.18 473.559   2
  -4  -2  12 79430.7 2465.28   2
   4   2 -12 68358.3 2208.36   3
   2  -4  12 75400.7 2080.57   2
  -2  -4  12 67672.5 2246.80   2
  -2   4 -12 66067.7 1826.34   1
   2   4 -12 75787.3 2284.32   1
   4  -2  12 66736.7 1686.83   2
  -4   2  12 67881.1 2243.80   2
  -4   2 -12 63012.6 1337.99   1
   4   2 -12 69308.4 2211.83   1
   4   2 -14 7385.78 752.483   1
   4  -2  14 7559.62 657.174   2
  -2  -4  14 8041.69 828.098   2
  -4  -2  14 7719.35 844.408   2
  -2   4 -14 8114.22 693.663   1
   4   2 -14 7765.00 781.424   3
   2   4 -14 7508.42 749.813   1
  -4   2  14 7529.72 819.882   2
   2  -4  14 8288.83 751.808   2
  -4   2 -14 5838.22 403.189   1
   4   2 -16 21021.6 1371.40   3
  -2  -4  16 21882.9 1472.08   2
   4   2 -16 21278.3 1420.96   1
  -4  -2  16 19034.3 1378.03   2
  -4   2  16 21341.6 1482.50   2
  -2   4 -16 21559.6 1250.23   1
   2  -4  16 18833.3 1272.31   2
   2   4 -16 19033.1 1292.06   1
  -4  -2  18 1855.17 501.547   2
  -2  -4  18 1100.84 397.981   2
   2   4 -18 1688.06 434.761   1
  -2   4 -18 941.736 291.603   1
   4   2 -18 888.187 326.489   3
  -4   2  18 1351.60 432.309   2
   2   4 -18 1616.10 441.353   3
   2  -4  18 1813.51 465.740   2
   2  -4  20 7718.19 903.829   2
  -4  -2  20 8189.62 1022.30   2
   2   4 -20 7296.81 914.065   3
   2   4 -20 7982.44 958.039   1
   2   4  20 9827.96 657.871   6
   4   2 -20 8644.36 988.277   3
   4   2 -20 9127.11 565.653   5
   4   2  20 8042.29 568.464   6
  -2  -4  20 9315.01 1071.47   2
   4   2 -22 1398.34 239.743   5
  -2  -4  22 1881.87 659.399   2
   4  -2  22 2393.21 409.496   6
   4   2 -22 2026.33 638.306   3
   2   4  22 1400.14 271.366   6
  -2   4 -22 2368.65 380.805   5
   2  -4  22 1291.56 325.377   6
   4   2  22 1851.69 390.436   6
   2   4 -22 1941.67 641.232   3
  -4  -2  22 1655.67 604.454   2
   2  -4  22 1540.30 562.480   2
   2   4 -22 1866.80 364.975   5
  -4  -2  24 900.796 412.477   2
   4  -2  24 700.247 224.753   6
   2  -4  24 741.796 218.598   6
   2   4  24 1324.09 294.028   6
  -2   4  24 788.996 268.461   6
   4  -2 -24 478.067 250.276   5
   2   4 -24 394.088 237.311   5
  -2   4 -24 763.896 209.584   5
  -4   2 -24 391.421 239.640   5
   4   2 -24 1206.87 246.832   5
   4   2  24 636.276 236.031   6
  -2  -4  24 928.699 359.128   2
  -2   4  26 1994.24 362.712   6
  -4  -2  26 1746.78 626.055   2
   2   4  26 1392.23 309.537   6
  -2  -4  26 2299.82 733.695   2
  -2  -4  26 1209.23 309.823   6
  -4   2 -26 920.252 224.901   5
   2   4 -26 2130.19 383.737   5
  -4  -2 -26 1559.45 314.095   5
   4  -2 -26 1676.58 312.241   5
   2  -4  26 1013.95 286.801   6
  -2   4 -26 2659.56 419.618   5
   4   2  26 2422.19 425.080   6
   4   2 -26 1749.24 328.160   5
   4  -2  26 2264.05 419.225   6
  -4   2  28 1289.35 324.968   6
   2  -4 -28 831.489 286.532   5
   4  -2  28 804.105 275.573   6
   2  -4  28 1305.65 375.811   6
  -2   4 -28 985.378 313.959   5
  -4   2 -28 1254.33 341.186   5
   4   2 -28 655.672 255.766   5
  -2   4  28 978.019 329.648   6
  -4  -2 -28 853.297 330.639   5
   4  -2 -28 921.262 265.469   5
   2   4 -28 1023.12 311.182   5
  -4  -2  28 665.472 264.261   6
  -2  -4 -28 1071.49 332.806   5
  -2  -4  28 709.037 314.108   6
   4   2  28 982.468 317.623   6
   2   4  28 576.145 284.562   6
   4   2  30 359.304 243.539   6
  -2  -4  30 1049.69 365.736   6
   4  -2  30 1352.49 345.136   6
  -2   4  30 742.722 306.994   6
   2   4  30 700.449 282.896   6
  -4  -2  30 888.718 316.338   6
   2  -4  30 874.961 329.092   6
  -4   2 -30 571.949 292.244   5
  -4  -2 -30 579.355 356.416   5
   2   4 -30 776.077 302.531   5
  -4   2  30 803.418 316.032   6
  -2   4 -30 1256.28 355.948   5
   4   2 -30 898.903 306.558   5
  -2  -4 -30 920.253 315.965   5
   2  -4 -30 508.034 248.625   5
   4  -2 -30 652.315 286.432   5
   2   4  32 285.501 274.627   6
   2  -4 -32-246.412 267.777   5
   4  -2 -32 37.6575 238.679   5
   2   4 -32-201.723 246.850   5
  -4   2  32-419.734 290.020   6
   4   2 -32 111.352 229.033   5
  -4  -2 -32 28.0982 293.895   5
  -2   4 -32-31.3597 300.174   5
  -2   4  32 229.447 272.313   6
  -2  -4 -32-243.866 328.666   5
   4  -2  32 100.272 296.371   6
  -4  -2  32-205.780 309.846   6
  -4   2 -32 40.1463 307.942   5
  -2  -4  32-167.061 320.733   6
   2  -4  32 496.911 303.174   6
   4   2  32 285.149 291.570   6
   4  -2 -34 319.668 299.211   5
  -2  -4 -34 294.342 300.280   5
  -4  -2 -34 750.045 408.222   5
   2   4 -34 545.990 313.471   5
   2   4  34 5.84177 262.014   6
   2  -4 -34 601.875 337.441   5
  -4   2  34 675.378 322.580   6
   4   2  34 416.629 315.550   6
  -2  -4  34 606.407 367.936   6
   2  -4  34 739.671 368.671   6
   4   2 -34 346.505 284.539   5
  -4  -2  34 637.693 334.680   6
  -2   4  34 392.795 298.844   6
   4  -2  34 212.554 307.906   6
  -2   4 -34 196.361 337.459   5
   4   2 -36-196.558 273.835   5
   2   4 -36 89.4150 259.775   5
  -2   4 -36 469.833 324.208   5
   4   2  36 23.3761 238.293   6
  -4   2  36 983.501 348.198   6
   4  -2 -36-140.426 239.084   5
  -4  -2  36 295.507 262.990   6
   2  -4 -36 79.7357 265.379   5
   2   4  36-163.912 277.221   6
  -2  -4 -36 219.656 331.517   5
  -2   4  36-439.282 299.380   6
   4  -2  36 297.591 314.385   6
  -4  -2 -36 177.032 322.581   5
  -2  -4  36 281.945 313.556   6
   2  -4  36-25.9742 289.655   6
  -4   2  38-253.011 256.302   6
  -4  -2  38 56.3963 286.356   6
   2   4  38 299.969 286.291   6
   4  -2 -38 208.341 269.807   5
   2  -4  38-70.7111 336.074   6
   2  -4 -38 51.9881 249.231   5
   2   4 -38-584.397 336.885   5
  -2   4  38-232.932 260.348   6
  -2  -4 -38-109.491 303.095   5
   4   2  38 88.6851 239.173   6
  -2  -4  38 76.0560 265.552   6
   4   2 -38-122.749 300.296   5
   4  -2  38-131.682 295.146   6
   4  -2  40-141.200 327.225   6
   2  -4  40-25.7827 291.379   6
  -4  -2  40-382.745 342.204   6
   4  -2 -40-92.3209 276.692   5
   2   4 -40 79.9779 271.535   5
  -4   2  40 217.695 294.177   6
   2  -4 -40 196.218 252.850   5
   2   4  40 788.950 433.043   6
  -2   4  40 106.892 258.055   6
   4   2 -40 95.1183 262.852   5
  -2  -4 -40 358.073 306.759   5
  -2  -4  40 178.554 284.672   6
   4   2  40 135.515 274.384   6
   4   2 -42-67.6637 264.533   5
  -4   2  42-68.3699 265.633   6
   4  -2 -42-2.50760 253.352   5
   2  -4 -42 172.028 252.967   5
   4   2  42 79.7570 230.182   6
   2   4  42 72.7682 242.184   6
   2  -4  42 21.7169 251.906   6
  -4  -2  42 90.8254 261.255   6
   2  -4  42 291.409 239.121   4
  -2  -4  42 46.8796 244.839   6
  -2   4  42 83.6223 229.735   6
  -4   2  44 1.36378 238.814   6
   2   4  44 3.00596 240.481   6
  -2   4  44-185.435 272.174   6
   4   3   1 24558.2 836.141   1
   4   3  -1 24078.5 918.923   1
   3   4   1 25456.0 903.773   1
   4   3   3 76611.9 1161.22   3
   4   3  -3 65708.8 1554.67   1
   4   3   3 73401.2 1286.38   1
   3   4   3 67074.4 1370.24   1
   3   4  -3 70832.5 1630.89   1
   3   4  -5 61174.8 1656.41   1
   4   3   5 63390.5 1072.83   1
  -4   3   5 73223.9 1757.28   2
   4   3  -5 76369.4 1833.47   1
  -4  -3   5 63895.1 1710.78   2
  -4   3   7 105762. 2338.65   2
  -4  -3   7 112894. 2475.43   2
   3  -4   7 109720. 1876.88   2
   4   3   7 99779.7 1122.69   1
   4   3  -7 105985. 2403.50   1
   3   4  -7 114771. 2394.25   1
  -3  -4   7 107822. 2374.90   2
   4  -3   7 106226. 1533.11   2
  -4   3   9 270021. 4044.98   2
   3   4  -9 277112. 4056.24   1
  -3   4  -9 262248. 3294.98   1
   3  -4   9 275473. 3310.84   2
   4   3  -9 270951. 4087.56   1
  -4   3  -9 270995. 2945.76   1
  -3  -4   9 264013. 3991.43   2
   4  -3   9 263709. 2933.20   2
  -4  -3   9 284161. 4154.00   2
  -4   3  11 7803.05 751.931   2
  -4  -3  11 6183.73 704.337   2
  -4   3 -11 6257.74 485.595   1
   4  -3  11 7276.41 557.961   2
   3  -4  11 6357.24 547.002   2
   4   3 -11 7276.79 734.965   1
  -3  -4  11 7963.60 766.277   2
  -3   4 -11 7502.26 596.237   1
   3   4 -11 6080.50 672.060   1
   3   4 -13 40532.0 1804.62   1
   4   3 -13 36825.1 1713.91   1
  -3  -4  13 36543.1 1771.93   2
  -4   3 -13 36435.8 1172.47   1
  -3   4 -13 35871.4 1330.13   1
  -4   3  13 36683.7 1737.17   2
   4  -3  13 36614.2 1358.52   2
   4   3 -13 36878.1 1729.05   3
   3  -4  13 40993.2 1591.17   2
  -4  -3  13 41257.9 1890.91   2
   3  -4  15 81917.7 2393.00   2
   3   4 -15 80021.2 2595.43   1
  -3   4 -15 77681.8 2065.20   1
  -3  -4  15 78359.4 2749.76   2
  -4   3  15 73725.1 2610.31   2
   4  -3  15 76516.1 2161.95   2
  -4  -3  15 76725.8 2708.19   2
   4   3 -15 74730.1 2592.02   3
   4   3 -15 74904.0 2534.00   1
   4  -3  17 3074.98 525.799   2
   3   4 -17 3196.71 602.253   1
   4   3 -17 3096.22 567.335   3
  -4  -3  17 3128.16 615.917   2
  -3  -4  17 3225.13 622.021   2
  -3   4 -17 2774.02 431.858   1
   3  -4  17 3037.89 517.152   2
   4   3 -17 3258.71 601.352   1
   3   4 -17 3168.74 596.907   3
  -3  -4  19 40659.1 2236.92   2
   3  -4  19 47525.5 2097.36   2
   3   4 -19 47034.4 2336.21   3
   3   4 -19 48184.0 2287.12   1
   4   3 -19 37801.4 2051.90   3
  -4  -3  19 47941.3 2470.70   2
   4  -3  21 15325.2 783.615   6
   4   3 -21 15344.5 757.732   5
   3   4 -21 13514.6 1296.93   3
   3   4 -21 14113.0 720.157   5
  -4  -3  21 13678.0 1428.20   2
   4   3 -21 15487.3 1385.64   3
   3  -4  21 13881.9 1245.13   2
  -3  -4  21 15814.1 1505.98   2
   3  -4  21 12597.8 677.364   6
   4   3  21 14005.3 759.650   6
   3   4  21 14457.0 785.822   6
   4   3 -23 783.618 365.240   3
   3   4 -23 2767.34 392.196   5
   3  -4  23 3842.87 532.466   6
  -3   4 -23 583.376 221.352   5
   3   4  23 1401.16 285.347   6
   4  -3  23 4123.24 628.119   6
   4   3  23 2020.26 378.578   6
   3   4 -23 2305.20 635.985   3
  -4   3 -23 2820.69 427.187   5
  -4  -3  23 1601.49 536.378   2
  -3  -4  23 1383.90 586.535   2
   4   3 -23 1542.06 314.836   5
  -4   3 -25 7260.68 567.380   5
   3   4 -25 8905.54 631.857   5
   3  -4  25 7464.06 630.650   6
   4   3  25 7077.32 616.299   6
   4   3 -25 8222.77 632.001   5
  -3   4 -25 8798.74 652.903   5
  -3  -4  25 8235.93 1222.05   2
   4  -3 -25 7060.94 623.830   5
  -4  -3  25 6926.19 1123.75   2
   4  -3  25 8587.91 680.062   6
   3   4  25 7754.55 677.324   6
   4  -3 -27 321.363 248.849   5
  -4  -3  27 342.459 476.910   2
   3   4  27 583.528 285.632   6
   3  -4 -27 559.507 271.893   5
  -3   4 -27 290.017 258.973   5
  -4   3 -27 301.844 271.041   5
  -4  -3 -27-122.670 269.587   5
   4   3  27-65.1729 258.013   6
  -3  -4  27 237.055 256.321   6
   3   4 -27 193.187 227.548   5
  -3  -4  27 44.1551 450.841   2
   4  -3  27-54.5534 290.429   6
   4   3 -27 457.130 242.157   5
   3  -4  27 102.272 241.866   6
  -3   4  27-259.087 290.294   6
   3  -4  29 1136.12 384.156   6
   3   4 -29 904.315 304.562   5
   4   3 -29 946.705 306.439   5
   3   4  29 1044.58 360.040   6
  -4  -3  29 1040.40 336.433   6
   4  -3  29 839.918 325.069   6
  -3  -4  29 1260.55 372.789   6
   4  -3 -29 1376.91 351.901   5
   3  -4 -29 1374.07 337.625   5
  -3   4 -29 626.650 305.431   5
  -4   3 -29 782.496 347.891   5
  -3   4  29 1198.37 375.542   6
  -4   3  29 939.171 330.877   6
   4   3  29 921.785 352.460   6
  -4  -3 -29 1258.11 321.525   5
  -3  -4 -29 1321.75 360.481   5
  -3  -4  31 63.5699 282.901   6
  -4   3  31 619.387 302.657   6
   4  -3  31-183.944 301.743   6
   3   4  31 923.372 326.429   6
   4  -3 -31 601.932 275.424   5
   3   4 -31 440.456 280.567   5
   4   3 -31 639.893 270.099   5
  -3   4 -31 3.84043 260.531   5
   3  -4 -31 1066.13 328.224   5
  -4  -3 -31 39.7946 350.323   5
  -4  -3  31 452.914 288.379   6
  -3   4  31 700.503 315.318   6
  -4   3 -31-93.3556 300.589   5
  -3  -4 -31 504.219 322.016   5
   3  -4  31 672.165 287.151   6
   4   3  31 262.430 276.886   6
  -4   3  33 696.400 314.882   6
  -4  -3  33-194.995 316.398   6
   4   3 -33 711.967 267.056   5
  -3   4  33 16.8102 243.523   6
  -3   4 -33 47.8190 284.003   5
   3  -4  33-48.9205 273.908   6
   4   3  33 314.675 273.414   6
  -3  -4  33 351.788 293.140   6
   3  -4 -33 342.270 262.788   5
  -3  -4 -33-283.573 281.952   5
   3   4 -33-767.536 324.740   5
   4  -3 -33 159.999 230.001   5
   4  -3  33 277.301 283.080   6
   3   4  33 218.208 276.726   6
  -4  -3 -33-102.393 308.593   5
  -4   3  35-56.3080 258.014   6
   4  -3  35-60.3106 313.587   6
   3  -4 -35-197.834 263.177   5
   4   3  35 504.303 297.443   6
   3  -4  35 599.713 394.167   6
  -3  -4  35 545.020 304.752   6
  -4  -3  35 140.919 284.977   6
   3   4  35-218.439 271.118   6
   3   4 -35-462.994 300.070   5
   4  -3 -35 30.2465 240.637   5
  -3   4  35-99.2300 239.571   6
  -3  -4 -35-164.350 292.992   5
   4   3 -35-463.098 306.161   5
  -4  -3 -35-66.2127 298.740   5
   4   3  37 224.623 275.135   6
  -4   3  37 105.286 268.380   6
   4  -3 -37 352.995 266.503   5
   3  -4 -37 418.591 284.274   5
   4  -3  37 70.5133 297.443   6
  -3  -4 -37 226.071 332.700   5
   3   4 -37 623.609 276.188   5
  -4  -3 -37 337.030 349.462   5
   3  -4  37 112.240 329.624   6
   3   4  37 167.110 275.625   6
   4   3 -37 470.633 279.233   5
  -4  -3  37 210.968 289.278   6
  -3  -4  37 180.751 305.923   6
  -3   4  37 101.061 258.965   6
   3   4 -39 162.707 270.151   5
   4  -3 -39 669.656 319.940   5
   4  -3  39-117.093 317.300   6
   4   3 -39 200.723 268.222   5
  -4  -3  39 58.0319 253.466   6
  -4   3  39 199.357 293.693   6
   3   4  39 466.283 314.170   6
  -3   4  39 104.424 245.294   6
  -3  -4  39-22.6592 356.028   6
  -3  -4 -39 181.907 345.344   5
   3  -4 -39 468.944 316.313   5
   3  -4  39 97.6761 317.100   6
   4   3  39 288.479 349.357   6
   3  -4 -41-9.24999 254.096   5
   4   3 -41 601.585 295.827   5
   4  -3  41-12.9401 277.113   6
   3  -4  41 69.6256 286.521   6
  -3   4  41 63.2147 273.198   6
   4   3  41 137.490 266.305   6
  -3  -4  41 111.110 285.190   6
  -4   3  41-109.884 240.570   6
   4  -3 -41-46.8621 272.538   5
   3   4  41-89.2069 232.222   6
  -4  -3  41 123.069 309.986   6
   3   4  43 171.647 234.976   6
   3  -4 -43 558.651 352.293   5
  -3  -4  43 20.5667 228.688   6
   4  -3 -43 216.643 269.024   5
  -3   4  43 134.691 251.101   6
  -4   3  43 3.93464 228.773   6
  -4  -3  43 113.705 286.447   6
   4   4   0 221781. 2851.58   1
   4   4   2 157820. 2273.00   1
   4   4  -2 159068. 2523.65   1
   4   4  -4 17566.3 907.123   1
   4   4   4 16694.3 697.639   1
   4   4  -6 195652. 3156.29   1
   4   4   6 197361. 2218.67   1
  -4  -4   6 193553. 3220.87   2
   4  -4   8 128365. 1995.05   2
  -4  -4   8 135112. 2865.56   2
   4   4  -8 138438. 2879.91   1
   4   4   8 129913. 1608.56   1
   4   4 -10 595.448 267.338   1
  -4   4 -10 580.566 175.178   1
  -4  -4  10 1186.69 315.549   2
   4  -4  10 719.667 210.961   2
   4   4  10 454.375 99.1971   1
  -4  -4  12 128596. 3217.69   2
  -4   4 -12 128524. 2414.00   1
   4   4 -12 131535. 3173.32   1
   4  -4  12 131912. 2533.47   2
   4   4 -14 4460.99 667.177   1
  -4   4 -14 4425.02 511.044   1
   4  -4  14 4734.90 588.566   2
  -4  -4  14 3827.21 621.751   2
  -4  -4  16 288.739 248.912   2
   4   4 -16-153.573 370.186   3
   4   4 -16 385.592 289.839   1
   4  -4  16 261.780 259.061   2
  -4   4 -16 86.9347 240.265   1
  -4  -4  18 4307.42 729.372   2
   4   4 -18 3814.56 670.755   1
   4  -4  18 4412.33 634.619   2
   4   4 -18 4297.63 721.986   3
  -4  -4  20 17246.3 1514.84   2
   4  -4  20 16037.9 1199.62   2
   4   4 -20 17671.4 786.137   5
   4   4  20 17969.2 842.714   6
   4   4 -20 17153.8 1463.47   3
   4   4 -20 17068.9 1472.94   1
  -4  -4  22 6583.25 967.634   2
  -4   4 -22 4849.61 392.148   5
   4   4 -22 6494.38 509.497   5
   4   4 -22 6168.59 904.733   3
   4  -4  22 6103.52 511.751   6
   4   4  22 6150.55 528.950   6
   4  -4  24 39502.7 1380.52   6
   4   4 -24 37231.0 1265.75   5
   4   4  24 40268.3 1405.91   6
  -4   4 -24 31713.9 1143.95   5
   4   4 -24 35320.6 2369.11   3
  -4  -4  24 36138.1 2517.05   2
  -4   4 -26-673.214 344.151   5
   4   4  26-306.825 307.835   6
  -4  -4  26-970.830 599.829   2
   4   4 -26-525.410 266.213   5
   4  -4  26-490.162 327.940   6
   4   4  28 14371.2 939.559   6
   4  -4 -28 16878.5 933.659   5
   4  -4  28 14586.7 946.808   6
   4   4 -28 16055.1 910.683   5
  -4  -4 -28 15776.1 942.891   5
  -4  -4  28 15482.4 967.421   6
  -4   4  28 15622.9 971.262   6
   4  -4  30 3610.65 512.716   6
   4  -4 -30 3620.56 493.381   5
  -4  -4 -30 4073.14 552.178   5
  -4  -4  30 3544.73 493.382   6
  -4   4  30 3454.74 530.192   6
   4   4  30 3040.38 491.212   6
   4   4 -30 3284.88 488.484   5
   4   4  32 959.117 339.285   6
  -4  -4 -32-121.080 348.977   5
   4   4 -32 188.265 248.942   5
  -4  -4  32 628.824 291.174   6
   4  -4 -32-17.7864 261.625   5
   4  -4  32 209.638 285.839   6
  -4   4  32 135.032 234.128   6
  -4  -4  34 2159.47 483.300   6
  -4   4  34 1252.89 372.224   6
  -4  -4 -34 2101.14 491.947   5
   4   4 -34 1877.67 381.492   5
   4   4  34 615.097 283.819   6
   4  -4 -34 1549.79 367.486   5
   4  -4  34 1150.70 406.220   6
   4  -4  36 119.420 280.774   6
  -4  -4 -36 149.400 315.216   5
  -4  -4  36 741.540 373.598   6
   4  -4 -36 760.357 320.888   5
   4   4  36 278.086 285.551   6
  -4   4  36 627.786 280.170   6
   4   4 -36 624.738 300.308   5
  -4   4  38 152.239 267.342   6
  -4  -4 -38-82.2769 296.903   5
   4  -4  38 524.712 373.282   6
   4   4 -38 394.411 311.755   5
  -4  -4  38 273.995 341.379   6
   4   4  38-126.673 286.257   6
   4  -4 -38 635.491 317.305   5
   4  -4  40 220.888 294.239   6
   4  -4 -40 148.173 299.502   5
   4   4 -40 327.296 284.102   5
  -4   4  40 157.190 247.422   6
  -4  -4  40 43.9463 307.325   6
   4  -4 -42 401.386 296.675   5
   4   4  42 92.3876 246.199   6
  -4   4  42 24.6029 244.613   6
  -4  -4  42 92.5957 288.176   6
  -4   4  44 9.46967 223.452   6
  -5   0   1 220670. 2372.47   2
   5   0  -1 225587. 2695.67   1
  -5   0  -1 224683. 1932.29   2
  -5   0  -3 5719.67 222.819   2
  -5   0   3 6812.94 480.306   2
   5   0  -3 6154.84 499.106   1
   5   0  -3 6361.67 483.943   3
   5   0  -5 185911. 2931.01   1
  -5   0   5 182213. 2804.43   2
   0   5  -5 183201. 2800.84   1
   5   0  -5 184968. 2862.45   3
  -5   0   7 1150.35 322.501   2
   5   0  -7 921.552 306.863   3
   5   0  -7 1029.99 307.436   1
   0   5  -7 887.108 259.030   1
   0  -5   9 322873. 4202.19   2
   0   5  -9 328318. 4273.96   1
  -5   0   9 333884. 4587.88   2
   5   0  -9 340634. 4627.53   1
   5   0  -9 344692. 4568.31   3
   0  -5  11 71347.9 2144.85   2
  -5   0  11 76209.7 2344.85   2
   5   0 -11 75750.2 2255.45   3
   0   5 -11 72432.1 2093.07   1
   5   0 -13 1281.91 326.191   3
  -5   0  13 1103.73 310.494   2
   0   5 -13 1311.90 332.850   1
   0  -5  13 1191.88 338.768   2
   5   0 -15 89386.2 2772.13   3
   0  -5  15 89341.2 2726.44   2
   0   5 -15 87086.4 2612.00   1
  -5   0  15 86803.3 2876.06   2
   0   5 -17 87628.5 2703.82   1
   0  -5  17 81410.5 2877.30   2
  -5   0  17 80951.1 2991.06   2
   0  -5  19 24189.1 1603.25   2
  -5   0  19 24313.0 1698.62   2
   0   5 -19 25058.2 1534.43   1
   5   0  21 2890.71 381.914   6
  -5   0  21 3001.39 663.366   2
   5   0 -21 3101.33 359.288   5
   0   5 -21 2584.47 307.663   5
   0   5  21 3026.90 405.579   6
   0  -5  21 2640.98 572.066   2
   0   5 -21 2918.34 573.422   3
  -5   0  23 10982.7 1318.14   2
   0   5  23 10808.4 701.035   6
   5   0  23 11369.4 757.791   6
  -5   0 -23 10567.2 651.023   5
   5   0 -23 11914.0 708.146   5
   0  -5  23 11307.4 1262.52   2
   0  -5  23 11018.8 718.735   6
   0   5 -23 14186.6 919.122   5
   5   0 -25 3738.58 421.646   5
  -5   0 -25 3249.54 373.441   5
   0  -5  25 4271.45 877.694   2
   0  -5  25 3470.18 434.357   6
   5   0  25 4277.95 489.106   6
   0   5  25 3447.44 448.570   6
   0   5 -25 3986.28 463.260   5
  -5   0 -27 503.462 277.925   5
   0   5 -27 4.75622 214.481   5
   0   5  27 911.604 355.028   6
   5   0 -27 219.565 231.132   5
   0  -5  27 705.213 347.036   6
   5   0  27-212.780 246.815   6
   5   0 -29 544.039 297.195   5
   0   5  29 27.4582 227.760   6
   0  -5  29 606.765 272.993   6
  -5   0 -29-19.6830 278.203   5
   0  -5 -29 223.394 228.595   5
   0   5 -29 702.917 272.611   5
   5   0  29 432.466 270.687   6
   5   0  31 2952.93 485.160   6
   0   5 -31 2970.34 456.530   5
   0  -5  31 3750.50 508.872   6
   5   0 -31 3762.63 511.153   5
   0  -5 -31 4245.94 553.469   5
  -5   0 -31 1949.66 534.881   5
  -5   0  31 3369.01 502.626   6
   0   5  31 3153.47 502.996   6
   5   0  33 1997.36 422.386   6
  -5   0  33 1610.78 423.142   6
   0   5 -33 1605.43 397.645   5
   5   0 -33 1223.40 333.614   5
   0  -5 -33 2248.73 442.146   5
   0   5  33 1018.53 336.875   6
   0  -5  33 884.189 429.901   6
   0   5 -35-302.549 304.690   5
  -5   0  35-529.414 313.172   6
   0  -5 -35-501.065 329.340   5
   5   0  35-112.595 269.733   6
   5   0 -35-392.256 299.355   5
   0  -5  35-88.4698 302.654   6
   0   5  35 111.723 276.450   6
   5   0 -37 170.859 235.031   5
   5   0  37-33.8124 259.618   6
   0  -5  37-255.595 331.612   6
   0   5 -37-564.443 349.849   5
  -5   0  37-216.508 285.527   6
   0  -5 -37 153.428 264.797   5
   0   5  37 653.905 316.108   6
   5   0 -39 591.212 306.856   5
   0  -5  39 7.84984 264.974   6
   0  -5 -39 466.147 310.270   5
  -5   0  39 341.742 280.063   6
   0   5  39 7.45961 240.114   6
   5   0  39 120.284 265.177   6
   5   0 -41-30.4464 242.791   5
   0  -5  41-254.616 308.786   6
  -5   0  41 35.4986 252.451   6
   0   5  41 39.0987 231.812   6
   0  -5 -41 232.108 258.446   5
   5   0  41-253.362 278.401   6
   0  -5 -43-118.414 240.365   5
  -5   0  43 22.5154 231.718   6
   0   5  43-169.296 228.400   6
   5   0 -43-277.309 238.919   5
  -5  -1   0 13959.9 575.507   2
  -5   1   0 13964.4 521.592   2
   5   1   0 14872.6 643.711   1
   5   1   0 14485.1 651.057   3
   1   5  -2 24057.3 944.489   1
   5   1  -2 25389.8 942.685   3
  -5  -1   2 24423.7 871.044   2
  -5   1  -2 23747.9 454.952   2
   5   1   2 25139.1 738.402   1
  -5   1   2 24205.6 841.287   2
   5   1  -2 25264.9 937.553   1
   5   1  -4 133852. 2338.45   1
   5   1  -4 134099. 2366.38   3
  -5  -1   4 127490. 2297.91   2
   1   5  -4 131143. 2339.01   1
  -5   1   4 135285. 2236.57   2
   1   5  -6 46404.3 1467.57   1
  -5  -1   6 47046.6 1493.01   2
  -1   5  -6 44630.6 1424.45   1
   5   1  -6 50189.4 1547.82   3
   5   1  -6 47893.5 1537.39   1
  -5   1   6 46907.9 1487.05   2
   5   1  -8 323105. 4313.74   1
  -5  -1   8 364856. 4553.18   2
   5   1  -8 336565. 4422.45   3
  -1  -5   8 334693. 4223.55   2
  -5   1   8 330901. 4341.76   2
  -1   5  -8 325388. 4006.94   1
  -1   5 -10 130202. 2687.06   1
   5   1 -10 125270. 2906.21   3
   5   1 -10 127969. 2932.22   1
  -1  -5  10 131470. 2871.49   2
  -5  -1  10 158162. 3285.31   2
   1  -5  10 151458. 2892.00   2
   1   5 -10 152857. 3024.02   1
  -5   1  10 135016. 2984.70   2
  -1  -5  12 47784.7 1878.10   2
   1  -5  12 44547.1 1726.88   2
   1   5 -12 44161.3 1723.21   1
  -1   5 -12 47333.4 1686.76   1
   5   1 -12 50661.8 1944.55   1
  -5  -1  12 43590.5 1866.09   2
   5   1 -12 49130.4 1893.05   3
  -5   1  12 47998.2 1926.03   2
   1  -5  14 5616.93 663.839   2
   5   1 -14 6912.62 815.235   1
   5   1 -14 7078.23 799.955   3
  -5  -1  14 6472.85 788.685   2
   1   5 -14 5772.89 693.402   1
  -5   1  14 6462.12 793.098   2
  -1  -5  14 7673.39 833.126   2
  -1   5 -14 6732.15 684.683   1
  -1   5 -16 117782. 3001.89   1
   1   5 -16 128606. 3284.68   1
  -1  -5  16 119115. 3415.81   2
  -5   1  16 109489. 3386.39   2
   5   1 -16 115427. 3288.65   3
   1  -5  16 132922. 3436.51   2
  -5  -1  16 130639. 3663.62   2
   1  -5  18 2300.91 526.850   2
  -5  -1  18 2262.67 534.268   2
  -1  -5  18 1779.36 514.149   2
   5   1 -18 1297.98 361.856   3
   1   5 -18 2414.20 514.435   1
  -5   1  18 1323.42 464.356   2
  -1   5 -18 1608.10 433.106   1
   5  -1  20 780.987 274.585   6
   1   5  20 1786.73 342.821   6
   5   1  20 1394.10 280.769   6
   1   5 -20 1307.53 469.823   3
   5   1 -20 1320.78 271.126   5
   1  -5  20 1803.83 541.126   2
  -1  -5  20 1280.23 409.359   2
  -5  -1  20 1432.94 430.572   2
   1   5 -20 1646.19 478.435   1
  -5   1  20 1621.29 489.827   2
   1  -5  22 25134.1 1821.16   2
   5   1  22 24578.7 1045.59   6
   5   1 -22 30554.4 1100.51   5
  -1   5 -22 23517.9 1680.88   3
  -5  -1  22 24608.3 1980.04   2
  -1  -5  22 28883.4 2038.89   2
   1   5  22 28890.1 1147.54   6
   1  -5  22 23742.9 1034.53   6
  -1   5  22 26145.9 1069.22   6
   1   5 -22 24861.6 1868.11   3
   5  -1  22 28325.4 1117.53   6
   5  -1 -22 27132.2 1045.80   5
  -1   5 -22 26268.8 987.407   5
   1   5 -22 24889.6 980.420   5
   1   5 -24 803.663 248.167   5
  -5   1 -24 277.046 262.820   5
   5  -1  24 838.230 236.562   6
   1   5  24 772.283 243.350   6
  -1  -5  24 953.521 441.173   2
   1  -5  24 427.306 320.752   2
  -5  -1  24 882.575 418.274   2
  -1  -5  24 425.694 282.352   6
  -1   5  24 152.447 313.608   6
   1  -5  24 409.869 277.763   6
  -1   5 -24 514.288 206.153   5
   5   1  24 754.351 254.245   6
   5   1 -24 1186.33 259.728   5
  -5  -1 -24-209.494 350.144   5
   5  -1 -24 741.543 221.650   5
  -5  -1 -26 232.316 270.330   5
   5   1 -26 861.560 289.998   5
   5  -1  26 148.731 241.036   6
  -1  -5  26 1047.89 357.927   6
   1  -5  26 978.813 331.637   6
   5  -1 -26 240.295 208.793   5
   5   1  26 291.190 251.766   6
   1   5 -26 589.011 253.314   5
  -1   5 -26 533.582 284.901   5
   1   5  26 1230.98 363.268   6
  -1   5  26 818.035 335.580   6
  -5   1 -26 600.231 255.946   5
  -1  -5  26 363.574 345.089   2
  -1   5 -28 1174.55 306.179   5
   1  -5  28 907.573 307.516   6
   5   1  28 998.856 295.461   6
  -1   5  28 1205.77 365.767   6
   1   5 -28 1097.32 304.498   5
   5  -1 -28 880.660 283.196   5
   5   1 -28 1728.62 374.914   5
  -5  -1 -28 365.042 314.379   5
   1   5  28 1597.92 395.015   6
   5  -1  28 590.380 272.194   6
  -5   1 -28 171.948 264.631   5
  -1  -5  28 1353.77 328.722   6
   5  -1 -30 443.312 252.613   5
   5  -1  30 295.796 283.893   6
  -1   5  30 641.237 276.707   6
   1   5 -30 292.447 258.924   5
  -5  -1  30 40.2035 252.203   6
  -1  -5 -30 4.00877 240.305   5
  -5  -1 -30 3987.61 1326.72   5
   5   1  30 76.9902 275.230   6
  -1   5 -30 650.735 298.676   5
   1  -5 -30-307.959 312.899   5
  -5   1 -30 3246.56 1265.14   5
  -1  -5  30 160.121 264.736   6
   5   1 -30 11.4494 228.351   5
   1   5  30 173.329 246.505   6
  -5   1  30 203.567 251.829   6
   1  -5  30-115.751 274.926   6
   5  -1 -32 120.588 239.937   5
   1   5 -32 80.7544 243.323   5
  -5  -1 -32-99.7897 348.374   5
  -1   5 -32-81.9732 259.182   5
   5   1 -32 65.3385 248.854   5
   1   5  32 451.451 268.991   6
   1  -5 -32 21.9810 252.345   5
  -1  -5 -32 352.245 284.815   5
  -5   1  32 164.886 286.890   6
   5   1  32 3.56833 253.059   6
  -1   5  32 496.417 287.108   6
   1  -5  32 81.9811 282.694   6
   5  -1  32 119.638 263.061   6
  -1  -5  32-20.7336 305.975   6
   1  -5  34 302.770 368.411   6
  -1  -5 -34 554.296 313.165   5
   1   5  34 973.143 357.216   6
   1  -5 -34 1487.78 407.848   5
   5  -1 -34 1069.19 365.286   5
  -5   1  34 1122.31 379.392   6
  -1   5 -34 1471.48 406.221   5
  -5  -1  34 947.397 370.620   6
  -1  -5  34 1263.13 404.735   6
   5  -1  34 1221.06 398.020   6
   5   1  34 635.370 337.507   6
  -1   5  34 294.954 285.306   6
   1   5 -34 709.035 359.322   5
   5   1 -34 1291.48 378.907   5
  -1   5 -36-1.29601 273.036   5
   5  -1 -36-58.3292 251.886   5
  -1  -5  36 142.767 269.088   6
   5   1 -36 151.821 290.523   5
   5  -1  36 489.297 331.161   6
  -1  -5 -36-110.795 292.019   5
  -5  -1  36 555.956 325.113   6
   1   5 -36 241.497 275.760   5
   5   1  36 39.4393 253.597   6
  -5   1  36 476.954 275.583   6
   1  -5  36-42.5418 301.514   6
  -1   5  36 32.8901 246.132   6
   1   5  36 7.56411 245.198   6
   1  -5 -36 525.941 322.334   5
   5  -1  38 7.29392 250.036   6
   1   5  38 85.8560 233.734   6
   5   1 -38 240.500 252.099   5
   1   5 -38 14.9850 271.536   5
   5   1  38-212.390 287.086   6
  -1   5 -38-626.598 404.362   5
  -5   1  38-109.014 235.789   6
   5  -1 -38-70.7541 265.161   5
  -1   5  38 265.435 236.336   6
  -5  -1  38 135.954 268.131   6
  -1  -5  38-51.2512 317.024   6
   1  -5 -38-124.372 323.704   5
  -1  -5 -38-313.978 320.865   5
   1  -5  38-1.20062 293.035   6
   5  -1  40 217.521 254.067   6
   5   1  40 7.75407 276.052   6
   1  -5  40 161.014 303.331   6
  -1  -5  40 124.719 330.496   6
   1   5  40-87.2234 256.594   6
  -1  -5 -40 234.845 302.973   5
   5   1 -40 185.815 243.936   5
   1  -5 -40-161.795 309.128   5
   5  -1 -40 12.9089 266.260   5
  -1   5  40 397.109 251.787   6
  -5   1  40 45.9837 234.643   6
  -5  -1  40 5.62208 253.543   6
  -1  -5 -42-40.9875 235.442   5
  -1   5  42-90.8673 247.912   6
  -1  -5  42-301.712 331.698   6
   1  -5 -42-296.198 299.497   5
   5  -1 -42-435.723 303.593   5
   5   1 -42 12.4090 244.892   5
  -5  -1  42-77.0484 265.733   6
   1   5  42-151.370 266.857   6
  -5   1  42-134.029 269.977   6
  -5   1  44-13.7117 230.346   6
   1   5  44 70.6137 229.395   6
  -1   5  44 148.469 224.504   6
   5   2   1 47383.5 1136.45   3
  -5   2   1 50826.3 1103.89   2
   5   2  -1 56044.5 1371.30   3
   5   2  -1 55050.0 1396.78   1
   2   5  -1 46390.1 1322.53   1
   5   2   1 45575.3 1155.26   1
  -5  -2   3 713229. 5167.35   2
   5   2   3 694812. 3931.32   1
  -5   2   3 697394. 4794.82   2
   5   2  -3 708437. 5385.26   3
   5   2  -3 706630. 5366.86   1
   2   5  -3 725472. 5560.31   1
   2   5  -5 69094.8 1805.15   1
   5   2  -5 67994.8 1777.18   3
  -5  -2   5 67290.1 1740.85   2
   5   2  -5 67185.1 1747.86   1
   5   2   5 66895.9 996.217   1
  -5   2   5 65393.1 1662.24   2
   5   2  -7 88711.6 2259.59   3
  -2   5  -7 82725.2 1973.72   1
   5   2  -7 86030.0 2223.62   1
  -2  -5   7 84223.2 2138.62   2
  -5   2   7 85645.5 2113.85   2
  -5  -2   7 79787.2 2136.05   2
   2   5  -7 82871.1 2120.78   1
  -5   2   9 489809. 5484.97   2
   5   2  -9 494257. 5673.99   3
  -2   5  -9 468830. 4909.13   1
   5   2  -9 494296. 5556.42   1
  -2  -5   9 480818. 5421.93   2
  -5   2  11 99667.3 2716.87   2
   5   2 -11 103819. 2729.96   3
   2   5 -11 86387.3 2423.22   1
  -2   5 -11 100376. 2355.64   1
  -5  -2  11 86433.8 2564.63   2
  -2  -5  11 104998. 2704.96   2
   5   2 -11 104931. 2736.32   1
   2  -5  11 85622.6 2233.32   2
   5   2 -13 15283.2 1111.48   1
   2   5 -13 15193.4 1078.16   1
  -5   2  13 14882.3 1119.14   2
   5   2 -13 14760.4 1098.15   3
  -2   5 -13 15394.0 1001.92   1
  -2  -5  13 16534.3 1207.97   2
  -5  -2  13 15638.7 1184.36   2
   2  -5  13 15911.7 1052.99   2
   5   2 -15 70330.5 2520.47   3
   2   5 -15 63160.8 2323.64   1
  -5  -2  15 63003.6 2487.45   2
  -5   2  15 71666.8 2635.13   2
  -2   5 -15 73429.0 2191.56   1
   5   2 -15 74747.2 2616.03   1
   2  -5  15 64011.1 2229.74   2
  -2  -5  15 71843.6 2583.89   2
   2   5 -17 6591.54 813.228   1
  -5  -2  17 6221.59 853.228   2
   5   2 -17 5048.39 712.520   3
  -5   2  17 5871.11 818.810   2
   2  -5  17 6641.17 805.741   2
  -2  -5  17 5588.07 802.909   2
  -2   5 -17 5194.90 674.425   1
  -5   2  19 1327.88 414.176   2
   2   5 -19 874.954 440.221   3
  -5  -2  19 845.212 330.589   2
   2   5 -19 1058.61 436.358   1
   2  -5  19 1090.06 419.572   2
   5   2 -19 1182.75 448.191   3
  -2  -5  19 1101.45 447.149   2
  -2  -5  21 57392.2 2768.67   2
   2  -5  21 55237.3 2506.29   2
   2   5 -21 57626.2 2706.65   3
   5   2 -21 58555.2 1509.15   5
   5   2 -21 56694.6 2648.60   3
   5  -2  21 55506.4 1505.73   6
   2  -5  21 50085.0 1410.20   6
   5   2  21 57646.8 1578.93   6
   2   5 -21 56160.5 2598.63   1
   2   5  21 57416.3 1577.85   6
   2   5 -21 57302.3 1466.43   5
  -5  -2  21 58124.1 2893.42   2
   5   2 -23 32.7111 189.871   5
   2  -5  23 287.071 313.723   2
   2   5 -23 341.574 342.906   3
  -5  -2  23 238.548 386.102   2
   5  -2 -23-170.112 251.007   5
   5  -2  23-193.671 278.592   6
  -2  -5  23 77.2307 374.548   2
  -2   5 -23 1073.60 357.393   5
   2  -5  23-39.1510 251.737   6
   5   2  23-69.3600 243.117   6
   2   5  23-17.0782 275.365   6
   2   5 -23-210.069 263.731   5
  -5   2 -23-171.417 273.746   5
  -2   5 -25 11332.1 710.251   5
  -5  -2  25 10517.8 1383.98   2
   2   5 -25 11500.4 744.835   5
   2   5  25 11287.8 785.417   6
   5   2  25 11432.0 762.034   6
  -2  -5  25 10394.1 1370.47   2
  -2   5  25 10239.4 743.024   6
   5  -2 -25 11075.3 700.166   5
   5   2 -25 10921.6 693.288   5
   2  -5  25 11465.8 758.813   6
   5  -2  25 10682.4 769.810   6
  -2  -5  25 11225.7 755.122   6
  -5  -2 -25 10903.4 691.478   5
  -5   2 -25 10363.3 655.175   5
   5   2  27 20631.8 1085.72   6
  -2  -5  27 18865.3 1062.41   6
  -2   5 -27 18305.6 934.655   5
   5  -2  27 17239.9 1022.13   6
  -5  -2 -27 21050.2 1046.44   5
  -2  -5  27 15767.3 1828.52   2
   5   2 -27 19446.0 1018.69   5
   2  -5  27 19312.6 1075.65   6
   2   5 -27 19933.7 999.641   5
   5  -2 -27 20993.7 1027.62   5
  -5   2 -27 17705.4 960.134   5
  -2   5  27 20555.8 1118.37   6
   2   5  27 20364.4 1082.66   6
   5   2 -29 4594.56 530.020   5
   2   5 -29 3814.74 489.181   5
  -2   5 -29 3049.04 492.723   5
   2   5  29 4620.11 558.251   6
  -2   5  29 4014.65 534.742   6
  -5  -2  29 3796.93 520.760   6
  -2  -5  29 4717.17 558.492   6
   2  -5  29 3871.08 526.025   6
   5  -2  29 3650.28 523.646   6
   5  -2 -29 4222.86 514.416   5
  -5  -2 -29 2030.61 576.472   5
  -5   2  29 4683.02 575.978   6
   5   2  29 3811.90 525.086   6
   2  -5 -29 4024.60 515.124   5
   5  -2  31 3275.27 527.479   6
  -5   2  31 3829.48 568.333   6
   5  -2 -31 5457.56 586.738   5
  -2   5 -31 802.070 543.965   5
  -2  -5 -31 5511.76 644.913   5
   2  -5 -31 3073.12 470.174   5
   2   5  31 2678.81 494.534   6
   5   2 -31 3294.36 482.518   5
   2  -5  31 4681.69 567.550   6
  -5  -2 -31 877.778 519.820   5
  -2  -5  31 3212.23 516.301   6
   2   5 -31 4810.96 571.018   5
  -5  -2  31 5470.43 665.755   6
   5   2  31 3394.07 512.267   6
  -2   5  31 4414.95 598.081   6
  -2  -5 -33 2232.46 460.927   5
  -5  -2 -33 481.579 468.113   5
   5   2  33 1857.47 412.421   6
   5  -2  33 1137.72 369.888   6
  -5   2  33 1761.56 397.578   6
   5  -2 -33 2220.71 423.511   5
   2  -5  33 2233.67 456.329   6
  -2   5 -33 669.924 470.787   5
  -2  -5  33 1533.10 414.250   6
  -2   5  33 2503.67 473.162   6
   2   5 -33 2053.01 404.529   5
   5   2 -33 1344.72 340.819   5
   2   5  33 1426.68 404.238   6
  -5  -2  33 1833.27 410.404   6
   2  -5 -33 2296.58 437.080   5
   5   2  35 1707.83 394.987   6
  -2  -5  35 1197.67 433.121   6
  -2   5  35 1781.40 409.030   6
  -2  -5 -35 2762.01 572.601   5
  -5  -2  35 1866.99 412.454   6
  -2   5 -35 2503.87 509.856   5
  -5   2  35 1524.94 390.948   6
   5  -2  35 1405.13 414.415   6
   2  -5  35 536.111 454.639   6
   5  -2 -35 2535.11 439.937   5
   5   2 -35 1692.91 394.900   5
   2   5  35 703.558 388.653   6
   2   5 -35 2242.87 459.973   5
   2  -5 -35 1896.67 429.009   5
   5  -2 -37 622.186 272.668   5
   5   2  37-171.917 288.134   6
   2  -5  37 49.5784 290.024   6
  -2  -5 -37 169.806 305.024   5
   2   5 -37 660.938 300.598   5
  -2   5  37-269.838 396.117   6
   2  -5 -37 677.742 320.165   5
  -5  -2  37 574.570 315.449   6
   5  -2  37 78.0463 310.378   6
   2   5  37 310.168 265.159   6
   5   2 -37 311.632 249.102   5
  -5   2  37-157.716 279.801   6
  -2  -5  37 185.031 282.227   6
   2   5 -39 814.013 352.453   5
   5   2 -39 823.482 370.577   5
   5   2  39 126.094 261.412   6
   2   5  39 187.114 271.792   6
   2  -5  39-12.6684 280.424   6
   5  -2 -39 64.5621 281.235   5
  -2  -5 -39-13.4991 305.097   5
   5  -2  39-391.448 343.702   6
  -2  -5  39 145.260 303.029   6
  -5  -2  39-25.9057 316.714   6
   2  -5 -39-29.7105 268.096   5
  -5   2  39 42.6807 246.651   6
  -2   5  39 728.642 346.256   6
   5   2 -41 159.730 246.047   5
  -5  -2  41 302.946 302.236   6
   5  -2 -41 570.107 327.954   5
   5   2  41 86.3739 239.884   6
   2   5  41 328.255 268.903   6
   2  -5  41 147.598 262.483   6
   2  -5 -41 234.967 292.630   5
  -2  -5  41 276.002 275.152   6
  -5   2  41 163.339 233.193   6
  -2  -5 -41 433.641 301.936   5
  -2   5  41-20.5983 222.176   6
  -5  -2  43-39.4582 249.885   6
   2   5  43 269.415 273.067   6
   2  -5 -43-187.400 255.718   5
   2  -5  43-27.8488 192.021   4
  -2   5  43 6.40266 209.244   6
   5  -2 -43-424.848 269.063   5
  -5   2  43 12.1865 209.883   6
   5   3   0 50153.5 1293.05   3
   5   3   0 49084.0 1295.95   1
   3   5   0 47466.9 1360.36   1
   5   3   2 45709.6 1114.37   3
   3   5  -2 42873.0 1378.87   1
   3   5   2 45009.6 1294.29   1
   5   3  -2 43784.8 1329.02   1
   5   3   2 43909.2 1148.61   1
   5   3  -4 220879. 3149.02   1
  -5   3   4 214499. 2908.50   2
  -5  -3   4 188738. 2926.17   2
   5   3   4 182314. 2072.37   1
   3   5  -4 186146. 2983.34   1
   5   3   4 185482. 1879.65   3
   3   5  -6 172339. 3059.04   1
  -5   3   6 155958. 2803.06   2
  -5  -3   6 170350. 2960.47   2
   5   3   6 161335. 1657.63   1
   5   3  -6 158676. 2940.13   1
   5   3  -8 5577.77 644.384   1
  -3  -5   8 6024.16 664.970   2
   3   5  -8 7234.28 699.162   1
  -3   5  -8 5309.20 579.662   1
  -5   3   8 5603.02 637.870   2
  -5  -3   8 7736.19 765.928   2
   5   3  -8 5275.30 636.257   3
   3  -5   8 7195.83 594.264   2
   5  -3   8 4889.26 353.696   2
  -5  -3  10 67748.2 2242.14   2
   5  -3  10 76871.6 1475.04   2
  -3  -5  10 76324.6 2311.38   2
  -3   5 -10 73978.4 1984.95   1
   3   5 -10 71825.7 2204.55   1
  -5   3 -10 70324.1 1498.11   1
   5   3 -10 80032.1 2408.79   3
   3  -5  10 66525.3 1819.29   2
   5   3 -10 80315.5 2383.73   1
  -5   3  10 78996.5 2358.24   2
  -3  -5  12 73057.0 2429.87   2
   5   3 -12 72851.8 2376.41   1
   3  -5  12 66319.3 1977.54   2
  -3   5 -12 69345.3 1964.38   1
   5  -3  12 71468.5 1646.48   2
   3   5 -12 64138.7 2154.51   1
  -5  -3  12 62296.2 2278.31   2
  -5   3  12 71984.5 2398.31   2
   5   3 -12 69021.2 2370.53   3
   3  -5  14 24100.1 1298.38   2
   5  -3  14 18162.4 955.719   2
  -5   3  14 17802.3 1249.20   2
  -3   5 -14 17686.3 1001.74   1
   5   3 -14 17887.6 1257.30   3
  -3  -5  14 18435.5 1332.92   2
   3   5 -14 24250.4 1435.56   1
  -5   3 -14 18208.7 779.392   1
  -5  -3  14 23401.5 1483.99   2
   5   3 -14 17383.0 1238.88   1
   5   3 -16 9857.32 1007.98   1
   3  -5  16 12234.6 998.828   2
   3   5 -16 12217.6 1094.36   1
  -5   3  16 9646.93 1018.50   2
  -3  -5  16 10090.6 1040.10   2
   5   3 -16 11206.9 1063.63   3
  -3   5 -16 10006.6 826.983   1
  -5  -3  16 10950.1 1082.40   2
  -3  -5  18 95946.8 3344.15   2
   3   5 -18 86456.6 3139.34   3
   5   3 -18 94386.5 3269.74   1
  -5  -3  18 88303.3 3283.82   2
   5   3 -18 90751.2 3157.15   3
   3   5 -18 90042.6 3096.60   1
   3  -5  18 87201.1 2801.00   2
  -5  -3  20 23864.0 1837.10   2
   3  -5  20 22131.5 1518.24   2
  -3  -5  20 24724.0 1838.62   2
   3   5 -20 23563.6 1719.84   3
   5   3  20 24975.8 1001.56   6
   5   3 -20 24337.0 1738.35   3
   3   5  20 22143.1 966.651   6
   5   3 -20 24043.9 952.255   5
   3   5 -20 23205.8 922.696   5
   3   5 -20 22228.2 1639.41   1
   3   5  22 1607.54 302.288   6
   5   3  22 956.440 272.315   6
   3  -5  22 880.290 404.632   2
   5   3 -22 1779.81 311.450   5
   5   3 -22 1671.08 391.426  10
   5  -3  22 1310.38 243.149   6
   3   5 -22 822.127 263.016   5
  -5  -3  22 882.242 449.181   2
  -3  -5  22 1672.50 588.623   2
  -3   5 -22 271.920 297.433   5
   5   3 -22 1633.77 521.815   3
   3   5 -22 723.092 472.305   3
   3  -5  22 1829.25 398.465   6
   3   5  24 5446.16 521.399   6
   3  -5  24 5508.37 478.307   6
  -5  -3  24 6024.09 998.059   2
  -3   5 -24 6009.67 519.528   5
   3   5 -24 6082.56 977.834   3
  -3  -5  24 5671.05 999.737   2
   5   3  24 6232.51 567.841   6
   3   5 -24 6660.69 550.214   5
   5  -3  24 5912.24 560.251   6
   5   3 -24 5702.09 494.037   5
   3  -5  26 10566.6 1069.76   6
  -3   5 -26 10763.7 809.457   5
   5  -3  26 8381.54 698.151   6
  -3  -5  26 10029.6 757.519   6
  -5  -3  26 8998.39 1395.45   2
   3   5 -26 7912.94 604.085   5
   5  -3 -26 8083.95 627.169   5
  -3  -5  26 7718.44 1235.11   2
   5   3  26 8152.27 665.841   6
   5   3 -26 9381.68 696.224   5
   3   5  26 9311.13 750.313   6
  -3   5  26 8283.63 707.096   6
  -5  -3 -28 1078.33 370.767   5
  -3  -5  28 847.315 317.829   6
   5   3 -28 817.380 281.849   5
   3  -5 -28 843.674 253.561   5
   3  -5  28 618.005 274.495   6
  -3   5  28 2059.56 429.147   6
  -3  -5  28 1007.26 427.864   2
   5  -3  28 1276.82 351.333   6
   3   5 -28 702.095 271.616   5
   5   3  28 842.071 301.485   6
   5  -3 -28 1123.45 309.855   5
   3   5  28 1014.08 291.276   6
  -3   5 -28 235.345 294.282   5
   3   5  30-111.987 265.141   6
  -3   5 -30 21.4914 275.379   5
  -3  -5  30 192.522 264.501   6
   5   3 -30 284.700 220.475   5
   5  -3 -30 172.248 246.249   5
   5   3  30 179.997 257.254   6
  -3  -5 -30 253.231 250.698   5
  -3   5  30-266.111 311.060   6
   5  -3  30 307.113 252.936   6
   3  -5  30-439.005 327.650   6
   3  -5 -30-165.215 277.194   5
  -5  -3  30-58.4026 258.458   6
  -5   3  30 395.852 295.364   6
  -5  -3 -30 112.369 293.771   5
   3   5 -30-94.6704 273.009   5
   3   5  32 1321.21 360.882   6
  -5  -3 -32 605.282 504.435   5
   5  -3 -32 2289.25 419.923   5
  -5   3  32 2124.11 453.586   6
  -3  -5 -32 2209.81 431.974   5
  -5  -3  32 2576.64 503.378   6
   3  -5 -32 2008.21 429.346   5
   3  -5  32 2527.00 443.935   6
  -3   5 -32 545.917 450.884   5
  -3   5  32 2252.68 443.653   6
   5   3 -32 2421.71 436.746   5
   5   3  32 1846.21 406.773   6
   5  -3  32 2209.58 474.395   6
   3   5 -32 2237.58 427.018   5
  -3  -5  32 2213.82 462.644   6
  -3  -5  34 609.089 312.071   6
  -5   3  34 102.822 242.888   6
   5   3 -34 193.103 242.322   5
   3  -5 -34 196.621 268.180   5
   5  -3 -34 244.496 259.436   5
   3   5  34 637.091 363.874   6
  -5  -3 -34 1166.58 476.666   5
  -3   5  34 828.651 314.908   6
   5  -3  34 620.584 314.112   6
  -5  -3  34 266.897 305.685   6
   3   5 -34 412.320 284.876   5
  -3  -5 -34 301.124 271.998   5
   3  -5  34-3.05787 295.040   6
   5   3  34 159.918 258.670   6
   5  -3  36 141.772 324.643   6
   5  -3 -36 299.600 231.970   5
  -3  -5 -36 396.239 308.385   5
  -3  -5  36 333.425 307.027   6
   5   3  36 6.54545 259.724   6
   3   5 -36 258.696 261.246   5
   3  -5 -36 363.223 293.592   5
  -5   3  36 1577.56 415.781   6
   3  -5  36 184.304 320.115   6
   5   3 -36 816.896 351.180   5
   3   5  36 190.888 253.162   6
  -5  -3  36 310.716 326.566   6
  -3   5  36 107.270 228.593   6
   5  -3  38 286.771 327.972   6
  -5  -3  38 115.662 269.540   6
  -3  -5 -38-37.2344 293.694   5
   5  -3 -38-18.0814 249.510   5
   3  -5 -38 432.440 282.414   5
   5   3  38 6.16185 265.602   6
   3   5 -38 217.542 291.184   5
  -3  -5  38 61.9845 279.656   6
   3   5  38-1.49450 240.997   6
   3  -5  38 415.902 373.174   6
  -5   3  38-421.676 312.830   6
   5   3 -38 395.682 261.056   5
  -3   5  38 50.0648 239.110   6
   5   3 -40-51.4595 289.711   5
   3   5  40 154.866 235.220   6
  -3  -5 -40 422.030 355.059   5
  -3   5  40 212.998 248.684   6
   5   3  40-75.5438 241.988   6
  -5  -3  40-93.1244 262.653   6
   3  -5 -40-162.331 294.760   5
   5  -3  40-280.653 333.958   6
   5  -3 -40 68.0118 238.820   5
  -3  -5  40-66.7645 288.403   6
   3  -5  40 55.1170 281.592   6
  -3   5  42 319.715 265.282   6
   5  -3 -42 437.339 314.452   5
  -5  -3  42 15.8237 244.640   6
  -5   3  42 116.876 217.707   6
   3  -5 -42 292.047 263.986   5
   3  -5  42 150.333 195.307   4
   3   5  42 179.203 217.723   6
  -3  -5  42-253.041 265.377   6
  -5   3  44-24.6607 204.453   6
  -3   5  44 131.991 210.138   6
   5   4   1 17606.0 813.762   1
   4   5   1 15752.9 792.566   1
   5   4  -1 16348.6 830.966   1
   4   5  -1 17282.9 908.383   1
   4   5  -3 19835.3 1058.28   1
   5   4  -3 16560.8 911.019   1
   5   4   3 19672.5 866.423   1
   4   5   3 16243.7 858.059   1
   5   4   5 178520. 2233.23   1
   5   4  -5 187251. 3149.73   1
   5   4   5 172794. 1771.37   3
   4   5  -5 176137. 3091.61   1
   4   5   5 186513. 2457.97   1
  -5  -4   5 178156. 3055.59   2
   5   4  -7 17946.9 1086.89   1
  -4  -5   7 17016.8 1064.60   2
   5  -4   7 17137.2 615.528   2
  -5  -4   7 20376.2 1124.51   2
   4   5   7 18218.1 763.503   1
   4   5  -7 19956.1 1116.77   1
   5   4   7 21382.3 674.905   1
  -4  -5   9 36575.0 1597.07   2
   5   4  -9 37958.9 1635.53   1
   4  -5   9 30844.0 1107.95   2
   4   5   9 36052.3 1009.06   1
  -5  -4   9 31418.6 1482.61   2
   5  -4   9 34476.5 1029.66   2
  -4   5  -9 33429.2 1311.66   1
   4   5  -9 31833.0 1489.53   1
  -5  -4  11 69192.4 2383.67   2
  -4   5 -11 66568.3 1872.25   1
   4   5 -11 70199.2 2314.53   1
  -4  -5  11 68883.2 2352.28   2
   5  -4  11 65759.4 1611.88   2
   5   4 -11 70175.0 2318.20   1
   4  -5  11 69495.8 1858.16   2
  -5   4 -11 70203.4 1711.95   1
   4   5 -13 37728.8 1806.72   1
   4  -5  13 38273.6 1488.16   2
  -4   5 -13 35135.0 1380.68   1
   5   4 -13 35795.8 1755.23   1
  -5  -4  13 37472.5 1838.86   2
   5   4 -13 34719.3 1740.86   3
  -5   4 -13 36873.9 1256.20   1
   5  -4  13 36718.9 1314.51   2
  -4  -5  13 36068.0 1790.09   2
  -5   4 -15 14457.7 798.370   1
   4  -5  15 17904.2 1123.29   2
  -4  -5  15 19502.8 1409.64   2
   4   5 -15 17535.6 1292.68   1
   5   4 -15 19544.2 1390.94   3
  -4   5 -15 19098.0 1044.38   1
   5   4 -15 18677.1 1331.83   1
   5  -4  15 18041.9 1022.78   2
  -5  -4  15 17529.7 1352.19   2
   4   5 -17 3426.34 653.586   3
  -5  -4  17 4160.50 785.814   2
   5  -4  17 3569.91 575.589   2
  -4  -5  17 3447.33 713.264   2
   5   4 -17 3048.59 652.156   3
   4   5 -17 2430.68 556.754   1
   4  -5  17 3200.74 551.844   2
   5   4 -17 3678.17 714.851   1
  -5  -4  19 18965.4 1561.68   2
   5   4 -19 17070.7 1434.02   1
   4   5 -19 17097.7 764.391   5
   4   5 -19 18162.9 1473.65   3
   4  -5  19 17832.5 1250.65   2
   5   4  19 18629.7 858.453   6
  -4  -5  19 18129.9 1565.40   2
   5   4 -19 17960.4 789.430   5
   4   5  19 17652.3 841.680   6
   4   5 -19 16905.7 1385.08   1
   5   4 -19 18185.0 1505.14   3
   5   4 -21 1747.32 333.914   5
   5   4 -21 1233.30 378.190   3
   4   5 -21 1705.08 526.916   3
  -4  -5  21 1326.40 461.828   2
   5   4  21 1485.44 290.131   6
   4   5 -21 1959.53 567.802   1
   5  -4  21 536.877 260.616   6
   4  -5  21 1356.95 273.859   6
   4   5 -21 1766.80 299.894   5
  -5  -4  21 1531.23 514.734   2
   4   5  21 1128.55 290.086   6
   4   5 -23 1248.70 634.451   3
   5   4 -23 822.921 319.082   5
  -5  -4  23 1142.83 593.468   2
   5   4 -23 1572.01 398.163  10
   5  -4  23 1826.10 424.176   6
  -4   5 -23 1121.36 352.532   5
   4   5  23 1173.83 351.156   6
   4   5 -23 1479.28 329.927  10
   4  -5  23 899.037 326.580   6
   4   5 -23 1470.21 336.095   5
   5   4 -23 669.585 480.350   3
  -4  -5  23 713.892 500.900   2
   5   4  23 1315.12 341.595   6
   5   4 -25 377.821 230.388   5
   5  -4  25 648.617 313.764   6
   5   4 -25-26.2894 448.256   3
  -4   5 -25 360.868 227.886   5
  -4  -5  25 19.7462 475.989   2
  -5  -4  25-161.590 408.854   2
   5   4  25 643.116 270.072   6
   4   5  25 260.648 252.250   6
   4   5 -25 611.831 233.916   5
   4   5 -25-181.926 463.141   3
   4  -5  25 267.807 235.259   6
   4  -5  27 1538.66 382.662   6
   4   5 -27 1336.10 360.273   5
  -5  -4  27 1436.42 685.517   2
   5   4  27 1749.42 406.683   6
   5   4 -27 1421.06 341.389   5
   4   5  27 1269.03 332.249   6
   5  -4  27 1612.06 403.167   6
  -4   5 -27 867.013 316.219   5
  -4   5  27 1119.79 346.157   6
  -4  -5  27 1197.92 623.217   2
   5  -4 -27 1806.00 365.074   5
   4   5 -29 197.641 246.472   5
  -5  -4  29 466.570 277.931   6
  -4  -5  29-346.017 468.451   2
   5   4 -29-329.212 264.379   5
  -4   5  29 638.181 301.909   6
  -5  -4 -29 105.098 269.430   5
   5   4  29 220.958 255.853   6
   5  -4 -29 138.814 228.885   5
   4  -5  29-68.7338 277.880   6
  -4   5 -29-93.9314 260.704   5
   5  -4  29-329.295 322.577   6
  -5   4  29 454.975 294.930   6
   4   5  29-175.043 260.927   6
  -4  -5  29-204.800 335.231   6
   4  -5 -29 128.177 232.205   5
   4  -5 -31-21.5633 275.204   5
  -5  -4  31 83.7110 294.327   6
   5   4  31-119.552 277.461   6
   5  -4 -31 297.623 267.939   5
   4   5 -31-110.818 283.354   5
   4   5  31 87.0456 241.509   6
   5  -4  31-26.2884 255.345   6
   5   4 -31-320.206 295.416   5
  -4   5  31 232.234 246.642   6
  -5   4  31-148.474 300.132   6
  -4  -5  31-57.6139 296.304   6
  -4  -5 -31-125.894 269.186   5
  -5  -4 -31 31.0478 325.260   5
   4  -5  31 92.6486 285.733   6
  -4  -5  33 24.5882 283.952   6
   5  -4  33 407.225 322.848   6
  -5  -4  33-20.0482 280.584   6
   4   5 -33 249.505 254.783   5
   5   4 -33 311.988 264.513   5
   4  -5 -33-237.374 287.538   5
  -4   5  33 236.033 271.454   6
   5   4  33 179.896 257.124   6
   4  -5  33 40.8805 324.683   6
  -4  -5 -33-26.0405 292.520   5
  -5  -4 -33 165.937 326.017   5
  -5   4  33-173.760 249.236   6
   4   5  33-17.3424 259.571   6
   5  -4 -33 890.869 394.547   5
   5  -4  35-84.7012 287.737   6
  -5  -4 -35 389.314 352.192   5
  -5   4  35-4.36061 223.062   6
  -4  -5  35-1.88303 262.271   6
   5   4  35-144.851 257.481   6
   5  -4 -35 81.5793 248.038   5
   4  -5  35 48.2431 279.870   6
  -4   5  35-79.2762 238.850   6
   4   5  35 93.0234 244.976   6
  -4  -5 -35 37.2143 315.078   5
   5   4 -35 77.8767 269.737   5
  -5  -4  35-206.367 307.813   6
   4   5 -35 29.6605 252.975   5
   4  -5 -35 137.242 271.331   5
  -4  -5  37-241.214 302.518   6
   5   4  37-104.471 272.327   6
   4   5  37-282.688 311.650   6
   4  -5  37-110.878 290.237   6
   5  -4 -37-399.577 299.543   5
  -5   4  37 131.092 237.155   6
  -4   5  37-208.592 297.686   6
   5   4 -37 409.403 306.599   5
   4  -5 -37-148.374 301.570   5
   4   5 -37-436.644 299.980   5
   5  -4  37-43.5097 300.810   6
  -5  -4  37-501.807 393.643   6
  -4  -5 -37 356.646 419.960   5
   4  -5 -39-164.228 249.628   5
  -5   4  39 7.30939 263.674   6
   4   5  39-141.255 235.851   6
   5   4  39 41.8732 250.814   6
  -4  -5  39-367.608 326.252   6
  -4   5  39 307.195 276.419   6
   4   5 -39-303.817 270.115   5
   5   4 -39 161.745 254.756   5
   4  -5  39 68.6744 295.548   6
   5  -4  39 109.687 292.298   6
  -5  -4  39-143.219 347.821   6
   5  -4 -39 99.7683 234.796   5
   4  -5 -41-106.716 240.673   5
   4  -5  41-186.711 202.924   4
  -4  -5  41 268.390 340.684   6
  -4   5  41 29.5777 227.567   6
   5   4  41 34.5506 253.683   6
  -5   4  41-22.7088 234.340   6
   4   5  41-84.0957 241.753   6
   5  -4 -41 193.826 255.683   5
  -5  -4  41 134.011 309.552   6
   4  -5 -43 70.9971 222.362   5
  -5  -4  43-52.0303 206.845   6
  -4   5  43 49.1940 222.147   6
   5  -4 -43-60.1682 255.951   5
  -5   4  43-11.6930 235.739   6
   5   5   0 138617. 2516.97   1
   5   5  -2 164747. 2874.68   1
   5   5   2 162675. 2618.90   1
   5   5  -4 596373. 5692.81   1
   5   5   4 610693. 4877.05   1
   5   5  -6 4845.98 584.695   1
   5   5   6 4520.60 298.678   3
   5   5   6 4432.79 403.273   1
  -5  -5   6 4361.37 524.243   2
   5  -5   8 81716.5 1596.50   2
   5   5  -8 86682.5 2403.50   1
   5   5   8 83469.9 1552.10   1
  -5  -5   8 84648.9 2391.84   2
   5   5 -10 11130.7 917.564   1
  -5  -5  10 9780.81 881.487   2
   5   5  10 8423.12 431.592   1
   5  -5  10 11007.8 646.331   2
  -5   5 -10 9520.46 738.159   1
  -5   5 -12 57977.7 1727.17   1
   5   5 -12 61340.4 2299.45   1
  -5  -5  12 59385.7 2286.14   2
   5  -5  12 61188.7 1712.99   2
  -5  -5  14 11608.2 1058.87   2
   5   5 -14 11543.1 1031.98   1
   5  -5  14 11120.8 792.870   2
  -5   5 -14 11069.7 758.536   1
  -5  -5  16 170934. 4437.80   2
   5   5 -16 171668. 4234.79   1
   5  -5  16 164112. 3244.10   2
   5   5 -16 171443. 4262.84   3
   5  -5  18 190.854 236.666   2
  -5  -5  18 1070.57 490.847   2
   5   5 -18 587.200 436.151   3
   5   5 -18 704.143 464.657   1
   5   5  20-623.073 289.591   6
   5   5 -20 107.089 349.651   1
   5   5 -20-193.900 196.047   5
  -5  -5  20-409.290 423.096   2
   5   5 -20-66.8264 346.450   3
   5   5 -22 82707.6 1833.72   5
   5   5  22 80407.3 1924.02   6
   5  -5  22 73804.0 1822.19   6
  -5  -5  22 82118.6 3678.79   2
   5   5 -22 72357.3 1927.62  10
   5   5 -22 77429.7 3426.41   3
   5  -5  24 153.745 231.222   6
   5   5 -24-934.962 279.362  10
   5   5  24-26.0248 221.715   6
  -5  -5  24-32.6541 470.955   2
   5   5 -24-191.657 437.135   3
   5   5 -24-666.291 307.006   5
   5   5 -26 710.643 330.711   5
   5  -5  26 213.132 295.227   6
  -5  -5  26 115.259 443.107   2
   5   5  26 101.847 283.468   6
   5  -5  28 6114.73 622.085   6
  -5   5  28 5049.35 593.398   6
   5  -5 -28 6038.76 580.213   5
  -5  -5  28 5466.33 1134.71   2
   5   5  28 5547.62 615.665   6
   5   5 -28 5737.81 580.093   5
   5   5 -30-131.616 266.626   5
   5  -5 -30 240.511 249.602   5
   5  -5  30 270.334 313.037   6
   5   5  30 161.662 265.019   6
  -5  -5 -30 59.8381 272.021   5
  -5  -5  30 209.978 290.352   6
  -5   5  30 266.071 262.494   6
  -5  -5 -32 430.862 495.844   5
  -5  -5  32 1751.01 417.696   6
  -5   5  32 1301.92 379.458   6
   5   5  32 892.535 334.948   6
   5  -5  32 221.333 377.276   6
   5  -5 -32 982.479 331.432   5
   5   5 -32 722.223 304.519   5
   5  -5 -34 1205.75 296.470   5
  -5  -5 -34 937.075 401.163   5
   5   5 -34 1871.69 436.424   5
   5   5  34 1225.63 368.638   6
  -5  -5  34 1233.41 324.081   6
   5  -5  34 82.7193 367.481   6
  -5   5  34 604.230 305.041   6
   5   5 -36 943.225 327.939   5
  -5  -5  36 331.723 346.956   6
   5  -5 -36 6.18391 229.416   5
   5  -5  36-211.882 341.599   6
   5   5  36 25.5744 282.978   6
  -5  -5 -36 318.980 345.799   5
  -5   5  36 43.1237 241.428   6
  -5   5  38 106.209 235.784   6
   5   5 -38-157.965 286.344   5
   5   5  38-568.134 345.316   6
   5  -5  38-72.9453 290.051   6
  -5  -5  38-92.9427 299.128   6
   5  -5 -38 199.261 260.780   5
  -5  -5  40 1462.93 417.582   6
   5  -5  40 1927.32 388.906   4
  -5   5  40 1689.24 419.257   6
   5  -5 -40 753.776 387.712   5
   5   5  40 1102.16 375.795   6
   5  -5 -42 163.647 234.930   5
  -5  -5  42 116.343 261.556   6
  -5   5  42-179.008 252.129   6
  -5   5  44 18.0125 205.674   6
  -6   0   0 186739. 2185.16   2
  -6   0   2 543.478 234.412   2
   6   0  -2 614.698 261.415   1
  -6   0  -2 702.566 183.781   2
   6   0  -4 6525.77 615.626   1
   6   0  -4 6928.19 613.930   3
  -6   0   4 6194.58 563.305   2
   6   0  -6 2692.07 471.755   1
   6   0  -6 2507.75 462.388   3
   0   6  -6 2456.25 421.600   1
  -6   0   6 2445.78 444.457   2
   0   6  -8 111070. 2507.38   1
   6   0  -8 114613. 2696.60   1
  -6   0   8 114465. 2657.41   2
   6   0  -8 116365. 2647.26   3
   0  -6  10 867.332 296.679   2
   0   6 -10 344.236 219.426   1
   6   0 -10 630.017 287.594   3
  -6   0  10 778.804 317.299   2
  -6   0  12 77049.9 2498.50   2
   0  -6  12 76968.5 2336.25   2
   6   0 -12 77094.6 2418.20   3
   0   6 -12 76329.3 2249.35   1
  -6   0  14 61531.6 2419.50   2
   0  -6  14 64411.9 2298.65   2
   0   6 -14 63260.1 2218.07   1
   6   0 -14 64616.1 2377.96   3
  -6   0  16 4980.43 727.530   2
   0   6 -16 5763.44 702.129   1
   0  -6  16 5692.92 750.538   2
  -6   0  18 7706.65 957.938   2
   0   6 -18 7604.62 788.561   1
   0  -6  18 6899.13 822.130   2
   0   6  20 4152.81 441.628   6
  -6   0  20 3763.82 754.784   2
   6   0 -20 3444.95 383.487   5
   0  -6  20 3876.56 737.467   2
   0   6 -20 3522.35 690.604   1
   6   0  20 3527.99 451.506   6
   0   6 -22 7055.43 523.643   5
   0   6  22 6658.60 547.191   6
   0  -6  22 6535.97 604.147   6
   0  -6  22 6326.08 935.358   2
   6   0 -22 6916.15 514.095   5
  -6   0  22 6896.69 1039.05   2
   6   0  22 7458.06 582.036   6
   0   6 -22 6417.55 947.835   3
  -6   0  24 15903.7 1680.79   2
   6   0  24 17785.9 973.182   6
   6   0 -24 16646.7 840.125   5
   0   6 -24 17545.3 888.073   5
   0  -6  24 17421.5 914.309   6
   0  -6  24 16176.3 1563.17   2
   0   6  24 16894.4 908.815   6
   0   6  26 3068.90 458.861   6
   0  -6  26 3771.63 499.343   6
   0   6 -26 2495.57 386.125   5
   6   0 -26 3116.77 422.624   5
   0  -6  26 2281.36 738.778   2
   6   0  26 2656.95 444.126   6
   0   6 -28 521.424 228.590   5
   0  -6  28-386.739 321.256   6
   6   0  28 650.220 322.694   6
   0   6  28-323.056 310.116   6
   6   0 -28 208.262 226.363   5
   0  -6 -30 1666.13 427.258   5
   0  -6  30 1786.75 419.521   6
   6   0  30 1547.92 389.050   6
   0   6  30 1482.75 411.549   6
   0   6 -30 1962.31 401.747   5
   6   0 -30 1903.71 369.470   5
   0   6  32 436.857 288.854   6
   0   6 -32 296.685 289.046   5
   0  -6  32-5.54460 323.356   6
   6   0  32 127.652 266.490   6
   0  -6 -32 328.345 307.725   5
   6   0 -32 442.768 282.396   5
  -6   0  32 311.920 318.688   6
  -6   0  34-109.454 254.702   6
   6   0 -34-212.323 259.050   5
   0   6  34 2.48152 239.624   6
   0   6 -34-291.041 311.149   5
   0  -6  34-79.5722 330.584   6
   6   0  34 99.3832 260.273   6
   0  -6 -34-405.175 265.935   5
   6   0 -36 153.504 298.245   5
   0  -6 -36 223.084 271.422   5
  -6   0  36 248.515 284.900   6
   0   6  36-96.1062 246.018   6
   0   6 -36 315.394 286.362   5
   0  -6  36-13.5629 285.931   6
   6   0  36-117.998 260.527   6
   0  -6  38 336.638 317.639   6
   0   6  38 37.3099 256.293   6
   0  -6 -38 335.232 373.913   5
   6   0 -38 927.707 352.585   5
  -6   0  38 434.930 276.405   6
   6   0  38 514.917 330.178   6
  -6   0  40 312.292 308.643   6
   0  -6 -40-199.370 314.413   5
   0   6  40-227.332 308.021   6
   6   0 -40-173.633 307.638   5
   0  -6  40-133.968 288.988   6
   6   0  40 77.8967 260.279   6
   0   6  42-81.2279 256.360   6
  -6   0  42 45.8797 252.023   6
   0  -6 -42 324.833 285.993   5
   6   0 -42 275.043 265.983   5
   0   6  44-176.883 238.070   6
  -6  -1  -1 38546.7 986.825   2
   6   1  -1 37626.0 1204.23   1
  -6   1  -1 48593.8 994.493   2
   6   1  -1 38859.6 1232.88   3
  -6   1   1 36738.1 1041.58   2
   6   1   1 51214.3 1300.76   1
   1   6  -3 81265.0 1938.30   1
  -6   1   3 91729.9 1871.77   2
  -6  -1   3 78404.5 1801.97   2
   6   1  -3 87673.6 1998.25   1
   6   1  -3 93754.4 2027.56   3
  -6   1   5 2982.27 442.063   2
   6   1  -5 2920.44 410.607   1
   1   6  -5 2262.99 388.335   1
  -6  -1   5 2233.98 378.083   2
   6   1  -5 2982.98 402.164   3
  -1   6  -7 23424.2 1120.17   1
   6   1  -7 25769.2 1217.79   3
   6   1  -7 23510.3 1168.93   1
  -6  -1   7 23849.9 1169.77   2
   1   6  -7 22639.5 1141.86   1
  -6   1   7 23566.0 1167.85   2
   6   1  -9 164070. 3236.35   3
   6   1  -9 155644. 3269.43   1
  -6   1   9 157779. 3278.50   2
   1  -6   9 150994. 2910.81   2
   1   6  -9 153875. 3127.76   1
  -6  -1   9 158719. 3290.45   2
  -1  -6   9 156150. 3144.58   2
  -1   6  -9 150622. 2990.41   1
  -6   1  11 4141.27 605.886   2
   6   1 -11 4270.47 609.743   1
  -6  -1  11 3694.56 541.599   2
   1  -6  11 3980.30 543.278   2
  -1  -6  11 3663.15 542.626   2
   6   1 -11 4540.82 615.639   3
   1   6 -11 3765.23 540.670   1
  -1   6 -11 3266.21 461.288   1
  -1  -6  13 38591.8 1772.35   2
   6   1 -13 39524.0 1865.78   1
  -6  -1  13 46404.4 2045.16   2
   1   6 -13 45254.1 1852.38   1
  -6   1  13 36853.1 1803.00   2
   6   1 -13 40040.2 1835.43   3
   1  -6  13 44624.4 1855.42   2
  -1   6 -13 35791.7 1602.97   1
   1  -6  15 29399.2 1572.60   2
   6   1 -15 27947.8 1613.72   3
  -1   6 -15 29466.8 1519.51   1
  -1  -6  15 29737.7 1672.28   2
   1   6 -15 28831.4 1568.95   1
  -6  -1  15 28261.3 1684.15   2
  -6   1  15 27422.8 1661.82   2
   1   6 -17 9788.03 921.064   1
  -1   6 -17 9740.73 915.604   1
   6   1 -17 8550.50 926.384   3
   1  -6  17 10142.6 958.160   2
  -1  -6  17 9079.16 1018.90   2
  -6   1  17 8727.11 962.166   2
  -6  -1  17 9074.79 1037.00   2
   6   1 -19 1074.00 383.046   3
   1  -6  19 2695.01 565.969   2
  -1   6 -19 1841.42 486.684   1
   6   1 -19 1397.11 219.948   5
  -1  -6  19 1540.46 495.701   2
  -6  -1  19 2337.25 596.761   2
  -6   1  19 1667.54 504.672   2
   1   6 -19 2781.45 602.288   1
   1   6  19 1383.95 284.914   6
   6  -1 -19 2894.60 358.835   5
  -6   1  21 906.981 476.576   2
  -1   6 -21 1129.79 273.941   5
   1   6 -21 876.977 473.984   1
  -1  -6  21 1321.26 541.314   2
   1   6  21 815.655 250.474   6
   1  -6  21 495.685 399.786   2
   6  -1  21 917.434 280.380   6
   6   1 -21 1008.92 245.129   5
   6  -1 -21 459.492 219.058   5
   1   6 -21 399.492 228.085   5
   6   1  21 587.395 281.656   6
  -1   6  21 310.561 228.932   6
   1   6 -21 811.235 473.322   3
  -6  -1  21 907.731 479.324   2
  -1   6  23 1457.50 314.164   6
  -6  -1  23 1634.37 606.115   2
  -6  -1 -23 431.815 275.951   5
   6   1 -23 1120.05 246.936   5
  -1  -6  23 1077.34 266.396   6
   1  -6  23 363.834 263.911   6
   6   1 -23-10.3002 402.474  10
   6  -1  23 1796.76 357.514   6
   1   6 -23 2007.22 604.984   3
  -1  -6  23 1308.55 500.352   2
   1   6  23 741.878 248.082   6
   1   6 -23 1954.87 346.583   5
   6  -1 -23 1775.97 298.916   5
   6   1  23 2256.44 402.096   6
  -1   6 -23 1421.73 329.198   5
   1  -6  23 1283.93 477.007   2
  -1  -6  25 8840.99 1218.34   2
  -6  -1 -25 10299.9 687.388   5
   6  -1  25 9822.18 730.208   6
  -1  -6  25 9971.72 752.265   6
  -1   6  25 11448.7 806.421   6
   1  -6  25 10086.3 1269.71   2
   1   6  25 9965.87 731.936   6
   6  -1 -25 11574.3 747.906   5
  -1   6 -25 10578.2 681.931   5
   6   1 -25 10154.8 692.238   5
   1   6 -25 11703.8 712.916   5
   6   1  25 11258.5 778.053   6
  -6  -1  25 10705.6 1419.60   2
   1  -6  25 11302.6 793.190   6
   6  -1 -27 1751.09 338.117   5
   6   1 -27 1019.76 264.451   5
  -1   6 -27 1316.26 296.132   5
  -1  -6  27 1203.24 579.327   2
   1   6  27 943.990 261.109   6
   1   6 -27 1612.66 350.129   5
   1  -6  27 579.447 260.223   6
  -1   6  27 974.190 284.174   6
   6   1  27 1499.14 339.380   6
   6  -1  27 1764.57 356.741   6
  -1  -6  27 1124.68 337.869   6
   1   6  29 89.5823 246.882   6
   6  -1  29 208.825 259.306   6
   6   1  29 176.455 296.283   6
   6  -1 -29 599.240 289.202   5
   1   6 -29 420.966 254.853   5
   6   1 -29 254.743 229.711   5
   1  -6  29 658.748 278.752   6
  -1  -6  29 113.206 301.943   6
  -1   6  29 298.815 263.770   6
  -1   6 -29 64.5707 257.859   5
  -1   6 -31 1587.40 350.212   5
  -1  -6  31 2621.55 493.449   6
   6  -1 -31 2258.16 436.238   5
   6   1 -31 1648.40 364.700   5
  -1  -6 -31 1611.96 363.289   5
  -6   1  31 1791.76 421.910   6
  -1   6  31 1322.50 383.287   6
  -6  -1  31 1053.92 356.408   6
   1   6  31 2656.27 473.088   6
   6  -1  31 1659.00 403.804   6
   1  -6  31 703.728 359.181   6
   1  -6 -31 2521.02 458.573   5
   1   6 -31 1660.66 377.036   5
   6   1  31 1579.78 357.894   6
   6   1  33-317.931 316.045   6
   6  -1  33 353.022 315.813   6
   6  -1 -33 331.750 289.588   5
   1  -6 -33-395.401 269.648   5
  -6  -1  33-521.250 292.751   6
  -1   6  33 273.531 278.013   6
   1   6  33-544.233 325.209   6
  -1   6 -33 107.202 272.316   5
   6   1 -33 96.6471 326.119   5
  -1  -6 -33-221.556 285.327   5
   1   6 -33 22.9173 258.625   5
  -1  -6  33-217.640 260.581   6
   1  -6  33-241.894 339.372   6
  -6   1  35 143.231 269.541   6
   1   6  35 566.907 300.830   6
  -6  -1  35 243.682 295.805   6
   1   6 -35-180.610 327.990   5
  -1  -6 -35 486.411 269.443   5
   6   1  35 274.642 305.662   6
   6   1 -35 126.346 223.208   5
   6  -1  35 248.410 293.295   6
  -1   6  35 291.280 250.740   6
   1  -6 -35 282.680 294.825   5
  -1  -6  35 114.926 319.827   6
   6  -1 -35-52.5600 226.077   5
   1  -6  35 145.785 309.449   6
  -1   6 -35 420.486 312.650   5
  -1  -6  37 222.967 354.698   6
   6  -1 -37 367.071 241.308   5
  -1   6  37 443.691 291.881   6
   1  -6 -37 423.931 289.538   5
  -6   1  37 14.2189 265.845   6
   1   6 -37 492.452 303.806   5
  -1  -6 -37 155.017 298.012   5
   6  -1  37 508.818 299.434   6
   6   1  37 309.508 302.585   6
  -6  -1  37 343.575 268.190   6
   6   1 -37 97.0692 264.081   5
   1   6  37-2.47615 239.026   6
   1  -6  37 55.7079 281.736   6
  -1   6  39 363.962 321.324   6
   1  -6 -39 74.6912 284.527   5
  -1  -6 -39 50.8973 273.057   5
  -6  -1  39 45.8382 236.722   6
   6   1 -39-58.5100 260.233   5
  -6   1  39 194.026 270.702   6
  -1  -6  39-77.3050 312.889   6
   1   6  39 110.907 238.489   6
   6   1  39 213.625 257.072   6
   6  -1 -39 118.484 260.072   5
   1  -6  39-43.6001 283.750   6
   6  -1  39-12.6801 321.568   6
  -1  -6 -41-128.442 291.819   5
   1  -6 -41 317.789 328.682   5
  -6   1  41-131.074 286.882   6
  -6  -1  41-17.2573 256.623   6
   6  -1 -41-70.5999 258.686   5
  -1   6  41 28.0209 232.818   6
   6   1 -41-1.05224 246.581   5
   1   6  41 35.6132 250.959   6
   1  -6 -43 134.536 228.841   5
  -6  -1  43 95.7048 240.818   6
  -1   6  43 92.2462 248.068   6
   6  -1 -43 209.535 222.761   5
  -6   1  43 12.2592 240.515   6
   1   6  43-13.2007 238.512   6
   1  -6  43 629.110 259.862   4
  -6   2   0 107744. 1611.51   2
   6   2   0 111284. 2048.64   3
   6   2   0 110480. 2046.78   1
   6   2  -2 127655. 2347.04   1
  -6  -2   2 121201. 2150.82   2
  -6   2   2 124810. 2024.04   2
   2   6  -2 127879. 2382.99   1
   6   2   2 119890. 1921.39   1
   6   2  -2 126088. 2320.79   3
   6   2   4 3096.63 324.681   1
   2   6  -4 3316.42 464.836   1
   6   2  -4 5304.50 560.808   3
  -6   2   4 4945.28 503.880   2
   6   2  -4 5508.16 598.411   1
  -6  -2   4 3079.34 446.243   2
   6   2  -6 34509.5 1395.42   1
  -6   2   6 33506.3 1312.56   2
   6   2  -6 34739.3 1410.25   3
   2   6  -8 17761.6 1074.81   1
  -2   6  -8 17212.2 990.933   1
   6   2  -8 17324.3 1112.74   3
  -6   2   8 18029.3 1088.94   2
  -2  -6   8 16242.9 1045.08   2
   6   2  -8 17446.2 1091.08   1
  -6  -2   8 17869.5 1085.24   2
   6   2 -10 42715.6 1774.88   1
   6   2 -10 43204.6 1811.51   3
   2  -6  10 34873.9 1419.58   2
  -2   6 -10 40946.0 1574.51   1
  -2  -6  10 42344.9 1744.83   2
  -6   2  10 42980.1 1765.82   2
  -6  -2  10 35898.5 1636.81   2
   2   6 -10 37970.7 1616.98   1
  -6  -2  12 318367. 5209.37   2
  -6   2  12 318111. 5096.76   2
   2  -6  12 318770. 4566.93   2
  -2  -6  12 325546. 5115.01   2
   2   6 -12 314749. 4818.54   1
   6   2 -12 319512. 5033.00   1
   6   2 -12 331061. 5204.61   3
  -2   6 -12 315679. 4521.14   1
   6   2 -14 16492.7 1220.94   3
  -6  -2  14 13384.7 1161.03   2
   2   6 -14 14403.9 1115.49   1
  -2  -6  14 17020.2 1245.73   2
   2  -6  14 14256.1 1057.28   2
   6   2 -14 16202.8 1243.04   1
  -2   6 -14 16793.8 1071.02   1
  -6   2  14 15501.0 1212.83   2
   2  -6  16 65601.2 2392.65   2
  -6   2  16 56203.8 2442.79   2
   6   2 -16 57862.3 2415.40   3
  -6  -2  16 61799.6 2579.78   2
  -2   6 -16 59169.9 2134.77   1
   6   2 -16 58169.9 2437.09   1
   2   6 -16 64103.3 2470.52   1
  -2  -6  16 58361.5 2425.91   2
  -2  -6  18 67540.7 2782.29   2
  -6   2  18 67903.1 2890.28   2
   6   2 -18 64350.2 2662.00   3
  -6  -2  18 68598.5 2901.34   2
  -2   6 -18 66637.3 2355.84   1
   2  -6  18 66422.0 2568.66   2
   2   6 -18 65418.9 2613.02   1
  -2  -6  20 9674.07 1142.47   2
  -6  -2  20 9978.32 1170.11   2
   6   2 -20 10335.4 622.272   5
   2   6 -20 10634.9 638.682   5
   2  -6  20 10651.6 1117.68   2
  -6   2  20 9402.30 1168.80   2
   2   6  20 9597.81 663.244   6
   6   2 -20 8942.60 1098.00   3
   6  -2  20 9062.15 630.936   6
   2   6 -20 9790.95 1108.56   1
   6   2  20 10756.2 698.169   6
   2   6 -20 10597.5 1154.01   3
   6  -2 -22 5856.55 501.013   5
   6  -2  22 7548.27 613.969   6
   6   2 -22 5071.47 512.803  10
   6   2  22 6895.10 592.757   6
   2  -6  22 5401.56 813.399   2
   2   6 -22 5513.17 876.517   3
  -2   6 -22 6940.67 622.545   5
   2  -6  22 5242.51 502.155   6
   2   6 -22 7461.59 561.254   5
   6   2 -22 6528.14 540.235   5
  -2  -6  22 5811.85 949.837   2
   2   6  22 5527.76 524.647   6
  -6  -2  22 6322.36 1055.23   2
  -2   6  24 5366.72 529.656   6
   6   2 -24 6554.82 564.799   5
  -6  -2  24 5068.72 992.547   2
   2   6 -24 5437.52 515.632   5
   6  -2  24 6406.26 570.972   6
   6   2  24 6384.84 614.741   6
   2  -6  24 5967.81 550.823   6
   2   6  24 6076.31 557.890   6
  -2  -6  24 5837.88 995.200   2
   6   2 -24 5237.31 545.163  10
  -2   6 -24 6150.82 518.022   5
  -2  -6  24 6143.01 564.999   6
   6  -2 -24 5684.14 496.932   5
   2   6 -24 5446.91 953.381   3
  -6  -2 -26 3759.93 441.285   5
   2  -6  26 4398.81 525.471   6
  -6  -2  26 2975.11 854.798   2
  -2  -6  26 3442.32 478.710   6
   2   6  26 3672.39 506.885   6
   6   2  26 3285.10 504.308   6
   6  -2 -26 3318.17 431.304   5
  -2  -6  26 2703.15 745.413   2
  -2   6 -26 3659.71 484.530   5
   2   6 -26 3586.49 484.666   5
  -2   6  26 3584.18 496.080   6
   6  -2  26 3582.46 538.004   6
   6   2 -26 3763.40 462.899   5
   2  -6  28 231.054 241.714   6
  -2  -6  28 429.796 501.432   2
   6  -2  28 255.826 264.761   6
   2   6  28-607.227 334.333   6
  -2  -6  28-415.114 337.309   6
  -2   6 -28-97.7124 244.391   5
  -2   6  28-332.344 316.416   6
   6  -2 -28-379.382 281.420   5
   6   2 -28-50.5830 265.934   5
   2   6 -28 219.869 260.840   5
  -6  -2 -28-334.460 357.029   5
   6   2  28 18.6994 251.308   6
  -6   2  30 2347.76 458.094   6
   2  -6 -30 2952.83 464.596   5
  -6  -2  30 2384.20 464.552   6
   2  -6  30 2548.26 471.903   6
   2   6  30 3380.99 547.990   6
   6   2  30 1937.98 418.867   6
   6  -2  30 2591.66 479.393   6
  -2  -6  30 2379.53 439.754   6
   6  -2 -30 2656.88 425.346   5
  -2   6  30 1559.69 354.532   6
   6   2 -30 2975.68 441.491   5
  -2   6 -30 552.482 495.543   5
   2   6 -30 2268.28 385.326   5
   2   6  32 485.062 294.224   6
  -2   6 -32 43.8335 280.946   5
   2  -6  32-0.31100 342.242   6
   6   2  32 148.977 237.488   6
   6   2 -32-190.415 264.509   5
  -2   6  32 304.127 267.946   6
   6  -2 -32 52.5842 249.891   5
   2  -6 -32 188.582 265.941   5
  -2  -6 -32 46.9384 249.950   5
  -6   2  32 112.864 256.695   6
   2   6 -32-617.355 346.851   5
  -6  -2  32 121.799 273.683   6
   6  -2  32-240.455 289.050   6
  -2  -6  32-30.8503 293.135   6
   2   6  34-297.513 264.664   6
   2  -6  34-35.7867 314.450   6
  -6   2  34 293.652 257.378   6
   6  -2 -34-675.427 315.890   5
  -2   6  34-173.734 297.919   6
   2   6 -34-69.9335 307.344   5
   6   2  34 319.755 253.876   6
  -6  -2  34-177.502 303.603   6
  -2  -6 -34-408.399 300.581   5
   6   2 -34-8.81546 236.279   5
  -2   6 -34-448.628 367.931   5
   6  -2  34 101.728 259.602   6
  -2  -6  34-141.403 323.648   6
   2  -6 -34-93.2611 257.921   5
  -2  -6 -36 1336.28 425.500   5
   6   2  36 1435.79 391.750   6
   2   6  36 508.341 385.228   6
   6   2 -36 1520.16 388.901   5
  -6  -2  36 1024.20 426.198   6
  -2   6  36 811.655 329.875   6
   2  -6  36 407.417 434.068   6
   6  -2  36 1160.59 377.499   6
  -6   2  36 1177.03 374.413   6
  -2  -6  36 1080.60 405.829   6
   2  -6 -36 1728.45 400.887   5
   6  -2 -36 1058.64 338.038   5
   2   6 -36 1717.15 412.868   5
   6   2  38-101.382 308.157   6
  -2  -6  38 2.36202 268.778   6
  -6  -2  38-163.508 289.106   6
   6  -2  38 30.0541 273.055   6
   2   6  38 135.250 233.355   6
  -2   6  38 300.677 271.434   6
   6   2 -38 106.430 249.623   5
  -2  -6 -38-69.2931 297.605   5
  -6   2  38-74.9308 245.228   6
   2  -6  38 341.440 337.611   6
   2  -6 -38 304.243 273.344   5
   6  -2 -38-193.428 285.183   5
   6  -2 -40 127.482 258.954   5
  -6  -2  40-25.0014 251.816   6
  -2   6  40 184.471 230.902   6
  -6   2  40 43.4866 265.443   6
   6   2  40 146.390 295.194   6
  -2  -6  40 97.4674 301.359   6
  -2  -6 -40 565.151 330.479   5
   2   6  40 69.0985 257.871   6
   6   2 -40 85.4664 251.472   5
   2  -6 -40 54.6694 269.346   5
  -2   6  42 107.141 233.666   6
   2   6  42-185.211 273.189   6
   2  -6 -42-68.1643 228.395   5
   2  -6  42-93.7991 220.955   4
  -6  -2  42 10.5709 248.419   6
  -6   2  42 34.7883 212.477   6
   6  -2 -42 5.31871 246.927   5
  -6   2  44 169.550 258.015   6
  -2   6  44 67.8519 223.397   6
   6   3   1 3391.44 397.580   3
   6   3  -1 1762.15 354.663   3
   6   3   1 2995.80 388.346   1
   3   6  -1 3194.80 433.597   1
   3   6   1 1980.16 365.052   1
   6   3  -1 2098.68 382.106   1
   6   3   3 244363. 2685.13   3
   6   3  -3 233936. 3393.32   3
   6   3  -3 232683. 3363.38   1
   6   3   3 251243. 2808.82   1
  -6  -3   3 254847. 3412.26   2
   3   6  -3 249452. 3480.24   1
  -6   3   3 218883. 2916.04   2
  -6  -3   5 96098.7 2228.72   2
   6   3   5 97756.8 1523.13   1
   6   3  -5 106653. 2428.68   3
   3   6  -5 100023. 2347.72   1
  -6   3   5 104731. 2228.31   2
   6   3  -5 110418. 2418.38   1
   6   3   7 1150.28 170.787   1
   6   3  -7 1206.57 320.379   1
  -6  -3   7 1382.83 355.669   2
  -6   3   7 1209.39 329.400   2
   6   3  -7 1507.72 372.254   3
   3   6  -7 1257.90 365.166   1
   3   6  -9 36485.0 1578.21   1
   6   3  -9 33221.8 1550.20   1
  -3  -6   9 32257.3 1531.09   2
   3  -6   9 32988.6 1303.53   2
  -6  -3   9 36462.0 1613.71   2
  -6   3   9 34373.1 1522.25   2
  -3   6  -9 31903.2 1356.30   1
   6   3  -9 33226.5 1584.40   3
  -6   3  11 35248.5 1654.34   2
   3  -6  11 39076.1 1498.93   2
   6   3 -11 36544.9 1704.80   1
   3   6 -11 39481.3 1711.59   1
  -6  -3  11 39586.2 1829.57   2
  -3  -6  11 36506.1 1685.17   2
   6   3 -11 35957.1 1706.66   3
  -6   3 -11 37071.8 1054.52   1
  -3   6 -11 34544.6 1453.45   1
  -3   6 -13 95815.8 2464.40   1
   3  -6  13 106444. 2628.43   2
   6   3 -13 94227.2 2883.37   3
   3   6 -13 105585. 3004.98   1
  -6  -3  13 104145. 3094.41   2
  -3  -6  13 96237.7 2902.53   2
   6   3 -13 94146.4 2880.80   1
  -6   3  13 93278.5 2887.06   2
  -3   6 -15 8629.44 764.474   1
   6   3 -15 8440.55 923.523   1
   3   6 -15 7525.73 843.728   1
   3  -6  15 7263.10 766.883   2
   6   3 -15 9764.68 989.636   3
  -3  -6  15 9207.33 964.800   2
  -6  -3  15 7248.42 891.985   2
  -6   3  15 8532.40 924.680   2
   6   3 -17 4944.76 719.226   3
  -3   6 -17 5326.62 682.221   1
   3   6 -17 5203.41 749.894   1
  -6   3  17 5197.12 799.279   2
   3  -6  17 4898.69 708.956   2
  -6  -3  17 5109.63 792.231   2
   6   3 -17 4927.85 762.250   1
  -3  -6  17 5491.90 801.254   2
   3   6 -19 20714.2 842.235   5
   6   3 -19 22609.5 1637.12   3
   3   6 -19 21462.8 1593.28   3
   3   6 -19 20612.7 1535.37   1
  -3  -6  19 23498.8 1736.82   2
   6   3  19 21388.8 942.110   6
   3   6  19 23009.2 946.014   6
  -6  -3  19 22483.2 1753.80   2
   3  -6  19 22170.1 1488.67   2
   6   3 -19 22124.7 915.947   5
   3  -6  21 15745.1 797.396   6
   3   6 -21 17866.6 821.586   5
   3   6  21 16138.7 828.587   6
   6   3 -21 16952.7 786.863   5
   6  -3  21 15321.0 824.377   6
   6   3 -21 15415.3 1428.59   3
   6   3 -21 14292.6 808.766  10
  -3  -6  21 15472.3 1482.00   2
  -6  -3  21 16580.5 1596.63   2
   3  -6  21 16559.5 1334.21   2
   3   6 -21 18268.3 1531.44   1
   3   6 -21 17331.1 1520.85   3
   6   3  21 16835.0 852.561   6
   6   3  23 249.368 229.682   6
   3   6  23-458.573 296.831   6
  -6  -3  23 37.3706 386.954   2
  -3   6 -23-369.410 285.430   5
   6   3 -23-340.106 354.394  10
   3   6 -23 152.800 201.619   5
  -3  -6  23-514.805 478.511   2
   6   3 -23 14.0585 354.894   3
   6   3 -23-649.349 297.654   5
   6  -3  23 188.024 254.428   6
   3   6 -23-767.549 362.543  10
   3   6 -23-97.9238 353.745   3
   3  -6  25 3270.78 455.290   6
  -3  -6  25 1724.27 634.627   2
   3   6  25 2314.36 386.596   6
  -3   6 -25 2480.12 393.722   5
   6  -3  25 2790.43 474.653   6
  -3   6  25 2652.60 447.719   6
   6   3  25 2946.74 457.250   6
   3   6 -25 2673.60 412.992   5
  -6  -3  25 2673.57 805.664   2
   6  -3 -25 2464.69 382.319   5
   6   3 -25 2487.14 388.705   5
   6   3 -25 2099.49 440.261  10
  -3  -6  27 6349.80 1150.00   2
  -3   6  27 7837.40 674.637   6
   6   3 -27 7812.59 639.671   5
   6   3  27 8030.91 699.755   6
  -3   6 -27 8249.90 655.214   5
   6  -3  27 7587.11 665.299   6
  -3  -6  27 7019.00 672.014   6
   6  -3 -27 8224.20 670.996   5
   3  -6  27 7724.38 727.028   6
   3   6 -27 8087.35 653.578   5
  -6  -3  27 7026.12 1263.61   2
   3   6  27 7143.56 638.974   6
  -6  -3 -27 7108.72 667.283   5
  -3   6 -29 867.444 415.411   5
   6  -3  29 2434.73 462.945   6
   3   6 -29 2363.34 408.753   5
   6   3  29 1801.41 395.203   6
  -3   6  29 2009.73 423.518   6
   3  -6 -29 1933.23 368.093   5
   3   6  29 1902.56 418.062   6
   6  -3 -29 2518.78 404.509   5
  -3  -6  29 1368.43 688.363   2
   3  -6  29 2606.08 446.306   6
  -3  -6  29 1915.46 394.962   6
   6   3 -29 1819.04 375.713   5
  -6  -3 -29 1125.89 434.201   5
   6   3  31 318.571 265.405   6
  -6   3  31-108.208 255.539   6
   3   6 -31 34.9133 234.493   5
   3  -6 -31 121.624 238.726   5
  -6  -3 -31-199.867 372.808   5
  -3   6  31 194.862 245.086   6
   6  -3 -31-45.5095 255.636   5
  -3  -6 -31 322.759 314.627   5
   3  -6  31 80.4606 301.195   6
  -3  -6  31 35.1504 281.303   6
   6  -3  31 226.148 312.074   6
   3   6  31 272.388 291.263   6
  -3   6 -31-104.876 313.842   5
   6   3 -31 47.9120 248.487   5
  -6  -3  31 53.2769 274.844   6
  -3  -6 -33-266.006 324.097   5
   6   3  33-244.347 308.496   6
   6  -3 -33-170.986 242.959   5
   3  -6  33-118.486 332.878   6
  -3   6  33-126.446 275.826   6
  -3  -6  33-330.795 331.935   6
   3   6 -33-145.565 276.159   5
   3  -6 -33 238.073 260.555   5
   6   3 -33-18.5860 227.877   5
  -6  -3  33-120.569 255.704   6
  -6   3  33 167.306 245.933   6
   3   6  33-265.155 307.645   6
   6  -3  33 267.467 313.515   6
  -3   6  35 652.854 312.027   6
  -6  -3  35 641.681 313.449   6
   3  -6  35 133.622 415.002   6
  -3  -6  35 615.193 377.272   6
   6   3 -35 667.835 264.835   5
   6  -3  35 24.7561 300.545   6
  -6   3  35 878.049 341.672   6
   3   6 -35 1056.62 351.750   5
   6   3  35 152.284 248.713   6
   3   6  35 475.366 263.864   6
   6  -3 -35 531.642 270.391   5
   3  -6 -35 662.413 315.746   5
  -3  -6 -35 983.723 387.174   5
   6   3  37 532.830 317.345   6
   3  -6 -37 373.200 307.542   5
  -3  -6  37-188.804 306.264   6
  -6   3  37 255.079 239.096   6
   3  -6  37 47.6914 311.309   6
   6  -3  37-46.3822 278.571   6
  -6  -3  37 258.887 297.658   6
   6   3 -37 264.538 239.458   5
   3   6  37-43.7327 290.792   6
   3   6 -37 227.284 268.995   5
  -3   6  37 376.553 298.349   6
   6  -3 -37-114.292 236.753   5
  -3  -6 -37 233.810 301.780   5
   3  -6 -39 314.819 268.645   5
   6  -3  39-37.3170 335.213   6
   6  -3 -39-51.6011 247.102   5
  -3  -6 -39 288.519 318.454   5
   3  -6  39-121.398 284.447   6
  -3  -6  39-132.580 294.828   6
  -6  -3  39 13.6854 267.962   6
   3   6  39-212.755 328.120   6
  -3   6  39 14.8347 242.975   6
  -6   3  39-166.186 252.919   6
   6   3 -39-176.291 266.586   5
   6   3  39-248.945 291.861   6
  -3   6  41 1.46790 219.531   6
   6   3 -41 344.676 296.325   5
   3  -6 -41 36.1279 245.038   5
  -6   3  41 63.4848 229.437   6
  -6  -3  41 58.3748 296.013   6
   6  -3 -41 141.651 252.562   5
   3   6  41 0.05536 232.225   6
   3  -6  41 115.023 231.755   4
  -6   3  43 95.9244 222.062   6
  -3   6  43-61.6451 222.008   6
   3  -6 -43 80.4069 227.627   5
   3   6  43-49.1456 254.467   6
  -6  -3  43 24.6419 244.136   6
   6  -3 -43 121.740 242.058   5
   6   4   0 9306.74 704.897   1
   6   4   0 9265.48 689.951   3
   4   6   0 8564.62 706.348   1
   4   6  -2 1997.07 401.660   1
   6   4   2 1911.85 342.130   3
   4   6   2 1553.22 354.830   1
   6   4  -2 1697.78 364.396   1
   6   4   2 2004.38 370.976   1
  -6  -4   4 136203. 2676.08   2
   6   4  -4 113192. 2519.83   1
   4   6  -4 130994. 2694.70   1
   6   4   4 130033. 1919.10   3
   6   4   4 130670. 2057.41   1
   4   6   4 113930. 2175.58   1
   4   6   6 170486. 2608.94   1
  -6  -4   6 181109. 3303.45   2
   6   4  -6 170919. 3284.87   1
   4   6  -6 179691. 3325.30   1
   6   4   6 172679. 2167.87   1
   6   4  -8 47708.3 1860.88   1
   4   6  -8 44403.0 1749.34   1
  -4  -6   8 46662.3 1827.60   2
  -6   4   8 46147.3 1714.30   2
  -6  -4   8 44907.5 1757.65   2
   6   4 -10 14611.6 1066.23   1
  -4   6 -10 13950.1 916.483   1
   6   4 -10 15297.6 1117.49   3
  -6  -4  10 16640.1 1128.90   2
   4  -6  10 15781.3 885.499   2
   6  -4  10 11780.5 552.891   2
   4   6 -10 16716.7 1125.59   1
  -4  -6  10 14682.8 1060.38   2
  -6   4  10 14166.1 1026.87   2
   4   6 -12 24455.9 1454.27   1
  -4   6 -12 20790.2 1127.80   1
  -6  -4  12 23498.8 1494.33   2
   6   4 -12 21591.8 1427.43   3
  -4  -6  12 20677.5 1365.27   2
  -6   4 -12 21556.8 953.848   1
   6   4 -12 21817.9 1384.22   1
   4  -6  12 24197.0 1175.51   2
   6  -4  12 19104.7 800.761   2
  -4   6 -14 47234.3 1737.69   1
  -4  -6  14 45397.3 2092.16   2
  -6   4 -14 35857.0 1176.93   1
   6  -4  14 40829.9 1311.73   2
   4   6 -14 46643.2 2065.73   1
   6   4 -14 45137.6 2100.76   3
   4  -6  14 44834.9 1727.98   2
  -6  -4  14 40378.3 2017.57   2
   6   4 -14 45218.6 2078.29   1
  -4  -6  16 380.330 277.945   2
  -4   6 -16 930.390 339.220   1
  -6  -4  16 462.741 320.696   2
   4  -6  16 661.774 358.286   2
   4   6 -16 774.210 394.187   1
   6   4 -16 961.748 337.667   1
   6   4 -16 764.026 414.490   3
   4   6 -18 2176.04 551.238   3
   6   4 -18 2112.91 588.139   3
   4   6 -18 2323.56 554.611   1
   6   4 -18 1928.69 507.178   1
   4  -6  18 2579.48 506.677   2
  -6  -4  18 2729.53 654.931   2
  -4  -6  18 2359.64 597.706   2
   6  -4  20 4831.99 445.908   6
   4   6 -20 6166.70 963.953   3
   4   6 -20 6045.72 505.074   5
  -4  -6  20 5633.53 937.472   2
   6   4 -20 5908.03 908.859   3
   4  -6  20 5463.88 737.329   2
   4   6  20 5992.51 549.132   6
  -6  -4  20 6095.43 959.374   2
   6   4 -20 6129.86 506.956   5
   4   6 -20 5889.54 899.185   1
   6   4  20 6140.72 518.542   6
   4   6 -22 859.176 486.781   1
   4  -6  22 197.586 284.719   6
   6   4  22 100.116 242.044   6
   4   6  22 411.682 239.994   6
   6  -4  22 559.341 278.685   6
   6   4 -22 485.866 397.024   3
   4   6 -22 384.977 205.460   5
   6   4  22 75.5732 287.755   8
  -6  -4  22 505.685 341.082   2
   6   4 -22 109.255 259.167   5
  -4  -6  22 452.739 478.804   2
   4   6 -22 1108.13 542.149   3
   4   6  22 126.414 264.410   8
   4   6 -22 359.541 280.739  10
   6   4 -22 1894.93 563.954  10
   6   4  24 892.225 317.828   6
   4   6 -24 469.155 226.252   5
   6   4 -24 235.492 298.041  10
   6   4 -24 442.660 530.182   3
   4   6 -24 126.083 408.631   3
  -4  -6  24 306.768 436.725   2
   6   4 -24 413.087 215.240   5
   6  -4  24 799.664 312.055   6
   4   6 -24 930.637 343.991  10
   4  -6  24-56.6526 321.798   6
   4   6  24 564.695 259.539   6
  -6  -4  24 137.797 381.575   2
  -4   6 -24 408.540 246.068   5
   4   6  26 590.787 302.633   6
   6  -4 -26 821.634 261.234   5
   4   6 -26 248.082 230.231   5
   6   4  26 177.826 239.292   6
  -4   6 -26 35.7315 251.502   5
   6  -4  26 285.183 277.166   6
  -6  -4  26 954.319 633.660   2
   4  -6  26 1307.81 426.807   6
   6   4 -26 666.805 319.724   5
  -4  -6  26 267.918 466.803   2
   6   4 -26-229.376 362.199  10
   4   6 -28 847.620 293.642   5
   6  -4 -28 559.289 230.676   5
  -4  -6  28 767.943 541.629   2
   6   4 -28 698.810 247.910   5
   6  -4  28 1050.85 326.197   6
  -4   6  28 660.373 302.100   6
  -6  -4  28 679.821 456.862   2
  -4  -6  28 677.837 258.543   6
   4   6  28 1168.15 336.774   6
  -6  -4 -28 382.873 330.743   5
   4  -6  28 648.273 269.574   6
   6   4  28 1136.32 344.405   6
   6   4  30-128.678 296.811   6
   6  -4 -30 12.3913 225.829   5
  -6   4  30-52.6571 273.216   6
   4   6 -30 114.775 256.279   5
  -4   6  30 280.098 267.019   6
   6  -4  30-79.2739 300.160   6
   4   6  30 48.8288 253.463   6
  -6  -4 -30-162.876 337.794   5
   4  -6  30 84.0498 293.239   6
   6   4 -30-26.4820 243.182   5
   4  -6 -30 281.472 275.544   5
  -4  -6  30-244.772 278.805   6
  -6  -4  30-138.664 298.625   6
  -6  -4 -32 239.052 346.851   5
   6  -4 -32 27.1436 218.584   5
   4  -6 -32 229.241 259.318   5
   6   4  32 304.603 258.969   6
  -4  -6 -32 355.006 294.523   5
  -4   6  32-124.364 309.206   6
   6   4 -32 154.004 257.316   5
  -4  -6  32 156.540 403.873   6
   4   6  32 44.8985 248.552   6
   4  -6  32 55.9477 274.014   6
   4   6 -32 1117.30 360.530   5
  -6  -4  32 190.012 278.249   6
  -6   4  32 411.918 282.940   6
   6  -4  32-134.152 283.367   6
  -6   4  34 126.242 255.587   6
  -4  -6  34-169.870 347.998   6
  -4   6  34 4.79306 248.385   6
   6   4  34 540.860 288.147   6
   6   4 -34-186.532 282.063   5
   6  -4  34-64.3487 316.988   6
   4   6  34 56.0068 221.398   6
   6  -4 -34 339.038 250.737   5
  -6  -4  34 209.829 277.400   6
  -4  -6 -34-179.020 321.208   5
   4   6 -34 110.066 278.685   5
   4  -6  34-12.8340 297.063   6
   4  -6 -34 124.884 247.681   5
   4   6 -36-324.353 272.346   5
  -6   4  36 143.614 244.236   6
   6  -4 -36 306.392 241.605   5
   6   4  36-72.2808 295.065   6
   6   4 -36-475.386 291.229   5
   4   6  36-71.2844 234.909   6
  -4  -6 -36-445.644 322.314   5
  -6  -4  36-66.0076 280.100   6
   4  -6 -36 36.5733 235.161   5
  -4   6  36-75.0597 256.238   6
  -4  -6  36 139.412 309.742   6
   4  -6  36-16.7773 319.026   6
   6  -4  36-257.960 370.366   6
   6  -4  38 27.4101 275.949   6
   4   6  38-21.7663 237.054   6
  -4  -6 -38-281.705 364.424   5
  -6   4  38-210.307 254.540   6
   6   4 -38 229.287 269.691   5
  -4  -6  38 425.047 360.126   6
   4  -6  38-25.1862 333.041   6
   6  -4  38 274.184 258.723   4
   4  -6 -38 232.873 255.711   5
   6  -4 -38 93.0355 259.763   5
  -4   6  38-28.6945 234.353   6
  -6  -4  38 36.9695 275.757   6
   6   4  38-6.75682 256.962   6
   6   4  40 279.309 229.350   6
   6   4 -40 58.7176 248.710   5
   4   6  40-175.685 290.186   6
  -4   6  40-378.043 282.708   6
  -4  -6  40-98.0920 266.366   6
  -6   4  40 205.304 247.140   6
  -6  -4  40 20.7001 252.082   6
   6  -4 -40 167.547 252.022   5
   4  -6  40-220.269 245.824   4
   4  -6 -40 258.491 272.172   5
  -6   4  42-8.19935 211.546   6
  -6  -4  42 25.0099 240.461   6
   4  -6 -42 229.536 288.823   5
  -4   6  42 30.8891 252.082   6
   6  -4 -42-108.047 226.258   5
   4  -6  42-298.734 224.267   4
   4   6  42-88.0484 266.594   6
  -6   4  44-49.0128 195.755   6
  -4   6  44-10.3399 210.634   6
   5   6  -1 766022. 6440.24   1
   5   6   1 748534. 6143.70   1
   6   5   1 761455. 5962.24   1
   6   5   3 86264.7 1928.90   1
   5   6   3 103957. 2216.86   1
   5   6  -3 87047.4 2262.11   1
   6   5  -3 106963. 2412.67   1
   6   5   5 162368. 2471.58   1
   6   5   5 164339. 2138.14   3
   5   6   5 168763. 2660.94   1
   6   5  -5 167769. 3208.03   1
  -6  -5   5 164012. 3127.28   2
   5   6  -5 161800. 3159.40   1
   6   5   7 243248. 2745.20   1
   6   5  -7 217317. 3872.98   1
  -5  -6   7 212904. 3787.75   2
  -6  -5   7 247843. 4042.99   2
   5   6  -7 250043. 4030.57   1
  -5  -6   9 65535.4 2245.74   2
   6  -5   9 60697.0 1312.70   2
  -6  -5   9 66395.5 2229.48   2
   5   6   9 69023.4 1563.81   1
   5   6  -9 67651.0 2240.14   1
   6   5  -9 68270.4 2296.43   1
   5  -6   9 64281.8 1624.31   2
  -6  -5  11 31382.8 1672.27   2
  -5  -6  11 26566.4 1516.97   2
   6  -5  11 24934.9 928.293   2
   5   6  11 22141.4 783.768   1
   5   6 -11 31781.5 1644.50   1
  -5   6 -11 25088.4 1215.48   1
   5  -6  11 31382.6 1209.66   2
   6   5 -11 28453.3 1553.33   1
  -6   5 -11 27739.9 1246.15   1
  -5  -6  13 52855.2 2269.89   2
  -6  -5  13 48620.9 2201.29   2
   5   6 -13 54351.0 2219.65   1
   6  -5  13 52457.1 1446.66   2
   5  -6  13 51122.4 1665.28   2
   6   5 -13 55669.4 2270.90   1
   6   5 -13 54217.9 2291.04   3
  -6   5 -13 49614.6 1587.14   1
  -5   6 -13 52467.0 1766.88   1
  -5   6 -15 39167.9 1602.42   1
   5   6 -15 41375.2 2094.48   1
  -5  -6  15 43577.9 2226.86   2
   6   5 -15 42400.9 2120.19   1
   6  -5  15 34200.6 1336.74   2
   5  -6  15 41073.1 1666.32   2
   6   5 -15 39923.3 2093.13   3
  -6  -5  15 39747.7 2147.47   2
   6   5 -17 24543.7 1698.49   1
  -5  -6  17 22216.9 1671.83   2
   5   6 -17 25035.5 1649.47   1
  -6  -5  17 26822.5 1875.04   2
   5  -6  17 24506.5 1326.93   2
   5   6 -17 26435.4 1755.32   3
   6   5 -17 23860.6 1703.48   3
   6   5 -19 18531.8 803.269   5
   5   6 -19 18551.9 1507.98   1
  -6  -5  19 19261.3 1618.83   2
   6   5  19 18144.8 849.148   6
   5   6  19 16483.5 817.083   6
   6   5 -19 18073.1 1519.51   3
   5   6 -19 18741.5 819.421   5
   5   6 -19 18247.9 1524.50   3
   6   5 -19 17245.6 1477.78   1
  -5  -6  19 17228.1 1522.59   2
   6   5 -21 6904.41 649.252  10
  -5  -6  21 6127.69 1053.39   2
   5   6  21 5793.63 584.108   8
   5   6 -21 3806.61 833.321   1
   6   5  21 5217.85 561.088   6
   6   5 -21 4625.90 913.633   1
   6   5 -21 5643.28 967.434   3
  -6  -5  21 4932.08 942.188   2
   5   6 -21 5060.68 539.754  10
   6  -5  21 4868.91 511.203   6
   5  -6  21 4324.92 484.079   6
   5   6  21 4864.06 515.995   6
   6   5 -21 5646.87 526.300   5
   5   6 -21 4648.47 926.562   3
   5   6 -21 5803.13 568.970   5
   6   5  21 3255.97 383.381   8
   5   6  23 8054.02 628.359   8
   6   5  23 8074.82 631.498   8
   5   6 -23 8378.07 1159.66   3
   5   6  23 9215.64 688.186   6
  -5  -6  23 9189.74 1276.12   2
   5  -6  23 8104.37 609.643   6
  -6  -5  23 7694.42 1167.76   2
   6   5 -23 9897.45 669.683   5
   6  -5  23 10477.9 726.254   6
   6   5  23 9614.22 737.701   6
   6   5 -23 8393.92 1164.24   3
   5   6 -23 9034.96 704.832  10
   5   6 -23 9294.61 650.449   5
   6   5 -23 8997.60 700.613  10
   5   6 -25 22024.8 1978.56   3
   5   6  25 23441.9 1129.05   6
   6   5  25 23570.0 1150.76   6
   5  -6  25 23162.2 1108.64   6
  -5  -6  25 23839.1 2136.61   2
   6  -5  25 24194.8 1135.94   6
   6   5 -25 27171.6 1259.95  10
   6   5 -25 27587.0 1145.91   5
  -6  -5  25 21936.4 2063.12   2
   5   6 -25 23569.2 1181.51  10
   5   6 -25 22393.4 1070.43   5
   6   5 -25 23338.8 2044.04   3
   6  -5 -27 3477.01 466.406   5
   6   5 -27 2595.39 463.970  10
   6   5 -27 4088.97 481.415   5
   6   5  27 2949.09 453.847   6
   6  -5  27 4562.45 552.622   6
   5  -6  27 1928.08 444.520   6
   5   6  27 3659.75 489.868   6
   5   6 -27 2891.60 435.032   5
  -6  -5  27 3532.28 923.828   2
  -5  -6  27 4091.33 1059.59   2
   6   5 -29 147.182 261.823   5
  -6  -5  29 339.403 507.506   2
  -6  -5 -29 107.733 273.489   5
   5  -6 -29-15.4639 224.452   5
   5   6  29 330.213 273.756   6
   5  -6  29-104.557 303.650   6
  -6   5  29 121.229 234.868   6
  -5  -6  29-204.770 275.304   6
   6  -5  29-131.472 269.607   6
  -5   6  29 71.3838 257.175   6
   6  -5 -29 162.361 236.239   5
   5   6 -29 60.6184 241.856   5
  -5  -6  29-220.631 572.207   2
   6   5  29 109.982 246.431   6
   5  -6 -31 6634.70 663.674   5
  -5   6  31 3222.11 515.858   6
   5   6 -31 5306.60 605.838   5
   6  -5 -31 5533.74 601.839   5
  -5  -6  31 5919.15 679.124   6
  -6  -5 -31 1744.49 732.637   5
  -6  -5  31 4600.01 624.339   6
  -5  -6 -31 693.334 662.483   5
  -6   5  31 6605.04 715.135   6
   5   6  31 3976.91 547.193   6
   6   5 -31 6712.70 661.358   5
   6   5  31 4722.91 589.403   6
   6  -5  31 6026.41 659.156   6
   5  -6  31 340.332 577.032   6
  -6  -5 -33-214.605 321.660   5
   6  -5  33 127.023 276.001   6
   6  -5 -33 496.839 251.573   5
   5  -6 -33 270.998 245.299   5
  -5  -6  33 70.5096 269.853   6
  -5   6  33-59.8844 256.925   6
   5   6  33 116.369 231.645   6
   5   6 -33 303.372 282.360   5
  -6   5  33-86.8972 253.674   6
   6   5  33 32.9607 237.129   6
  -6  -5  33 284.847 288.930   6
  -5  -6 -33 103.519 299.377   5
   6   5 -33 62.9380 230.243   5
   5  -6  33 93.7509 286.168   6
   5  -6  35 7.27211 302.218   6
   6   5 -35 388.902 290.126   5
   6  -5  35 7.91406 271.142   6
   6  -5 -35-192.925 245.714   5
  -5   6  35-139.876 263.461   6
   5  -6 -35 168.553 284.358   5
  -6   5  35 585.338 357.805   6
   6   5  35-196.557 267.634   6
   5   6  35 70.2727 251.113   6
  -6  -5  35 131.262 301.370   6
  -5  -6 -35 61.4117 328.781   5
   5   6 -35-401.864 268.856   5
  -5  -6  35-64.1758 324.446   6
  -5  -6  37 1406.47 460.269   6
  -5   6  37 1009.71 395.239   6
   5   6  37 530.110 344.890   6
  -6  -5  37 1315.30 468.545   6
   6  -5  37 1169.56 483.348   6
   5  -6 -37 2232.77 430.647   5
   6   5  37 1414.74 427.667   6
   5  -6  37 1401.63 441.229   6
   6  -5 -37 1512.70 406.007   5
  -6   5  37 979.283 385.756   6
   5   6 -37 2042.63 402.190   5
   6   5 -37 1786.60 393.512   5
  -5  -6 -37 2985.61 581.277   5
  -5  -6  39-21.8990 314.008   6
  -6  -5  39 75.6628 287.966   6
  -6   5  39 106.314 272.415   6
   6  -5 -39 38.6313 251.336   5
  -5   6  39-4.28348 279.118   6
   5   6  39 38.9276 241.399   6
   6   5  39 893.964 347.598   6
   5  -6  39 246.775 252.726   4
   5  -6 -39 76.3870 254.938   5
   6   5 -39 154.578 255.015   5
   6  -5  39-416.404 288.264   4
  -6  -5  41 60.6385 241.936   6
   6  -5 -41-227.848 249.503   5
  -6   5  41-199.653 245.748   6
   5  -6 -41-81.5111 222.407   5
  -5  -6  41-116.339 307.248   6
  -5   6  41-1.43362 227.968   6
   5  -6  41 78.1067 226.114   4
   5   6  41-108.730 238.823   6
  -6   5  43-21.3714 201.937   6
   6  -5 -43 145.136 237.665   5
   5  -6 -43 171.556 232.268   5
  -5   6  43-173.339 252.311   6
   6   6   0 291776. 4006.13   1
   6   6  -2 167546. 3084.91   1
   6   6   2 169442. 2967.81   1
   6   6   4 5956.61 557.769   1
   6   6  -4 6234.97 669.790   1
  -6  -6   6 4741.50 649.753   2
   6   6   6 4042.19 379.470   3
   6   6  -6 4508.04 603.570   1
   6   6   6 4363.40 486.247   1
  -6  -6   8 83646.3 2503.44   2
   6   6  -8 85966.5 2522.30   1
   6   6   8 85731.9 1776.43   1
  -6  -6  10 52745.3 2097.47   2
   6  -6  10 50203.6 1382.60   2
   6   6 -10 53797.5 2096.08   1
   6   6 -12 42285.0 2005.79   1
  -6  -6  12 40776.0 1997.14   2
   6  -6  12 38472.3 1287.43   2
  -6   6 -12 39979.5 1540.27   1
  -6   6 -14 128382. 2856.91   1
  -6  -6  14 128859. 3675.18   2
   6  -6  14 122535. 2512.21   2
   6   6 -14 129992. 3664.17   1
   6   6 -16 128145. 3740.59   1
  -6  -6  16 125960. 3847.27   2
   6   6 -16 128254. 3831.70   3
   6   6 -18 6691.09 941.558   3
   6   6  18 6483.83 513.402   6
   6   6 -18 6371.62 892.229   1
  -6  -6  18 6741.47 982.239   2
   6   6 -18 6522.30 517.518   5
   6   6 -20 1413.44 602.576   3
  -6  -6  20 1368.36 591.894   2
   6   6  20 1834.68 353.930   6
   6   6 -20 1440.49 378.793  10
   6   6  20 1332.68 335.057   8
   6   6 -20 1524.09 287.219   5
   6   6 -20 2347.43 750.181   1
   6   6 -22 18832.6 1828.25   1
   6   6 -22 21598.1 955.257   5
  -6  -6  22 19948.0 1873.29   2
   6   6  22 21230.7 1011.30   6
   6   6 -22 21397.3 1059.22  10
   6   6  22 17621.7 923.699   8
   6  -6  22 19473.0 927.504   6
   6   6 -22 19073.1 1695.72   3
   6   6 -24 1707.39 612.278   3
   6  -6  24 2659.41 402.305   6
   6   6  24 2542.87 427.508   8
   6   6 -24 3955.52 531.805  10
   6   6 -24 1795.16 341.427   5
  -6  -6  24 2349.79 772.243   2
   6   6  24 2097.03 353.825   6
  -6  -6  26 350.343 539.143   2
   6   6 -26-146.732 399.347   3
   6   6 -26 640.084 343.857  10
   6   6  26 323.203 290.021   6
   6   6 -26-83.4005 232.859   5
   6  -6  26 100.047 260.252   6
   6   6  28 6619.74 675.663   6
   6  -6  28 4305.18 660.066   6
   6   6 -28 6758.50 623.294   5
   6  -6 -28 5902.67 598.397   5
  -6  -6  28 6941.43 1287.39   2
  -6   6  30 483.254 306.531   6
  -6  -6 -30 401.363 495.170   5
  -6  -6  30 1333.75 689.485   2
   6   6  30 587.422 287.453   6
   6  -6 -30 1221.76 318.427   5
  -6  -6  30 1815.71 463.870   6
   6  -6  30 979.575 422.323   6
   6   6 -30 1558.85 393.544   5
  -6  -6 -32 51.7335 327.679   5
  -6   6  32-35.7650 260.913   6
  -6  -6  32 37.9446 319.441   6
   6   6  32 28.8212 241.239   6
   6  -6  32-2.56023 288.566   6
   6   6 -32-15.3486 232.951   5
   6  -6 -32 78.6746 234.724   5
   6  -6 -34 595.020 274.762   5
   6  -6  34 194.586 367.877   6
   6   6  34 577.819 378.059   6
   6   6 -34 1113.67 340.287   5
  -6  -6  34 183.546 292.903   6
  -6   6  34 473.790 272.213   6
   6  -6 -36-65.0790 257.535   5
   6   6  36-890.784 484.022   6
   6  -6  36-15.8401 300.735   6
  -6  -6  36 129.646 311.411   6
  -6   6  36-10.9905 250.079   6
   6   6 -36 18.3368 255.241   5
   6  -6  38-42.4906 228.319   4
  -6   6  38 256.294 268.223   6
   6  -6 -38 12.9055 237.902   5
   6   6  38 258.677 294.207   6
  -6  -6  38-20.4206 269.472   6
  -6   6  40 199.462 269.678   6
   6  -6 -40 213.602 239.071   5
   6   6  40 191.643 237.497   6
  -6  -6  40 262.880 342.638   6
   6  -6  40 573.453 286.273   4
   6  -6 -42 112.070 252.017   5
  -6   6  42 134.255 250.931   6
  -7   0   1 7356.72 535.555   2
  -7   0  -1 6199.05 432.557   2
  -7   0  -3 106153. 1278.15   2
  -7   0   3 106791. 2111.72   2
   0   7  -5 1451.57 403.751   1
  -7   0   5 1685.47 372.172   2
   7   0  -5 1875.83 402.977   1
  -7   0   7 1134.87 335.908   2
   0   7  -7 863.459 325.239   1
   7   0  -7 1284.60 362.902   3
   7   0  -7 1172.42 366.244   1
   7   0  -9 121282. 2890.93   3
   0   7  -9 117639. 2775.98   1
  -7   0   9 122742. 2924.46   2
  -7   0  11 288225. 4858.45   2
   7   0 -11 303291. 4891.52   3
   0   7 -11 296113. 4600.71   1
   0  -7  11 303034. 4572.90   2
   0  -7  13 260655. 4542.27   2
   7   0 -13 250688. 4647.39   3
   0   7 -13 248782. 4364.73   1
  -7   0  13 244317. 4741.75   2
   0   7 -15 164850. 3713.96   1
   0  -7  15 162631. 3860.28   2
   0  -7  17 371.617 348.295   2
   0   7 -17 165.988 288.173   1
  -7   0  17 31.8788 317.748   2
  -7   0  19 103431. 3752.62   2
   7   0 -19 102749. 1837.52   5
   0   7 -19 102486. 3303.75   1
   0  -7  19 103515. 3545.07   2
   7   0  19 96453.7 1972.21   6
   0   7  19 105393. 2031.31   6
   0   7 -21 6358.97 490.901   5
  -7   0  21 6614.62 1019.78   2
   7   0 -21 6025.45 484.361   5
   0   7  21 5831.83 505.852   6
   7   0 -21 4316.76 428.751  10
   7   0  21 6660.50 559.323   6
   0  -7  21 5775.50 870.709   2
  -7   0  23 2130.51 690.658   2
   0   7 -23 2014.66 753.416   3
   7   0 -23 2049.14 383.290   5
   0   7  23 2785.29 489.509   6
   7   0  23 2988.03 494.010   6
   7   0 -23 2281.89 493.865  10
   0  -7  23 3013.33 474.649   6
   0   7 -23 3527.77 500.245   5
   0  -7  23 2910.77 814.248   2
   7   0  25 19592.5 1018.71   6
   0   7  25 20453.5 1064.49   6
   7   0 -25 21030.8 977.771   5
   0   7 -25 19100.0 928.862   5
   0  -7  25 18360.6 989.036   6
   7   0 -27 3747.59 465.425   5
   7   0  27 3918.65 525.916   6
   0  -7  27 3479.48 449.337   6
   0   7 -27 3716.03 463.837   5
   0   7  27 3057.50 438.494   6
   7   0 -29 850.427 304.270   5
   0   7 -29 512.310 330.518   5
   0  -7  29 12.0541 284.216   6
   0   7  29-74.2942 274.898   6
   7   0  29 841.017 383.955   6
   0  -7 -31 5501.76 601.630   5
   0   7 -31 5468.04 596.004   5
   0   7  31 3956.08 581.547   6
   7   0  31 4265.97 578.004   6
   7   0 -31 4944.53 550.505   5
  -7   0  31 4447.91 588.891   6
  -7   0  33 1446.60 381.954   6
   0   7 -33 1167.62 373.917   5
   7   0  33 976.735 367.695   6
   0  -7 -33 1480.98 376.828   5
   0   7  33 713.584 313.995   6
   7   0 -33 778.730 314.582   5
   0  -7  33 1146.51 424.569   6
   0  -7 -35-21.9167 257.629   5
   7   0  35-41.9861 292.572   6
   7   0 -35-220.058 283.309   5
   0   7 -35-275.193 321.578   5
   0   7  35 213.000 253.953   6
  -7   0  35 54.5099 247.446   6
   0  -7  35-20.0031 275.825   6
  -7   0  37 1014.77 379.693   6
   7   0 -37 737.199 377.925   5
   0  -7  37 319.573 433.525   6
   0   7  37 1130.38 377.982   6
   0  -7 -37 1340.22 395.976   5
   7   0  37 1477.56 405.250   6
   7   0 -39-361.245 293.918   5
  -7   0  39 460.599 314.330   6
   0   7  39-75.5396 224.781   6
   0  -7 -39 167.289 322.586   5
   7   0  39 45.0301 254.191   6
  -7   0  41 166.371 256.609   6
   7   0 -41-42.4835 228.136   5
   0   7  41 34.4196 226.987   6
   0  -7 -41 80.4733 276.609   5
   0  -7  43 496.421 236.677   4
   7   0 -43 810.889 302.482   5
   0  -7 -43 309.120 269.313   5
   0   7  43 360.812 261.050   6
  -7   0  43 187.195 257.218   6
   7   1   0 229520. 3039.30   1
  -7  -1   0 224541. 2660.14   2
  -7  -1   2 218174. 2991.37   2
   7   1   2 221139. 2792.40   1
   7   1  -2 230392. 3263.85   1
   7   1  -2 232150. 3247.29   3
  -7   1  -2 211962. 1951.26   2
  -7   1   2 222225. 2910.20   2
  -7  -1  -2 226440. 2390.48   2
   7   1  -4 66825.2 1874.20   3
   7   1  -4 66196.2 1878.90   1
  -7   1   4 64228.3 1746.00   2
   7   1  -6 27964.5 1293.14   1
  -1   7  -6 27297.7 1259.65   1
   1   7  -6 23997.8 1218.09   1
  -7  -1   6 24892.7 1209.51   2
  -7   1   6 27401.0 1241.31   2
   7   1  -6 28058.8 1280.36   3
  -7   1   8 7189.50 715.810   2
  -7  -1   8 8573.45 764.436   2
  -1   7  -8 6661.48 658.710   1
   1   7  -8 7384.99 731.350   1
   7   1  -8 7619.46 736.700   3
   7   1  -8 6974.34 720.959   1
  -7  -1  10 11676.5 973.484   2
   7   1 -10 14118.9 1085.56   1
  -1   7 -10 13211.8 963.826   1
  -7   1  10 14168.3 1060.84   2
  -1  -7  10 13409.8 988.576   2
   1   7 -10 11301.7 921.246   1
   1  -7  10 11124.1 865.093   2
   7   1 -10 14322.7 1075.03   3
   1   7 -12 66113.9 2253.29   1
  -1   7 -12 66586.1 2193.95   1
   7   1 -12 67467.2 2350.53   3
   1  -7  12 65247.0 2199.79   2
   7   1 -12 66686.5 2453.01   1
  -7  -1  12 65765.2 2393.60   2
  -1  -7  12 67248.1 2284.20   2
  -7   1  12 64102.7 2355.40   2
   1  -7  14 8044.24 820.191   2
  -7  -1  14 7922.50 913.211   2
   7   1 -14 7926.52 886.988   3
  -1  -7  14 7550.15 817.794   2
  -7   1  14 8006.89 915.931   2
   1   7 -14 8042.28 839.737   1
  -1   7 -14 7748.59 779.276   1
  -7   1  16 4059.96 676.056   2
  -7  -1  16 3926.10 674.137   2
  -1  -7  16 4200.04 645.682   2
   1   7 -16 3885.66 611.326   1
   7   1 -16 4191.24 630.474   3
   1  -7  16 4423.37 677.254   2
  -1   7 -16 4970.02 647.853   1
   7   1 -18 21429.8 1571.35   3
  -7  -1  18 19820.1 1572.37   2
  -1  -7  18 22190.8 1579.08   2
   1   7 -18 19830.6 1446.00   1
  -1   7 -18 21914.4 1459.21   1
   1  -7  18 19819.1 1441.38   2
  -7   1  18 21159.0 1644.76   2
   7  -1 -20 14145.9 705.272   5
   7  -1  20 15079.7 820.953   6
   7   1 -20 17027.6 794.265   5
   7   1  20 15131.0 821.719   6
   1   7 -20 13500.2 1238.08   1
  -1   7  20 15372.8 837.958   6
   1   7  20 17542.9 888.513   6
  -1  -7  20 16216.9 1474.59   2
  -7   1  20 16909.9 1579.53   2
   1  -7  20 14659.9 1323.32   2
   1   7 -20 13472.0 709.147   5
  -7  -1  20 13840.8 1449.18   2
   1   7 -22 5492.88 559.742   5
   1  -7  22 5566.27 831.042   2
   7  -1 -22 6127.71 490.264   5
  -7  -1  22 6128.06 1022.29   2
  -1  -7  22 5200.08 443.790   6
   7  -1  22 6713.84 576.079   6
  -1   7  22 5932.30 533.730   6
   7   1  22 6347.86 560.968   6
   7   1 -22 5512.03 509.994  10
  -1  -7  22 6849.09 995.871   2
   7   1 -22 6093.92 466.519   5
   7  -1 -22 4834.10 471.346  10
   1   7  22 5751.45 497.889   6
  -7   1  22 6141.59 981.129   2
   1   7 -22 5788.30 927.010   3
  -1   7 -22 6270.68 514.581   5
   1  -7  22 3664.81 318.730   6
   7   1  24 12127.6 795.592   6
   1   7  24 12908.8 817.687   6
   7   1 -24 10774.7 818.128  10
   1   7 -24 13639.4 788.221   5
   7  -1 -24 13383.7 780.096   5
  -1  -7  24 12031.4 1424.28   2
   7   1 -24 14302.5 812.655   5
   1  -7  24 12743.7 807.516   6
  -1  -7  24 12899.8 778.692   6
   1   7 -24 11231.8 1362.78   3
  -1   7 -24 12407.6 724.433   5
   7  -1  24 11157.9 761.266   6
  -7  -1  24 12699.4 1563.97   2
  -1   7  24 13290.4 849.988   6
   1  -7  24 11948.3 1372.46   2
  -1  -7  26-433.160 343.995   6
  -1   7  26-318.321 333.356   6
   7   1  26 538.352 277.138   6
   7   1 -26 4.17952 235.523   5
   1   7 -26 600.898 268.278   5
   7  -1 -26-53.2752 200.777   5
   1  -7  26-236.728 339.674   6
   7  -1  26-203.287 269.535   6
  -1  -7  26 394.291 396.502   2
   1   7  26-199.698 289.077   6
  -1   7 -26-29.9487 244.315   5
   1  -7  28 1728.00 603.793   6
   1   7  28 4149.89 583.569   6
  -1   7 -28 4657.89 521.161   5
  -1   7  28 5294.79 642.555   6
   7  -1  28 4182.81 536.394   6
   7   1 -28 4462.05 510.522   5
   1   7 -28 5402.81 565.063   5
  -1  -7  28 1744.51 587.880   6
   7  -1 -28 6753.85 624.905   5
   7   1  28 5168.86 591.817   6
   7  -1 -30-214.668 253.862   5
  -1   7  30-47.7686 260.208   6
  -1   7 -30-368.568 294.072   5
   1   7  30-452.144 289.980   6
   7   1 -30 440.872 236.306   5
  -1  -7  30 27.7629 267.737   6
   7  -1  30-366.460 325.428   6
   1  -7  30 134.318 288.871   6
   1   7 -30-24.3284 251.192   5
   7   1  30-113.918 304.216   6
  -1   7  32 374.312 317.937   6
  -1  -7 -32 1220.35 381.714   5
   1   7  32 570.239 363.981   6
   7  -1  32 905.120 346.944   6
  -1  -7  32 911.554 427.505   6
   1  -7 -32 919.248 321.313   5
  -7   1  32 801.674 327.528   6
   7   1 -32 703.831 286.139   5
   7  -1 -32 794.545 270.302   5
   7   1  32 905.468 363.798   6
  -7  -1  32 792.063 307.941   6
   1   7 -32 901.819 289.727   5
   1  -7  32 595.694 434.033   6
  -1   7 -32 164.429 339.649   5
  -7   1  34 427.107 282.155   6
  -7  -1  34 1208.67 424.752   6
   7  -1 -34 266.734 226.081   5
  -1  -7 -34 981.552 326.387   5
   1   7 -34 382.209 259.207   5
  -1  -7  34 72.3926 289.787   6
  -1   7  34 765.685 307.900   6
   7   1 -34 180.078 251.415   5
   7   1  34 1694.85 439.309   6
   1  -7 -34 842.073 345.579   5
   7  -1  34 330.695 256.607   6
   1  -7  34 100.009 320.842   6
   1   7  34 450.426 297.597   6
  -1   7 -34 102.107 284.329   5
  -1   7  36 382.064 293.638   6
   7  -1 -36-108.506 241.975   5
  -1  -7 -36-57.0380 283.885   5
   1   7  36-288.841 309.345   6
  -1  -7  36 276.119 301.505   6
   7   1  36-354.864 284.122   6
   7  -1  36-482.161 341.914   6
   1  -7  36-87.8380 320.929   6
   1   7 -36 295.500 321.667   5
   1  -7 -36 99.1503 245.860   5
  -7  -1  36-90.1436 264.507   6
  -7   1  36-18.1646 239.381   6
   7   1 -36 274.343 258.464   5
  -1   7  38-42.7470 254.282   6
   7  -1 -38 92.6161 229.854   5
  -7   1  38 742.763 749.589   6
   1   7  38 216.307 296.091   6
   7  -1  38 251.090 323.350   6
  -1  -7 -38 123.806 307.038   5
  -7  -1  38 70.7755 252.020   6
   7   1  38-107.595 256.168   6
   1  -7 -38 92.1904 279.734   5
  -1  -7  38 116.289 284.766   6
   7   1 -38 252.601 268.158   5
   1  -7 -40 155.262 254.915   5
   7   1 -40 200.016 251.281   5
   7  -1 -40-6.18804 233.651   5
   1   7  40 65.3258 230.408   6
  -7  -1  40-29.9994 232.726   6
  -7   1  40-61.6140 247.428   6
  -1  -7 -40-72.8095 299.498   5
  -1   7  40 244.186 233.060   6
  -7   1  42 14.0812 226.437   6
   7   1 -42 243.617 246.496   5
   1  -7  42-156.498 254.079   4
  -1  -7 -42 265.235 301.643   5
  -1   7  42-76.7582 218.972   6
   1   7  42-98.1041 219.886   6
   1  -7 -42 108.655 283.018   5
  -7  -1  42 55.1648 231.579   6
   7  -1 -42 347.252 279.562   5
   1   7  44 48.1374 206.441   6
  -1   7  44-143.479 239.191   6
   2   7  -1 40114.5 1406.73   1
   7   2   1 37755.5 1226.59   1
  -7   2  -1 37874.2 901.500   2
   7   2  -1 49275.3 1464.81   3
  -7   2   1 48182.1 1230.17   2
   7   2  -1 48684.9 1469.01   1
  -7  -2   1 36996.0 1209.69   2
   7   2  -3 135868. 2598.94   3
  -7  -2   3 136384. 2479.96   2
   7   2   3 135465. 2074.43   1
   2   7  -3 140029. 2693.14   1
  -7   2   3 129220. 2284.36   2
   7   2  -3 127360. 2575.31   1
  -7   2   5 171208. 2925.52   2
   7   2  -5 171489. 3167.67   3
   2   7  -5 167943. 3203.23   1
  -7  -2   5 167381. 3044.44   2
   7   2  -5 169985. 3158.28   1
   7   2  -7 14030.7 936.670   1
   2   7  -7 19345.1 1091.48   1
   7   2  -7 13456.7 924.573   3
  -7  -2   7 19368.5 1096.27   2
  -7   2   7 12656.4 856.750   2
  -7   2   9 5236.33 621.032   2
   7   2  -9 5368.10 624.772   1
   2   7  -9 7072.77 700.336   1
   7   2  -9 5623.79 657.886   3
  -2  -7   9 5183.20 631.829   2
  -2   7  -9 5539.46 598.846   1
  -7  -2   9 6881.91 718.984   2
   7   2 -11 35106.1 1720.55   3
   2  -7  11 36926.6 1557.98   2
  -7   2  11 34497.0 1674.92   2
  -7  -2  11 36654.1 1760.66   2
  -2   7 -11 34121.5 1539.32   1
  -2  -7  11 35802.8 1674.51   2
   2   7 -11 36878.4 1703.60   1
   7   2 -11 34810.8 1697.58   1
  -7   2  13 7501.23 855.936   2
  -2  -7  13 7792.54 858.317   2
  -7  -2  13 8485.67 916.940   2
  -2   7 -13 7719.53 754.539   1
   2  -7  13 8430.00 793.094   2
   2   7 -13 8349.61 847.127   1
   7   2 -13 7856.45 863.055   3
   7   2 -13 7816.14 866.457   1
  -2   7 -15 2381.22 401.915   1
  -7  -2  15 2031.88 462.343   2
   7   2 -15 2154.05 505.157   3
   2  -7  15 2814.68 533.646   2
  -7   2  15 1977.62 509.324   2
   2   7 -15 2707.44 517.879   1
   7   2 -15 2084.14 489.166   1
  -2  -7  15 1963.93 455.666   2
   7   2 -17 1456.55 484.918   3
  -7  -2  17 1788.32 513.597   2
   2   7 -17 2489.37 608.594   1
  -7   2  17 1956.59 553.346   2
   2  -7  17 2458.33 615.944   2
  -2   7 -17 1540.16 443.770   1
  -2  -7  17 1964.62 597.378   2
   7   2 -19 7371.26 979.977   3
  -7  -2  19 6594.29 957.645   2
  -2  -7  19 7433.98 1002.87   2
   2   7  19 7688.34 640.301   6
   7   2  19 5553.42 467.131   6
   2   7 -19 5052.62 410.662   5
  -7   2  19 7376.11 993.112   2
   2  -7  19 6278.76 831.642   2
   2   7 -19 6681.72 904.333   1
   7   2 -19 7615.08 554.421   5
   7  -2  21 1938.17 333.784   6
   2   7 -21 1830.40 477.776   3
   2  -7  21 2356.09 540.463   2
   7   2  21 2572.11 360.130   6
   7  -2 -21 1582.71 238.859   5
  -2   7 -21 1772.72 279.539   5
   2   7 -21 308.557 315.884  10
   7   2 -21 2058.59 284.176   5
   2   7 -21 2032.73 323.788   5
  -2  -7  21 2293.18 622.973   2
   7   2 -21 1380.63 298.775  10
  -7  -2  21 1893.87 563.290   2
   2   7  21 2159.98 341.549   6
   2   7 -21 2352.74 625.784   1
   2  -7  23 2543.71 400.740   6
  -2   7  23 2657.67 443.218   6
  -7  -2  23 2201.94 671.143   2
   7  -2 -23 2684.36 382.162   5
   7   2 -23 3130.81 384.908   5
  -2  -7  23 2595.72 698.219   2
  -2   7 -23 2378.12 305.794   5
   7  -2  23 2855.07 416.435   6
   2   7 -23 2641.91 716.360   3
   2   7  23 2975.79 435.208   6
   7   2  23 2173.58 393.036   6
   7   2 -23 2986.21 428.694  10
   2  -7  23 2338.88 633.118   2
   2   7 -23 2277.41 358.307   5
  -2   7  25 363.306 235.435   6
   7  -2 -25 822.691 274.141   5
  -2  -7  25 296.268 247.925   6
   2   7  25 286.060 234.049   6
  -2   7 -25 544.349 256.843   5
   2  -7  25 65.6690 294.796   6
   7   2  25 369.197 261.659   6
   2   7 -25-47.3153 268.924   5
  -7  -2  25 370.308 370.743   2
   7   2 -25 378.662 211.265   5
   7  -2  25 426.254 247.636   6
   7   2 -25 738.785 321.125  10
  -2  -7  25 656.272 527.024   2
   2  -7  27-367.515 325.009   6
   7   2 -27 47.8943 218.773   5
   2   7  27 138.704 248.763   6
   7   2  27-171.936 282.369   6
   7  -2 -27 37.3798 212.398   5
   7  -2  27 42.4579 251.705   6
   2   7 -27 46.7107 229.888   5
  -2  -7  27 126.046 330.228   6
  -2   7  27 13.2455 264.200   6
  -2  -7  27-216.806 492.128   2
  -7  -2  27 11.2900 422.646   2
  -2   7 -27-267.044 255.109   5
   7   2  29-170.209 259.920   6
  -2   7 -29 54.5590 301.923   5
   7   2 -29 154.485 234.793   5
   2   7 -29 115.743 242.877   5
  -2   7  29-208.495 298.221   6
   2  -7  29 219.695 317.837   6
  -2  -7  29-18.9309 264.014   6
   7  -2  29-657.769 315.559   6
   7  -2 -29 208.695 238.622   5
   2   7  29 391.475 319.953   6
  -2   7 -31 226.860 330.816   5
   7  -2 -31 228.039 231.492   5
   2   7  31-199.784 303.483   6
   7   2  31 102.723 264.145   6
  -2  -7 -31-416.898 338.474   5
   2  -7 -31 149.783 265.065   5
  -7   2  31 212.262 252.654   6
   7  -2  31 569.078 293.821   6
   2  -7  31-122.339 355.266   6
  -7  -2  31 61.6305 254.135   6
   2   7 -31-178.358 278.418   5
   7   2 -31-166.701 261.876   5
  -2  -7  31-11.4173 330.331   6
  -2   7  31-46.0716 304.852   6
  -2   7 -33-51.1563 270.190   5
  -7  -2  33-176.927 319.800   6
   2  -7 -33-223.962 245.617   5
   7  -2  33 185.197 294.393   6
  -7   2  33-45.8078 240.442   6
   2   7  33-214.981 259.090   6
   7   2 -33-55.3773 219.179   5
   2  -7  33 169.761 323.098   6
   7  -2 -33 17.7673 220.912   5
  -2  -7 -33 119.188 283.715   5
   7   2  33 360.972 274.264   6
   2   7 -33-126.315 296.030   5
  -2   7  33-344.875 287.447   6
  -2  -7  33-74.2790 334.356   6
   2  -7 -35 605.140 341.489   5
  -2   7  35 298.013 285.445   6
   7   2  35 504.362 334.767   6
   7  -2 -35 310.622 256.024   5
  -7  -2  35 638.993 354.813   6
   7   2 -35 198.409 232.092   5
   2  -7  35 29.1743 289.830   6
   2   7 -35 839.408 370.411   5
  -2  -7  35-93.8450 296.199   6
   2   7  35 268.623 264.033   6
  -2  -7 -35 336.434 294.816   5
   7  -2  35-32.7116 276.258   6
  -7   2  35 757.211 339.441   6
   7  -2 -37-219.413 269.720   5
  -7   2  37-210.258 271.046   6
  -2  -7 -37 248.756 305.682   5
  -7  -2  37-278.746 301.482   6
   7   2 -37-151.068 254.857   5
  -2   7  37 376.915 288.059   6
   7  -2  37 302.498 298.580   6
   2  -7  37 186.270 375.643   6
  -2  -7  37 93.9835 369.564   6
   7   2  37-244.849 238.793   6
   2  -7 -37-148.774 299.053   5
   2   7  37-288.590 249.596   6
   2   7  39 102.399 246.203   6
   7   2  39 692.945 332.398   6
  -7   2  39 43.2370 255.035   6
   7  -2 -39 406.430 288.437   5
  -2  -7 -39 190.959 271.268   5
   7   2 -39 117.276 239.451   5
  -7  -2  39 60.2561 274.374   6
   2  -7 -39 745.678 355.631   5
  -7  -2  41 114.977 276.726   6
  -2  -7 -41 487.109 316.404   5
   2   7  41-112.595 222.249   6
   7   2 -41-130.405 230.233   5
   7  -2 -41 176.423 245.204   5
  -7   2  41 118.891 248.071   6
   2  -7  41 252.053 272.856   4
  -2   7  41 16.6581 242.032   6
   2  -7 -41 58.8739 231.079   5
   2  -7 -43 325.303 259.672   5
   2  -7  43 96.6060 188.355   4
  -2   7  43-82.8568 237.588   6
  -7  -2  43 41.1620 230.349   6
   2   7  43-136.361 237.978   6
  -7   2  43-88.1975 217.949   6
   7  -2 -43 253.883 217.352   5
   7   3   0 416745. 4317.38   1
   7   3   0 420900. 4301.71   3
   3   7   0 422288. 4644.91   1
   3   7   2 6234.67 649.446   1
   3   7  -2 6740.51 705.866   1
   7   3  -2 6268.74 687.746   1
   7   3  -2 6463.22 677.147   3
  -7   3   2 5712.94 569.989   2
   7   3   2 6682.27 602.679   3
   7   3   2 6518.16 599.493   1
  -7  -3   2 6847.55 656.733   2
   7   3  -4 307193. 4180.93   3
   7   3  -4 297827. 4090.23   1
   3   7  -4 338024. 4403.46   1
   7   3   4 330501. 3315.25   1
  -7  -3   4 337293. 4243.53   2
   7   3   6 526534. 3639.28   1
  -7   3   6 543163. 5564.97   2
   7   3  -6 568289. 6027.08   3
  -7  -3   6 544083. 5793.41   2
   7   3  -6 556810. 6032.46   1
   3   7  -6 560515. 6054.56   1
  -7   3   8 5098.76 569.138   2
   7   3  -8 5575.95 621.201   1
   7   3  -8 5276.81 636.419   3
  -7  -3   8 3347.84 496.681   2
   3   7  -8 3207.27 483.094   1
  -3  -7  10 11811.2 967.478   2
  -7   3  10 11618.5 941.472   2
   7   3 -10 11225.2 991.860   1
   7   3 -10 11395.3 972.905   3
   3  -7  10 12338.6 890.901   2
   3   7 -10 12640.5 984.145   1
  -3   7 -10 10339.2 820.235   1
  -7  -3  10 13010.5 1053.42   2
  -3   7 -12 48088.6 1800.61   1
   7   3 -12 49476.7 2115.36   1
   3  -7  12 59067.2 1947.58   2
  -7   3  12 49669.4 2100.86   2
   7   3 -12 49254.3 2115.94   3
  -7  -3  12 57057.9 2224.06   2
   3   7 -12 57994.5 2200.43   1
  -7   3 -12 45918.9 1147.83   1
  -3  -7  12 50812.9 2088.90   2
   7   3 -14 2289.80 510.355   3
  -7  -3  14 1982.44 460.035   2
  -7   3  14 2139.70 522.222   2
   7   3 -14 2053.35 454.782   1
   3   7 -14 2348.69 481.493   1
   3  -7  14 2547.69 420.927   2
  -3  -7  14 2340.28 484.945   2
  -3   7 -14 1916.89 385.480   1
  -3  -7  16 9637.56 1160.60   2
   7   3 -16 8483.59 1013.93   3
   3  -7  16 9624.17 945.354   2
  -7  -3  16 9194.17 1060.10   2
   3   7 -16 11183.8 1103.68   1
   7   3 -16 9506.25 1050.13   1
  -3   7 -16 8994.29 886.471   1
  -7   3  16 8515.46 1017.16   2
  -3  -7  18 13047.8 1461.96   2
  -3   7 -18 9031.99 928.413   1
   7   3 -18 9753.58 1110.26   3
  -7  -3  18 13509.3 1315.21   2
   3  -7  18 14801.0 1221.94   2
   3   7 -18 15176.8 1372.75   1
   7   3 -20 1276.22 265.164   5
   7  -3  20 1149.17 270.543   6
   7   3 -20 948.872 247.744  10
   3   7 -20 1750.55 581.592   3
   3   7  20 1535.69 337.531   6
   3   7 -20 1081.86 254.787   5
   7   3  20 1281.89 257.208   6
   3  -7  20 1732.98 492.335   2
   3   7 -20 1792.23 585.137   1
  -3  -7  20 1503.10 504.485   2
   7   3 -20 902.520 466.600   3
  -7  -3  20 1857.15 582.185   2
   7   3  22 6300.89 544.347   6
   7   3 -22 5040.50 458.765   5
   7   3 -22 7557.47 711.625  10
   7   3  22 5167.58 487.472   8
   3   7 -22 6556.13 528.893   5
   3   7 -22 5787.07 893.896   3
  -3   7 -22 4776.72 445.858   5
   3   7  22 5016.30 505.013   6
  -3  -7  22 5042.52 893.381   2
   7  -3 -22 5793.66 537.362  10
   3  -7  22 5034.08 452.216   6
   3   7 -22 6238.76 584.628  10
   7   3 -22 4636.83 894.380   3
  -7  -3  22 6180.09 1006.81   2
   3   7 -22 5205.01 826.410   1
   3   7  22 4391.69 434.606   8
   7   3 -24 27199.4 1104.65   5
   7   3  24 21866.6 1072.34   6
   3   7 -24 22249.3 1053.49   5
  -3  -7  24 23025.9 2003.27   2
   7   3 -24 26353.7 1249.92  10
  -3   7  24 25183.5 1174.68   6
   3  -7  24 21602.0 1038.98   6
   3   7 -24 21146.7 1067.68  10
   3   7  24 26587.3 1178.32   6
  -7  -3  24 23334.2 2090.36   2
   7  -3  24 27729.7 1185.68   6
   3   7 -24 21837.5 1929.68   3
  -3   7 -24 22609.8 970.624   5
   7  -3 -24 24030.4 1036.73   5
  -7  -3  26-432.260 519.096   2
   7  -3 -26-53.5501 210.294   5
   7  -3  26 238.732 286.816   6
  -3   7  26 131.627 250.285   6
  -3  -7  26-221.817 272.992   6
   7   3 -26-956.898 402.815  10
  -3  -7  26 67.6994 416.964   2
   7   3 -26-209.528 269.481   5
   7   3  26 166.631 288.368   6
   3   7  26 266.056 237.317   6
  -3   7 -26 404.224 289.657   5
   3  -7  26 5.62187 256.788   6
   3   7 -26 44.6061 269.554   5
  -3  -7  28 8273.44 1390.06   2
  -3  -7  28 12005.4 856.421   6
   7   3  28 9556.77 804.486   6
   7   3 -28 10859.6 779.236   5
  -3   7  28 6995.49 762.744   6
   7  -3 -28 7895.50 667.951   5
   3   7  28 9133.50 818.161   6
  -3   7 -28 4837.04 766.344   5
   3  -7  28 9645.65 747.302   6
   7  -3  28 11151.5 852.301   6
  -7  -3  28 8104.37 1394.42   2
   3   7 -28 9601.43 754.803   5
   7  -3  30 5600.90 629.222   6
   7   3  30 5781.60 635.825   6
   3  -7  30 1819.04 715.796   6
   7  -3 -30 7285.41 653.161   5
  -3  -7  30 1155.52 640.530   6
   3   7  30 6235.01 671.897   6
  -3   7  30 5681.91 681.683   6
   7   3 -30 5760.47 578.065   5
  -3   7 -30 1732.64 615.945   5
   3   7 -30 6123.03 616.751   5
   3  -7 -30 5792.22 620.218   5
   3   7 -32 535.278 309.267   5
   7  -3  32 1235.10 392.111   6
   3   7  32 624.206 274.862   6
  -7  -3  32 700.346 308.596   6
  -3   7  32 286.314 278.248   6
  -3  -7 -32 592.298 297.196   5
   7  -3 -32 797.162 281.298   5
   3  -7  32 354.287 377.056   6
   7   3 -32 1007.73 290.658   5
  -3  -7  32 390.324 332.583   6
  -7   3  32 1281.40 388.882   6
   7   3  32 1044.11 335.390   6
   3  -7 -32 1438.29 379.501   5
  -3   7  34 1587.65 409.773   6
   7   3 -34 1106.99 341.125   5
   3  -7 -34 1252.79 358.327   5
   7  -3 -34 1097.49 325.092   5
   3  -7  34 257.379 382.625   6
   3   7  34 643.480 349.551   6
  -7   3  34 1256.16 379.672   6
   7  -3  34 1401.82 393.662   6
  -3  -7  34 921.068 428.952   6
   3   7 -34 2031.89 417.994   5
  -7  -3  34 1909.31 453.793   6
   7   3  34 1324.89 358.559   6
  -3  -7 -34 3150.33 566.638   5
  -3  -7 -36 575.012 414.422   5
   7   3  36 102.360 278.739   6
   7   3 -36 263.957 245.283   5
  -3  -7  36 269.545 340.213   6
   3  -7 -36 686.606 307.742   5
  -7  -3  36 197.113 294.924   6
  -3   7  36 394.132 243.305   6
   7  -3  36 76.4955 306.641   6
  -7   3  36 345.035 281.030   6
   3  -7  36-103.286 348.665   6
   3   7  36-35.5106 274.352   6
   3   7 -36 463.626 297.902   5
   7  -3 -36 173.377 242.068   5
  -7  -3  38 513.805 381.150   6
  -3   7  38 545.739 329.880   6
   7  -3 -38 310.027 329.985   5
  -3  -7  38 152.920 304.219   6
   7   3 -38 484.625 306.309   5
   3  -7 -38 553.274 301.575   5
   3   7  38-277.834 238.661   6
  -7   3  38 113.097 264.881   6
  -3  -7 -38 281.772 319.673   5
   7   3  38 396.771 324.412   6
   7   3 -40 36.7064 242.534   5
   3   7  40 353.132 264.519   6
  -7   3  40-194.781 280.690   6
   7  -3 -40 83.9988 227.992   5
   3  -7 -40 407.954 330.202   5
  -3   7  40 713.543 323.575   6
   3  -7  40 147.054 227.567   4
  -7  -3  40 92.9421 293.521   6
  -3  -7 -40 269.272 316.295   5
   3  -7  42 329.302 259.320   4
   3  -7 -42 43.4575 245.292   5
   3   7  42 7.18592 227.963   6
  -7   3  42-33.2609 207.997   6
  -3   7  42-176.655 212.641   6
  -7  -3  42 76.6712 260.311   6
   7  -3 -42 352.740 248.440   5
  -3   7  44-66.8717 252.962   6
   7   4  -1 239312. 3510.20   1
   4   7   1 249051. 3593.94   1
   7   4   1 252514. 3328.45   3
   7   4   1 254142. 3417.10   1
   4   7  -1 248788. 3769.17   1
   7   4  -1 254147. 3587.54   3
   4   7  -3 303946. 4169.88   1
   7   4   3 295775. 3376.14   3
  -7  -4   3 301461. 4031.12   2
   4   7   3 285185. 3758.82   1
   7   4   3 294895. 3457.69   1
   7   4  -3 288899. 4063.94   3
   7   4  -3 283105. 3997.88   1
   4   7   5 260884. 3554.02   1
  -7  -4   5 243289. 3831.02   2
   4   7  -5 247689. 4015.00   1
   7   4  -5 258810. 4061.69   1
   7   4   5 243219. 2933.83   1
   7   4  -5 259203. 4092.30   3
   7   4  -7 54791.0 2027.06   3
   7   4  -7 56313.6 2002.83   1
  -7  -4   7 58272.0 1992.13   2
   7   4   7 55702.0 1212.71   1
   4   7  -7 59866.4 2043.09   1
  -7   4   7 56223.7 1858.30   2
  -7  -4   9 73811.0 2398.34   2
   4   7  -9 74573.2 2374.91   1
   7   4  -9 65901.5 2342.59   3
  -7   4   9 67267.8 2211.98   2
   7   4  -9 67467.8 2299.89   1
  -4  -7   9 65585.8 2272.16   2
   4  -7  11 31907.0 1339.95   2
   7   4 -11 38928.5 1840.88   1
  -7   4 -11 29165.1 1136.76   1
  -4  -7  11 40730.3 1868.03   2
   7   4 -11 40200.3 1896.52   3
  -4   7 -11 38146.6 1586.64   1
   4   7 -11 33521.1 1650.14   1
  -7  -4  11 31419.1 1651.96   2
  -7   4  11 39405.2 1804.00   2
   4  -7  13 58803.6 1959.04   2
  -4  -7  13 58070.6 2328.21   2
  -7   4 -13 48891.2 1395.30   1
  -7  -4  13 54566.4 2337.06   2
   4   7 -13 58938.3 2290.28   1
  -7   4  13 53832.6 2220.54   2
   7   4 -13 57091.1 2354.11   3
   7   4 -13 57659.2 2330.72   1
  -4   7 -13 56546.5 1984.51   1
   7   4 -15 139792. 3839.51   1
   7   4 -15 143552. 3906.43   3
   4   7 -15 135187. 3772.53   1
   4  -7  15 136457. 3185.54   2
  -4  -7  15 143737. 3910.01   2
  -4   7 -15 146188. 3295.79   1
  -7  -4  15 132068. 3862.88   2
   4  -7  17 6974.13 784.845   2
   7   4 -17 5918.26 856.119   3
  -4  -7  17 6089.37 868.194   2
   4   7 -17 7465.28 879.761   1
   7   4 -17 6171.73 862.919   1
  -7  -4  17 6873.00 939.921   2
  -4   7 -17 5753.87 710.778   1
   7   4 -19 43740.8 2423.71   3
  -4  -7  19 46337.1 2516.71   2
   7   4 -19 47442.3 1313.77   5
   7   4  19 55838.0 1537.49   6
   4  -7  19 53810.7 2297.67   2
   7   4 -19 46077.7 2516.22   1
  -7  -4  19 52812.8 2750.36   2
   4   7 -19 54966.1 2638.86   1
   4   7 -19 52295.1 1415.14   5
   4   7 -19 52131.4 2608.79   3
   4   7  19 45990.4 1382.14   6
   4   7  21 24133.1 1050.05   6
   7  -4  21 21878.0 1003.26   6
   7   4 -21 22906.3 1806.11   3
   7   4  21 19438.6 962.817   6
   4   7 -21 20997.8 1712.37   1
   4   7 -21 21063.4 1751.59   3
  -7  -4  21 22276.0 1896.75   2
   7   4 -21 21872.0 1003.87  10
   4  -7  21 16582.7 798.463   6
   7   4 -21 25016.4 987.486   5
   4   7 -21 21821.0 934.751   5
   7   4  21 18825.5 887.861   8
  -4  -7  21 23433.5 1885.48   2
   4   7  21 20325.7 921.730   8
   4   7 -21 21776.3 1087.69  10
   4   7 -23 2288.01 467.886  10
   7   4 -23 1115.18 395.762  10
  -7  -4  23 918.813 508.884   2
   4   7 -23 1468.54 610.109   1
   4   7  23 35.5883 291.888   8
   7  -4  23 1039.90 359.857   6
   7   4  23 1719.55 350.755   6
  -4  -7  23 1247.99 580.641   2
   4   7 -23 1188.45 508.131   3
   7   4  23 1672.84 362.582   8
   4  -7  23 903.783 298.237   6
   7   4 -23 718.325 280.552   5
   4   7 -23 1296.96 265.778   5
   4   7  23 1104.65 333.578   6
   7   4 -23 1362.46 609.237   3
   7  -4 -25 13666.6 801.252   5
   4   7 -25 13346.7 801.128   5
   7   4  25 11774.4 826.876   6
  -4  -7  25 11049.1 1461.63   2
   4  -7  25 12459.6 813.393   6
  -7  -4  25 11208.2 1540.85   2
   4   7 -25 10906.0 1432.19   3
   7   4 -25 12166.2 770.935   5
   7  -4  25 10829.5 773.155   6
   7   4 -25 12015.2 875.330  10
   4   7  25 10356.6 757.371   6
   4   7 -25 11974.8 840.613  10
   7  -4  27 1085.69 363.383   6
  -4  -7  27 1173.72 339.820   6
   7   4  27 1382.09 344.020   6
  -4  -7  27 619.892 518.534   2
  -4   7  27 1407.58 366.643   6
   7  -4 -27 1204.15 307.889   5
   4  -7  27 558.812 277.470   6
   7   4 -27 468.272 256.138   5
   7   4 -27-196.346 466.354  10
   4   7 -27 1123.60 314.515   5
   4   7  27 726.832 294.017   6
  -7  -4  27 1247.17 640.694   2
   4  -7  29 256.188 413.244   6
   4   7 -29 923.817 295.157   5
  -4  -7  29 1250.77 400.933   6
   7   4 -29 723.802 268.990   5
  -4  -7  29 1075.24 665.853   2
   4   7  29 908.692 368.256   6
  -4   7  29 795.249 358.257   6
   7  -4 -29 1286.56 375.767   5
  -7  -4  29 1827.77 814.502   2
   7   4  29 1002.43 336.174   6
   7  -4  29 1250.26 383.743   6
   7  -4 -31 1765.98 381.983   5
   7   4  31 1200.73 342.282   6
   4  -7 -31 1304.09 344.007   5
  -7  -4  31 1832.58 432.099   6
  -4   7  31 1125.57 413.041   6
   4   7 -31 1627.28 401.774   5
   7   4 -31 1634.88 358.165   5
  -4  -7 -31 1926.85 428.288   5
   7  -4  31 1677.05 402.892   6
   4   7  31 694.323 246.661   6
  -7   4  31 1346.59 376.207   6
  -4  -7  31 118.651 412.709   6
   4  -7  31 1004.38 443.778   6
  -7   4  33 1177.88 361.753   6
  -7  -4  33 1284.66 363.815   6
   7   4  33 1709.50 432.503   6
   7  -4 -33 1485.31 381.251   5
   4  -7  33 300.547 407.099   6
   4   7  33 505.554 311.146   6
   7   4 -33 2131.35 424.691   5
  -4   7  33 1395.88 390.519   6
  -4  -7  33 1098.72 439.210   6
   7  -4  33 1390.45 400.674   6
  -4  -7 -33 1716.34 416.659   5
   4   7 -33 2164.60 459.497   5
   4  -7 -33 1683.29 397.542   5
   4  -7 -35-345.791 303.491   5
   4   7  35-52.9112 254.134   6
   7  -4 -35-167.192 258.534   5
  -4  -7 -35-1.49261 282.006   5
   7  -4  35-210.578 302.568   6
  -4  -7  35-187.868 330.787   6
  -7  -4  35-139.554 289.238   6
   7   4  35 14.0214 305.102   6
   4   7 -35 548.287 317.031   5
  -4   7  35-377.271 308.648   6
   7   4 -35 61.7856 247.764   5
   4  -7  35-59.8784 330.220   6
  -7   4  35-96.4350 257.216   6
   7  -4  37 790.756 382.053   6
  -4   7  37 810.825 363.334   6
   4   7  37 635.033 336.863   6
   7  -4  37 1780.35 389.345   4
   7   4 -37 1518.48 383.901   5
  -4  -7  37 1040.70 411.442   6
  -7   4  37 639.014 309.153   6
  -4  -7 -37 979.155 402.688   5
   7   4  37 619.832 280.582   6
  -7  -4  37 1220.01 447.735   6
   4  -7 -37 1157.63 355.875   5
   7  -4 -37 500.842 320.347   5
   4  -7 -39 132.248 265.117   5
   7   4 -39 222.409 282.350   5
  -4   7  39 368.659 332.862   6
  -7   4  39-65.6521 261.038   6
   4  -7  39 357.905 255.289   4
  -7  -4  39 33.1636 282.544   6
  -4  -7 -39 1379.46 385.984   5
   4   7  39 415.089 282.535   6
   7   4  39 304.213 239.762   6
   7  -4 -39 192.333 267.269   5
  -4   7  41 324.265 249.062   6
   4  -7 -41 4.52475 228.334   5
  -7  -4  41 31.5859 255.022   6
   4   7  41-323.734 253.033   6
   7  -4 -41 168.561 231.282   5
   4  -7  41-9.17501 220.351   4
  -7   4  41 96.1150 224.436   6
   4  -7 -43 287.973 239.116   5
   7  -4 -43 685.171 279.773   5
  -7   4  43 44.0900 263.863   6
  -4   7  43 32.2008 200.504   6
   5   7   0 34642.6 1401.60   1
   7   5   0 35504.2 1373.60   3
   7   5   0 35633.6 1381.74   1
   5   7   2 72849.5 2013.48   1
   5   7  -2 74191.1 2148.14   1
   7   5   2 72840.6 1835.67   3
   7   5  -2 73154.8 2093.09   1
   7   5   2 71508.8 1863.09   1
   7   5   4 133287. 2400.27   1
   7   5  -4 106052. 2610.20   1
   5   7   4 110820. 2400.24   1
  -7  -5   4 131010. 2826.47   2
   7   5   4 130301. 2239.88   3
   5   7  -4 134628. 2987.12   1
   7   5   6 78180.0 1748.69   1
   5   7  -6 85343.3 2488.59   1
   5   7   6 82682.4 2032.73   1
   7   5  -6 83766.3 2446.29   1
  -7  -5   6 82026.9 2419.19   2
  -7  -5   8 45949.2 1862.21   2
   7   5   8 43960.7 1131.68   1
   5   7  -8 48369.1 1897.42   1
   5   7   8 45416.5 1418.03   1
   7   5  -8 45355.4 1894.30   1
  -5  -7   8 45356.2 1862.15   2
   5  -7  10 6333.54 551.272   2
  -5  -7  10 6128.39 718.112   2
   7   5 -10 6524.76 768.471   3
   7   5 -10 6710.43 774.067   1
   7  -5  10 4528.51 302.808   2
   5   7  10 6298.34 532.622   1
  -7  -5  10 5662.85 706.506   2
   5   7 -10 5961.28 719.830   1
  -5  -7  12 13125.5 1130.55   2
   7   5 -12 13285.4 1170.00   3
  -7   5 -12 15015.2 903.532   1
  -5   7 -12 12098.6 939.961   1
   5   7  12 11096.7 638.554   1
   5   7 -12 16881.4 1255.18   1
   7   5 -12 13590.4 1167.84   1
   5  -7  12 16119.1 955.710   2
  -7  -5  12 15361.0 1205.10   2
   5  -7  14 5055.80 606.794   2
   7   5 -14 4129.92 695.673   3
   7   5 -14 4141.72 733.839   1
  -5   7 -14 4691.15 639.496   1
  -5  -7  14 3695.32 722.674   2
   5   7 -14 4850.16 752.080   1
  -7  -5  14 4774.82 763.123   2
  -7   5 -14 4202.99 497.364   1
   5   7 -16 639.242 413.938   1
  -7  -5  16-53.5309 302.881   2
   5  -7  16 484.804 280.548   2
   7   5 -16 85.6832 305.901   1
  -5   7 -16 188.387 291.474   1
  -5  -7  16 221.381 315.410   2
   7   5 -16 519.119 348.854   3
   7   5 -18 1627.79 543.623   1
   5   7 -18 956.167 479.991   3
   5   7 -18 1297.55 469.663   1
   7   5  18 723.210 213.341   6
   5   7 -18 1151.29 254.256   5
   5   7  18 1395.63 306.075   6
   5  -7  18 967.453 313.818   2
   7   5 -18 1953.77 599.813   3
  -7  -5  18 1568.42 559.160   2
   7   5 -18 2035.54 319.635   5
  -5  -7  18 1778.66 540.380   2
   5   7  20 16243.8 841.297   8
   7   5  20 19277.9 918.277   6
   7   5  20 16743.3 855.323   8
   7   5 -20 18270.1 926.610  10
   5   7 -20 18610.1 1665.32   3
   7   5 -20 16928.8 1576.01   3
   5   7 -20 19069.1 880.550   5
   7   5 -20 19306.5 901.857   5
   7  -5  20 15110.4 810.247   6
  -5  -7  20 17941.3 1686.55   2
  -7  -5  20 18044.7 1720.65   2
   5   7 -20 17552.6 1587.50   1
   7   5 -20 17346.0 1604.94   1
   5   7 -20 18000.6 945.866  10
   5   7  20 18582.9 932.855   6
  -5  -7  22 1145.65 535.778   2
   7   5  22 1679.29 365.385   6
   5   7  22 603.537 245.125   6
   7   5 -22 629.151 262.692   5
   5   7  22 493.774 239.907   8
   7   5  22 842.334 268.149   8
   7   5 -22 1109.67 522.700   3
   5   7 -22 1051.72 589.050   1
  -7  -5  22 1312.57 539.141   2
   5   7 -22 1392.52 318.695   5
   5  -7  22 485.258 238.826   6
   7  -5  22 962.879 322.253   6
   5   7 -22 776.643 268.941  10
   7   5 -22 661.401 283.680  10
   5   7 -22 936.007 448.943   3
  -5  -7  24 3285.68 820.416   2
   7   5  24 3510.55 501.066   8
   5   7  24 2314.64 400.025   6
   7   5  24 3192.86 474.539   6
   5   7 -24 4093.16 566.685  10
   7   5 -24 4562.57 601.078  10
   5   7  24 3107.55 500.185   8
   7   5 -24 2712.42 835.531   3
   7  -5  24 2832.56 437.677   6
  -7  -5  24 3161.22 822.676   2
   5  -7  24 3693.38 505.447   6
   5   7 -24 3492.85 459.866   5
   5   7 -24 3036.01 857.003   3
   7   5 -24 3401.82 444.643   5
   7   5  26 2423.46 423.838   6
   7   5 -26 1553.75 303.828   5
  -5  -7  26 1517.40 677.720   2
   5   7  26 1155.77 323.483   6
   7  -5 -26 2369.05 393.806   5
   5   7 -26 2395.08 390.721   5
   5  -7  26 1421.48 327.608   6
   5   7 -26 2309.14 777.933   3
   7  -5  26 1959.40 402.842   6
   7   5 -26 851.228 316.365  10
  -7  -5  26 1233.15 631.428   2
   5   7 -26 1526.52 368.947  10
  -7  -5  28 1768.34 699.529   2
   5   7  28 1389.11 353.673   6
  -5  -7  28 1063.15 511.479   2
  -5  -7  28 1695.16 352.744   6
   7  -5  28 1220.90 308.883   6
   5   7 -28 1402.43 336.302   5
   7  -5 -28 1871.75 373.021   5
   7   5 -28 399.985 464.232  10
   7   5  28 1428.68 346.967   6
  -5   7  28 1087.70 340.974   6
   5  -7  28 264.550 402.125   6
   7   5 -28 2123.90 391.864   5
   5   7 -30 4.24664 230.425   5
  -7   5  30 38.3823 251.245   6
   5  -7 -30-151.945 236.382   5
  -7  -5  30 399.882 459.173   2
   5   7  30 44.6895 247.320   6
   7  -5  30-264.027 301.491   6
  -5  -7  30-53.3553 513.085   2
  -7  -5 -30-6.69210 318.462   5
   7   5  30 73.1152 263.123   6
  -5   7  30-145.131 258.140   6
   5  -7  30-114.981 289.150   6
  -5  -7  30-119.376 375.448   6
   7   5 -30-319.893 256.285   5
   7  -5 -30 110.398 228.935   5
  -5   7  32 178.001 281.858   6
   7  -5  32-219.846 309.767   6
   5  -7  32 145.694 294.999   6
  -5  -7  32 85.2929 279.571   6
  -5  -7 -32-30.1535 284.355   5
   5   7  32-21.6286 289.897   6
   5   7 -32 333.879 295.824   5
  -7  -5  32-362.246 324.729   6
  -7   5  32-19.1236 238.352   6
   7   5  32 207.862 274.805   6
   7   5 -32 263.251 350.471   5
   7  -5 -32 28.1347 235.398   5
   5  -7 -32-208.923 256.196   5
   5  -7  34 67.1279 287.337   6
   5   7  34 151.678 252.312   6
   5  -7 -34 315.923 260.327   5
   7   5 -34 736.518 319.338   5
  -7  -5  34 498.730 354.942   6
   7  -5 -34-167.044 235.113   5
  -7   5  34 653.532 301.774   6
  -5  -7  34 169.612 288.512   6
   7  -5  34 135.278 273.013   6
   7   5  34 180.430 253.034   6
  -5   7  34-22.4808 269.816   6
  -5  -7 -34 492.546 346.475   5
   5   7 -34-71.6077 260.996   5
   5  -7 -36 342.551 254.659   5
   7  -5 -36-26.1391 229.426   5
  -5   7  36 629.716 351.875   6
   7   5 -36-436.601 309.117   5
  -5  -7 -36-92.5925 339.811   5
   7  -5  36 399.672 348.405   6
   5   7  36 122.120 248.347   6
   7  -5  36-71.1126 236.497   4
  -7   5  36-273.757 271.398   6
   7   5  36 395.930 311.637   6
   5   7 -36-63.1019 254.841   5
  -7  -5  36-61.0014 335.646   6
   7   5  38 251.904 291.708   6
   7  -5  38 27.4759 221.561   4
   5   7  38 326.389 296.294   6
   5  -7  38 41.4624 264.030   4
  -5   7  38-77.4720 267.144   6
   7  -5 -38-91.0487 222.691   5
  -7   5  38 15.1354 232.811   6
   5  -7 -38 68.7812 231.392   5
   7   5 -38 97.1048 237.179   5
  -7  -5  38-230.755 280.639   6
  -5  -7  38-187.095 313.658   6
   5  -7 -40-111.979 252.944   5
  -7   5  40-206.114 243.762   6
  -7  -5  40 29.0041 263.314   6
   5   7  40-9.18570 239.474   6
  -5   7  40 40.7184 225.517   6
   7  -5 -40 368.011 268.088   5
   5  -7  40 200.241 218.031   4
  -7   5  42-32.6051 217.027   6
  -5   7  42 11.0463 206.153   6
  -7  -5  42 178.283 251.284   6
   7  -5 -42-83.2242 246.698   5
   5  -7  42 317.274 214.004   4
   5  -7 -42 307.922 251.306   5
   7   6   1 2219.96 447.760   1
   6   7   1 2541.70 529.600   1
   6   7  -1 2213.35 472.106   1
   7   6  -1 2908.18 489.658   1
   6   7   3 67394.1 1973.50   1
   7   6  -3 65857.6 2096.98   1
   7   6   3 63348.9 1715.65   3
   7   6   3 64080.8 1831.56   1
   6   7  -3 62162.6 2068.65   1
   6   7   5 13810.4 852.918   1
   7   6   5 16822.8 889.346   1
   7   6  -5 13820.4 1002.49   1
   6   7  -5 16717.4 1092.05   1
   7   6   5 16513.5 786.222   3
  -7  -6   7 101084. 2801.55   2
   6   7  -7 96577.6 2708.12   1
  -6  -7   7 101312. 2806.69   2
   7   6   7 97133.1 1993.71   1
   7   6  -7 99960.5 2799.74   1
   6   7   7 100703. 2232.52   1
   6  -7   9 39221.4 1283.04   2
  -6  -7   9 44057.1 1906.25   2
   6   7  -9 40877.2 1843.77   1
  -7  -6   9 40402.9 1840.80   2
   6   7   9 46291.7 1402.16   1
   7  -6   9 38384.9 1013.94   2
   7   6  -9 45617.3 1961.99   1
   7   6   9 38540.4 1086.96   1
   6   7 -11 7753.47 878.177   1
   7   6 -11 8010.23 899.446   1
  -6  -7  11 7470.57 858.866   2
   6  -7  11 7236.95 607.886   2
   7  -6  11 6657.02 475.196   2
  -7  -6  11 7596.99 866.595   2
   6   7  11 7253.62 519.763   1
  -6   7 -11 8349.32 772.325   1
   7   6  11 4624.57 308.609   1
   7   6 -13 17056.3 1414.45   3
   6   7 -13 15734.1 1304.32   1
  -7   6 -13 15225.3 994.734   1
   7  -6  13 12728.6 703.835   2
   7   6 -13 16822.6 1337.06   1
   6  -7  13 15293.6 940.612   2
  -6   7 -13 16577.5 1106.27   1
  -7  -6  13 15934.7 1342.77   2
   7   6 -15 3767.35 729.429   3
  -7  -6  15 2434.17 584.153   2
  -6  -7  15 3995.34 746.470   2
   6   7 -15 2727.35 601.628   1
  -6   7 -15 3770.99 563.972   1
   6  -7  15 2742.33 476.212   2
   7   6 -15 3015.32 570.405   1
  -7  -6  17 425.107 429.346   2
   7   6 -17 564.511 379.998   5
   7   6 -17 409.888 361.295   3
   6   7 -17 260.091 329.081   1
   6   7 -17 273.788 281.019   3
  -6  -7  17 284.773 352.089   2
   7   6 -17 508.470 399.237   1
   7   6 -19 11966.4 1311.58   3
   7   6 -19 12066.3 789.918  10
  -7  -6  19 9787.58 1228.83   2
   6   7  19 12202.9 755.139   6
   7   6  19 10741.0 690.668   8
   6   7 -19 10307.0 715.494  10
   6   7 -19 10012.1 1226.55   3
   6   7  19 11499.1 708.098   8
   6   7 -19 9047.54 1138.47   1
   7   6 -19 11119.9 1226.39   1
   7   6 -19 12481.7 720.763   5
  -6  -7  19 12124.1 1377.82   2
   6   7 -19 9620.39 632.016   5
   7   6  19 9521.49 665.855   6
   7  -6  21 2340.18 389.829   6
   7   6 -21 2639.14 702.372   1
   7   6 -21 2055.81 637.780   3
   6  -7  21 1678.12 334.100   6
   6   7 -21 2284.34 385.745   5
  -7  -6  21 1782.51 580.432   2
   7   6 -21 2731.79 652.298  10
   6   7 -21 1960.25 418.977  10
   6   7  21 1833.20 315.370   6
   6   7 -21 2084.41 619.799   3
   7   6 -21 2022.34 306.803   5
   6   7  21 2565.03 419.561   8
  -6  -7  21 2202.83 666.938   2
   7   6  21 2437.63 393.636   6
   6   7 -21 1573.94 578.445   1
   7   6  21 1992.94 346.996   8
   6   7  23 1087.42 297.334   6
   7   6  23 1166.09 288.824   8
   6   7 -23 1295.74 592.504   3
   6   7 -23 859.811 537.264   1
  -6  -7  23 1503.42 595.334   2
   6   7 -23 1817.90 398.531  10
   7   6 -23 1726.94 372.824  10
   6   7 -23 1514.28 338.380   5
   7   6 -23 1313.87 280.545   5
   7  -6  23 942.479 292.562   6
   7   6 -23 1233.04 516.737   3
   7   6  23 954.983 262.508   6
   6   7  23 1247.51 327.320   8
  -7  -6  23 1798.66 631.771   2
   6  -7  23 1574.73 349.102   6
   7   6  25 4140.67 506.330   6
  -6  -7  25 3003.48 783.535   2
   6  -7  25 4656.26 546.246   6
   6   7  25 4443.76 534.433   8
  -7  -6  25 4011.56 1016.08   2
   6   7 -25 4951.21 523.616   5
   6   7 -25 4240.28 961.895   3
   7   6 -25 5041.70 568.238   5
   6   7 -25 5466.98 645.969  10
   7   6  25 5320.24 598.532   8
   7   6 -25 4311.23 998.777   3
   6   7  25 5050.59 568.247   6
   7  -6  25 5187.27 572.126   6
   7   6 -25 5456.72 646.043  10
   7   6  27 548.082 325.006   6
   6  -7  27-36.6079 257.363   6
   7   6 -27-11.6395 374.603  10
   7   6 -27-162.394 244.752   5
   7  -6 -27 9.40997 213.991   5
  -6  -7  27 65.4867 418.805   2
   6   7  27-272.480 286.575   6
   7  -6  27-116.550 339.889   6
   6   7 -27 623.979 282.961   5
  -7  -6  27-48.5322 440.008   2
   6   7 -27-118.928 387.107  10
   6  -7  29 154.336 352.046   6
   7  -6  29-51.1729 304.281   6
  -6  -7  29-113.832 619.042   2
  -6   7  29 145.209 246.444   6
   7   6 -29 364.838 282.496   5
  -7  -6  29-137.878 489.747   2
   6   7 -29 123.253 237.105   5
   6  -7 -29 598.367 256.245   5
   6   7  29 136.664 248.480   6
   7  -6 -29 390.475 244.724   5
   7   6  29 689.073 309.517   6
  -6  -7  29-445.206 356.210   6
   7  -6  31 1067.22 483.550   6
   6  -7  31-113.551 309.585   6
   6   7  31 409.795 318.241   6
  -7   6  31-88.9749 268.631   6
   7  -6 -31 514.951 297.844   5
  -7  -6 -31-146.079 361.066   5
   6  -7 -31-119.950 261.906   5
  -7  -6  31 145.748 268.207   6
   6   7 -31 133.075 234.645   5
  -6   7  31-251.967 262.881   6
  -6  -7  31-681.760 648.265   2
   7   6  31-344.540 296.991   6
  -6  -7 -31-102.031 327.690   5
  -6  -7  31-21.9404 286.574   6
   7   6 -31 237.462 239.999   5
   7  -6  33-190.235 333.524   6
  -7   6  33 276.822 248.586   6
  -6   7  33 147.634 250.406   6
  -7  -6  33-134.224 309.623   6
   6   7 -33-393.830 323.278   5
   7   6  33-33.3815 245.250   6
   7   6 -33 260.642 231.068   5
  -6  -7  33 42.3193 287.540   6
   7  -6 -33 187.349 243.879   5
  -6  -7 -33 211.398 296.644   5
   6   7  33 176.790 232.620   6
   6  -7  33 47.9561 295.959   6
   6  -7 -33 112.453 226.362   5
   6   7 -35 1224.41 385.907   5
  -7   6  35 947.015 344.845   6
  -6   7  35 1055.25 372.963   6
   6  -7 -35 1241.92 380.716   5
  -6  -7 -35 974.218 387.404   5
  -7  -6  35 670.916 414.066   6
   7   6  35 801.542 337.049   6
  -6  -7  35 781.846 437.957   6
   6  -7  35 164.548 327.190   6
   7  -6  35 245.431 356.250   6
   7   6 -35 1059.54 346.663   5
   6   7  35 573.008 342.475   6
   7  -6 -35 443.974 305.555   5
   7   6 -37 390.815 310.484   5
  -6   7  37 424.327 282.845   6
   6  -7 -37 31.5473 237.158   5
   7  -6  37 180.581 269.991   4
   6  -7  37-483.646 300.917   4
  -7   6  37-301.021 277.558   6
  -7  -6  37 206.955 317.125   6
   7  -6 -37-167.372 253.562   5
  -6  -7  37-75.8610 320.883   6
   7   6  37-328.008 303.927   6
   6   7  37-172.916 263.949   6
   7  -6  39-53.1146 230.630   4
   7  -6 -39 849.347 412.103   5
   6   7  39-371.994 288.662   6
  -7  -6  39 346.240 307.982   6
  -7   6  39 308.852 269.286   6
   6  -7 -39 632.614 399.761   5
   7   6  39 361.514 278.267   6
   6  -7  39 130.016 237.976   4
  -6  -7  39-161.508 278.738   6
  -6   7  39 258.743 260.682   6
   6  -7 -41-184.352 222.284   5
  -7   6  41 31.8618 216.412   6
  -6   7  41 80.3214 212.898   6
  -7  -6  41-184.175 287.793   6
   6  -7  41-427.920 261.037   4
   7  -6 -41-187.139 246.183   5
  -7   6  43 31.4708 202.948   6
   7  -6 -43 495.762 269.689   5
   6  -7 -43 67.3332 246.372   5
  -6   7  43-61.0880 209.491   6
   7   7   0 8899.08 779.893   1
   7   7   2 4521.75 566.457   1
   7   7  -2 4046.82 574.657   1
   7   7   4 102180. 2377.69   1
   7   7  -4 99338.6 2668.20   1
   7   7   6 68024.8 1607.63   3
   7   7   6 70925.1 1945.67   1
   7   7  -6 71414.1 2355.13   1
   7   7   8 293.264 211.960   1
   7   7  -8 10.7442 291.541   1
  -7  -7   8 120.801 222.252   2
   7   7  10 54347.4 1397.11   1
  -7  -7  10 54903.1 2271.59   2
   7   7 -10 56668.9 2323.47   1
   7  -7  10 51056.5 1361.73   2
   7   7 -12 45240.5 2135.34   1
  -7  -7  12 43783.3 2097.59   2
  -7   7 -12 46789.4 1755.47   1
  -7  -7  14 254.928 344.476   2
  -7   7 -14 279.030 259.715   1
   7   7 -14 379.452 442.571   3
   7   7 -14-184.356 277.267   1
   7   7 -16 49392.1 2460.76   1
  -7  -7  16 46805.4 2487.94   2
   7   7 -16 47113.0 2494.81   3
   7   7 -18 25262.5 1881.45   1
   7   7 -18 26359.0 1026.07   5
   7   7  18 26021.1 1053.47   8
  -7  -7  18 23941.0 1853.38   2
   7   7 -18 26300.2 1077.72  10
   7   7 -18 25240.4 1885.61   3
   7   7  18 25411.0 1065.84   6
  -7  -7  20 1577.03 546.580   2
   7   7  20 1259.36 279.854   8
   7   7 -20 1218.23 548.995   3
   7   7 -20 1378.12 492.333   1
   7   7 -20 684.226 270.746  10
   7   7 -20 779.701 223.319   5
   7   7  20 1039.15 280.182   6
  -7  -7  22 8002.31 1229.67   2
   7   7 -22 7916.01 1168.77   3
   7  -7  22 8469.41 639.821   6
   7   7 -22 8126.63 1272.01   1
   7   7  22 9879.29 708.688   8
   7   7 -22 8947.60 644.290   5
   7   7  22 8297.28 663.650   6
   7   7 -22 9827.53 772.160  10
   7   7  24 20360.8 1076.03   6
  -7  -7  24 18999.9 1975.45   2
   7   7 -24 24279.1 1204.95  10
   7  -7  24 19694.1 1027.67   6
   7   7  24 19320.0 1025.89   8
   7   7 -24 19149.3 1932.75   3
   7   7 -24 21046.6 1016.21   5
   7   7 -26-958.548 405.693  10
   7   7 -26-311.121 274.371   5
   7   7  26-438.618 338.595   6
  -7  -7  26-444.989 581.255   2
   7   7 -26 625.152 574.772   3
   7   7  26-571.117 345.791   8
   7  -7  26-563.115 360.807   6
   7   7  28 5090.88 598.260   6
  -7  -7  28 4420.54 1070.37   2
   7   7 -28 1342.60 660.523  10
   7  -7  28 1102.77 594.414   6
   7  -7 -28 5767.18 580.955   5
   7   7 -28 4791.14 574.686   5
   7  -7  30 6110.57 864.357   6
  -7  -7  30 7353.64 1470.01   2
   7   7  30 9492.32 835.500   6
   7  -7 -30 8971.74 737.806   5
  -7   7  30 7739.16 841.632   6
  -7  -7  30 12185.8 881.778   6
   7   7 -30 9850.88 774.451   5
  -7  -7  32-319.112 357.327   6
   7  -7 -32-60.7634 241.111   5
   7   7  32 197.018 311.970   6
   7   7 -32-49.0990 248.277   5
  -7   7  32-280.474 283.905   6
   7  -7  32-622.826 337.333   6
  -7  -7 -32 24.3906 339.611   5
   7   7  34 709.772 361.935   6
  -7  -7  34 2184.46 573.127   6
   7   7 -34 3034.85 495.106   5
  -7   7  34 3566.13 570.132   6
   7  -7  34 1768.44 504.052   6
   7  -7 -34 1771.33 389.813   5
   7  -7  36 860.200 300.530   4
   7   7 -36 1018.28 326.324   5
  -7   7  36 450.424 293.995   6
   7  -7 -36 104.821 224.674   5
  -7  -7  36 566.364 420.366   6
   7   7  36 708.837 333.420   6
  -7  -7  38 435.149 364.750   6
   7   7  38 168.092 288.890   6
   7  -7 -38 513.654 267.331   5
  -7   7  38 44.2003 256.589   6
   7  -7  38 1295.97 353.111   4
   7  -7  40 411.036 233.778   4
  -7   7  40 640.300 305.182   6
   7  -7 -40 665.942 290.616   5
  -7   7  42-199.043 202.312   6
   7  -7 -42-534.170 289.864   5
  -8   0   0 46928.4 1274.50   2
  -8   0  -2 104267. 1586.22   2
  -8   0   2 95524.2 2043.63   2
  -8   0   4 180832. 3094.27   2
  -8   0  -4 153097. 1459.25   2
  -8   0   6 1683.03 337.413   2
   0   8  -6 1541.76 308.329   1
   0   8  -8 43136.5 1736.84   1
  -8   0   8 42830.3 1729.73   2
  -8   0  10 41247.5 1809.68   2
   0   8 -10 42756.5 1760.51   1
   0  -8  10 39315.5 1684.33   2
   0  -8  12 927.064 284.341   2
  -8   0  12 447.751 273.420   2
   0   8 -12 693.777 332.876   1
   0  -8  14 14007.7 1223.78   2
   0   8 -14 12178.4 1078.45   1
  -8   0  14 11479.2 1093.98   2
   0  -8  16 105892. 3237.64   2
  -8   0  16 95940.2 3345.47   2
   0   8 -16 105201. 3125.01   1
   8   0 -18 1261.35 211.801   5
   0   8 -18 1502.76 498.796   1
  -8   0  18 1377.08 485.810   2
   0  -8  18 2155.63 568.020   2
   8   0  20 2858.35 435.065   6
   0   8 -20 2616.78 592.161   1
   8   0 -20 1872.04 289.976  10
   0   8  20 2340.15 345.998   6
   0   8 -20 2848.52 366.274   5
   0  -8  20 2605.79 628.459   2
   8   0 -20 2276.01 308.664   5
  -8   0  20 2510.26 642.257   2
   8   0 -22 41485.5 1449.12  10
   0  -8  22 37952.2 1301.46   6
  -8   0  22 46894.8 2822.54   2
   8   0  22 45884.2 1495.61   6
   0   8 -22 46445.6 1357.36   5
   0   8  22 50481.3 1598.16   6
   0  -8  22 44857.0 2563.34   2
   8   0 -22 46480.6 1387.24   5
   0  -8  24-900.260 396.321   6
  -8   0  24 469.798 388.924   2
   8   0 -24-650.977 399.035  10
   0   8  24-508.133 322.939   6
   0   8 -24 336.305 228.665   5
   0  -8  24 1037.67 470.826   2
   0   8 -24 498.472 391.466   3
   8   0  24 266.318 244.361   6
   8   0 -24-147.550 258.759   5
   8   0 -26 1347.54 325.130  10
   0   8 -26 2855.85 420.219   5
   8   0  26 2453.85 438.601   6
   0  -8  26 2620.90 405.909   6
   0   8  26 2826.99 454.265   6
   8   0 -26 2420.88 372.827   5
   8   0  28 16863.2 1031.13   6
   0  -8  28 21689.0 1076.21   6
   8   0 -28 18837.5 1003.99   5
   0   8  28 19146.1 1139.73   6
   0   8 -28 19430.2 1039.83   5
   0   8  30-70.6418 259.336   6
   0  -8  30-22.6405 320.151   6
   8   0  30-213.995 280.292   6
   8   0 -30-168.898 267.843   5
   0   8 -30-30.4246 247.928   5
   0  -8  32-137.703 318.063   6
   0  -8 -32 553.833 309.962   5
   0   8 -32 143.097 282.040   5
   8   0  32 74.8162 266.474   6
   0   8  32 381.901 262.823   6
  -8   0  32 521.572 303.506   6
   8   0 -32 332.870 232.357   5
  -8   0  34 2383.29 446.977   6
   0  -8 -34 2684.91 461.956   5
   8   0  34 2266.52 478.115   6
   0   8  34 2085.28 453.903   6
   8   0 -34 2554.84 429.163   5
   0  -8 -36 603.262 332.604   5
   8   0 -36 462.038 281.084   5
   8   0  36 755.690 396.942   6
  -8   0  36 235.551 306.756   6
   0   8  36 450.142 275.590   6
   0  -8 -38 158.767 289.929   5
   0   8  38 13.3611 232.719   6
   8   0 -38-365.334 238.580   5
  -8   0  38 211.249 281.805   6
   8   0 -40 485.837 311.181   5
   0  -8 -40 307.657 316.999   5
  -8   0  40 79.3972 278.724   6
   0   8  40 266.513 281.642   6
   0  -8  42 202.575 229.279   4
  -8   0  42 83.9173 235.467   6
   0   8  42-285.512 279.809   6
   8   0 -42-43.6248 247.151   5
   0  -8 -42 214.828 243.184   5
   0   8  44 120.776 225.153   6
  -8   1   1 33916.9 1145.46   2
   8   1   1 35245.2 1265.72   1
  -8   1  -1 31755.7 987.682   2
  -8  -1   1 33276.9 1207.00   2
   8   1  -1 35121.5 1344.85   1
  -8  -1  -1 30839.0 1056.68   2
  -8  -1  -3 105094. 1627.64   2
  -8   1   3 111524. 2247.34   2
   1   8  -3 109999. 2491.84   1
   8   1  -3 110618. 2488.77   1
  -8  -1   3 107980. 2257.68   2
   8   1  -5 50420.3 1806.67   3
  -8  -1   5 58741.0 1884.03   2
  -8   1   5 47562.6 1669.83   2
   8   1  -5 50346.0 1796.82   1
   1   8  -5 55754.4 1939.73   1
  -1   8  -7 9528.78 805.888   1
   8   1  -7 9205.83 826.897   1
   1   8  -7 8677.66 786.128   1
   8   1  -7 9418.07 830.534   3
  -8   1   7 8479.31 752.428   2
  -8  -1   7 8422.93 765.418   2
  -8  -1   9 6055.06 747.466   2
   8   1  -9 5575.99 701.819   1
   1   8  -9 5190.37 643.527   1
   8   1  -9 5742.07 717.591   3
  -1   8  -9 5461.36 676.770   1
  -8   1   9 5584.40 667.815   2
  -1  -8  11 59462.3 2154.87   2
   8   1 -11 60525.0 2257.54   3
   1   8 -11 50116.1 1979.41   1
  -1   8 -11 58647.2 2095.41   1
  -8  -1  11 48003.1 2030.34   2
   8   1 -11 60872.6 2315.82   1
  -8   1  11 57981.2 2222.69   2
   1  -8  11 47410.9 1847.18   2
  -8  -1  13 6634.56 810.427   2
   1   8 -13 6530.07 764.340   1
   1  -8  13 7277.85 765.730   2
  -8   1  13 3480.60 590.770   2
  -1   8 -13 3817.53 578.845   1
  -1  -8  13 3734.67 582.066   2
   8   1 -13 3387.23 554.600   3
   1   8 -15 18209.0 1283.52   1
   1  -8  15 17777.4 1254.09   2
  -8  -1  15 16391.5 1359.34   2
  -1   8 -15 18637.2 1270.75   1
   8   1 -15 16787.5 1319.02   3
  -8   1  15 16431.3 1336.43   2
  -1  -8  15 19582.7 1385.64   2
  -1  -8  17 6688.25 905.968   2
   1  -8  17 7393.89 910.041   2
  -8   1  17 5894.59 878.919   2
  -8  -1  17 6603.77 915.057   2
  -1   8 -17 6925.10 838.806   1
   1   8 -17 6219.52 826.694   1
   1  -8  19 8521.04 1014.12   2
   1   8 -19 7839.21 558.436   5
   8   1  19 8829.53 650.300   6
  -8   1  19 8235.40 1077.75   2
   8  -1 -19 7549.69 492.243   5
  -1  -8  19 8163.38 1029.69   2
  -1   8  19 7525.75 535.267   6
   1   8  19 7647.38 571.308   6
   1   8 -19 8975.84 986.773   1
   8  -1  19 9002.41 614.237   6
  -8  -1  19 8333.49 1057.94   2
   8   1 -19 7413.63 519.206   5
  -1   8 -19 8690.93 960.405   1
   1   8 -21 6907.24 518.217   5
   8   1 -21 7021.28 524.103   5
   1   8  21 7625.79 625.209   6
   1  -8  21 8001.54 1070.95   2
   8  -1 -21 6782.03 498.946   5
   1   8 -21 8271.02 1064.16   1
   8   1  21 7176.64 578.684   6
   8  -1 -21 5613.70 529.180  10
   1   8  21 5276.97 441.049   8
  -1   8  21 7060.43 565.501   6
  -1  -8  21 7089.43 992.798   2
  -1   8 -21 6675.61 496.195   5
  -8  -1  21 7526.25 1119.20   2
  -8   1  21 6702.30 1045.99   2
   8  -1  21 7563.25 596.696   6
   8   1 -21 6670.75 553.348  10
   1  -8  23 1645.91 601.188   2
  -1  -8  23 990.034 266.304   6
  -8  -1  23 1648.06 668.265   2
   8   1 -23 1884.79 413.597  10
   8  -1 -23 1483.70 293.177   5
   8   1  23 1384.58 332.004   6
   1  -8  23 1480.40 387.322   6
   8   1 -23 2148.40 376.895   5
   1   8  23 2050.21 389.962   6
   1   8 -23 1858.16 607.658   3
   8  -1 -23 1732.65 534.252  10
   1   8 -23 1427.67 313.683   5
  -1   8  23 1224.19 365.854   6
   8  -1  23 673.489 271.205   6
  -1   8 -23 1089.22 260.581   5
  -1  -8  23 1005.87 542.862   2
  -8   1  23 1174.55 532.654   2
  -1  -8  25 115.957 343.511   6
   8   1  25 960.529 313.105   6
  -1   8  25 1730.36 380.615   6
  -1  -8  25 1192.84 473.359   2
   8   1 -25 488.819 335.186  10
   8  -1 -25-578.115 429.056  10
   1   8  25 2817.33 429.610   6
  -8  -1  25 680.578 398.229   2
   8  -1  25 1479.03 348.467   6
   8   1 -25 1147.19 248.554   5
   1   8 -25 1001.50 292.026   5
  -1   8 -25 1720.53 345.903   5
   1  -8  25 766.164 239.841   6
   8  -1 -25 1049.79 261.386   5
   1   8 -27 2636.52 362.249   5
   1  -8  27 1907.90 493.162   6
   8  -1  27 2866.54 436.032   6
   8  -1 -27 3804.94 474.910   5
  -1   8  27 3792.32 533.814   6
   1   8  27 4136.04 563.357   6
  -1   8 -27 3776.70 499.767   5
   8   1  27 2929.36 459.943   6
   8   1 -27 4135.29 524.398   5
  -1  -8  27 1365.66 554.829   6
  -1   8 -29 702.195 332.807   5
  -1   8  29-329.664 317.315   6
   8  -1 -29 424.699 278.522   5
   8  -1  29 551.269 298.497   6
   1   8  29 427.754 309.968   6
  -1  -8  29 114.662 277.035   6
   8   1 -29 680.532 299.504   5
   1   8 -29 23.1579 239.910   5
   8   1  29-3.94713 272.634   6
   1   8  31 52.2522 255.771   6
   8  -1 -31 6.72252 223.889   5
   1   8 -31-118.381 255.023   5
  -1   8 -31-118.490 260.784   5
  -1   8  31-280.819 307.658   6
   8   1 -31 173.349 259.570   5
   8  -1  31-89.0976 270.786   6
  -1  -8  31-200.846 381.834   6
   8   1  31 53.0996 249.759   6
   1  -8  31-30.7807 312.558   6
  -1  -8 -33 874.690 361.035   5
  -1   8 -33 189.823 339.586   5
  -1  -8  33 237.236 366.948   6
   8   1  33 469.391 287.566   6
   1  -8 -33 248.395 283.250   5
   1  -8  33 133.131 372.209   6
   8   1 -33 451.562 264.593   5
  -8  -1  33 295.753 302.677   6
   1   8  33 201.544 258.931   6
   8  -1 -33 643.266 305.479   5
  -8   1  33 286.487 262.878   6
   8  -1  33 454.734 307.356   6
  -1   8  33 580.684 307.006   6
   1   8 -33 306.666 288.829   5
   8  -1  35 439.156 301.759   6
  -1  -8 -35 576.061 302.524   5
   8   1 -35-275.624 266.996   5
   1  -8 -35 678.350 327.096   5
   8   1  35 491.289 312.695   6
  -1   8  35-84.0578 262.826   6
  -8   1  35 640.003 350.690   6
   8  -1 -35 186.580 237.508   5
   1   8  35 631.023 334.219   6
  -8  -1  35 747.729 303.610   6
   1  -8 -37-257.607 289.328   5
  -1  -8 -37 376.832 322.762   5
   8   1  37 473.769 284.040   6
   8   1 -37-246.382 278.899   5
  -8  -1  37-148.266 291.405   6
  -1   8  37 58.8438 253.494   6
   1   8  37-398.032 321.023   6
  -8   1  37 200.570 290.635   6
   8  -1  37 166.279 308.074   6
   8  -1 -37 189.406 339.891   5
  -8  -1  39 92.3998 243.111   6
   8   1 -39 129.027 277.535   5
  -1  -8 -39-36.1352 256.725   5
  -8   1  39-104.361 237.567   6
   8  -1 -39-77.3568 261.313   5
  -1   8  39 145.006 267.049   6
   1   8  39-102.434 259.464   6
   1  -8 -39-248.382 278.595   5
  -8   1  41-111.758 241.078   6
   8   1 -41 5.94048 225.422   5
   1   8  41 50.0587 235.044   6
   1  -8 -41 66.7579 248.253   5
  -1   8  41 103.350 235.112   6
  -8  -1  41 23.1252 252.935   6
  -1  -8 -41 116.910 235.954   5
   1  -8  41 61.0418 252.633   4
   8  -1 -41-121.461 232.474   5
   1  -8  43-145.522 201.239   4
  -8   1  43-31.5090 221.124   6
  -1  -8  43 335.155 239.053   4
   8  -1 -43-317.763 260.490   5
  -8  -1  43-164.494 222.530   6
  -1   8  43-190.254 227.025   6
   1   8  43-328.234 292.090   6
   1  -8 -43 40.1638 203.124   5
   8   2   0 54704.5 1717.75   1
  -8   2   0 53274.8 1365.59   2
  -8  -2   0 54528.6 1561.61   2
   8   2  -2 195102. 3255.68   3
  -8  -2   2 181708. 2920.24   2
   2   8  -2 190863. 3305.05   1
  -8   2   2 190073. 2773.26   2
   8   2  -2 195461. 3231.99   1
   8   2   2 182722. 2755.98   1
   8   2  -4 478991. 5337.03   1
  -8  -2   4 511318. 5311.50   2
   2   8  -4 507193. 5545.90   1
   8   2   4 498904. 4284.05   1
   8   2  -4 474832. 5382.01   3
  -8  -2   6 51531.6 1794.85   2
   8   2  -6 53187.7 1893.74   1
   8   2  -6 51667.9 1903.93   3
  -8   2   6 52441.0 1761.99   2
   2   8  -6 50710.6 1861.40   1
  -8   2   8 48724.0 1832.93   2
   8   2  -8 47120.3 1897.73   1
  -8  -2   8 53528.0 1981.35   2
   2   8  -8 53005.1 1986.08   1
   8   2  -8 48458.5 1922.94   3
  -2   8  -8 50866.9 1831.22   1
   8   2 -10 3074.43 547.396   3
   8   2 -10 2811.38 531.884   1
  -2  -8  10 2993.60 523.338   2
   2  -8  10 476.979 255.135   2
  -8  -2  10-15.1191 328.285   2
  -2   8 -10 3353.99 549.254   1
  -8   2  10 2799.30 503.456   2
   2   8 -10 645.152 315.865   1
   8   2 -12 28872.9 1624.91   3
   2  -8  12 24792.3 1351.02   2
  -2   8 -12 27784.0 1437.43   1
  -2  -8  12 27433.5 1572.12   2
   8   2 -12 28747.7 1654.41   1
   2   8 -12 25112.7 1442.50   1
  -8  -2  12 24566.4 1519.56   2
  -8   2  12 26499.6 1539.43   2
  -2   8 -14 73858.5 2495.65   1
  -2  -8  14 73976.4 2661.27   2
   8   2 -14 68814.8 2656.48   3
  -8  -2  14 61958.1 2556.45   2
  -8   2  14 67130.0 2587.82   2
   2   8 -14 65619.0 2434.27   1
   8   2 -14 74761.4 2813.10   1
   2  -8  14 65490.5 2315.28   2
  -2  -8  16 125737. 3668.43   2
  -2   8 -16 120960. 3254.18   1
   2   8 -16 115189. 3490.25   1
   2  -8  16 117222. 3369.97   2
  -8   2  16 114654. 3701.68   2
   8   2 -16 117422. 3623.45   3
   8   2 -18 8328.59 540.311   5
  -8   2  18 8408.25 1028.27   2
   8   2 -18 8498.69 1062.27   3
   2   8 -18 9137.12 1041.60   1
   8   2  18 8252.97 600.194   6
  -8  -2  18 8605.92 1082.82   2
   2  -8  18 8797.59 975.858   2
  -2   8 -18 8552.87 902.964   1
  -2  -8  18 9428.55 1085.24   2
   8  -2 -20 231.189 239.650   5
   8  -2  20 762.681 269.764   6
   8   2 -20 151.840 286.993   5
   8   2  20 894.142 320.717   6
   2   8 -20-496.771 337.759  10
  -2  -8  20 545.604 403.242   2
  -8   2  20 341.702 320.419   2
   2   8 -20 835.793 270.513   5
   2   8 -20 618.398 400.108   1
   2  -8  20 664.151 369.152   2
   8   2  20-198.371 328.634   8
  -8  -2  20 283.727 378.760   2
   8   2 -20-330.979 325.548  10
   8  -2 -20-374.704 329.843  10
   2   8  20-613.402 323.230   6
   2   8  22 22862.7 1051.56   6
   8  -2  22 22471.9 1071.78   6
   2   8 -22 24092.1 1985.71   3
   8  -2 -22 22641.1 1067.17  10
   2   8  22 20300.7 1001.78   8
   8   2  22 25033.0 1114.85   6
  -2   8 -22 20244.2 912.887   5
   2   8 -22 24951.2 1042.73   5
  -8  -2  22 23027.6 2012.33   2
   8   2 -22 21803.6 1114.07  10
   8   2 -22 22308.5 1001.30   5
  -2  -8  22 21696.3 1882.42   2
   8  -2 -22 25484.9 1022.42   5
   2  -8  22 22708.7 1769.09   2
  -2   8  22 25068.1 1139.94   6
   2   8 -22 22463.5 1817.22   1
   8  -2 -24 577.698 201.081   5
   2   8 -24 1359.53 548.743   3
  -2  -8  24 904.449 455.576   2
  -2   8 -24 882.847 212.530   5
   8   2  24 1039.34 312.856   6
   8  -2  24 1134.00 321.701   6
  -8  -2  24 900.010 503.242   2
   2   8  24 745.453 236.795   6
   8  -2 -24 344.466 337.133  10
  -2  -8  24 570.635 242.037   6
   8   2 -24 520.326 220.047   5
   8   2 -24 395.909 320.838  10
  -2   8  24 496.987 234.670   6
   2   8 -24 875.272 245.243   5
   2  -8  24-357.806 368.849   6
   2   8 -26 820.922 301.501   5
  -2   8  26 704.911 303.528   6
   2   8  26 216.909 253.080   6
   8   2 -26 616.755 323.761  10
   8  -2 -26 895.485 290.684   5
   8  -2  26 571.692 327.900   6
   2  -8  26 267.344 251.421   6
  -2  -8  26 32.7924 465.882   2
   8   2 -26-453.878 251.372   5
  -2  -8  26 420.007 264.059   6
   8   2  26 588.869 336.193   6
  -2   8 -26 496.366 288.843   5
  -8  -2  26 254.850 522.987   2
  -2   8  28 2079.02 465.201   6
   2  -8  28 431.571 408.068   6
   8  -2  28 2352.92 452.894   6
   2   8  28 1862.11 478.331   6
  -2  -8  28 1650.71 536.715   6
   8   2  28 1770.50 394.890   6
  -2   8 -28 1631.87 421.960   5
   8   2 -28 2751.33 425.809   5
   2   8 -28 2542.11 434.120   5
   8  -2 -28 2734.13 419.699   5
   8  -2  30 335.654 269.233   6
   8  -2 -30-96.1102 257.313   5
   8   2 -30-504.423 290.242   5
   2   8 -30-179.460 307.929   5
   2   8  30 374.426 307.499   6
   2  -8  30-301.457 375.026   6
  -2   8 -30-16.0763 255.706   5
  -2   8  30-256.146 312.231   6
  -2  -8  30 5.06849 297.872   6
   8   2  30-110.305 260.729   6
   8  -2  32 694.849 343.495   6
  -2   8 -32 762.315 497.408   5
   8  -2 -32 946.852 322.385   5
   8   2 -32 1383.85 359.841   5
  -2   8  32 1014.04 372.179   6
   2   8  32 1531.36 399.816   6
  -2  -8  32 424.641 408.036   6
   2   8 -32 859.686 360.790   5
   2  -8  32 80.4407 409.658   6
  -2  -8 -32 1205.66 392.319   5
   8   2  32 1386.97 417.493   6
  -8  -2  32 1071.49 338.184   6
   2  -8 -32 1568.73 400.236   5
  -8   2  32 1542.98 418.091   6
   2   8  34 983.195 367.321   6
  -2   8  34 1155.41 355.359   6
   8  -2  34 945.373 345.290   6
  -8  -2  34 1011.17 383.117   6
   8  -2 -34 906.122 295.345   5
  -2  -8 -34 1408.25 419.158   5
   2  -8 -34 2131.50 471.018   5
  -8   2  34 683.848 332.066   6
   2   8 -34 1838.86 471.642   5
   8   2  34 853.622 349.874   6
   8   2 -34 1022.97 337.909   5
  -2  -8  34 2352.81 1086.50   6
  -2   8  36-572.610 302.493   6
   8   2  36 184.872 241.576   6
  -2  -8 -36 64.1246 268.216   5
   2  -8 -36-58.7744 270.104   5
  -8  -2  36-243.942 312.451   6
   8  -2 -36-52.8437 214.667   5
   2   8  36 218.982 271.303   6
   8   2 -36 18.7544 238.831   5
  -8   2  36 157.055 235.907   6
   8  -2  36 117.229 280.957   6
  -8   2  38 651.125 287.111   6
   2  -8 -38 653.574 316.030   5
   8   2  38 233.255 287.984   6
   2   8  38 93.6006 248.783   6
  -8  -2  38 170.858 287.277   6
  -2   8  38-81.6119 247.783   6
  -2  -8 -38 38.5585 275.155   5
   8  -2 -38-143.894 262.659   5
   8   2 -38 207.796 273.338   5
  -8  -2  40 144.976 267.299   6
   2  -8 -40 212.353 296.406   5
  -8   2  40-21.7369 223.982   6
   8   2 -40-78.1618 262.430   5
   2   8  40 404.118 286.861   6
  -2  -8 -40-74.8223 277.740   5
  -2   8  40 45.9154 285.378   6
   8  -2 -40 45.0131 232.323   5
   2  -8  42-304.571 240.071   4
  -8  -2  42 19.9943 256.121   6
  -2  -8 -42-26.8822 223.418   5
  -8   2  42-53.9275 245.984   6
  -2   8  42 81.4403 242.838   6
   2   8  42 85.0821 225.216   6
   8  -2 -42-186.744 227.456   5
   2  -8 -42 277.583 267.830   5
   3   8  -1 153123. 3019.32   1
  -8  -3   1 150063. 2682.75   2
   8   3   1 151749. 2689.45   1
   8   3   1 152628. 2679.24   3
   8   3  -3 749922. 6636.00   1
   8   3  -3 759358. 6762.57   3
  -8   3   3 737504. 5825.67   2
  -8  -3   5 229099. 3782.45   2
   8   3  -5 214780. 3742.19   1
  -8   3   5 212564. 3471.92   2
   8   3   5 219024. 2770.54   1
   3   8  -5 223928. 3893.82   1
   8   3  -5 215834. 3801.73   3
  -8  -3   7 27088.4 1361.50   2
   8   3  -7 17129.3 1156.53   3
  -8   3   7 17502.2 1078.10   2
   8   3  -7 17892.8 1156.24   1
   3   8  -7 27047.6 1380.60   1
   3   8  -9 193128. 3906.11   1
  -8  -3   9 186453. 3880.37   2
  -3  -8   9 190725. 3826.86   2
   8   3  -9 191651. 3999.35   3
  -8   3   9 188999. 3763.95   2
   8   3  -9 186064. 3931.93   1
  -3   8  -9 195428. 3709.82   1
  -3   8 -11 11876.0 923.173   1
  -8   3  11 11690.2 983.562   2
  -8  -3  11 14461.2 1122.17   2
  -3  -8  11 11277.0 1016.01   2
   8   3 -11 11334.9 990.740   1
   3   8 -11 15318.5 1121.19   1
   8   3 -11 11621.1 1030.30   3
   3  -8  11 14265.7 985.662   2
  -3  -8  13 19585.9 1359.35   2
   3   8 -13 17364.4 1241.56   1
  -8  -3  13 16222.5 1304.41   2
   8   3 -13 18750.1 1362.31   1
  -3   8 -13 19011.4 1224.31   1
   8   3 -13 18711.6 1345.99   3
  -8   3  13 18132.7 1325.46   2
   3  -8  13 15962.5 1083.04   2
  -3   8 -15 133072. 3368.17   1
   3   8 -15 141722. 3770.59   1
  -3  -8  15 135476. 3788.52   2
   3  -8  15 141546. 3442.54   2
   8   3 -15 128314. 3754.32   3
  -8  -3  15 132919. 3926.61   2
   8   3 -15 133033. 3861.21   1
  -8   3  15 124099. 3707.09   2
   8   3 -17 62369.9 2738.45   3
  -8  -3  17 61592.5 2853.24   2
  -3   8 -17 63060.8 2335.41   1
  -3  -8  17 63252.6 2755.73   2
   8   3 -17 63386.7 2802.26   1
  -8   3  17 56903.4 2648.03   2
   3   8 -17 63965.1 2674.30   1
   3  -8  17 66260.9 2482.14   2
   3  -8  19 406.401 283.525   2
  -8  -3  19 373.191 392.063   2
  -3  -8  19 474.457 322.006   2
   3   8 -19 643.071 217.300   5
   8   3  19 768.047 277.233   6
   8   3 -19 46.2159 234.446   5
   3   8  19-199.982 304.955   6
   8   3 -19-137.694 316.346  10
   8  -3  19 358.207 225.356   6
   8   3 -19 253.211 327.507   3
   3   8 -19 508.997 363.790   1
  -3  -8  21 5108.48 917.209   2
  -3   8 -21 4372.02 437.639   5
   3   8 -21 4227.58 800.143   3
   8  -3 -21 3464.29 446.349  10
  -8  -3  21 4287.87 861.439   2
   8   3 -21 4832.86 890.097   3
   3   8 -21 4651.89 860.327   1
   3   8  21 4731.91 477.900   6
   8   3 -21 4861.44 511.347  10
   8   3  21 3722.92 560.869   8
   8   3  21 4508.92 497.762   6
   8  -3  21 5453.47 611.919   6
   3   8 -21 4505.92 461.720   5
   3   8 -21 5854.47 761.473  10
   3   8  21 4921.82 482.106   8
   8   3 -21 4112.10 418.679   5
   3  -8  21 4431.44 744.668   2
   8  -3 -23 22635.6 1018.15   5
   3   8 -23 22555.3 1001.68   5
   8  -3 -23 20637.7 1030.03  10
  -3  -8  23 24478.5 2073.66   2
  -8  -3  23 22049.8 2012.04   2
   8   3 -23 27095.8 1098.29   5
   3   8 -23 22008.7 1907.33   3
  -3   8 -23 21098.1 955.603   5
   8   3  23 23510.3 1094.44   6
  -3   8  23 24351.9 1160.10   6
   3   8 -23 21393.3 1082.72  10
   8   3 -23 26804.0 1222.78  10
   3   8  23 23185.7 1082.88   8
   8  -3  23 25898.8 1126.43   6
   8   3  23 20584.9 993.432   8
   3   8  23 26158.3 1155.05   6
  -3   8 -25 1105.44 318.613   5
  -3  -8  25 685.410 389.304   2
   8   3 -25 274.066 347.946  10
   3   8 -25 1139.69 296.897   5
   8  -3 -25 264.626 220.006   5
  -3   8  25 701.752 285.901   6
   3   8  25 536.283 253.130   6
   3   8 -25 788.243 546.563   3
   8   3 -25 401.731 235.508   5
   8  -3  25 305.393 245.048   6
   8   3  25 501.879 273.471   6
  -8  -3  25 262.081 437.913   2
  -3  -8  25 981.617 315.015   6
   3  -8  25-793.163 454.491   6
  -3  -8  27 3568.32 871.158   2
   8   3 -27 3044.07 706.439  10
  -8  -3  27 3917.81 967.689   2
   8  -3 -27 4394.64 500.412   5
  -3  -8  27 982.844 575.658   6
   3  -8  27 1368.16 547.784   6
   8   3 -27 5175.31 547.257   5
   3   8  27 6167.67 645.145   6
   8   3  27 4070.66 558.475   6
   8  -3  27 4613.46 569.751   6
   3   8 -27 4408.06 513.962   5
  -3   8 -27 2490.02 493.884   5
  -3   8  27 4776.62 592.550   6
   3   8 -29 1186.14 347.771   5
   3   8  29 635.301 283.164   6
   8  -3  29 733.385 314.833   6
  -3  -8  29 203.449 332.054   6
   8  -3 -29 1039.04 328.625   5
   8   3  29 1147.94 380.371   6
   8   3 -29 1002.13 290.660   5
   3  -8 -31 29.8664 238.044   5
   8  -3  31 453.321 296.630   6
   3   8  31-47.5523 297.729   6
   3   8 -31 957.756 329.181   5
  -3  -8  31 262.585 351.029   6
  -3   8  31 541.933 320.539   6
   8   3 -31-251.709 272.627   5
   8   3  31 672.430 322.208   6
   8  -3 -31 784.271 230.882   5
   3  -8  31-180.771 372.112   6
   8   3 -33 1734.76 389.434   5
   3  -8 -33 2214.37 423.547   5
  -3  -8  33 1038.16 494.532   6
   8  -3 -33 1899.86 422.467   5
   3   8 -33 1966.49 444.920   5
  -3  -8 -33 2345.12 487.179   5
  -3   8  33 1781.98 432.143   6
   8  -3  33 1999.86 492.491   6
   3   8  33 1001.60 395.102   6
  -8   3  33 1429.09 376.556   6
  -8  -3  33 1969.76 455.647   6
   8   3  33 1730.77 399.126   6
  -3  -8 -35-273.803 333.457   5
   3  -8 -35-265.396 284.758   5
   3   8  35-123.503 256.832   6
  -8   3  35 200.061 266.765   6
  -3   8  35 301.025 265.809   6
   8  -3  35-269.428 256.914   4
   8  -3  35-2.07618 263.578   6
  -3  -8  35-104.125 351.408   6
  -8  -3  35 289.872 306.121   6
   8   3 -35-544.395 295.004   5
   8   3  35-391.237 313.296   6
   8  -3 -35-15.5227 218.331   5
  -8  -3  37-375.521 336.804   6
  -3   8  37 64.5580 239.042   6
   8   3  37-232.480 256.546   6
   3   8  37 303.014 299.341   6
   8  -3 -37-0.40023 239.115   5
  -8   3  37 213.629 276.259   6
   8   3 -37-51.0402 273.432   5
   3  -8 -37-11.7138 271.455   5
  -3  -8 -37-94.5971 324.399   5
  -3  -8 -39 802.655 400.108   5
   8  -3 -39 1046.01 348.949   5
   3  -8 -39 886.177 354.645   5
  -3   8  39 744.465 336.851   6
  -8   3  39 511.617 372.091   6
  -8  -3  39 418.181 320.356   6
   3   8  39 372.682 332.389   6
   8   3 -39 294.531 275.445   5
  -8  -3  41 48.9546 253.441   6
   3  -8 -41-44.3725 242.034   5
  -3  -8 -41 24.5626 256.457   5
   3  -8  41 428.983 286.212   4
  -8   3  41 234.666 247.522   6
  -3   8  41-125.547 216.805   6
   8  -3 -41-145.336 223.875   5
   3   8  41 154.022 248.056   6
  -8   3  43 15.7733 222.241   6
   3  -8 -43-1.27554 235.884   5
   8  -3 -43-55.7288 219.015   5
  -3   8  43-64.6108 235.909   6
   8   4   0 164709. 3035.33   1
   4   8   0 167693. 3142.11   1
   8   4   0 162199. 2947.29   3
   4   8  -2 20907.3 1182.39   1
   8   4  -2 24280.9 1250.83   3
   4   8   2 26204.1 1264.64   1
   8   4   2 21626.7 1039.98   3
   8   4   2 21526.1 1056.07   1
  -8  -4   2 20043.6 1077.67   2
   8   4  -2 25236.3 1259.57   1
   8   4   4 469068. 4426.21   1
  -8  -4   4 476873. 5386.74   2
   4   8   4 456312. 5051.26   1
   4   8  -4 470358. 5590.81   1
   8   4  -4 451943. 5430.74   1
   8   4  -4 452803. 5456.01   3
   4   8  -6 170935. 3496.19   1
   4   8   6 147897. 2816.96   1
  -8  -4   6 170059. 3371.22   2
   8   4  -6 146161. 3226.20   1
   8   4  -6 146967. 3306.75   3
   8   4   6 164226. 2428.88   1
  -8   4   6 148919. 3012.94   2
  -8  -4   8 4388.28 604.104   2
  -8   4   8 5504.87 648.085   2
   8   4  -8 5451.74 665.099   1
   8   4   8 3818.82 306.379   1
   4   8  -8 4406.60 613.372   1
   8   4  -8 5636.52 718.321   3
   4  -8  10 5077.92 571.323   2
  -4   8 -10 10170.7 847.768   1
  -8   4  10 8699.04 870.856   2
  -4  -8  10 9523.58 926.647   2
  -8  -4  10 5134.57 699.471   2
   4   8 -10 5225.58 682.002   1
   8   4 -10 8681.60 909.487   3
   8   4 -10 9464.29 920.969   1
  -4  -8  12 20268.2 1379.18   2
   8   4 -12 19758.4 1377.95   1
  -8   4  12 19216.3 1318.17   2
   4  -8  12 18723.5 1086.17   2
  -8   4 -12 16081.8 810.027   1
  -4   8 -12 20043.7 1214.87   1
   8   4 -12 19344.5 1374.53   3
  -8  -4  12 18187.4 1326.90   2
   4   8 -12 19533.9 1352.96   1
   4  -8  14 1234.16 455.041   2
   8   4 -14 1358.16 517.880   1
  -4  -8  14 821.835 417.818   2
  -8  -4  14 1178.60 471.100   2
  -4   8 -14 1084.61 448.403   1
   4   8 -14 1652.96 543.378   1
   8   4 -14 1425.77 502.846   3
  -8   4  14 835.181 383.133   2
   8   4 -16 8070.06 1003.46   3
  -4  -8  16 8257.09 1006.14   2
   8   4 -16 7540.13 945.814   1
   4   8 -16 7552.48 926.910   1
  -8  -4  16 7326.64 990.699   2
  -4   8 -16 7526.53 780.619   1
   4  -8  16 7100.85 748.671   2
  -4  -8  18 25675.6 1869.68   2
   4   8  18 25815.0 1016.30   6
  -8  -4  18 27847.7 1973.31   2
   8   4 -18 25580.8 970.170   5
   4   8 -18 29323.5 1901.90   1
   4   8 -18 26962.6 1037.94   5
   8   4 -18 26174.2 1894.58   1
   8   4  18 29247.3 1125.57   6
   4  -8  18 28814.0 1678.48   2
   8   4 -18 25421.2 1861.61   3
   8   4 -20 308.721 243.085  10
   4   8 -20 896.622 285.693   5
   8   4 -20 517.183 428.668   3
   4   8 -20 579.224 257.412  10
   8   4  20 415.083 238.319   8
   8  -4 -20 133.402 302.567  10
   8  -4  20 437.775 224.719   6
   4   8 -20 645.913 336.479   3
  -8  -4  20 1033.75 473.248   2
  -4  -8  20 242.050 336.061   2
   8   4 -20 213.905 223.992   5
   4   8  20 74.2253 249.329   8
   8   4  20 815.908 299.539   6
   4   8 -20 735.321 416.399   1
   4   8  20 10.8670 273.411   6
   4   8 -22 5142.87 546.885  10
   8   4  22 5039.89 522.717   8
   4   8  22 4036.05 445.873   8
   4   8 -22 4386.82 442.718   5
   4   8 -22 3488.49 886.580   1
   8   4  22 4484.95 474.868   6
   8  -4  22 4573.81 570.338   6
   8   4 -22 3595.32 781.281   3
   8  -4 -22 4427.60 496.068  10
   8   4 -22 5045.76 511.607   5
  -8  -4  22 3547.42 830.266   2
   4   8 -22 4973.70 959.420   3
   4   8  22 4471.53 504.711   6
  -4  -8  22 4133.43 864.806   2
   8   4 -22 4853.04 573.118  10
   4   8  24 14220.5 877.541   8
   8   4  24 15911.0 924.260   6
   8  -4  24 14180.7 883.787   6
   4   8 -24 13446.4 896.238  10
   4   8 -24 14908.7 843.458   5
   4   8  24 14198.1 881.976   6
   8   4  24 13931.8 842.156   8
   8  -4 -24 14824.2 818.008   5
  -4  -8  24 12515.0 1546.03   2
   4   8 -24 12262.3 1495.64   3
   8   4 -24 14736.3 843.598   5
   8   4 -24 17561.6 987.324  10
  -8  -4  24 13756.3 1635.16   2
   4   8 -26 145.423 429.478   3
   8  -4  26 835.745 347.318   6
  -4   8  26 196.454 248.818   6
   4  -8  26-385.208 326.798   6
   4   8  26-31.1815 261.161   6
  -8  -4  26 200.311 425.753   2
  -4  -8  26-333.917 340.349   6
   4   8 -26 506.577 283.282   5
   8   4 -26 219.259 215.506   5
   8   4 -26 208.637 306.483  10
   8  -4 -26-298.474 281.865   5
   8   4  26 309.684 268.614   6
  -4  -8  26 462.573 468.135   2
  -4  -8  28 1715.77 586.527   2
   4   8 -28 2268.02 370.126   5
   8   4 -28 697.244 487.053  10
  -4   8  28 2180.90 480.799   6
  -8  -4  28 1646.17 843.219   2
   4   8  28 2127.50 460.981   6
   8  -4  28 2257.15 424.840   6
   8  -4 -28 3110.00 452.110   5
  -4  -8  28 1361.06 481.086   6
   8   4  28 2339.25 439.748   6
   4  -8  28 734.838 470.828   6
   8   4 -28 3360.97 463.160   5
   8  -4  30 1180.94 387.675   6
   4   8  30 582.063 292.425   6
  -4   8  30 856.102 336.393   6
   8  -4 -30 326.635 248.251   5
   8   4  30 803.665 305.694   6
  -4  -8  30 262.098 276.801   6
   4  -8  30 134.846 294.080   6
   4   8 -30 1184.97 317.648   5
   8   4 -30 905.639 270.016   5
   4   8 -32 463.152 320.076   5
   8  -4  32 741.654 344.047   6
  -4  -8 -32 155.951 317.181   5
  -8  -4  32 61.6964 292.347   6
   8   4  32 266.725 331.847   6
   8   4 -32-116.311 268.727   5
   4   8  32 269.910 261.982   6
   8  -4 -32 85.2921 240.391   5
  -4  -8  32 6.12389 299.136   6
  -8   4  32 133.526 244.033   6
  -4   8  32 163.359 253.328   6
   4  -8 -32 304.950 265.448   5
  -4  -8  34 755.202 440.469   6
  -8  -4  34 1332.77 396.775   6
   8   4 -34 1584.24 387.431   5
   8   4  34 773.587 399.596   6
   4  -8 -34 1257.48 344.018   5
   4   8  34 666.733 320.368   6
   8  -4  34 900.303 438.079   6
   8  -4 -34 905.609 275.279   5
  -4   8  34 555.618 319.472   6
   4   8 -34 1140.73 363.106   5
  -4  -8 -34 1125.54 451.034   5
  -8   4  34 907.376 403.953   6
  -8  -4  36 35.8543 279.310   6
  -8   4  36-531.181 408.015   6
   8  -4 -36-118.360 259.577   5
   8   4 -36-238.296 272.093   5
   4   8  36-103.438 286.631   6
   8   4  36 30.4264 254.935   6
  -4  -8 -36 136.820 298.360   5
  -4   8  36 17.0576 246.508   6
   4  -8 -36-128.460 235.566   5
   8  -4  36-91.0681 255.220   4
  -4  -8  36-685.570 386.859   6
  -4   8  38 164.538 308.375   6
   4  -8 -38 541.692 314.435   5
   8  -4 -38 339.922 267.429   5
  -8   4  38 361.421 304.130   6
   8   4  38 651.087 334.722   6
  -4  -8 -38 661.125 336.418   5
   8   4 -38 112.593 287.323   5
   4   8  38 366.668 347.162   6
  -8  -4  38 469.138 318.910   6
  -8  -4  40-19.1439 257.854   6
   8  -4 -40-115.373 241.962   5
   4  -8 -40-128.710 252.511   5
  -8   4  40-23.0638 223.205   6
   4  -8  40 141.192 245.058   4
   4   8  40-58.9896 259.216   6
  -4   8  40 40.7778 247.731   6
   4  -8  42 161.678 221.667   4
   8  -4 -42-178.461 249.853   5
   4  -8 -42 452.369 289.414   5
  -8  -4  42 122.733 276.941   6
  -8   4  42 343.406 239.370   6
  -4   8  42-133.530 233.859   6
   8   5   1 12886.3 909.490   1
   5   8  -1 13731.2 978.621   1
   5   8   1 15531.4 1009.19   1
   8   5  -1 14883.3 971.881   1
   8   5   1 14482.1 885.456   3
   8   5  -1 15671.5 995.681   3
   5   8   3 73189.1 2109.76   1
   8   5  -3 69780.5 2176.40   3
   5   8  -3 51376.8 1908.61   1
   8   5  -3 70636.9 2208.93   1
   8   5  -5 184158. 3714.82   1
  -8  -5   5 184612. 3602.24   2
   8   5   5 178102. 2846.94   1
   5   8  -5 189309. 3716.45   1
   5   8   5 187920. 3238.52   1
   8   5  -5 187329. 3725.61   3
   8   5  -7 2452.89 519.899   1
   8   5   7 2542.57 342.523   1
   5   8   7 2201.36 406.815   1
   8   5  -7 1879.22 465.781   3
   5   8  -7 2423.85 469.088   1
  -8  -5   7 2787.54 512.809   2
   8   5   9 80835.2 1459.89   1
   8   5  -9 91621.6 2896.84   3
   8   5  -9 91761.9 2804.18   1
  -5  -8   9 91039.7 2770.04   2
  -8  -5   9 98579.8 2893.87   2
   5   8   9 91569.2 2154.15   1
   5   8  -9 102387. 2893.79   1
   5   8  11 6343.02 544.681   1
   8   5 -11 6431.51 807.238   3
   5  -8  11 12797.1 827.855   2
  -8  -5  11 11875.4 1081.33   2
   8   5 -11 6696.77 804.986   1
   5   8 -11 12685.7 1057.41   1
  -5   8 -11 7342.89 743.479   1
  -5  -8  11 7113.09 812.260   2
   8   5 -13 33282.7 1893.64   3
   5  -8  13 29895.2 1390.79   2
  -8  -5  13 28391.5 1768.54   2
  -5  -8  13 34245.5 1909.77   2
   5   8  13 27984.4 1084.52   1
  -8   5 -13 25912.5 1173.55   1
   8   5 -13 33467.6 1887.64   1
   5   8 -13 30569.4 1753.49   1
  -5   8 -13 33774.7 1679.67   1
   5   8 -15 56000.3 2472.36   1
   8   5 -15 53338.6 2509.56   3
  -8  -5  15 50555.4 2416.94   2
  -5  -8  15 52982.2 2469.11   2
   8   5 -15 55443.3 2513.56   1
  -5   8 -15 55802.8 2111.26   1
   5  -8  15 55497.7 1979.64   2
   8   5 -17 16900.6 784.741   5
   5  -8  17 16314.3 1164.83   2
   8   5 -17 17342.2 1533.02   3
  -8  -5  17 17918.8 1581.15   2
   8   5  17 17051.8 840.408   6
   8   5 -17 17920.7 1508.61   1
   5   8 -17 18047.3 1493.69   1
  -5  -8  17 18153.4 1553.29   2
   5   8 -17 16515.5 802.409   5
   5   8 -19 1877.92 315.115   5
   5   8 -19 2383.68 656.089   1
   5   8 -19 1121.21 274.280  10
   8   5 -19 2484.81 610.373   1
  -8  -5  19 725.232 328.322   2
   5   8  19 2363.01 356.759   8
   5   8  19 2565.23 324.574   6
   8   5 -19 2852.91 390.049  10
   8   5  19 1531.84 281.773   8
   5   8 -19 2168.13 587.923   3
   8   5 -19 2093.71 573.764   3
  -5  -8  19 2807.21 689.144   2
   8   5  19 1737.66 347.584   6
   8   5 -19 2791.92 358.089   5
   8   5 -21 10947.0 1305.48   3
   5   8  21 11837.8 745.821   6
  -5  -8  21 11116.2 1328.78   2
   5   8 -21 11883.2 814.982  10
   5   8 -21 11342.0 1281.96   1
   8  -5  21 13565.4 848.099   6
   5   8 -21 11991.7 711.414   5
   8  -5 -21 10059.9 714.952  10
   8   5 -21 11631.6 692.839   5
   8   5  21 11941.1 769.422   6
   5   8 -21 11027.3 1317.76   3
   5   8  21 10403.1 696.057   8
   8   5  21 11867.9 730.119   8
  -8  -5  21 11029.7 1363.47   2
   5   8 -23 7668.24 1325.04   1
   5   8  23 10607.2 754.779   8
   5   8 -23 11476.3 823.125  10
  -8  -5  23 9704.44 1373.87   2
  -5  -8  23 11302.7 1468.34   2
   8   5 -23 10495.9 1357.26   3
   5   8 -23 11108.0 729.653   5
   8  -5  23 11528.5 774.030   6
   8   5 -23 12440.6 790.043   5
   8   5  23 10865.3 761.184   8
   8   5  23 11886.6 818.323   6
   5   8  23 12210.9 836.306   6
   8   5 -23 11241.0 802.606  10
   5   8 -23 9676.94 1313.10   3
  -5  -8  25-189.406 400.089   2
   8  -5  25 207.772 266.369   6
  -8  -5  25-288.863 453.811   2
   5   8 -25 232.776 300.084  10
   8   5 -25 109.394 233.064   5
   8   5  25-40.5450 310.592   8
   5   8 -25 615.101 291.362   5
   5   8  25 144.050 272.863   8
   5   8  25 319.646 251.512   6
   8  -5 -25 145.987 250.245   5
   5   8 -25 718.615 484.394   3
   8   5  25 597.030 280.857   6
   8   5 -25-422.391 371.498  10
  -5  -8  27 9565.37 1525.22   2
   8  -5  27 12198.5 863.476   6
   8   5  27 11155.1 847.327   6
   8  -5 -27 11045.6 770.951   5
  -5  -8  27 12349.8 839.265   6
   5   8  27 11218.9 888.029   6
  -5   8  27 10548.4 887.825   6
   8   5 -27 10973.1 782.526   5
   5   8 -27 11123.9 800.289   5
  -8  -5  27 9553.89 1469.15   2
   8  -5 -29 493.198 290.197   5
   8   5  29-10.2111 235.351   6
  -5  -8  29 168.119 487.185   2
  -8  -5  29 316.033 551.224   2
   8   5 -29 697.319 270.916   5
   8  -5  29 447.053 347.615   6
   5   8 -29-63.4912 275.825   5
  -5   8  29 574.906 350.621   6
  -5  -8  29 43.0859 279.329   6
   5   8  29-82.5571 259.033   6
   5   8  31 81.4862 237.021   6
   8   5 -31 334.096 273.187   5
   5  -8 -31 341.919 274.100   5
   5   8 -31 127.963 287.570   5
  -5   8  31-260.698 348.110   6
   8  -5  31-16.2857 287.482   6
   8   5  31 900.915 363.920   6
  -8   5  31 275.803 333.583   6
   8  -5 -31 301.701 247.255   5
  -5  -8  31 35.9435 305.694   6
   5  -8 -33 2344.65 422.687   5
   5   8 -33 1618.44 408.733   5
   8  -5 -33 1919.78 394.498   5
   8   5 -33 1968.21 397.669   5
  -8   5  33 1466.88 364.914   6
   5   8  33 1473.23 496.284   6
   8  -5  33 887.138 401.668   6
  -5  -8  33 1153.59 498.583   6
  -8  -5  33 2258.88 441.300   6
  -5  -8 -33 2363.29 514.610   5
   8   5  33 1004.83 347.404   6
  -5   8  33 1877.74 442.705   6
  -5  -8  35 682.405 377.290   6
   8  -5  35 1080.57 327.861   4
  -5   8  35 398.304 308.513   6
   5   8  35-99.9115 277.522   6
  -8  -5  35 529.845 369.868   6
   5  -8 -35-104.171 251.024   5
   8   5  35 325.425 233.890   6
   8  -5 -35-6.97932 232.512   5
  -5  -8 -35 287.764 356.324   5
   8   5 -35 569.462 308.666   5
  -8   5  35 95.7419 235.210   6
  -5   8  37-273.326 242.061   6
  -8   5  37 31.6571 241.526   6
   8   5 -37 196.003 262.002   5
   8  -5 -37-65.1929 234.498   5
  -8  -5  37-94.7839 319.654   6
   8  -5  37 182.657 266.973   4
   5  -8  37 465.613 311.840   4
   5  -8 -37 76.0075 272.096   5
  -5  -8 -37 332.476 356.524   5
   8   5  37 162.253 270.968   6
   5   8  37 88.8769 263.182   6
  -5   8  39 155.835 236.724   6
  -8   5  39-221.965 265.768   6
   8  -5 -39 322.588 316.749   5
   5  -8 -39 382.084 275.072   5
   5   8  39 199.769 227.394   6
  -8  -5  39-34.0029 346.376   6
   5  -8  39-93.5033 241.879   4
  -5   8  41 92.0799 224.526   6
  -8   5  41 150.987 209.746   6
   5  -8  41 401.573 253.837   4
  -8  -5  41 307.988 273.701   6
   5  -8 -41 106.973 230.532   5
   8  -5 -41 379.718 253.589   5
  -5   8  43-60.5988 209.099   6
   8  -5 -43-57.1578 206.533   5
   5  -8 -43-205.042 237.125   5
  -8   5  43 47.8220 199.960   6
   8   6   0 7762.71 721.212   1
   8   6   0 7967.12 703.708   3
   6   8   0 7409.02 681.618   1
   8   6   2 52316.6 1761.22   1
   6   8  -2 50791.4 1934.75   1
   8   6  -2 44749.0 1781.74   1
   8   6   2 52699.0 1710.50   3
   6   8   2 46767.0 1742.09   1
   6   8  -4 20699.0 1276.18   1
   8   6   4 20325.8 1005.31   3
   8   6   4 20445.3 1075.51   1
   8   6  -6 133346. 3242.51   1
   6   8   6 134750. 2738.30   1
   8   6   6 121621. 2397.55   1
   8   6   6 126130. 2096.21   3
  -8  -6   6 127347. 3142.45   2
   6   8  -6 127230. 3124.13   1
  -6  -8   8 7415.08 832.567   2
   8   6   8 6801.22 540.872   1
  -8  -6   8 6421.72 741.739   2
   8   6  -8 7688.49 854.727   3
   6   8   8 7272.79 640.298   1
   8   6  -8 7204.18 826.199   1
   6   8  -8 6887.87 780.265   1
   8   6  10 15311.8 664.475   1
   6   8  10 17923.7 957.159   1
   8   6 -10 18202.2 1386.08   3
  -6  -8  10 18656.0 1321.01   2
   6  -8  10 18792.5 974.063   2
   6   8 -10 18358.9 1340.20   1
  -8  -6  10 18974.1 1339.76   2
   8   6 -10 18901.9 1377.16   1
  -8   6 -12 62312.7 1932.73   1
  -6   8 -12 60952.6 2170.30   1
   6   8  12 51437.6 1454.23   1
  -6  -8  12 56874.8 2412.10   2
   8   6 -12 58608.4 2524.04   3
  -8  -6  12 58908.2 2450.93   2
   6   8 -12 64598.9 2564.98   1
   8   6 -12 57465.9 2490.83   1
   6  -8  12 60482.4 1838.60   2
   6   8 -14 30228.2 1795.91   1
  -6  -8  14 29497.4 1859.05   2
   6  -8  14 29322.6 1347.07   2
  -6   8 -14 29077.1 1508.77   1
  -8  -6  14 28984.2 1853.36   2
   8   6 -14 29002.7 1785.67   1
   8   6 -14 30050.3 1884.80   3
   6   8 -16 7797.18 1077.73   1
  -8  -6  16 7904.96 1070.63   2
   8   6 -16 7633.74 1021.69   1
  -6   8 -16 7674.26 846.499   1
   8   6 -16 9344.45 1182.22   3
  -6  -8  16 7759.02 1046.17   2
  -8  -6  18 11309.9 1311.58   2
   8   6 -18 12814.8 1343.18   3
   8   6 -18 13758.6 826.375  10
   6   8 -18 11319.2 1267.75   3
  -6  -8  18 13104.6 1380.89   2
   6   8  18 14327.0 751.098   6
   6   8 -18 12497.8 741.124  10
   6   8  18 13608.0 765.281   8
   8   6 -18 12872.3 729.823   5
   8   6  18 12711.4 725.259   8
   6   8 -18 12171.3 693.659   5
   8   6 -18 13488.1 1360.43   1
   8   6  18 11574.4 711.076   6
   6   8 -18 11356.2 1255.48   1
   8  -6  20 7053.17 553.880   6
   8  -6 -20 6834.36 577.183  10
   8   6 -20 7932.48 636.266  10
   6   8 -20 8335.72 600.643   5
   8   6  20 7229.51 598.178   6
   8   6 -20 6927.67 1050.44   3
   6   8 -20 7606.69 1059.07   1
   8   6 -20 7835.28 1122.03   1
   6   8  20 7618.34 598.900   8
   6   8 -20 7316.58 1036.59   3
  -8  -6  20 8114.59 1150.88   2
   6   8 -20 8204.62 667.072  10
  -6  -8  20 7257.30 1105.08   2
   8   6 -20 7842.85 571.118   5
   8   6  20 7837.84 628.956   8
   6   8  20 7963.59 604.692   6
   6   8 -22 3416.23 605.419  10
   6   8 -22 1951.76 796.940   1
   8   6 -22 3948.27 557.303  10
   8   6  22 3309.21 494.627   8
   6   8 -22 2979.67 431.346   5
   8   6 -22 2449.79 779.227   3
   8  -6 -22 2353.47 460.692  10
   8   6 -22 2621.70 381.153   5
   6   8 -22 2359.64 721.706   3
   6   8  22 2820.12 474.455   6
   8  -6  22 2822.58 474.124   6
  -8  -6  22 2482.68 727.022   2
   8   6  22 2904.14 461.861   6
  -6  -8  22 2429.70 775.349   2
   6   8  22 4435.82 558.096   8
   8  -6  24 1137.95 274.224   6
   8   6 -24 1783.41 600.847   3
   8   6 -24 495.563 223.033   5
   8   6  24 1479.83 294.906   6
   6   8 -24 1252.67 281.280   5
   6   8  24 970.609 278.286   6
   8   6  24 887.765 292.462   8
   6   8 -24 1982.20 387.423  10
  -6  -8  24 1990.02 667.366   2
  -8  -6  24 1391.03 548.983   2
   6   8 -24 1732.27 733.518   3
   8   6 -24 1877.83 407.499  10
   6   8  24 1227.88 314.749   8
  -8  -6  26 3327.29 902.863   2
  -6  -8  26 4485.69 1009.94   2
   6   8 -26 3989.91 978.715   3
   6   8 -26 3890.74 641.503  10
   8  -6 -26 4127.78 499.925   5
   6   8  26 4563.43 564.739   6
   6   8  26 3949.19 499.416   8
   6   8 -26 4634.87 535.235   5
   8   6 -26 4155.53 558.437  10
   8  -6  26 4246.67 574.979   6
   8   6  26 5182.71 592.751   8
   8   6 -26 4603.09 523.860   5
   8   6 -26 3921.65 983.602   3
   8   6  26 4366.80 550.612   6
   6   8  28 3092.52 526.405   6
   8  -6 -28 1871.90 349.753   5
   8   6 -28 3516.67 467.094   5
   8   6  28 2128.49 421.547   6
   8  -6  28 1914.84 527.478   6
   8   6 -28 1680.68 622.549  10
  -8  -6  28 2430.61 802.180   2
  -6  -8  28 1843.51 773.234   2
   6   8 -28 2499.10 446.199   5
  -6   8  28 2649.50 517.034   6
  -6  -8  30 6.63824 320.535   6
   6  -8 -30-39.9125 246.657   5
  -6   8  30 150.278 285.738   6
   8   6 -30-105.305 268.832   5
   6   8 -30 102.503 241.146   5
  -6  -8  30-200.365 465.819   2
   8  -6  30 105.038 282.295   6
  -8  -6  30-516.886 729.816   2
   6   8  30-448.308 354.722   6
   8   6 -30-57.6401 470.105  10
   8   6  30 120.721 251.538   6
   8  -6 -30 696.042 296.628   5
  -6   8  32 494.730 303.898   6
  -8   6  32-275.534 255.175   6
   6  -8 -32 251.306 222.534   5
   8  -6 -32-249.246 282.044   5
   6   8  32-67.4289 260.468   6
  -6  -8  32-208.555 304.069   6
   8   6  32-245.373 303.316   6
   8  -6  32 33.3651 301.090   6
   6   8 -32-211.537 287.112   5
  -6  -8 -32-332.286 318.959   5
  -8  -6  32-209.387 288.662   6
   8   6 -32-141.381 259.305   5
   6  -8 -34 281.122 259.401   5
   8  -6 -34 182.471 231.549   5
  -8  -6  34 84.7737 301.722   6
   6   8 -34-12.6591 246.326   5
  -8   6  34 513.393 325.738   6
   6   8  34 402.685 338.843   6
   8   6  34 318.845 269.948   6
  -6  -8 -34 130.028 341.949   5
  -6  -8  34 78.0367 331.882   6
  -6   8  34 195.803 255.105   6
   8  -6  34-276.436 289.610   4
   8   6 -34-39.4593 242.736   5
  -6  -8 -36 971.844 345.988   5
   6  -8  36 770.815 319.742   4
   8  -6 -36 121.963 229.928   5
   6  -8 -36 181.802 290.551   5
  -6  -8  36 520.175 386.537   6
   8   6 -36 1133.36 338.526   5
  -6   8  36 380.372 284.021   6
  -8   6  36 974.257 377.612   6
   6   8  36 512.653 333.067   6
  -8  -6  36 651.392 355.958   6
   8   6  36 69.1231 288.282   6
   8  -6  36 620.556 285.270   4
   8  -6  38-325.457 287.833   4
   8  -6 -38-184.059 242.018   5
   6   8  38 505.404 349.636   6
   6  -8 -38 237.643 278.020   5
  -8   6  38 245.721 269.861   6
  -8  -6  38 223.699 272.050   6
  -6   8  38-109.691 259.291   6
   6  -8  38-185.889 259.914   4
   8  -6 -40-83.2436 213.230   5
  -8  -6  40 122.738 268.343   6
  -8   6  40-427.654 274.561   6
   6  -8 -40 5.55853 237.691   5
  -6   8  40 84.5406 225.730   6
   6  -8  40-396.363 246.069   4
   8  -6 -42 239.658 243.564   5
  -6   8  42-66.9409 221.204   6
  -8   6  42 15.2795 212.793   6
   6  -8 -42-12.6012 250.440   5
   8   7   1 3205.41 505.655   1
   7   8   1 4443.08 606.658   1
   8   7  -1 4079.88 556.386   1
   7   8  -1 3506.42 538.990   1
   7   8  -3 71600.9 2341.20   1
   7   8   3 66062.7 2076.76   1
   8   7   3 72188.9 1983.45   3
   8   7   3 70940.9 2090.14   1
   7   8  -5 7572.43 856.631   1
   8   7  -5 6624.33 813.124   1
   7   8   5 6323.81 694.671   1
   8   7   5 6543.33 639.681   3
   8   7   5 6694.25 667.327   1
   7   8   7 41540.8 1219.45   3
   8   7  -7 45090.7 2003.18   1
   7   8  -7 42097.2 1914.61   1
   8   7   7 41526.4 1169.35   3
   8   7   7 43602.7 1451.13   1
   7   8   7 46145.8 1599.64   1
  -7  -8   7 42850.2 1916.64   2
  -8  -7   7 44805.8 1964.10   2
  -8  -7   9 113048. 3241.88   2
   7   8   9 115885. 2476.63   1
   8   7  -9 113857. 3274.58   1
  -7  -8   9 111899. 3259.37   2
   7   8  -9 113797. 3216.01   1
   8   7   9 113784. 2172.69   1
   7   8  11 5891.90 539.441   1
   8   7 -11 7239.06 929.982   1
  -8  -7  11 5505.05 810.797   2
   8   7  11 4317.52 392.505   1
   7  -8  11 4834.89 525.176   2
  -7  -8  11 5748.30 833.292   2
   7   8 -11 5494.33 810.020   1
   8   7 -11 6010.93 873.490   3
  -7  -8  13 24431.5 1683.37   2
  -8   7 -13 25642.3 1361.56   1
  -7   8 -13 24170.5 1401.56   1
   7  -8  13 21800.9 1052.29   2
   7   8 -13 25110.1 1702.30   1
   8   7 -13 25129.1 1702.29   1
  -8  -7  13 25043.1 1709.19   2
   8   7 -13 25632.0 1808.01   3
   8   7 -15 85804.0 3253.11   1
   8   7 -15 82675.1 3266.87   3
   7   8 -15 83689.0 3201.15   1
  -7  -8  15 82804.5 3251.46   2
  -7   8 -15 75786.3 2466.03   1
  -8  -7  15 77949.6 3184.61   2
   8   7  17 3878.47 435.732   8
   7   8  17 2991.12 396.971   8
  -8  -7  17 3759.16 731.046   2
   8   7  17 4304.99 471.331   6
   7   8 -17 3332.13 672.390   3
   7   8 -17 4115.78 749.804   1
  -7  -8  17 3223.82 712.088   2
   8   7 -17 3195.94 460.516  10
   7   8 -17 3976.29 430.894   5
   8   7 -17 2564.17 652.547   3
   7   8  17 3274.63 400.730   6
   8   7 -17 3299.68 395.536   5
   7   8 -17 4250.10 465.991  10
   8   7 -17 3732.13 759.546   1
  -8  -7  19 10760.9 1331.17   2
   8   7 -19 8660.15 1156.16   3
   8   7  19 10819.5 746.398   6
   8   7  19 11863.7 761.882   8
   8   7 -19 11053.2 739.755  10
   7   8  19 10752.8 725.704   8
   7   8  19 11037.1 698.663   6
   8   7 -19 9985.18 1226.51   1
   7   8 -19 12809.0 809.623  10
  -7  -8  19 9548.02 1233.04   2
   7   8 -19 11290.3 1337.39   3
   8  -7 -19 9899.36 688.709  10
   7   8 -19 11973.1 718.229   5
   7   8 -19 11658.6 1322.92   1
   8   7 -19 11152.9 690.524   5
   8   7 -21 12320.0 807.436  10
   8  -7 -21 11450.3 754.141  10
   7   8  21 11547.9 755.090   8
   7   8 -21 12592.0 862.570  10
   8   7 -21 10463.6 1310.89   1
   7   8 -21 10770.7 1307.69   3
   7   8  21 11331.9 753.810   6
   8   7  21 12638.4 790.410   8
   8   7 -21 12084.2 725.708   5
   7   8 -21 13097.3 773.250   5
  -7  -8  21 11754.1 1416.54   2
  -8  -7  21 11516.6 1407.43   2
   8  -7  21 9163.19 694.036   6
   8   7 -21 10002.7 1338.50   3
   7   8 -21 10789.6 1310.46   1
   8   7  21 11614.9 771.127   6
  -7  -8  23 5862.40 1104.23   2
   8  -7  23 5340.32 547.237   6
   8   7 -23 5085.89 1028.64   3
   8   7 -23 6706.47 667.812  10
   7   8 -23 5849.89 606.499  10
   7   8 -23 4520.06 972.393   3
  -8  -7  23 5272.89 1078.16   2
   8   7 -23 5282.23 526.297   5
   7   8  23 7233.72 689.595   6
   7   8  23 6293.48 644.477   8
   7   8 -23 3448.50 979.255   1
   8   7  23 5357.06 578.513   6
   7   8 -23 5232.27 542.714   5
   8   7  23 5113.35 549.079   8
   8   7 -25 2233.19 455.515  10
   7   8  25 2160.33 406.409   8
   8   7  25 2918.62 445.502   6
  -7  -8  25 2228.12 657.538   2
   8   7  25 3162.65 518.584   8
   8   7 -25 2635.36 442.162   5
   7   8  25 2162.01 437.826   6
   8   7 -25 1959.43 741.878   3
  -8  -7  25 2079.38 773.527   2
   8  -7  25 2486.30 417.176   6
   7   8 -25 3841.12 578.318  10
   7   8 -25 1834.03 678.866   3
   7   8 -25 2207.16 370.501   5
   7   8 -27 728.576 394.360  10
  -8  -7  27 1339.52 703.303   2
   8   7  27 956.935 310.716   6
   8  -7  27 528.509 352.345   6
   8   7  27 972.057 344.806   8
   8   7 -27 1270.90 617.634   3
   7   8 -27 585.267 282.308   5
   7   8 -27 800.023 601.761   3
  -7  -8  27 1540.13 649.231   2
   7   8  27 1409.12 419.459   8
   7   8  27 1014.11 351.679   6
   8   7 -27 1254.78 344.679   5
   8  -7 -27 1161.88 327.026   5
   8   7 -27 1800.96 450.732  10
   7   8 -29 759.747 296.726   5
   8   7 -29 757.992 287.511   5
  -7  -8  29 1369.74 794.189   2
   7   8  29 394.397 246.794   6
  -7   8  29 680.215 356.975   6
   8  -7  29 485.582 390.389   6
   8   7  29 61.8672 269.123   6
   8  -7 -29-23.6171 240.028   5
   7  -8 -29 1829.02 406.544   5
  -8  -7  29 670.148 531.700   2
   8   7 -29 121.176 329.414  10
  -7  -8  31 419.406 353.968   6
  -8   7  31 1253.72 411.096   6
   8  -7 -31 606.445 279.427   5
   7  -8 -31 1031.35 355.513   5
   7   8  31 559.729 318.867   6
  -8  -7  31 20.9392 343.893   6
   8   7 -31 771.969 310.902   5
  -7   8  31 397.273 285.889   6
   8   7  31 590.178 368.428   6
   8  -7  31 126.721 389.934   6
   7   8 -31 522.314 251.307   5
  -7   8  33 747.765 343.467   6
   8  -7  33 1081.72 335.680   4
   7   8  33 755.848 400.566   6
  -8   7  33 1226.07 392.110   6
   8   7 -33 585.724 295.654   5
   7  -8 -33 871.668 332.447   5
   7   8 -33 1140.92 330.803   5
  -8  -7  33 694.749 369.793   6
   8  -7 -33 803.845 291.189   5
   8   7  33 542.497 393.786   6
  -7  -8  33 1325.26 433.724   6
   8   7 -35-201.379 264.943   5
  -8  -7  35 2.76675 336.724   6
   8  -7 -35 9.24399 231.331   5
   8  -7  35-437.053 293.833   4
  -8   7  35-279.218 308.511   6
   7  -8  35-134.846 282.875   4
  -7   8  35 193.822 272.612   6
   8   7  35 8.34813 260.598   6
   7  -8 -35-320.394 318.620   5
   7   8  35 31.1791 265.995   6
  -7  -8  35 92.1847 316.472   6
  -8   7  37-24.6933 245.985   6
  -7   8  37 214.807 300.114   6
   7  -8 -37 351.623 289.369   5
   8   7  37 307.107 284.611   6
   7  -8  37 80.9292 246.056   4
   8  -7  37-15.9455 237.723   4
  -7  -8  37-416.772 353.208   6
   7   8  37 158.404 250.000   6
  -8  -7  37 293.980 335.005   6
   8  -7 -37 15.6968 260.985   5
  -8   7  39 68.6786 239.873   6
   7  -8  39-270.587 223.995   4
   7  -8 -39 205.478 245.575   5
   8  -7 -39 5.40329 229.428   5
  -8  -7  39 96.4606 294.703   6
  -7   8  39 185.581 266.080   6
   8  -7  39-7.89010 259.484   4
   7  -8  41 71.6880 183.601   4
  -7   8  41 453.077 253.865   6
   7  -8 -41-50.7330 208.919   5
  -8   7  41 251.923 244.279   6
   8  -7 -41 127.393 257.308   5
   7  -8 -43-25.7578 228.130   5
  -7   8  43 206.085 223.951   6
   8  -7 -43-103.790 220.369   5
  -8   7  43 91.5826 262.726   6
   8   8   0 321339. 4931.21   1
   8   8  -2 671.399 277.699   1
   8   8   2 567.203 242.396   1
   8   8  -4 23987.2 1388.43   1
   8   8   4 26591.9 1281.57   1
   8   8   6 132523. 2819.90   1
   8   8   6 127598. 2456.36   3
   8   8  -6 132654. 3371.88   1
   8   8   8 25721.1 1171.66   1
   8   8  -8 24612.3 1496.06   1
  -8  -8   8 24886.4 1515.59   2
   8   8   8 20821.6 782.897   3
   8   8 -10 67127.9 2596.36   1
   8   8  10 62504.1 1670.85   1
  -8  -8  10 66795.0 2575.72   2
   8   8 -12 20402.0 1526.54   1
  -8  -8  12 18009.8 1436.01   2
  -8  -8  14 40472.8 2236.05   2
   8   8 -14 40509.5 2233.14   1
  -8   8 -14 39909.8 1795.72   1
   8   8 -14 40285.3 2253.70   3
   8   8 -16 22695.0 1758.06   3
   8   8 -16 23140.1 913.082   5
   8   8  16 21986.2 931.279   6
  -8  -8  16 22009.0 1720.58   2
   8   8 -16 21808.0 984.243  10
   8   8  16 21532.2 971.449   8
   8   8 -16 23667.0 1761.17   1
   8   8  18 3638.69 483.450   8
  -8  -8  18 3224.76 764.069   2
   8   8 -18 3896.87 499.279  10
   8   8 -18 3071.32 768.478   3
   8   8 -18 2568.58 657.535   1
   8   8  18 3382.62 474.852   6
   8   8 -18 3831.43 465.431   5
   8   8 -20 771.946 219.691   5
  -8  -8  20 992.275 483.734   2
   8   8  20 1023.37 296.274   8
   8   8 -20 431.008 380.301   3
   8   8 -20 820.850 258.193  10
   8  -8 -20-43.8718 322.420  10
   8   8  20 989.538 277.398   6
   8   8 -20 943.394 457.361   1
   8   8  22 4778.01 523.659   8
   8   8 -22 4260.24 464.636   5
   8   8  22 4361.39 531.000   6
   8   8 -22 3805.93 844.609   1
   8   8 -22 4617.47 550.079  10
   8   8 -22 3766.40 843.724   3
  -8  -8  22 4139.47 921.400   2
   8   8  24 17406.4 1004.64   8
   8   8 -24 19514.5 1027.60   5
   8   8 -24 14308.0 1726.65   3
  -8  -8  24 14491.8 1759.96   2
   8   8  24 19320.1 1064.72   6
   8   8 -24 18958.9 1104.69  10
   8   8 -26 1909.15 374.844   5
  -8  -8  26 1693.84 749.156   2
   8   8  26 1294.59 352.581   8
   8   8 -26 1274.49 633.261   3
   8   8 -26 1554.29 389.378  10
   8   8  26 997.331 326.297   6
  -8  -8  28 723.143 483.216   2
   8   8  28 346.214 311.448   8
   8   8 -28 35.9752 244.937   5
   8  -8 -28 329.036 221.284   5
   8   8  28 776.678 345.952   6
   8   8 -28-236.072 353.606  10
   8   8  30-285.769 309.127   6
  -8   8  30-39.2010 263.468   6
  -8  -8  30 45.6199 321.110   6
   8   8 -30 124.795 274.241   5
   8  -8 -30-124.927 295.777   5
   8  -8  32 1307.37 362.284   4
   8  -8 -32 602.358 256.236   5
   8   8  32 536.549 327.328   6
   8   8 -32 1494.52 386.257   5
  -8  -8  32 1039.44 471.385   6
  -8   8  32 1093.93 379.176   6
  -8  -8  34-208.648 380.930   6
  -8   8  34-245.124 279.670   6
   8  -8  34 143.174 241.674   4
   8   8  34 159.319 278.924   6
   8  -8 -34-129.145 258.793   5
  -8   8  36-178.590 277.180   6
   8  -8 -36-212.137 252.300   5
   8   8  36 260.123 278.269   6
   8  -8  36-43.0733 272.263   4
  -8  -8  36-55.5807 270.539   6
   8  -8 -38 250.620 278.393   5
  -8   8  38 127.703 328.599   6
   8  -8  38 863.499 329.732   4
   8  -8  40-117.976 202.538   4
  -8   8  40 234.578 246.841   6
   8  -8 -40-229.420 221.875   5
  -8   8  42-131.785 203.681   6
   8  -8 -42 134.117 226.224   5
  -9   0  -1 4119.37 422.601   2
  -9   0   1 3708.28 447.189   2
  -9   0  -3 934.977 168.823   2
  -9   0   3 1253.70 295.380   2
  -9   0   5 49500.1 1713.93   2
   0   9  -5 51037.5 1837.89   1
   0   9  -7 32824.0 1615.03   1
  -9   0   7 34681.4 1598.55   2
  -9   0   9 17890.9 1192.74   2
   0   9  -9 18353.5 1216.16   1
   0   9 -11 19272.9 1265.71   1
  -9   0  11 18969.3 1280.46   2
   0  -9  11 18312.7 1188.55   2
   0  -9  13 18877.9 1304.78   2
   0   9 -13 20743.9 1375.34   1
  -9   0  13 19157.2 1427.90   2
   0  -9  15 7162.74 875.367   2
  -9   0  15 5947.49 835.721   2
   0   9 -15 7228.04 846.814   1
   0   9 -17 1210.24 423.605   1
   0  -9  17 1435.15 480.639   2
  -9   0  17 1055.60 388.293   2
   0  -9  19 20235.7 1622.66   2
   0   9 -19 18243.9 821.886   5
  -9   0  19 19969.5 1728.92   2
   9   0  19 21160.7 1006.05   6
   9   0 -19 21209.6 911.800   5
   9   0 -19 18799.9 950.348  10
   0   9  19 20669.4 956.794   6
   0   9 -19 19795.3 1524.72   1
   9   0 -21 31982.4 1150.09   5
   0  -9  21 30795.0 2122.99   2
   9   0  21 34020.4 1262.68   6
   9   0 -21 32005.2 1250.89  10
  -9   0  21 31123.7 2248.30   2
   0   9  21 33185.1 1303.13   6
   0   9 -21 28162.4 1096.46   5
   0   9 -23-234.722 252.180   5
   0   9  23-736.527 367.031   6
   0  -9  23-495.669 447.529   2
   9   0 -23-660.886 300.747   5
   9   0 -23-1185.22 446.438  10
  -9   0  23-114.103 460.563   2
   9   0  23 136.844 269.726   6
   0  -9  25 84.6406 359.189   2
   9   0  25 401.663 308.707   6
   9   0 -25 456.426 252.815   5
   9   0 -25-128.096 321.366  10
   0   9  25 23.6165 248.263   6
   0   9 -25 471.746 285.475   5
   0   9  27 5029.75 597.627   6
   9   0  27 5440.13 601.590   6
   9   0 -27 5856.62 572.265   5
   0   9 -27 6039.75 598.308   5
   0   9  29 434.170 341.131   6
   9   0  29 605.276 285.605   6
   0   9 -29 1228.60 337.706   5
   9   0 -29 938.768 440.538   5
   0   9 -31 412.665 274.931   5
   9   0  31 407.256 259.135   6
   0   9  31 650.150 380.546   6
   9   0 -31 453.854 268.165   5
   9   0  33 232.730 340.553   6
   0  -9 -33 603.586 329.503   5
   9   0 -33 17.5938 235.125   5
   0   9  33 426.170 304.065   6
  -9   0  33 300.373 278.930   6
  -9   0  35-95.3166 271.887   6
   9   0 -35 261.662 255.767   5
   9   0  35 431.618 295.343   6
   0   9  35 262.471 279.211   6
   0  -9 -35 367.269 304.451   5
   0   9  37 23.8554 257.081   6
  -9   0  37 343.563 288.361   6
   9   0 -37 70.5165 225.134   5
   0  -9 -37 94.8055 276.101   5
  -9   0  39 23.9003 251.313   6
   9   0 -39 47.5838 222.014   5
   0   9  39-21.2287 236.456   6
   0  -9 -39 45.4156 283.994   5
   0   9  41-40.3119 218.861   6
  -9   0  41 10.3068 223.901   6
   9   0 -41-67.5966 241.595   5
   0  -9 -41-7.34227 239.626   5
   0   9  43 93.3478 205.882   6
  -9   0  43 65.9618 252.786   6
   0  -9  43-578.162 251.241   4
  -9  -1   0 21017.1 951.056   2
  -9   1   0 21790.4 865.689   2
  -9  -1  -2 4445.28 542.053   2
   9   1  -2 4449.25 638.688   1
  -9   1  -2 3128.26 372.387   2
  -9   1   2 4103.07 552.240   2
  -9  -1   2 4364.27 606.126   2
  -9  -1   4 30188.7 1332.43   2
   9   1  -4 30303.8 1440.68   1
   1   9  -4 28762.1 1396.00   1
  -9  -1  -4 28128.0 837.793   2
  -9   1   4 31412.1 1309.14   2
  -9   1   6 21299.9 1148.21   2
   9   1  -6 19825.5 1208.99   1
   1   9  -6 18502.4 1133.79   1
   9   1  -6 19592.1 1199.67   3
  -1   9  -6 20971.2 1201.12   1
  -9  -1   6 18023.0 1054.45   2
  -1   9  -8 51068.6 1995.99   1
   9   1  -8 49279.7 1999.25   3
   9   1  -8 51540.4 2095.34   1
  -9   1   8 52852.2 1986.26   2
  -9  -1   8 53449.3 2010.75   2
   1   9  -8 51367.3 1996.16   1
   9   1 -10 18130.5 1285.24   1
   9   1 -10 18741.3 1277.96   3
  -9   1  10 18695.5 1259.86   2
  -9  -1  10 22536.5 1395.27   2
  -1   9 -10 18736.5 1239.13   1
  -1  -9  12 84759.3 2714.86   2
   1  -9  12 94310.6 2767.64   2
  -9  -1  12 92863.4 2974.94   2
   9   1 -12 81622.1 2780.36   3
   1   9 -12 97967.3 2919.64   1
  -9   1  12 81655.8 2791.06   2
  -1   9 -12 85727.0 2722.72   1
  -1   9 -14 16561.9 1245.53   1
  -1  -9  14 17585.1 1300.86   2
  -9  -1  14 16314.6 1334.85   2
   1   9 -14 17787.7 1290.04   1
   1  -9  14 17870.7 1288.54   2
  -9   1  14 16726.6 1344.83   2
   9   1 -14 14984.7 1286.37   3
  -9  -1  16 20037.5 1573.85   2
  -1  -9  16 14358.2 1243.77   2
  -1   9 -16 13426.5 1134.77   1
   1   9 -16 22047.1 1492.61   1
  -9   1  16 13854.9 1291.88   2
   1  -9  16 21535.3 1480.27   2
   1   9 -18 34297.0 1946.44   1
   9  -1 -18 34485.4 1079.36   5
  -9  -1  18 33843.8 2150.28   2
  -9   1  18 32261.1 2083.95   2
  -1  -9  18 34197.6 2010.43   2
   1   9  18 33219.4 1143.17   6
   1  -9  18 35094.7 1960.70   2
   9   1  18 36620.3 1186.87   6
   9   1 -18 33958.9 1132.34   5
  -1   9 -18 34760.4 1892.80   1
   9  -1  18 32627.7 1121.54   6
  -1   9 -20 9375.67 1445.74   1
   1   9 -20 6660.95 508.518   5
   1  -9  20 6869.89 967.340   2
  -1   9 -20 4557.39 437.781   5
   9  -1 -20 7446.97 618.467  10
  -1   9  20 7650.71 645.406   6
  -1  -9  20 6076.47 980.808   2
   9   1  20 6131.51 528.407   6
   9   1 -20 6169.88 603.269  10
   9   1 -20 6018.59 531.570   5
  -9  -1  20 7463.20 1121.94   2
   1   9 -20 7317.38 1058.80   1
  -9   1  20 5465.58 966.777   2
   9  -1  20 5291.77 521.830   6
   1   9  20 6635.29 618.105   6
   9  -1 -20 7310.84 560.888   5
  -1   9  22 4612.93 531.228   6
   9  -1 -22 4791.05 455.613   5
   9   1 -22 4942.87 483.156   5
   9  -1 -22 5280.85 554.022  10
  -1   9 -22 5283.55 482.385   5
   9   1 -22 4994.58 522.392  10
   9   1  22 5283.06 542.900   6
   1  -9  22 4475.01 816.257   2
  -1  -9  22 4853.96 866.698   2
  -9  -1  22 4183.14 893.696   2
   9  -1  22 4883.54 532.999   6
  -9   1  22 4570.00 939.261   2
   1   9 -22 4743.32 477.349   5
   1   9  22 5091.38 517.052   6
   1   9  22 4663.66 484.597   8
  -9  -1  24 1306.94 578.845   2
  -1  -9  24 1510.85 596.805   2
  -1   9  24 1510.03 338.400   6
   9   1 -24 1869.31 441.409  10
   9   1  24 1595.83 374.483   6
   1   9 -24 1872.06 720.564   3
   1   9  24 1453.67 351.259   6
   9  -1  24 2025.69 376.668   6
   9  -1 -24 229.685 380.237  10
   1   9 -24 1455.87 330.721   5
   9   1 -24 1431.72 292.498   5
  -1   9 -24 2078.96 363.579   5
   9  -1 -24 2029.48 373.788   5
  -9  -1  26 4991.39 1094.14   2
  -1  -9  26 3674.11 918.463   2
  -1   9  26 4932.92 612.953   6
   9  -1  26 4376.78 544.099   6
   9   1 -26 5259.23 625.678  10
   9   1 -26 4593.98 546.267   5
   1   9  26 5083.00 589.402   6
   9   1  26 3490.26 512.700   6
   9  -1 -26 4437.47 500.018   5
   9  -1 -26 4075.41 576.312  10
   1   9 -26 3340.03 478.004   5
  -1   9 -26 4340.26 527.552   5
   9  -1 -28 1121.11 320.345   5
   9   1 -28 253.448 337.863  10
  -1   9  28 997.517 343.005   6
   9   1 -28 849.713 282.308   5
  -1   9 -28 1488.35 351.928   5
   1   9  28 489.366 277.748   6
   9  -1  28 1068.07 305.937   6
   9   1  28 795.316 302.397   6
   1   9 -28 1057.19 304.070   5
   1   9 -30 1610.61 369.255   5
   9  -1 -30 1317.46 325.763   5
   9   1  30 573.361 286.540   6
  -1   9 -30 708.256 367.941   5
   9  -1  30 1059.78 357.784   6
   1   9  30 1050.42 406.726   6
   9   1 -30 1380.88 345.587   5
  -1   9  30 1184.98 436.321   6
  -1   9  32-291.457 303.232   6
   1   9 -32 285.656 257.138   5
   1  -9 -32 160.501 240.990   5
   1   9  32 455.858 308.780   6
   9   1  32-173.419 287.941   6
   9  -1  32-240.798 298.103   6
   9  -1 -32-49.4847 240.910   5
   9   1 -32 149.963 219.936   5
   9   1 -34 47.4764 208.976   5
  -9  -1  34 102.548 267.427   6
   1  -9 -34 131.250 257.434   5
   9  -1  34 230.121 292.363   6
   9   1  34 174.357 257.553   6
  -1  -9 -34-343.836 336.410   5
   1   9  34 516.615 287.971   6
   9  -1 -34 238.734 237.683   5
  -1   9  34 271.747 283.850   6
  -9   1  34 302.673 250.938   6
  -9  -1  36 134.290 249.208   6
  -1  -9 -36 256.530 306.662   5
  -9   1  36 377.555 280.083   6
   1  -9 -36 203.728 268.608   5
  -1   9  36 778.877 370.029   6
   1   9  36-59.1872 266.361   6
   9   1  36 369.247 272.431   6
   9  -1 -36 153.381 226.921   5
   9   1 -36 428.337 268.502   5
  -1  -9 -38-17.2608 277.735   5
  -1   9  38 37.5536 266.277   6
  -9  -1  38 230.127 305.445   6
   9  -1 -38 181.165 225.750   5
   1  -9 -38 227.055 267.766   5
   1   9  38-53.9499 282.116   6
  -9   1  38 280.591 309.485   6
   9   1 -38 33.2947 241.247   5
   1   9  40 277.774 276.907   6
   9  -1 -40 297.694 233.804   5
   9   1 -40 271.414 294.510   5
  -9   1  40-12.4691 236.195   6
   1  -9 -40-4.93991 241.375   5
  -1  -9 -40 257.591 294.112   5
  -1   9  40 314.795 309.510   6
  -9  -1  40-112.031 273.753   6
   1   9  42 94.3698 217.782   6
   1  -9 -42 384.468 285.177   5
  -9  -1  42-59.7536 230.193   6
  -1  -9  42 696.802 284.631   4
   9  -1 -42-163.569 232.538   5
   1  -9  42 189.940 237.156   4
  -1   9  42 36.4134 222.020   6
  -1  -9 -42 39.2500 216.254   5
  -9   1  42-54.2933 228.773   6
   9   2   1 386315. 4445.93   1
   2   9  -1 400352. 5023.83   1
  -9  -2   1 379188. 4244.16   2
   9   2  -1 394471. 4670.04   1
  -9  -2  -1 385445. 3992.91   2
  -9   2   1 387907. 3961.31   2
  -9   2  -1 376004. 3405.40   2
   9   2  -3 404960. 5062.47   3
   9   2  -3 389964. 4915.67   1
   2   9  -3 350174. 4834.22   1
  -9  -2  -3 381181. 3671.81   2
  -9  -2   3 345338. 4400.60   2
   9   2   3 340698. 4027.68   1
  -9   2   3 391485. 4447.61   2
   9   2  -5 40459.0 1690.18   3
   2   9  -5 28630.5 1436.25   1
   9   2  -5 39404.6 1627.16   1
  -9   2   5 39361.1 1546.03   2
  -9  -2   5 28725.0 1388.34   2
   2   9  -7 99709.8 2790.11   1
  -9  -2   7 88420.5 2571.30   2
   9   2  -7 98410.5 2741.29   3
  -9   2   7 95056.3 2585.69   2
   9   2  -7 97469.1 2736.15   1
  -2   9  -9 3943.38 564.609   1
  -9  -2   9 2113.68 444.388   2
   9   2  -9 3231.50 505.593   3
  -9   2   9 3576.67 554.015   2
   9   2  -9 3678.20 582.786   1
   2   9  -9 2123.92 436.891   1
  -9   2  11 7388.79 813.341   2
   9   2 -11 7252.35 828.455   1
  -2  -9  11 7407.26 806.585   2
   2   9 -11 6514.11 743.450   1
  -9  -2  11 5535.76 729.774   2
   2  -9  11 6476.27 679.230   2
   9   2 -11 7271.48 815.221   3
  -2   9 -11 7618.54 789.993   1
   9   2 -13 72195.5 2822.34   1
  -9  -2  13 71109.8 2727.00   2
  -9   2  13 69826.3 2680.62   2
   9   2 -13 69219.8 2702.91   3
   2   9 -13 79173.7 2756.60   1
  -2  -9  13 75277.7 2701.00   2
   2  -9  13 75730.8 2498.42   2
  -2   9 -13 72877.7 2560.79   1
  -9  -2  15 48610.2 2400.06   2
  -2   9 -15 55669.0 2272.44   1
  -9   2  15 54172.8 2479.16   2
   9   2 -15 55436.6 2495.96   3
  -2  -9  15 53569.6 2444.08   2
   2  -9  15 52246.7 2196.27   2
   2   9 -15 52239.3 2284.24   1
  -9   2  17 6486.47 895.524   2
   2   9 -17 5437.26 828.690   1
   2  -9  17 5893.80 784.490   2
  -9  -2  17 5976.25 912.246   2
  -2  -9  17 7397.50 1020.47   2
  -2   9 -17 5980.26 761.449   1
   9   2 -17 6802.39 959.937   3
   9   2  19 68995.9 1757.18   6
   2   9 -19 62656.6 1662.53  10
  -2  -9  19 69800.5 3079.77   2
   2   9 -19 71960.0 3058.48   1
   9  -2 -19 62836.9 1633.47  10
   9  -2  19 65663.1 1709.74   6
   9  -2 -19 70328.8 1613.40   5
  -9   2  19 67090.4 3158.43   2
   9   2  19 61351.3 1602.83   8
   9   2 -19 66773.1 1770.32  10
  -9  -2  19 65181.2 3110.24   2
   9   2 -19 69156.6 1607.32   5
   2   9 -19 63446.4 1581.45   5
   2   9  19 67420.0 1714.93   6
   2  -9  19 67513.1 2866.17   2
  -2   9 -19 66392.1 2730.10   1
  -9  -2  21 17139.4 1704.84   2
   9  -2 -21 18903.5 906.933   5
   9   2  21 18780.0 932.277   6
   2   9  21 18652.6 991.092   8
   2   9 -21 18467.6 1662.91   1
   9  -2  21 19050.1 975.749   6
   2   9 -21 19722.6 927.191   5
   2   9  21 19430.3 981.823   6
   9   2 -21 17966.9 877.329   5
   9   2 -21 19037.6 984.343  10
  -2   9  21 20501.1 984.246   6
  -2   9 -21 15605.3 793.400   5
  -2  -9  21 16805.8 1686.25   2
   2  -9  21 18054.2 1596.47   2
   9  -2 -21 21895.2 1095.68  10
  -9   2  21 17386.7 1707.87   2
  -2   9  23 558.936 256.786   6
  -9  -2  23 912.302 444.403   2
   2   9  23 33.1870 296.511   6
   9  -2  23-78.7643 281.977   6
   2   9  23 741.374 321.629   8
   9  -2 -23 220.715 343.238  10
   2   9 -23 685.983 212.100   5
   9   2  23 937.011 290.256   6
   9   2 -23-171.735 346.805  10
   9   2 -23-197.086 277.011   5
  -2   9 -23-63.5213 246.762   5
   2   9 -23 607.699 398.219   3
   9  -2 -23 447.423 198.872   5
  -2  -9  23-55.6046 496.475   2
   2   9 -25 30208.7 1218.96   5
  -9  -2  25 31330.9 2574.54   2
   2   9 -25 26195.1 2247.29   3
  -2   9  25 35100.6 1436.53   6
   9  -2 -25 31719.6 1234.52   5
   9  -2 -25 31823.5 1362.13  10
  -2   9 -25 31168.5 1225.34   5
  -2  -9  25 27117.8 2277.99   2
   9  -2  25 30787.0 1308.42   6
   9   2  25 29394.6 1291.77   6
   9   2 -25 34011.7 1424.99  10
   2   9  25 29377.2 1280.55   6
   9   2 -25 30823.6 1245.74   5
   9   2 -27 7651.40 664.958   5
   2   9 -27 8242.02 674.968   5
  -2   9 -27 3669.02 637.393   5
  -2   9  27 9089.91 791.081   6
   9   2  27 8079.74 722.109   6
  -2  -9  27 4687.40 998.457   2
   9  -2 -27 7141.08 616.817   5
  -9  -2  27 6613.61 1279.03   2
   2   9  27 7177.61 693.216   6
   9  -2  27 7595.55 701.994   6
   9   2 -27 4842.82 769.248  10
  -2   9 -29 177.316 341.800   5
  -2   9  29 363.112 271.552   6
   9  -2  29 332.407 292.379   6
   9  -2 -29 569.510 288.389   5
   9   2  29 194.221 273.667   6
   2   9  29 258.584 303.774   6
   9   2 -29-106.480 226.954   5
   9  -2  31 10295.3 902.475   6
   9  -2 -31 12837.9 900.709   5
  -2   9  31 10234.9 934.134   6
   9   2  31 12664.1 963.909   6
   2   9  31 10677.6 923.354   6
   9   2 -31 11186.1 804.814   5
   2   9 -31 13627.3 943.640   5
  -2  -9 -33 1320.30 365.722   5
   9   2  33 564.406 306.912   6
  -2   9  33 477.559 293.501   6
   2   9  33 338.630 252.695   6
   9  -2  33 234.938 263.291   6
   9   2 -33 461.694 220.406   5
   2  -9 -33 494.367 294.956   5
  -9  -2  33 1073.08 350.570   6
  -9   2  33 381.337 260.799   6
   9  -2 -33 529.382 295.211   5
   9   2 -35 47.2154 228.242   5
  -9   2  35 491.041 317.043   6
  -9  -2  35 327.860 295.074   6
  -2   9  35 831.761 374.748   6
   2   9  35 160.391 267.155   6
  -2  -9 -35 493.594 313.762   5
   9  -2 -35 386.570 255.775   5
   9  -2  35 187.528 320.599   6
   2  -9 -35 279.901 280.912   5
   9   2  35 704.092 325.702   6
  -2   9  37 377.778 343.106   6
  -2  -9 -37 1387.75 482.187   5
  -9  -2  37 1396.91 428.747   6
   2   9  37 870.653 421.361   6
   9  -2 -37 649.048 339.666   5
   9   2 -37 1048.37 365.358   5
   2  -9 -37 1807.47 439.535   5
  -9   2  37 1239.58 413.771   6
   2   9  39-227.951 290.483   6
   2  -9 -39 102.164 248.589   5
  -2  -9 -39-450.139 380.694   5
  -9   2  39 382.517 357.357   6
   9  -2 -39-188.674 250.348   5
  -2   9  39 249.593 297.889   6
  -9  -2  39-80.3169 290.247   6
   9   2 -41-42.0531 233.916   5
  -2  -9 -41 307.358 258.953   5
   9  -2 -41 47.4944 217.659   5
   2  -9  41 383.773 254.261   4
  -9   2  41 45.6048 208.786   6
   2  -9 -41-43.1874 286.001   5
   2   9  41 234.210 257.416   6
  -2   9  41 94.3485 253.282   6
  -9  -2  41-17.6397 247.208   6
   9  -2 -43 12.5609 203.035   5
   2  -9 -43 48.4859 201.915   5
  -9   2  43 73.3161 211.204   6
  -2   9  43 300.088 253.691   6
  -9  -3   0 110603. 2365.46   2
   3   9   0 114073. 2741.34   1
   9   3   0 113251. 2528.27   1
   9   3   0 111262. 2540.77   3
   9   3  -2 103011. 2540.10   3
  -9  -3   2 91462.9 2247.47   2
   9   3  -2 100538. 2516.13   1
   9   3   2 92417.0 2165.09   1
  -9   3   2 98062.8 2119.66   2
   3   9  -2 88851.1 2411.99   1
  -9  -3   4 61545.3 1958.96   2
  -9   3   4 57237.6 1808.77   2
   3   9  -4 62597.3 2127.62   1
   9   3  -4 56774.5 2014.55   1
   9   3  -4 57611.7 2019.61   3
   9   3   4 56998.5 1616.69   1
   3   9  -6 3315.42 553.225   1
  -9   3   6 3654.50 548.864   2
   9   3  -6 4144.19 634.695   1
   9   3  -6 3947.47 585.691   3
  -9  -3   6 3647.09 544.113   2
   3   9  -8 18930.0 1243.78   1
   9   3  -8 14166.2 1101.83   3
   9   3  -8 14352.7 1099.16   1
  -9  -3   8 18740.6 1229.14   2
  -9   3   8 14230.2 1055.74   2
   9   3 -10 1830.55 401.466   3
   9   3 -10 1891.50 418.974   1
  -9  -3  10 3313.78 546.205   2
  -9   3  10 1885.95 398.163   2
   3   9 -10 2925.66 499.076   1
  -3   9 -10 1862.12 400.428   1
  -3  -9  10 1596.30 408.205   2
  -3   9 -12 2325.68 482.878   1
   3  -9  12 1937.76 427.755   2
  -9  -3  12 1877.04 455.266   2
   3   9 -12 2228.42 492.004   1
   9   3 -12 2137.25 487.917   1
  -3  -9  12 1807.34 471.973   2
   9   3 -12 2425.22 540.000   3
  -9   3  12 1770.85 457.627   2
  -9   3  14 4652.46 782.560   2
  -3  -9  14 4701.57 799.289   2
   3  -9  14 2499.55 556.536   2
   9   3 -14 3410.76 648.005   1
  -9  -3  14 1837.02 544.367   2
  -3   9 -14 3750.98 677.291   1
   3   9 -14 2257.03 589.070   1
   9   3 -14 3515.11 674.114   3
  -3   9 -16 8748.29 881.962   1
  -3  -9  16 8488.36 998.169   2
  -9   3  16 8632.07 1051.24   2
  -9  -3  16 11487.9 1205.48   2
   9   3 -16 7833.57 974.064   3
   3   9 -16 12636.1 1166.00   1
   9   3 -16 8816.87 1012.15   1
   3  -9  16 12614.3 1061.87   2
   3   9  18 12289.6 704.706   6
  -3  -9  18 12471.4 1275.80   2
  -9  -3  18 12854.8 1341.92   2
   3   9 -18 11905.1 666.064   5
   3  -9  18 12373.6 1116.64   2
   9   3 -18 13520.5 1367.30   3
   9   3 -18 11949.2 708.656  10
  -9   3  18 11193.6 1224.66   2
   9   3  18 12990.4 722.454   6
   9   3 -18 12542.3 684.505   5
   3   9 -18 13159.4 1264.04   1
  -3   9 -18 12835.5 1138.24   1
   3  -9  20 3797.43 678.544   2
   9  -3 -20 4353.99 489.353  10
   9  -3  20 3941.74 458.528   6
   9   3 -20 4628.47 470.915   5
   9   3  20 4195.21 467.780   8
   3   9 -20 4624.13 471.916   5
  -3   9 -20 2701.81 305.032   5
   9  -3 -20 4538.47 455.185   5
   9   3 -20 3756.56 733.847   3
   3   9  20 5214.78 534.684   6
   3   9  20 4765.17 489.640   8
   3   9 -20 4302.55 799.441   1
   9   3  20 4348.03 491.733   6
   9   3 -20 4555.16 500.064  10
  -3  -9  20 4822.85 912.317   2
   3   9 -20 3734.85 491.686  10
  -3   9 -22 7566.98 575.111   5
   9   3  22 8908.73 687.781   6
  -9  -3  22 7040.16 1126.51   2
   3   9 -22 6359.14 1165.04   1
   3   9 -22 8967.57 659.466   5
   9   3 -22 8673.46 617.631   5
   9   3  22 8016.24 647.386   8
   9  -3  22 9651.87 728.224   6
   3   9 -22 7795.53 1200.90   3
   3   9  22 8873.65 696.813   8
   9   3 -22 9321.64 738.074  10
   3   9  22 8973.75 683.410   6
  -3   9  22 7975.18 655.375   6
   9  -3 -22 7816.70 633.345  10
  -3  -9  22 7043.23 1084.07   2
   9  -3 -22 7550.45 575.134   5
  -3  -9  24 818.241 487.710   2
   9   3 -24 516.715 269.525   5
   9  -3  24 542.793 246.368   6
   9   3 -24 903.692 335.632  10
  -3   9  24 633.320 281.686   6
   3   9 -24 1219.64 311.665   5
   3   9  24 91.9335 357.249   8
  -9  -3  24 812.063 486.968   2
   9  -3 -24 2266.53 468.313  10
   3   9  24 484.895 237.870   6
   3   9 -24 640.339 444.648   3
   9   3  24 1307.06 376.608   6
   9  -3 -24 1129.96 279.742   5
  -3   9 -24 1124.26 333.564   5
   9  -3 -26 484.782 259.492   5
  -9  -3  26 1014.98 724.659   2
   9  -3  26-105.847 292.052   6
  -3  -9  26-80.2578 408.758   2
   9   3  26 342.316 251.726   6
   9   3 -26 505.848 315.637  10
   9   3 -26 1084.68 338.210   5
  -3   9  26 974.116 369.118   6
   3   9  26 923.205 351.132   6
  -3  -9  26-124.023 301.990   6
  -3   9 -26 233.888 241.011   5
   3   9 -26 449.566 275.835   5
   3   9  28 734.506 315.494   6
   9   3 -28 124.489 365.001  10
  -9  -3  28 892.419 594.770   2
   3   9 -28 682.646 276.025   5
   9  -3  28 895.748 317.842   6
   9   3 -28 1058.64 285.780   5
  -3  -9  28 131.081 335.011   6
  -3  -9  28 142.037 448.211   2
   9   3  28 1200.38 343.014   6
  -3   9  28 390.802 308.464   6
   9  -3 -28 241.177 217.584   5
  -3   9 -28 344.424 243.964   5
   9  -3 -30 1263.48 368.010   5
   3   9 -30 240.287 261.694   5
   9   3 -30 728.819 326.766   5
  -3   9  30 737.112 334.843   6
   3   9  30 217.892 319.086   6
   9  -3  30 45.0437 279.634   6
   9   3  30 103.557 299.587   6
   9  -3 -32 290.417 260.182   5
   3  -9 -32 1572.54 406.861   5
  -9   3  32 493.172 292.657   6
  -3   9  32 296.693 282.088   6
   3   9 -32 722.537 314.556   5
   9   3  32 1636.53 458.506   6
   9   3 -32 807.953 309.538   5
   9  -3  32 397.550 286.482   6
   9   3 -34-167.148 246.428   5
  -9  -3  34-52.4942 254.177   6
  -3   9  34 61.7333 255.208   6
   3   9  34-12.9967 244.151   6
   3  -9 -34 116.235 241.649   5
   9  -3  34 236.520 267.211   6
   9   3  34-192.749 254.587   6
  -3  -9 -34-487.681 314.258   5
   9  -3 -34 122.109 235.942   5
  -9   3  34-24.7405 225.090   6
  -3   9  36-425.870 339.158   6
  -9   3  36-172.151 265.638   6
   9   3 -36-16.5999 233.763   5
   9   3  36 235.324 281.864   6
  -3  -9 -36 12.3191 284.651   5
   3  -9 -36-241.134 255.792   5
   3   9  36 269.586 264.942   6
  -9  -3  36-277.363 361.566   6
   9  -3 -36-435.443 349.963   5
  -9   3  38-193.678 242.021   6
   9   3 -38-18.2536 235.497   5
  -3   9  38-329.034 311.154   6
  -3  -9 -38 69.5498 291.619   5
   3  -9 -38-105.047 249.645   5
   3   9  38 152.303 311.268   6
  -9  -3  38-64.3829 274.931   6
   9  -3 -38 14.5473 225.331   5
   9   3 -40-324.830 269.191   5
  -3   9  40 443.861 299.399   6
   9  -3 -40 267.545 244.326   5
  -9  -3  40-1.87727 281.640   6
   3   9  40-60.2294 237.093   6
   3  -9 -40 496.704 321.406   5
  -3  -9 -40 76.7470 244.235   5
   3  -9  40 192.666 219.737   4
  -9   3  40 312.895 239.285   6
  -9   3  42 73.4929 215.459   6
   3  -9  42-157.154 206.385   4
  -3   9  42-74.1159 210.134   6
   3  -9 -42 44.7014 248.397   5
   9  -3 -42 8.24801 209.243   5
   3   9  42-163.802 263.267   6
  -9  -3  42-215.482 254.880   6
   4   9  -1 7664.86 736.711   1
   9   4  -1 11133.0 852.786   3
   9   4  -1 10965.0 840.245   1
   4   9   1 10778.7 850.656   1
  -9  -4   1 7367.84 670.431   2
   9   4   1 8052.85 700.161   1
   9   4   1 8109.20 710.769   3
   4   9  -3 216962. 3912.52   1
   9   4  -3 199799. 3697.48   3
  -9  -4   3 217038. 3674.16   2
   4   9   3 206007. 3622.41   1
   9   4   3 213942. 3339.61   1
   9   4  -3 199411. 3722.34   1
   4   9   5 6866.82 676.240   1
   9   4  -5 7386.46 767.331   3
   9   4   5 6418.26 526.605   1
   4   9  -5 6672.37 735.042   1
  -9   4   5 6730.31 639.323   2
   9   4  -5 6565.62 723.081   1
  -9  -4   5 6748.14 690.712   2
   4   9  -7 32386.6 1638.24   1
   9   4  -7 28571.2 1552.16   3
   9   4  -7 28962.0 1517.22   1
   9   4   7 30282.5 1046.42   1
  -9   4   7 29756.6 1452.31   2
  -9  -4   7 31876.4 1561.26   2
   9   4  -9 5442.91 723.381   3
  -9   4   9 5469.74 668.272   2
  -9  -4   9 4926.92 674.926   2
   9   4  -9 5450.88 709.944   1
   4   9  -9 4840.10 663.719   1
   4   9 -11 15179.6 1184.11   1
   9   4 -11 14284.2 1203.45   3
  -9   4  11 14084.9 1156.74   2
   4  -9  11 14495.8 961.276   2
  -4  -9  11 14264.3 1191.63   2
   9   4 -11 14258.0 1184.57   1
  -4   9 -11 15250.9 1082.39   1
  -9  -4  11 14199.2 1199.47   2
   9   4 -13 2927.61 620.590   1
  -9   4  13 2323.99 533.703   2
  -4  -9  13 2789.13 545.744   2
  -4   9 -13 2865.15 575.602   1
  -9  -4  13 2399.50 561.990   2
   9   4 -13 2652.22 604.549   3
   4   9 -13 2425.61 552.964   1
   4  -9  13 2390.09 512.652   2
   9   4 -15 5971.28 828.494   3
   9   4 -15 6148.53 825.107   1
  -9  -4  15 4829.26 761.631   2
   4  -9  15 6118.13 704.705   2
  -4  -9  15 5990.54 830.852   2
  -4   9 -15 6418.51 766.943   1
   4   9 -15 5271.28 731.193   1
  -4   9 -17 4590.79 683.843   1
   4   9 -17 5786.06 858.038   1
   9   4  17 4885.70 448.990   6
   4  -9  17 5525.66 702.411   2
  -4  -9  17 4963.07 828.718   2
   9   4 -17 4344.22 772.810   1
  -9  -4  17 5052.42 847.974   2
   4   9 -17 4985.79 444.167   5
   9   4 -17 4670.11 427.604   5
   9   4 -17 4531.26 828.593   3
  -9  -4  19 976.294 494.359   2
   9  -4  19 1092.55 280.774   6
   9   4  19 1099.12 351.378   8
   9  -4 -19 572.013 230.954  10
   4   9  19 1024.07 253.331   6
   9   4  19 994.388 295.238   6
   4   9 -19 951.888 290.020   5
  -4  -9  19 1220.92 510.822   2
   4   9 -19 1079.05 307.402  10
   9   4 -19 901.039 238.547   5
   9   4 -19 1260.18 487.496   3
   4   9 -19 1489.75 568.477   1
   4  -9  19 114.362 338.743   2
   9   4 -19 755.795 268.340  10
   4   9  19 930.111 258.611   8
   4   9 -21 117.047 363.482   1
   4   9 -21-752.730 303.797   5
   9  -4 -21-533.432 332.704  10
   9   4 -21 477.583 455.420   3
  -9  -4  21-496.360 495.080   2
   4   9  21 550.696 253.983   6
   9   4  21-44.8754 257.618   8
   9   4 -21 231.811 224.350   5
   4   9 -21-93.2764 423.861   3
   9  -4  21 1094.21 343.341   6
   4   9  21-22.3087 295.941   8
   4   9 -21 954.151 352.089  10
   9   4  21-259.722 297.212   6
  -4  -9  21 578.415 461.049   2
   9  -4 -23 2236.69 405.482  10
   4   9  23 2199.02 362.910   8
   4   9 -23 1920.88 624.045   3
   9  -4 -23 2133.66 334.691   5
   4   9 -23 2574.25 436.837  10
  -4  -9  23 2138.37 700.582   2
   9  -4  23 2620.04 448.008   6
   4   9 -23 2006.72 749.021   1
   9   4  23 2514.91 406.352   8
  -9  -4  23 2189.52 668.067   2
   9   4  23 2753.14 416.994   6
   4   9  23 1948.04 340.325   6
   9   4 -23 2437.54 349.450   5
   4   9 -23 2536.78 407.257   5
   9   4 -23 3111.34 432.846  10
   9   4 -25 3622.00 466.075   5
   9  -4 -25 2319.01 398.234   5
   9   4  25 2783.17 450.745   6
   4   9  25 2660.83 404.366   8
   4   9 -25 2966.20 434.704   5
  -4  -9  25 2554.57 729.586   2
  -9  -4  25 2969.45 848.411   2
   4   9 -25 2642.24 820.410   3
   4   9  25 2953.55 454.405   6
  -4   9  25 2871.96 452.692   6
   9   4 -25 3739.05 498.341  10
  -4  -9  25 2839.25 422.089   6
   9  -4  25 2946.65 434.836   6
  -9  -4  27 1992.14 723.998   2
   9  -4  27 3088.68 495.543   6
   9  -4 -27 2287.72 409.981   5
  -4  -9  27 307.959 485.950   6
   9   4 -27 1968.66 357.727   5
  -4   9  27 2520.56 490.533   6
   4   9 -27 2406.18 412.814   5
   4   9  27 1732.29 431.392   6
  -4  -9  27 2260.99 827.386   2
   9   4 -27 581.460 429.606  10
   9   4  27 2523.80 459.773   6
  -4  -9  29-109.624 331.121   6
   9  -4 -29-126.143 238.579   5
  -9  -4  29-431.418 563.162   2
  -4  -9  29-838.812 690.760   2
   9   4  29-403.849 306.749   6
  -4   9  29 105.095 267.939   6
   4   9  29-137.504 280.533   6
   9  -4  29-614.770 346.599   6
   4   9 -29 153.969 247.647   5
   9   4 -29-165.828 418.288  10
   9   4 -29-16.2427 227.140   5
   9   4  31 724.353 320.141   6
   4   9  31 623.513 365.321   6
   9  -4  31 1389.37 401.432   6
   4   9 -31 783.817 308.695   5
  -4  -9  31 218.869 431.080   6
   9   4 -31 1411.97 360.462   5
  -4   9  31 695.039 379.601   6
   9  -4 -31 874.927 344.218   5
   9  -4  33-179.495 300.591   6
   9   4 -33-195.375 257.756   5
  -9   4  33 127.058 251.748   6
  -9  -4  33 244.940 278.107   6
  -4  -9 -33-253.243 337.278   5
   4  -9 -33-264.231 277.676   5
   9  -4  33-161.725 264.721   4
  -4   9  33 330.599 309.031   6
   9  -4 -33 529.339 297.112   5
   9   4  33 253.165 291.494   6
   4   9  33-165.723 296.116   6
  -4   9  35-338.637 297.868   6
   4   9  35 307.167 339.086   6
  -4  -9 -35 140.027 332.686   5
   4  -9 -35 136.623 249.985   5
  -9   4  35-175.826 265.515   6
  -9  -4  35-309.303 319.356   6
   9   4  35 56.1420 240.144   6
   9   4 -35 34.2369 223.108   5
   9  -4 -35 406.785 277.221   5
  -9  -4  37-71.0974 295.643   6
   9  -4 -37 121.408 228.773   5
   4   9  37-141.069 306.550   6
   9   4 -37 17.3358 227.416   5
  -9   4  37 169.379 296.476   6
   4  -9 -37 407.683 298.232   5
  -4   9  37-64.3601 263.096   6
  -4  -9 -37-37.3210 305.341   5
   9  -4 -39-4.66052 245.037   5
  -9  -4  39 11.9009 248.559   6
   4  -9  39-439.374 294.349   4
  -4   9  39-129.384 261.775   6
   9   4 -39 448.453 263.440   5
   4  -9 -39-163.908 272.739   5
  -4  -9 -39-91.6255 297.070   5
   4   9  39 105.310 242.637   6
  -9   4  39-124.477 215.471   6
  -9  -4  41-111.590 248.233   6
  -9   4  41 118.034 250.329   6
   4   9  41 51.4499 230.274   6
   4  -9  41 305.844 244.308   4
  -4   9  41 177.627 286.941   6
   4  -9 -41-94.6948 214.954   5
   9  -4 -41-165.846 219.918   5
   4  -9 -43-113.038 204.420   5
   9  -4 -43 146.989 207.498   5
  -9   4  43 91.9562 214.872   6
  -4   9  43 6.28187 208.559   6
   9   5   0 3195.13 463.664   3
   5   9   0 2972.61 477.790   1
   9   5   0 2890.72 448.289   1
   5   9   2 16764.2 1049.49   1
   9   5   2 18536.8 1076.98   1
   5   9  -2 17365.5 1119.74   1
   9   5  -2 16696.3 1096.63   1
   9   5  -2 15817.2 1059.78   3
   9   5   2 19202.1 1038.14   3
   5   9  -4 14006.2 1057.35   1
   9   5  -4 13032.9 1010.41   3
  -9  -5   4 13837.3 998.060   2
   9   5   4 13383.6 869.568   1
   9   5  -4 13214.1 1044.55   1
   5   9   4 13761.9 954.640   1
   9   5  -6 183601. 3918.90   3
   9   5   6 164357. 2736.39   1
  -9  -5   6 164753. 3559.88   2
   5   9  -6 168530. 3674.77   1
   5   9   6 183808. 3355.65   1
   9   5  -6 181112. 3792.31   1
   5   9   8 20718.5 1123.28   1
   9   5  -8 19070.4 1371.12   3
   5   9  -8 16776.5 1238.89   1
   9   5   8 14498.8 758.460   1
   9   5  -8 18886.3 1329.11   1
  -9  -5   8 15945.1 1204.71   2
   9   5 -10 28491.1 1665.28   1
   9   5 -10 28408.7 1695.80   3
  -5  -9  10 29102.4 1653.33   2
   5   9 -10 29259.7 1641.37   1
  -9  -5  10 28108.8 1661.07   2
   5   9  10 29967.9 1292.56   1
  -5   9 -12 256853. 4575.81   1
   5   9  12 239745. 3618.41   1
   5  -9  12 254009. 4069.58   2
  -9  -5  12 247186. 5111.95   2
   5   9 -12 257190. 5040.47   1
   9   5 -12 245694. 5169.95   3
   9   5 -12 244885. 5086.86   1
  -5  -9  12 250897. 5091.05   2
   5   9 -14 2003.62 508.298   1
  -5   9 -14 2038.13 439.475   1
  -5  -9  14 1665.69 551.971   2
   9   5 -14 2088.85 532.567   1
   9   5 -14 1920.41 524.752   3
  -9  -5  14 1434.97 421.482   2
   5  -9  14 2006.11 482.717   2
   9   5 -16 41486.4 2301.69   1
   9   5 -16 42276.3 2370.20   3
  -5   9 -16 41783.0 1978.11   1
   5  -9  16 41450.5 1870.94   2
   5   9 -16 43894.6 2312.59   1
  -5  -9  16 40802.6 2283.36   2
  -9  -5  16 41314.5 2406.14   2
   5   9 -18 59013.8 1553.35   5
   9   5  18 58037.0 1589.78   6
   9   5 -18 57692.2 1535.99   5
   5   9  18 58686.2 1594.42   6
   5   9 -18 57505.4 2768.05   1
  -9  -5  18 55061.8 2875.46   2
   9   5 -18 60020.7 1603.63  10
   9   5  18 56072.1 1553.34   8
  -5  -9  18 59443.8 2924.31   2
   5   9 -18 58247.5 1624.05  10
   9   5 -18 59203.1 2938.85   1
   5   9  18 58178.6 1567.19   8
   9   5 -18 58223.9 2902.97   3
   9   5  20 11355.7 742.238   8
   5   9 -20 11704.5 732.417   5
   5   9  20 13575.0 812.700   8
   5   9 -20 10720.4 1291.93   1
   9  -5  20 16877.0 909.154   6
   9   5  20 11043.8 762.200   6
   9   5 -20 12793.7 757.634   5
   5   9 -20 11475.4 1367.27   3
   9   5 -20 12277.5 1408.77   1
   9   5 -20 14090.0 866.210  10
  -5  -9  20 12804.5 1451.67   2
   5   9 -20 14710.0 1012.08  10
   5   9  20 12923.1 786.122   6
   9   5 -20 12839.2 1440.20   3
   9  -5 -20 12725.3 860.384  10
  -9  -5  20 10563.0 1333.45   2
   9   5  22 18183.3 990.291   8
   9  -5  22 17275.1 950.790   6
   9   5 -22 17752.7 913.964   5
  -5  -9  22 16381.0 1749.51   2
   5   9 -22 12344.0 1776.28   1
   9   5 -22 18426.0 1037.22  10
   9  -5 -22 17547.3 992.118  10
   5   9 -22 18716.8 1066.27  10
  -9  -5  22 17020.6 1889.14   2
   9   5  22 18471.0 1045.52   6
   5   9  22 17495.3 943.055   8
   9   5 -22 16031.6 1676.67   3
   5   9  22 18390.0 1023.62   6
   5   9 -22 15009.2 1636.62   3
   5   9 -22 17586.8 967.897   5
   5   9  24 13607.2 826.272   8
   9  -5 -24 13366.2 789.486   5
   9   5  24 14406.0 868.799   8
   9   5 -24 14201.5 832.907   5
   9  -5 -24 12370.4 822.663  10
   9  -5  24 13714.9 884.127   6
   5   9 -24 14000.3 956.056  10
   5   9 -24 14939.4 876.114   5
   5   9 -24 12436.4 1508.06   3
   5   9  24 12321.1 833.688   6
  -9  -5  24 12670.2 1598.13   2
   9   5  24 15223.0 918.503   6
   9   5 -24 14243.1 900.939  10
  -5  -9  24 12297.3 1519.95   2
   9   5 -24 12391.3 1550.94   3
   9  -5  26 3438.44 529.872   6
   5   9 -26 3395.54 939.687   3
  -5   9  26 3171.42 527.931   6
   5   9  26 4074.60 577.874   8
  -9  -5  26 3103.19 991.775   2
   9   5  26 4153.55 589.764   6
   5   9 -26 4076.73 561.020   5
   9   5 -26 3487.90 472.214   5
   5   9  26 5380.08 643.050   6
   9   5 -26 5015.38 669.174  10
   9  -5 -26 2895.93 432.500   5
  -5  -9  26 3276.01 978.528   2
  -9  -5  28 4117.44 1061.47   2
   5   9 -28 4451.46 551.086   5
   9   5 -28 2625.72 652.771  10
   9   5 -28 5349.88 576.416   5
  -5  -9  28 3507.05 939.426   2
   9  -5 -28 3847.25 516.814   5
  -5   9  28 4244.03 604.027   6
   9  -5  28 5031.78 609.540   6
   9   5  28 5246.61 629.493   6
   9   5  30 3194.03 487.148   6
   5   9 -30 5465.55 612.037   5
  -5  -9  30 1776.53 562.406   6
   9  -5 -30 3357.34 464.567   5
  -5   9  30 3442.57 569.051   6
  -5  -9  30 3206.52 1008.85   2
  -9  -5  30 3176.90 989.248   2
   9   5 -30 3323.82 482.334   5
   9   5 -30 1065.23 591.498  10
   9  -5  30 869.542 542.475   6
   5   9  30 3241.04 578.239   6
   9   5 -32 174.741 230.183   5
  -5   9  32 387.707 298.844   6
  -9   5  32 210.279 291.713   6
   5  -9 -32 163.386 235.887   5
   9  -5  32 229.188 269.949   4
  -9  -5  32-21.9858 276.362   6
   9  -5  32 8.42890 309.687   6
   9   5  32 295.502 346.004   6
  -5  -9  32-129.585 300.418   6
   5   9 -32 569.955 311.642   5
   9  -5 -32 411.535 302.517   5
  -9   5  34 82.7434 254.478   6
   9  -5 -34 195.491 252.103   5
   9   5  34 269.174 272.828   6
  -5  -9 -34 280.760 308.193   5
   5  -9 -34 415.747 268.914   5
   5   9  34 164.999 265.183   6
  -5   9  34 253.780 252.213   6
   9   5 -34 513.354 249.527   5
  -9  -5  34 443.909 264.153   6
   9  -5  34 561.481 269.676   4
   9  -5 -36 1148.04 334.756   5
  -5   9  36 2154.78 425.285   6
   9  -5  36 985.029 311.512   4
   5  -9 -36 1414.95 426.651   5
   9   5 -36 941.114 332.315   5
  -9  -5  36 1057.95 411.446   6
   5   9  36 1202.97 398.918   6
  -5  -9 -36 1428.28 503.651   5
   5  -9  36 1653.93 406.853   4
  -9   5  36 1489.50 407.688   6
   9   5  36 738.225 448.695   6
  -5   9  38 28.8423 254.428   6
  -9  -5  38-523.427 366.874   6
   5   9  38-103.541 240.697   6
  -5  -9 -38 570.215 355.858   5
   5  -9 -38-48.2156 238.806   5
   9  -5 -38 141.834 235.102   5
  -9   5  38-54.2874 256.228   6
   5  -9  38-4.41217 236.020   4
   9   5 -38-355.660 298.943   5
   5  -9 -40 414.285 253.083   5
  -9   5  40 122.060 242.657   6
   5  -9  40 266.395 236.870   4
  -9  -5  40 74.8852 285.712   6
  -5   9  40 368.396 269.420   6
   5   9  40 67.4966 238.957   6
   9  -5 -40 144.082 248.251   5
   9  -5 -42 141.357 211.361   5
  -9   5  42 46.8751 213.462   6
  -9  -5  42 11.7400 215.460   6
   5  -9  42-149.526 202.490   4
   5  -9 -42 223.145 255.591   5
  -5   9  42 174.522 257.557   6
   9   6   1 15574.2 973.439   3
   9   6   1 15655.1 1033.85   1
   9   6  -1 21125.8 1201.68   3
   6   9   1 20361.3 1210.46   1
   9   6  -1 20391.3 1235.98   1
   6   9  -1 16580.1 1117.99   1
   9   6   3 95249.3 2296.90   3
   9   6  -3 90399.1 2671.33   1
   9   6  -3 96048.8 2724.33   3
   9   6   3 95754.0 2381.13   1
   6   9  -3 94053.3 2710.58   1
   6   9   3 94078.3 2520.99   1
   6   9  -5 20519.5 1314.93   1
   9   6  -5 19531.0 1329.57   3
   9   6   5 20168.2 1071.67   1
   9   6   5 21350.7 1023.92   3
   6   9   5 22256.5 1215.47   1
  -9  -6   5 21584.1 1310.95   2
   9   6  -5 20488.0 1357.97   1
   9   6  -7 16896.7 1244.71   3
   6   9  -7 26571.1 1510.61   1
   9   6   7 26648.6 1113.40   1
   6   9   7 17489.2 1056.71   1
  -9  -6   7 25381.2 1489.48   2
   9   6  -7 16652.0 1256.69   1
   9   6  -9 41165.1 1993.42   1
  -6  -9   9 42578.3 2015.62   2
   9   6   9 39051.4 1168.80   1
   6   9  -9 40710.8 1931.47   1
  -9  -6   9 40757.7 1964.94   2
   6   9   9 45331.1 1646.78   1
   9   6  -9 41991.4 2075.26   3
  -6   9 -11 17099.7 1192.94   1
   6   9 -11 17834.8 1364.01   1
   9   6 -11 15100.0 1304.40   3
   9   6 -11 15675.8 1310.81   1
   6  -9  11 17951.6 1040.98   2
  -6  -9  11 16077.5 1286.10   2
   6   9  11 15963.4 933.133   1
  -9  -6  11 16621.8 1363.75   2
  -9  -6  13 12987.0 1209.59   2
   9   6 -13 14235.8 1317.46   3
   9   6 -13 13477.6 1267.98   1
  -6  -9  13 13945.4 1257.31   2
   6  -9  13 13713.9 944.967   2
  -9   6 -13 12828.5 883.969   1
   6   9 -13 14731.7 1272.34   1
  -6   9 -13 13656.7 1084.40   1
  -6  -9  15 44937.0 2359.88   2
  -6   9 -15 44215.7 1975.07   1
   6  -9  15 41891.4 1718.89   2
   9   6 -15 43702.4 2390.38   3
   6   9 -15 46787.8 2409.62   1
   9   6 -15 44479.4 2402.13   1
  -9  -6  15 44279.5 2423.01   2
   6   9 -17 1541.31 347.772   5
  -6  -9  17 764.420 438.352   2
   6   9  17 1673.54 372.830   6
   9   6 -17 1834.69 394.927  10
   9   6 -17 1320.54 575.875   1
   9   6 -17 950.332 485.597   3
   9   6  17 1078.44 322.428   8
   6   9  17 1350.58 334.510   8
   9   6 -17 1736.39 359.544   5
   6   9 -17 959.831 464.166   1
   9   6  17 1205.31 319.589   6
  -9  -6  17 1261.10 577.991   2
   6   9 -17 1714.69 379.313  10
   9  -6 -19 1962.10 343.143  10
   6   9 -19 3034.45 422.162  10
   9   6 -19 2969.49 725.485   3
   9   6 -19 2800.36 373.102   5
   9   6 -19 2824.88 719.682   1
   9   6 -19 3003.73 436.055  10
   9  -6  19 1794.01 266.521   6
   6   9 -19 2490.62 650.334   3
   9   6  19 2802.07 405.028   8
  -6  -9  19 2733.57 729.558   2
   9  -6 -19 986.717 285.107   9
   6   9 -19 2923.58 680.186   1
   6   9 -19 2326.10 340.333   5
   9   6  19 2426.22 356.330   6
   6   9  19 3094.69 408.285   8
   6   9  19 2856.91 409.589   6
   9   6  21 38961.7 1381.96   8
   6   9 -21 35178.6 2487.78   3
   9   6 -21 35962.3 2522.24   1
   9   6 -21 37344.9 1289.78   5
   9   6 -21 39396.6 1429.11  10
   6   9 -21 42457.3 1499.58  10
   6   9 -21 39425.8 1331.31   5
   9   6 -21 33847.5 2408.95   3
   9  -6  21 31198.4 1242.15   6
   6   9  21 37642.7 1385.97   6
   9   6  21 39384.5 1412.04   6
   9  -6 -21 35348.2 1337.76  10
  -6  -9  21 36265.0 2565.15   2
  -9  -6  21 35023.0 2521.77   2
   6   9  21 35722.5 1360.50   8
   6   9 -21 36139.7 2427.64   1
   9   6  23-79.0791 266.822   8
   6   9  23-660.375 349.753   6
   6   9 -23-538.334 426.380   3
   9  -6  23-141.718 266.420   6
   9   6 -23-129.428 280.435  10
  -6  -9  23 332.683 384.526   2
   9   6 -23 163.306 498.184   3
   9  -6 -23-254.607 311.783  10
   9   6 -23-230.336 270.075   5
   6   9 -23-221.617 389.419   1
   6   9 -23-241.542 344.037  10
   6   9  23-465.765 343.882   8
   6   9 -23-475.414 286.254   5
  -9  -6  23-294.723 459.566   2
   9   6  23-394.843 270.620   6
   6   9 -25 2644.72 506.929  10
   9   6 -25 1513.19 751.255   3
   9  -6 -25 2280.18 376.590   5
   9   6  25 2833.03 474.359   8
   9   6 -25 2360.69 437.496  10
  -9  -6  25 2065.16 714.276   2
   9   6  25 2232.37 415.829   6
   6   9 -25 2471.55 728.180   3
   6   9  25 1595.34 389.135   6
   6   9  25 1970.84 369.694   8
  -6  -9  25 2140.87 775.091   2
   6   9 -25 2376.83 407.032   5
   9  -6  25 1723.04 392.605   6
   9   6 -25 1917.83 359.056   5
   9   6  27 9261.73 787.900   6
   6   9 -27 7362.71 1389.73   3
   6   9  27 6105.80 812.888   8
  -6  -9  27 8539.25 1428.19   2
   6   9 -27 10130.0 776.076   5
   9  -6  27 5039.73 858.997   6
   9  -6 -27 8231.43 725.026   5
   9   6 -27 10991.9 879.005  10
   6   9  27 9873.61 865.196   6
  -9  -6  27 8673.81 1522.93   2
   9   6 -27 11307.3 808.111   5
  -6   9  27 7919.94 810.291   6
   9   6  29 1407.69 380.104   6
   6   9 -29 1039.08 313.752   5
  -6   9  29 805.455 355.541   6
  -6  -9  29 454.895 557.056   2
   9   6 -29 792.871 300.722   5
   6   9  29 680.142 356.398   6
  -6  -9  29 581.853 395.410   6
  -9  -6  29 626.223 636.372   2
   9  -6  29 364.972 404.672   6
   9  -6 -29 710.949 292.263   5
   9   6 -29 279.330 407.324  10
   6  -9 -31 2432.46 466.423   5
   9   6 -31 1066.06 575.073  10
   9  -6  31 2700.32 449.736   4
  -6   9  31 1822.47 421.307   6
   9  -6 -31 1053.48 313.632   5
   6   9 -31 1931.03 405.732   5
   6   9  31 2356.74 531.343   6
   9   6  31 787.835 363.101   6
  -9   6  31 2909.22 498.332   6
   9  -6  31 590.054 508.323   6
  -6  -9  31 498.949 516.076   6
   9   6 -31 2180.05 402.085   5
   9   6 -33 984.683 345.073   5
  -6   9  33 862.588 309.505   6
   6   9  33 127.366 253.048   6
  -6  -9 -33 540.593 394.313   5
   6  -9 -33 353.694 296.055   5
  -9   6  33 1041.75 371.132   6
   9   6  33 422.405 295.686   6
   9  -6 -33 491.412 273.969   5
  -9  -6  33 1651.48 480.316   6
   9  -6  33 383.976 264.801   4
   9  -6 -35 1510.79 372.175   5
  -6  -9 -35 2023.67 503.443   5
   6  -9  35 1275.56 373.378   4
   9   6 -35 1472.08 376.138   5
   9  -6  35 2255.60 436.864   4
  -9  -6  35 662.517 410.802   6
  -6   9  35 1610.19 444.229   6
   6   9  35 1177.91 390.324   6
   9   6  35 865.191 297.665   6
  -9   6  35 458.435 357.504   6
   6  -9 -35 997.473 370.798   5
   6   9  37 142.977 276.171   6
   6  -9  37 521.387 301.179   4
   9  -6  37 153.103 251.371   4
  -6   9  37 441.733 314.500   6
   6  -9 -37 234.541 228.192   5
  -9   6  37 108.044 265.746   6
  -9  -6  37 360.265 329.921   6
   9  -6 -37 509.845 252.862   5
   9  -6 -39 139.966 219.315   5
  -9  -6  39-260.193 283.559   6
  -6   9  39-131.428 237.815   6
  -9   6  39-165.825 249.410   6
   6  -9 -39-299.240 280.365   5
   6   9  39 131.824 255.439   6
   6  -9  39-341.468 279.503   4
  -9  -6  41 114.613 238.011   6
  -9   6  41 138.721 242.415   6
   6  -9  41 423.343 226.084   4
   9  -6 -41 241.088 261.764   5
   6  -9 -41 510.377 263.261   5
  -6   9  41 481.749 291.722   6
  -6   9  43-134.509 217.006   6
   9  -6 -43-329.097 235.515   5
  -9   6  43 151.677 205.869   6
   9   7   0 1823.54 404.568   3
   7   9   0 2146.12 461.857   1
   9   7   0 1792.16 403.585   1
   9   7   2 15979.8 993.534   3
   7   9  -2 15394.9 1131.87   1
   9   7   2 15631.2 1060.40   1
   9   7  -2 15494.5 1097.92   3
   7   9   2 15052.1 1063.47   1
   9   7  -2 15499.2 1119.67   1
   9   7   4 6357.98 630.274   1
   7   9   4 8567.74 786.466   1
   9   7   4 5946.45 585.004   3
   7   9  -4 6104.04 751.865   1
   9   7  -4 7276.40 831.277   3
   9   7  -4 7592.31 849.202   1
   9   7   6 1315.57 277.813   3
   9   7   6 1106.53 277.082   1
   7   9  -6 1239.41 367.465   1
   9   7  -6 1033.70 377.676   3
   7   9   6 888.695 301.030   1
  -9  -7   6 973.614 318.517   2
   9   7  -6 897.834 331.854   1
  -7  -9   8 3060.33 574.324   2
   9   7  -8 3305.02 615.521   3
   9   7  -8 2756.37 575.505   1
   7   9   8 3471.49 545.950   1
  -9  -7   8 4938.40 711.448   2
   9  -7   8 1524.52 208.548   2
   9   7   8 5191.86 534.561   1
   7   9  -8 4140.58 637.962   1
   7   9   8 2780.78 356.079   3
   7   9 -10 5230.10 759.999   1
  -7  -9  10 4875.42 738.498   2
   7   9  10 5099.64 541.221   1
   9   7 -10 4899.89 795.443   1
   9   7  10 4679.16 453.353   1
   9   7 -10 4977.44 766.928   3
  -9  -7  10 5152.86 768.249   2
   7  -9  12 5009.38 560.064   2
  -7   9 -12 5926.40 697.744   1
   9   7 -12 6067.49 895.917   3
   9   7 -12 6091.03 842.367   1
  -7  -9  12 5655.08 796.130   2
   7   9  12 5166.92 528.944   1
  -9  -7  12 5170.48 776.838   2
   7   9 -12 6455.52 883.880   1
   9   7 -14 844.510 486.183   3
  -7  -9  14 953.720 509.329   2
   7   9 -14 758.249 413.700   1
  -7   9 -14 542.259 331.859   1
  -9  -7  14 886.960 415.219   2
   9   7 -14 1092.41 472.281   1
   7   9  16 11847.4 716.324   8
   9   7 -16 10945.3 1226.19   3
   9   7  16 11083.1 674.424   6
   7   9 -16 11775.5 716.476  10
   9   7  16 11707.1 716.350   8
   9   7 -16 11925.0 1271.90   1
   9   7 -16 10881.5 643.968   5
   7   9 -16 12031.0 1237.16   1
  -7  -9  16 11218.5 1260.64   2
   9   7 -16 11724.3 706.861  10
   7   9  16 11090.2 655.830   6
   7   9 -16 10904.8 666.997   5
  -9  -7  16 10706.0 1227.69   2
  -7  -9  18 7804.64 1135.19   2
   9  -7 -18 6406.20 556.187  10
   7   9 -18 8931.05 625.831   5
   9   7  18 8443.21 626.987   8
  -9  -7  18 7093.26 1077.74   2
   7   9 -18 9328.53 690.114  10
   9   7 -18 9192.73 616.085   5
   9   7 -18 8632.28 1152.54   3
   7   9 -18 8583.73 1163.87   3
   7   9 -18 8390.99 1130.95   1
   9   7  18 8770.40 638.754   6
   7   9  18 9437.52 677.290   8
   7   9  18 9308.77 662.697   6
   9   7 -18 8591.74 1139.60   1
   9   7 -18 9489.66 678.304  10
   7   9 -20 360.235 431.057   1
   9  -7 -20 1176.45 344.772   9
   7   9  20 574.068 289.778   6
   9  -7 -20 1250.05 406.240  10
   7   9 -20 573.994 410.721   3
   9   7 -20 1182.34 411.851  10
   9   7  20 749.922 307.564   6
   9   7  20 1411.53 386.404   8
   7   9 -20 1197.04 342.827  10
  -9  -7  20 407.383 489.310   2
   9  -7  20 972.822 342.635   6
   7   9 -20 626.765 282.033   5
  -7  -9  20 778.456 540.220   2
   9   7 -20 811.583 272.139   5
   9   7 -20 875.509 528.756   3
   9   7 -20 765.855 505.237   1
   7   9  20 1005.07 332.519   8
  -7  -9  22-128.524 387.448   2
   9   7 -22-138.202 450.119   1
   7   9 -22 86.0075 378.341   3
   7   9 -22-451.581 277.330   5
   7   9 -22-332.489 483.594   1
   9   7 -22-539.710 503.574   3
   9   7 -22 115.245 211.299   5
   7   9  22 468.798 244.434   8
   9   7  22-13.7853 264.817   8
   9   7 -22 377.392 260.489  10
   9   7  22-18.0517 250.426   6
  -9  -7  22-6.73754 349.668   2
   7   9  22 229.464 259.307   6
   7   9 -22-241.211 295.561  10
   9  -7  22-753.165 371.389   6
   9   7  24 1573.49 369.519   8
   7   9 -24 567.503 664.943   1
   9   7 -24 2252.81 445.752  10
   7   9  24 2051.38 379.846   6
  -7  -9  24 2280.16 801.885   2
   9   7 -24 2046.62 365.249   5
   9   7 -24 2118.36 722.959   3
  -9  -7  24 1224.28 586.588   2
   7   9 -24 2101.92 368.052   5
   7   9 -24 2003.55 448.315  10
   7   9  24 2383.91 412.267   8
   7   9 -24 1431.26 629.329   3
   9  -7  24 2508.27 418.503   6
   9   7  24 1900.40 390.578   6
   7   9 -26 1079.69 398.160  10
   9   7  26 943.679 332.896   6
  -7  -9  26 1204.99 656.045   2
   7   9  26 359.602 297.517   8
   9   7 -26 687.439 355.417  10
   7   9 -26 821.979 293.419   5
  -9  -7  26 1299.54 666.708   2
   9   7  26 1516.61 426.645   8
   9  -7 -26 901.299 305.162   5
   9   7 -26 1419.00 375.679   5
   9   7 -26 1002.98 680.315   3
   7   9  26 1181.50 361.865   6
   7   9 -26 648.536 423.692   3
   9  -7  26 260.397 356.283   6
   9   7 -28 352.759 266.486   5
   9  -7 -28-154.538 260.821   5
  -7  -9  28 74.6632 459.543   2
   9   7  28-550.715 348.219   6
   7   9 -28-123.805 271.644   5
   7   9  28 106.675 322.012   8
  -7   9  28 311.699 346.179   6
  -9  -7  28-196.109 685.677   2
   9  -7  28-36.1875 331.462   6
   7   9  28 193.912 273.497   6
   9   7 -28 99.1029 351.692  10
  -7  -9  30 149.352 287.924   6
   9  -7  30-145.225 325.746   4
   9  -7 -30 338.749 252.150   5
  -7   9  30-178.934 299.361   6
   7  -9 -30 322.340 272.170   5
   7   9 -30 354.622 296.735   5
   9  -7  30-54.9426 321.933   6
  -9  -7  30-492.140 742.841   2
   7   9  30 366.316 319.583   6
   9   7 -30 78.8256 381.363  10
   9   7 -30-121.159 246.277   5
   9   7  30 461.445 325.446   6
  -7  -9 -32 619.099 374.539   5
  -7   9  32 263.611 317.216   6
  -9  -7  32 159.341 275.887   6
   7   9 -32 34.0919 254.075   5
   9   7  32 55.4010 228.073   6
   7  -9 -32 281.811 248.315   5
  -9   7  32 597.200 302.026   6
   9   7 -32 629.702 295.349   5
   7   9  32 677.045 340.540   6
   9  -7 -32-120.903 235.198   5
  -7  -9  32 560.779 413.796   6
   9  -7  32-390.463 311.911   4
   9   7  34 225.013 273.112   6
   9  -7  34 330.659 246.422   4
   9  -7 -34-108.620 234.093   5
   7   9  34-92.9787 271.756   6
   7  -9  34 257.806 274.172   4
  -9  -7  34 1.56805 291.528   6
  -7  -9 -34-686.861 402.348   5
   9   7 -34-494.371 285.886   5
  -7   9  34 182.323 277.317   6
   7  -9 -34-330.484 273.788   5
  -9   7  34 53.8123 255.003   6
   7  -9  36-17.3770 252.421   4
  -9   7  36-79.1118 239.543   6
   7  -9 -36-84.4764 226.225   5
  -7   9  36 106.479 262.657   6
  -9  -7  36-21.3157 310.101   6
   9  -7 -36-459.974 252.326   5
   7   9  36 395.931 336.725   6
   9  -7  36 200.578 239.462   4
   7   9  38 588.908 353.103   6
   9  -7 -38-30.2522 242.866   5
   9  -7  38-256.654 242.042   4
   7  -9 -38 83.1295 244.597   5
  -9  -7  38-96.0004 260.765   6
   7  -9  38-189.764 254.247   4
  -7   9  38 102.282 277.058   6
  -9   7  38 75.8145 291.887   6
   7  -9  40-358.193 253.291   4
  -7   9  40 135.477 225.135   6
   9  -7 -40 280.643 236.246   5
  -9   7  40 22.6655 215.126   6
   7  -9 -40-285.678 241.106   5
  -9   7  42 73.5156 198.310   6
   7  -9 -42-597.230 284.289   5
   9  -7 -42 111.826 199.146   5
  -7   9  42 71.9306 203.610   6
   9   8   1 40330.0 1728.38   1
   9   8   1 40426.5 1698.64   3
   9   8  -1 40226.2 1795.78   1
   8   9  -1 39559.5 1791.27   1
   8   9   1 37536.4 1731.49   1
   9   8   3 11050.9 909.543   1
   8   9  -3 11204.6 1047.72   1
   8   9   3 9984.81 924.500   1
   9   8   3 11314.2 864.713   3
   9   8  -3 10272.1 966.075   1
   9   8   5 27947.6 1200.17   3
   9   8   5 26197.6 1294.92   1
   8   9   5 24557.1 1307.22   1
   9   8  -5 24133.0 1462.95   1
   8   9  -5 25628.4 1497.83   1
   9   8  -7 93135.4 3037.01   1
   9   8   7 92780.8 2325.28   1
   8   9   7 96048.0 2493.36   1
   9   8   7 87959.9 1910.37   3
  -8  -9   7 90497.9 2906.82   2
   8   9   7 95175.0 2023.26   3
   8   9  -7 88878.4 2881.46   1
  -9  -8   7 89160.7 2885.06   2
  -9  -8   9 9966.64 1031.91   2
   9   8  -9 8588.46 1011.53   1
   8   9   9 9558.78 781.030   1
   9   8   9 10381.9 742.774   1
  -8  -9   9 9573.57 1040.39   2
   8   9  -9 10384.3 1083.57   1
   8  -9  11 2074.67 357.112   2
   9   8 -11 2406.62 624.750   1
   8   9  11 2398.01 442.841   1
  -8  -9  11 2585.06 576.206   2
   9   8 -11 2348.96 593.074   3
  -9  -8  11 2746.89 623.303   2
   8   9 -11 3381.02 682.888   1
  -8   9 -13 10748.6 980.156   1
   9   8 -13 10068.6 1163.47   3
   8   9 -13 11316.0 1250.68   1
  -9   8 -13 9611.40 913.262   1
  -9  -8  13 9289.16 1085.31   2
   9   8 -13 10475.0 1162.88   1
  -8  -9  13 9749.40 1148.86   2
  -8  -9  15 2769.34 675.222   2
   9   8 -15 2889.03 695.349   3
   8   9 -15 3014.72 412.613   5
   9   8 -15 2455.47 336.196   5
   8   9 -15 3296.23 769.857   3
  -8   9 -15 2520.56 528.656   1
   9   8 -15 2843.51 632.443   1
  -9  -8  15 2492.81 583.463   2
   8   9 -15 2865.29 428.523  10
   9   8 -15 2445.71 368.990  10
   8   9 -15 3746.64 776.389   1
   8   9  15 2821.08 417.618   8
   9   8  15 2480.66 354.648   6
   9   8  15 3051.43 420.756   8
   8   9  17 5119.08 522.517   6
   9   8 -17 4581.31 491.341   5
   9   8 -17 4777.60 514.483  10
   9   8 -17 3999.48 834.597   1
   9   8  17 3441.32 422.874   6
   8   9 -17 2876.99 720.841   3
   9  -8 -17 2540.74 324.747  10
   9   8  17 3365.75 414.674   8
  -9  -8  17 3412.22 809.863   2
  -8  -9  17 3720.27 832.550   2
   8   9 -17 3484.94 727.127   1
   8   9 -17 3806.22 474.422  10
   8   9 -17 3324.84 402.143   5
   9   8 -17 3870.91 756.617   3
   8   9  17 4518.42 468.772   8
   9   8 -19 8135.14 1182.63   3
   9   8 -19 8948.30 630.612   5
   8   9 -19 8820.39 611.018   5
   9   8  19 8911.67 682.397   6
   8   9 -19 8265.45 1179.36   1
   9   8  19 9100.77 665.179   8
   8   9  19 8682.06 625.510   8
  -8  -9  19 6663.22 1089.90   2
  -9  -8  19 8443.86 1198.23   2
   9   8 -19 8272.18 1167.36   1
   9  -8 -19 7377.46 570.380   9
   8   9  19 8231.93 640.038   6
   8   9 -19 7182.00 1060.51   3
   8  -9 -19 6494.21 510.572   9
   9   8 -19 8834.00 671.141  10
   8  -9 -19 6755.96 552.788  10
   9  -8 -19 8511.65 637.010  10
   8   9 -19 9059.09 690.461  10
   8   9 -21 401.573 513.028   3
   9   8 -21 1263.84 519.088   3
   9   8 -21 1589.37 336.491   5
   9  -8 -21 417.931 261.079  10
   9   8  21 979.452 317.556   6
   8   9  21 1006.42 320.678   6
  -9  -8  21 863.597 560.722   2
   8   9 -21 1181.75 326.311   5
   9   8  21 479.576 286.396   8
   8   9 -21 794.223 311.603  10
   8   9  21 1570.83 371.759   8
   8   9 -21 692.678 477.411   1
   9   8 -21 955.044 520.215   1
  -8  -9  21 1101.70 538.502   2
   9   8 -21 1250.17 350.601  10
  -9  -8  23 1090.79 658.032   2
   9   8  23 2031.04 423.381   6
   8   9  23 2463.39 467.737   8
   9   8 -23 1150.07 365.345  10
   8   9 -23 1940.12 697.287   3
   9   8 -23 1467.71 329.313   5
   8   9 -23 1799.66 424.768  10
   9   8 -23 1533.23 616.497   3
   8   9 -23 1552.37 815.623   1
   9   8 -23 833.554 711.818   1
   8   9 -23 2189.68 393.425   5
   9   8  23 2408.56 451.738   8
   8   9  23 1492.54 405.568   6
  -8  -9  23 1926.88 821.854   2
   8   9 -25 4440.26 586.685  10
  -8  -9  25 5148.16 1121.82   2
   9   8 -25 5376.71 1138.70   3
   9   8 -25 4867.83 538.503   5
   9   8  25 4691.95 562.585   8
   8   9 -25 3936.89 976.999   3
   9   8 -25 5001.96 587.314  10
   8   9  25 5123.70 604.642   6
   8   9 -25 4500.15 521.232   5
  -9  -8  25 4576.87 1086.07   2
   9   8  25 4217.07 538.505   6
   8   9  25 5431.93 611.212   8
   9   8 -27 231.699 492.759   3
   9   8 -27-189.521 361.392  10
  -8  -9  27 651.896 451.738   2
   9  -8 -27 198.868 221.560   5
  -9  -8  27-98.6137 517.511   2
   9   8  27 199.468 255.990   6
   8   9  27 370.011 321.421   8
   9   8  27 956.212 383.391   8
   8   9 -27 6.64702 231.106   5
   8   9 -27 242.283 439.382   3
   8   9 -27 384.702 316.625  10
   9   8 -27-0.50070 247.856   5
   8   9  29 384.898 316.794   6
   9   8 -29 4.38679 394.227  10
   9  -8 -29 67.9009 234.910   5
   9  -8  29-383.215 325.304   4
  -9  -8  29 469.601 596.398   2
   9   8  29-117.722 276.824   6
   9   8 -29 145.301 241.818   5
   8  -9 -29-33.9028 239.617   5
   8   9 -29-32.1191 242.761   5
  -8  -9  29-536.877 706.067   2
   8   9  29-262.528 359.167   8
  -8   9  29 96.0304 293.956   6
   9   8  31 852.104 403.846   6
  -9   8  31 1565.12 408.014   6
   9  -8 -31 1524.74 411.399   5
   8  -9  31 2519.74 434.050   4
  -8   9  31 2431.72 510.582   6
   9   8 -31 3071.82 475.453   5
  -8  -9  31 1585.98 499.335   6
   9  -8  31 2335.52 460.509   4
   8  -9 -31 1323.21 339.505   5
  -9  -8  31 1612.17 535.602   6
   8   9 -31 3269.61 504.201   5
  -8   9  33 517.823 312.330   6
   8  -9 -33 429.382 296.364   5
   9   8  33 147.626 270.565   6
  -9   8  33 670.522 306.452   6
   9   8 -33 490.654 314.901   5
   9  -8 -33 1100.09 347.378   5
   8  -9  33 755.930 310.584   4
   8   9  33 357.030 286.134   6
  -9  -8  33 137.020 309.004   6
  -8  -9  33 330.377 337.336   6
   9  -8  33 1462.01 376.167   4
   8  -9 -35 233.326 254.962   5
   8   9  35 165.814 280.493   6
   8  -9  35 213.746 244.867   4
   9  -8  35-110.444 247.426   4
  -8   9  35 206.169 302.726   6
  -9  -8  35 114.281 313.154   6
   9  -8 -35 747.748 301.047   5
   9   8  35 385.930 349.619   6
  -9   8  35-3.59963 257.415   6
  -9  -8  37 646.736 365.708   6
  -9   8  37 1159.30 366.194   6
  -8   9  37 366.675 280.841   6
   9  -8 -37 259.692 253.055   5
   8  -9 -37 871.201 346.761   5
   9  -8  37 1066.34 311.601   4
   8  -9  37 742.485 297.087   4
   9  -8 -39-469.202 289.324   5
   9  -8  39-459.919 269.345   4
  -8   9  39-21.3170 241.394   6
   8  -9 -39-229.882 240.681   5
  -9   8  39 134.639 218.620   6
   8  -9 -41 167.645 232.969   5
   9  -8 -41 78.1829 197.233   5
  -8   9  41 219.825 262.442   6
  -9   8  41-191.611 235.441   6
   9   9   0 15859.3 1120.52   1
   9   9  -2 42522.7 1884.06   1
   9   9   2 45149.6 1833.05   1
   9   9  -4 41324.6 1928.04   1
   9   9   4 40728.8 1714.64   1
   9   9   4 39872.1 1563.61   3
   9   9   6 26015.9 1173.07   3
   9   9  -6 25059.5 1581.91   1
   9   9   6 27265.0 1357.26   1
   9   9   8 45623.3 1668.30   1
   9   9   8 38717.4 1233.02   3
  -9  -9   8 44684.5 2160.13   2
   9   9  -8 43869.8 2125.91   1
  -9  -9  10 119567. 3630.75   2
   9   9  10 114683. 2511.53   1
   9   9 -10 120678. 3641.39   1
  -9  -9  12 83624.5 3230.55   2
   9   9 -12 85069.2 3325.25   3
   9   9 -12 86239.2 3301.28   1
   9   9 -14 3634.19 736.013   3
   9   9 -14 3421.09 381.974  10
  -9  -9  14 4065.05 755.355   2
   9   9 -14 3324.50 367.006   5
   9   9  14 3777.89 406.024   8
  -9   9 -14 4029.46 594.924   1
   9   9 -14 4009.52 759.151   1
  -9  -9  16 51058.4 2764.95   2
   9   9 -16 52992.6 2767.50   1
   9   9 -16 51689.9 1477.10   5
   9   9  16 52733.3 1579.54   8
   9   9 -16 53371.9 1575.72  10
   9   9 -16 50389.6 2740.50   3
   9  -9  16 49464.1 1417.02   4
   9   9  16 52531.4 1501.79   6
   9  -9 -18 16990.1 844.197   9
  -9  -9  18 17909.8 1730.19   2
   9  -9 -18 21252.5 1049.96  10
   9  -9  18 19304.8 892.299   4
   9   9 -18 20960.0 1030.46  10
   9   9 -18 17128.0 1692.37   3
   9   9  18 18638.5 950.866   6
   9   9 -18 18027.3 904.511   5
   9   9  18 20229.6 995.893   8
   9   9 -18 18405.0 1715.67   1
  -9  -9  20 1540.65 597.245   2
   9   9 -20 1445.00 540.918   3
   9   9  20 1413.58 292.351   6
   9   9 -20 1775.83 330.756   5
   9  -9 -20 1193.06 298.973  10
   9  -9 -20 661.452 240.474   9
   9   9 -20 1420.97 581.257   1
   9   9 -20 1643.58 369.431  10
   9   9  20 1379.76 399.971   8
   9   9  22 20819.2 1105.72   8
  -9  -9  22 19289.4 2017.66   2
   9   9 -22 22426.6 1074.17   5
   9   9 -22 17167.7 1836.28   3
   9   9 -22 17771.4 1878.97   1
   9  -9 -22 17108.8 1022.49  10
   9   9 -22 19732.3 1131.08  10
   9   9  22 18203.4 1022.59   6
   9   9 -24 4315.21 502.710   5
   9   9 -24 2338.74 972.827   1
  -9  -9  24 3597.61 919.702   2
   9   9  24 4718.72 568.929   8
   9   9 -24 3824.34 949.059   3
   9   9  24 5153.36 579.470   6
   9   9 -24 4522.22 572.646  10
   9   9  26 293.627 318.727   8
   9   9 -26 146.144 252.499   5
   9  -9  26-164.171 238.150   4
   9   9 -26-402.768 501.876   3
   9   9  26-20.1131 262.813   6
  -9  -9  26-25.5091 558.793   2
   9   9 -26 396.731 403.415  10
  -9  -9  28 5131.87 1231.74   2
   9   9 -28 4816.94 1141.08   3
   9  -9  28 6883.22 647.968   4
   9   9 -28 7133.96 681.481   5
   9  -9 -28 5062.05 630.165   5
   9   9  28 6909.22 718.027   6
   9   9  28 6924.72 703.961   8
   9   9 -28 7104.80 741.135  10
   9   9 -30 2348.11 446.415   5
   9  -9  30 2633.36 460.674   4
   9   9  30 1822.51 496.948   6
   9  -9 -30 2467.41 460.316   5
  -9   9  30 3284.91 540.177   6
   9   9  32 412.907 306.637   6
   9  -9 -32-426.164 289.319   5
  -9   9  32-145.593 286.894   6
   9  -9  32 30.2530 246.744   4
  -9  -9  32-135.280 338.834   6
  -9  -9  34 196.238 333.394   6
   9   9  34 60.3301 262.109   6
   9  -9 -34 291.481 256.922   5
   9  -9  34 973.443 311.960   4
  -9   9  34 396.285 301.079   6
   9  -9 -36 269.806 225.979   5
   9  -9  36 487.818 251.454   4
  -9   9  36 196.347 278.957   6
   9  -9  38-278.420 248.777   4
  -9   9  38 29.0372 236.492   6
   9  -9 -38 113.930 222.319   5
  -9   9  40 567.976 293.772   6
   9  -9 -40 848.418 292.512   5
  -9   9  42-8.15034 205.208   6
   9  -9 -42 201.970 213.238   5
 -10   0   0 3756.22 458.696   2
 -10   0  -2 47801.0 1301.63   2
 -10   0   2 50616.8 1661.27   2
 -10   0  -4 6616.63 390.602   2
 -10   0   4 9770.19 773.638   2
 -10   0   6 172245. 3444.14   2
   0  10  -6 172409. 3683.69   1
   0  10  -8 105391. 2930.22   1
 -10   0   8 104042. 2861.31   2
 -10   0  10 14430.5 1148.03   2
   0  10 -10 13854.0 1115.93   1
 -10   0  12 88398.5 2994.72   2
   0  10 -12 95965.9 3017.03   1
   0 -10  12 89881.0 2841.08   2
 -10   0  14-247.787 287.842   2
   0 -10  14 115.675 258.057   2
   0  10 -14-145.278 331.336   1
   0  10 -16 9803.99 1053.54   1
   0 -10  16 11966.7 1200.54   2
 -10   0  16 11082.8 1216.44   2
   0  10 -18 68081.4 2783.56   1
  10   0  18 70392.0 1724.26   6
   0 -10  18 67280.9 2816.60   2
 -10   0  18 64666.6 3070.77   2
  10   0 -18 68887.2 1714.69  10
  10   0 -18 71548.6 1595.35   5
   0  10  18 63006.2 1669.65   6
   0  10 -20 7735.99 989.021   1
  10   0 -20 6877.51 553.367   5
 -10   0  20 6074.81 970.039   2
   0 -10  20 7277.22 1012.56   2
  10   0 -20 6932.26 604.277  10
  10   0  20 7204.21 631.193   6
   0  10  20 7291.62 603.235   6
   0  10 -20 6679.01 536.682   5
   0  10  22 923.652 309.645   6
   0 -10  22 2130.27 686.430   2
  10   0 -22 1279.75 298.580   5
   0  10 -22 2649.00 459.765   5
  10   0  22 2950.78 517.662   6
 -10   0  22 1108.12 530.014   2
  10   0 -22 1416.15 382.812  10
  10   0 -24 33943.6 1390.01  10
   0 -10  24 27789.1 2230.22   2
  10   0  24 32783.8 1376.72   6
 -10   0  24 28921.4 2416.58   2
   0  10 -24 31830.1 1252.32   5
   0  10  24 37373.3 1459.36   6
  10   0 -24 32252.8 1226.10   5
   0  10  26 82.0652 304.335   6
  10   0 -26 122.454 222.662   5
  10   0 -26 93.0903 356.576  10
  10   0  26 670.291 299.000   6
   0  10 -26 583.778 232.140   5
  10   0 -28 2076.10 404.877   5
  10   0  28 4334.11 691.053   6
   0  10  28 2819.95 523.262   6
   0  10 -28 5503.37 716.821   5
  10   0  30 2464.45 465.931   6
   0  10  30 1896.90 438.862   6
  10   0 -30 2096.51 424.634   5
  10   0 -32 260.631 252.393   5
   0  10  32 1173.89 369.838   6
  10   0  32 1116.15 355.846   6
  10   0 -34 339.573 275.743   5
   0  10  34 1065.19 415.224   6
 -10   0  34 680.893 340.413   6
   0 -10 -34 866.842 351.311   5
  10   0  34 717.415 361.030   6
   0 -10 -36-81.1005 295.289   5
   0  10  36 18.3471 265.583   6
  10   0 -36-59.8383 232.958   5
 -10   0  36 206.592 245.702   6
  10   0 -38 522.461 291.302   5
   0 -10 -38 52.6455 333.163   5
 -10   0  38 433.418 304.332   6
   0  10  38 146.043 299.850   6
   0 -10 -40-20.8765 271.503   5
   0  10  40 81.4279 229.450   6
  10   0 -40 79.3306 229.639   5
 -10   0  40 33.3175 237.762   6
   0 -10  42 625.288 296.439   4
 -10   0  42-70.7596 232.795   6
   0 -10 -42-22.7528 215.234   5
  10   0 -42-104.440 206.011   5
   0  10  42-10.8566 222.302   6
 -10   1   1 23016.6 1073.99   2
 -10  -1   1 15925.4 919.455   2
 -10  -1  -1 25224.8 1030.33   2
   1  10  -3 32664.6 1518.99   1
 -10   1  -3 28545.4 811.073   2
 -10  -1  -3 30051.5 990.773   2
 -10   1   3 31430.9 1309.78   2
 -10  -1   3 32052.4 1380.27   2
  10   1  -3 32878.6 1487.19   1
 -10  -1   5 62661.8 2005.58   2
   1  10  -5 65945.1 2279.10   1
 -10   1   5 61879.8 2007.83   2
  10   1  -5 62711.6 2190.92   1
 -10  -1   7 10733.7 926.636   2
  -1  10  -7 16630.1 1140.67   1
  10   1  -7 15480.5 1119.39   1
 -10   1   7 15213.7 1074.97   2
   1  10  -7 10665.1 932.654   1
 -10   1   9 501.020 260.763   2
  -1  10  -9 1090.75 375.192   1
   1  10  -9 1193.10 345.230   1
 -10  -1   9 1776.12 410.667   2
 -10  -1  11 11415.0 1064.16   2
 -10   1  11 12914.4 1096.41   2
  -1 -10  11 12667.4 1082.16   2
   1  10 -11 11427.8 1030.05   1
  -1  10 -11 12822.6 1051.41   1
 -10  -1  13 26093.6 1686.09   2
 -10   1  13 25942.4 1661.46   2
   1  10 -13 28656.0 1664.61   1
   1 -10  13 25691.5 1500.51   2
  -1  10 -13 26277.2 1606.11   1
  -1 -10  13 26403.1 1607.64   2
  -1  10 -15 8544.28 909.005   1
   1 -10  15 6975.34 834.411   2
 -10   1  15 8280.81 1000.48   2
  -1 -10  15 8355.02 940.754   2
 -10  -1  15 6838.79 920.577   2
   1  10 -15 6508.76 805.808   1
  -1  10 -17 3735.94 697.863   1
  10   1 -17 3446.00 377.272   5
  -1 -10  17 3453.27 633.202   2
   1 -10  17 5662.38 777.967   2
 -10  -1  17 5349.17 883.127   2
 -10   1  17 3487.50 716.737   2
  10   1  17 5422.56 473.722   6
   1  10 -17 5952.47 849.097   1
  10  -1 -17 5374.25 479.215   5
  -1  10 -19 8125.84 945.294   1
   1  10 -19 7157.63 980.412   1
   1  10 -19 7393.04 551.715   5
  -1 -10  19 7994.72 1079.01   2
  10   1 -19 8921.82 676.826  10
  10   1 -19 8133.55 562.439   5
 -10   1  19 7030.15 1011.87   2
 -10  -1  19 7018.23 994.043   2
  10  -1  19 8332.51 623.471   6
  10  -1 -19 7034.26 544.720   5
  -1  10  19 7601.04 586.066   6
  10   1  19 8069.42 653.493   6
  -1  10 -19 6398.63 519.834   5
   1  10  19 8220.75 600.763   6
  10  -1 -19 7106.67 564.632  10
   1 -10  19 6961.47 965.862   2
   1  10 -21 4968.38 899.309   1
  10   1 -21 4297.60 429.004   5
  10  -1 -21 4340.65 436.983   5
   1  10  21 3735.06 412.490   6
  10  -1 -21 4827.90 499.074  10
  -1  10  21 4638.68 479.250   6
  10   1  21 4911.25 497.183   6
  10  -1  21 4545.93 497.943   6
   1  10 -21 7383.71 711.974   5
   1 -10  21 4070.11 739.490   2
  -1 -10  21 4811.88 858.424   2
  10   1 -21 7361.73 788.975  10
 -10  -1  21 3619.44 778.581   2
 -10   1  21 4335.80 867.775   2
  -1  10 -21 4081.45 431.717   5
   1 -10  23 1532.42 562.302   2
 -10  -1  23 1633.82 634.437   2
  -1  10  23 2507.69 438.013   6
  10  -1 -23 2279.51 383.230   5
  10  -1 -23 2286.39 446.801  10
 -10   1  23 3064.30 757.340   2
  10   1  23 1101.48 295.610   6
  10   1 -23 2251.06 354.598   5
  10   1 -23 2675.05 405.581  10
   1  10 -23 1926.67 338.413   5
   1  10  23 1976.49 311.811   8
   1  10  23 3186.61 497.526   6
  10  -1  23 2040.10 353.620   6
  -1 -10  23 2523.63 714.026   2
  -1  10 -23 2549.98 357.867   5
  10  -1  25 273.052 315.148   6
   1  10  25 488.656 303.737   6
  10  -1 -25 708.210 347.664  10
  10  -1 -25 682.966 300.307   5
  -1  10 -25 204.762 263.797   5
  10   1 -25 360.524 223.633   5
   1  10 -25 912.874 357.274   5
  10   1  25 728.442 312.499   6
 -10  -1  25 849.191 649.941   2
   1  10 -25 809.503 510.288   3
  -1  10  25 508.594 303.343   6
  10   1 -25 1788.02 452.810  10
  -1 -10  25-152.774 499.256   2
  10  -1  27-204.253 261.641   6
  10  -1 -27-277.747 253.489   5
   1  10  27-593.234 349.377   6
  -1  10  27-426.994 346.688   6
  10   1 -27-1085.93 331.483   5
  10   1  27-337.644 286.859   6
  10   1 -27-447.218 512.755  10
  10  -1 -27-377.910 349.534  10
  -1  10 -27-155.110 284.474   5
   1  10 -27 31.3846 238.166   5
  10  -1 -29-437.820 267.307   5
  10   1  29-808.212 370.596   6
   1  10  29 233.035 304.588   6
  -1  10  29 152.229 269.515   6
  10  -1  29-532.947 327.154   6
   1  10 -29-73.5067 269.274   5
  10   1 -29 70.8479 378.482  10
  10   1 -29 376.257 269.786   5
  10   1  31 77.9869 272.458   6
  10   1 -31-16.7234 231.619   5
  10  -1 -31 936.183 322.912   5
  10  -1  31 307.020 265.875   6
  -1  10  31 780.065 336.840   6
   1  10  31-259.206 286.639   6
   1  10  33-502.205 304.662   6
 -10   1  33-151.572 257.163   6
  -1  10  33-78.0845 300.958   6
  10  -1 -33 151.550 272.761   5
  10  -1  33-33.4175 264.176   6
  10   1  33 768.826 399.219   6
  10   1 -33-264.002 270.285   5
  -1 -10 -33-909.264 358.074   5
 -10  -1  33-286.237 310.308   6
   1 -10 -33 1192.16 404.447   5
 -10   1  35-320.689 274.237   6
  10   1 -35-90.3686 253.062   5
 -10  -1  35 160.727 287.142   6
  -1 -10 -35 562.750 305.432   5
  -1  10  35-372.067 346.908   6
  10  -1 -35-150.567 249.376   5
   1  10  35 597.602 358.731   6
   1 -10 -35-45.9447 268.618   5
  10  -1 -37-51.5800 234.370   5
 -10  -1  37 224.630 293.630   6
   1 -10 -37 174.420 270.759   5
 -10   1  37 134.017 239.815   6
  -1 -10 -37 131.812 300.005   5
   1  10  37-125.950 268.093   6
  -1  10  37 330.859 305.853   6
  10   1 -37-111.092 235.635   5
  -1 -10 -39 46.2185 262.233   5
  -1  10  39-87.8335 235.997   6
 -10   1  39 161.319 253.375   6
  10   1 -39-160.383 265.932   5
   1 -10 -39 139.510 267.515   5
   1  10  39 11.0547 239.740   6
 -10  -1  39 39.8395 231.190   6
  10  -1 -39-35.3852 228.971   5
  10   1 -41 51.0109 220.647   5
 -10   1  41-38.6841 236.213   6
   1 -10  41-328.163 285.473   4
   1 -10 -41 128.322 235.022   5
  -1 -10  41 277.518 263.292   4
   1  10  41 36.1226 236.855   6
  -1 -10 -41 183.635 266.223   5
  -1  10  41 13.4871 226.815   6
 -10  -1  41 19.9822 242.375   6
  10  -1 -41 1.79112 214.203   5
 -10   1  43 43.9194 191.681   6
   1  10  43 62.1900 205.837   6
  -1  10  43 99.3947 233.709   6
  -1 -10  43-251.638 194.321   4
 -10   2   0 27158.8 1047.09   2
  10   2   0 27962.7 1323.27   1
 -10  -2   0 27445.9 1148.15   2
 -10   2   2 50608.7 1611.28   2
   2  10  -2 56117.4 2041.71   1
  10   2  -2 54718.5 1927.36   1
 -10  -2  -2 52916.0 1495.24   2
 -10  -2   2 55166.2 1779.99   2
  10   2   2 55518.5 1757.83   1
   2  10  -4 4389.86 594.164   1
  10   2  -4 2519.21 463.189   3
  10   2  -4 2483.27 470.615   1
 -10  -2  -4 2173.37 289.738   2
 -10  -2   4 3890.34 504.058   2
 -10   2   4 2589.04 405.185   2
  10   2  -6 7027.30 777.056   1
 -10  -2   6 7749.12 791.935   2
   2  10  -6 8133.29 821.149   1
 -10   2   6 7683.62 758.721   2
  10   2  -6 7816.91 829.187   3
  -2  10  -8 2953.83 500.162   1
  10   2  -8 2727.07 514.216   1
 -10   2   8 2886.92 484.086   2
 -10  -2   8 2163.18 457.321   2
  10   2  -8 2789.56 501.427   3
   2  10  -8 1873.56 410.761   1
  10   2 -10-225.245 328.510   3
 -10   2  10 45.1714 268.063   2
 -10  -2  10-72.9833 285.214   2
  -2  10 -10 603.966 306.611   1
   2  10 -10 621.683 309.899   1
  10   2 -10 130.069 249.121   1
  10   2 -12 157256. 4059.11   3
  10   2 -12 158132. 4098.13   1
 -10   2  12 156892. 3961.83   2
 -10  -2  12 146210. 3897.66   2
   2 -10  12 148319. 3497.03   2
  -2 -10  12 162608. 3968.31   2
   2  10 -12 158285. 3942.72   1
  -2  10 -12 161563. 3853.08   1
  -2 -10  14 2522.85 550.036   2
 -10  -2  14 1954.75 513.681   2
   2 -10  14 1987.78 452.391   2
  -2  10 -14 2505.12 521.773   1
 -10   2  14 2069.84 507.406   2
  10   2 -14 2182.15 534.654   3
   2  10 -14 1966.51 469.769   1
 -10   2  16 19393.1 1581.96   2
  10   2 -16 19586.4 1597.89   3
   2 -10  16 21282.5 1462.23   2
 -10  -2  16 20800.7 1640.48   2
  -2  10 -16 22078.4 1528.79   1
  10  -2 -18 26966.5 1133.67  10
 -10  -2  18 27698.7 2001.64   2
   2  10 -18 29021.0 1909.13   1
  -2  10 -18 29699.8 1840.67   1
  10  -2 -18 28624.3 1034.18   5
   2  10 -18 26780.4 1051.95   5
  10  -2  18 31387.9 1185.56   6
  10   2  18 27781.6 1104.30   8
  10   2 -18 33479.4 1136.28   5
   2 -10  18 28653.3 1825.26   2
 -10   2  18 33840.7 2254.73   2
  10   2  18 28908.9 1212.62   6
   2  10  18 31290.0 1159.59   6
  -2 -10  18 32595.0 2068.95   2
  10   2 -18 31697.8 1187.01  10
   2  10 -20 18416.4 908.791   5
  10   2  20 19356.4 971.228   6
  10  -2 -20 16466.8 918.927  10
  10  -2 -20 17912.6 838.960   5
   2  10  20 23401.1 1046.50   6
 -10   2  20 20365.3 1798.76   2
   2  10 -20 18853.9 1620.42   1
  10   2 -20 22538.6 1027.84  10
  -2  10  20 19099.9 950.225   6
  10  -2  20 20735.8 1014.92   6
  -2 -10  20 20222.3 1689.36   2
  -2  10 -20 18331.6 844.784   5
  10   2 -20 22881.4 967.383   5
 -10  -2  20 17126.8 1663.46   2
   2 -10  20 17899.8 1520.77   2
   2  10  22-571.496 345.070   8
  10   2 -22-118.255 204.903   5
  10  -2  22 534.894 250.300   6
  -2 -10  22-238.814 429.045   2
  10  -2 -22-327.832 377.096  10
   2  10  22-422.633 343.332   6
  -2  10 -22-74.5053 210.504   5
  10  -2 -22-570.686 317.251   5
   2  10 -22 163.094 349.348   1
  -2  10  22-9.31020 314.184   6
   2  10 -22 215.427 224.125   5
  10   2 -22 139.967 338.285  10
  10   2  22 158.756 238.944   6
 -10  -2  22 431.249 398.877   2
   2  10  24 2893.90 466.648   8
   2  10 -24 2092.09 694.873   3
  10  -2 -24 3402.90 544.333  10
  10  -2  24 2504.43 448.891   6
 -10  -2  24 1975.21 717.541   2
  10   2  24 2429.88 471.889   6
   2  10  24 2485.45 434.468   6
  10  -2 -24 2708.69 418.266   5
   2  10 -24 2771.41 426.447   5
  -2  10  24 3318.69 502.035   6
  -2  10 -24 2697.94 447.011   5
  -2 -10  24 2448.48 809.473   2
  10   2 -24 3464.94 541.926  10
  10   2 -24 2636.62 417.073   5
   2  10 -26 1812.58 400.925   5
  -2  10 -26 1111.72 348.434   5
  10   2  26 1580.74 376.935   6
  10  -2 -26 372.570 294.116  10
  10   2 -26 566.594 328.629  10
   2  10  26 1436.03 363.521   6
  10   2 -26 1349.18 320.716   5
 -10  -2  26 1270.18 495.888   2
  10  -2 -26 734.495 260.828   5
  -2  10  26 1509.02 363.891   6
  -2 -10  26 923.416 556.227   2
  10  -2  26 1364.32 369.277   6
   2  10  28-6.45397 271.393   6
   2  10 -28-71.1351 266.926   5
  -2  10  28-975.325 394.452   6
  10  -2  28-453.630 349.667   6
  10   2 -28-111.291 379.764  10
  10   2  28-446.674 318.767   6
  10   2 -28 350.836 244.294   5
  10  -2 -28-582.828 322.465   5
  10  -2  30 1644.19 467.875   6
  10   2  30 910.234 464.156   6
  -2  10  30 1062.96 420.101   6
  10   2 -30 257.400 427.800  10
  10   2 -30 1905.27 408.054   5
  10  -2 -30 1108.96 330.306   5
   2  10  30 1460.93 390.742   6
  -2  10  32 143.438 283.345   6
  10   2  32 74.8575 253.927   6
  10   2 -32-87.5541 222.132   5
   2  10  32-637.304 344.471   6
  10  -2  32 449.402 265.127   6
  10  -2 -32-264.262 246.964   5
 -10  -2  34-298.065 309.912   6
   2 -10 -34-575.340 317.821   5
  -2  10  34-590.974 358.335   6
  10  -2 -34-140.424 246.280   5
  10   2 -34-131.917 233.643   5
 -10   2  34 173.023 268.033   6
  -2 -10 -34 421.048 306.594   5
  10   2  34-55.7529 247.121   6
   2  10  34 125.937 289.341   6
  10   2 -36-97.9577 229.878   5
  10  -2 -36 82.3404 222.829   5
 -10   2  36 182.665 265.969   6
   2  10  36 223.263 349.306   6
  -2 -10 -36 411.531 424.171   5
   2 -10 -36 691.735 321.277   5
 -10  -2  36 827.466 344.962   6
  -2  10  36 579.916 311.648   6
  10   2 -38-35.3823 245.298   5
  -2 -10 -38 33.6659 258.598   5
 -10  -2  38 78.7630 261.545   6
   2  10  38 7.99264 253.000   6
  -2  10  38-197.456 269.325   6
  10  -2 -38 24.8907 218.889   5
 -10   2  38-293.087 286.495   6
   2 -10 -38-190.857 268.745   5
  10  -2 -40 35.4989 207.259   5
   2 -10 -40 151.444 247.739   5
  10   2 -40-181.710 218.479   5
 -10   2  40 301.435 287.454   6
   2 -10  40 62.1716 226.432   4
   2  10  40-237.422 242.678   6
  -2 -10 -40-322.455 295.292   5
 -10  -2  40 52.5902 241.462   6
  -2  10  40-147.220 279.742   6
 -10  -2  42-11.5335 202.188   6
  -2 -10 -42 86.6107 236.241   5
  10  -2 -42-38.3787 230.291   5
 -10   2  42-96.8568 206.952   6
   2 -10  42 901.208 278.908   4
   2 -10 -42 153.395 262.039   5
  -2 -10  42-148.191 227.510   4
  -2  10  42 47.8202 255.395   6
   2  10  42 12.1577 212.880   6
  10   3  -1 3624.34 482.400   3
  10   3   1 5382.37 562.757   1
   3  10  -1 5319.04 623.764   1
 -10  -3   1 5060.60 536.051   2
 -10  -3  -1 3530.83 434.715   2
   3  10   1 3812.10 524.745   1
  10   3  -1 3602.86 467.195   1
 -10   3   1 3609.93 404.119   2
  10   3  -3 40173.6 1735.41   1
  10   3   3 31903.2 1333.00   1
 -10  -3   3 33323.7 1462.59   2
   3  10  -3 32572.6 1569.25   1
  10   3  -3 39840.2 1734.87   3
 -10   3   3 38476.8 1478.26   2
   3  10  -5 173829. 3713.46   1
 -10  -3   5 176055. 3492.99   2
  10   3  -5 176437. 3693.56   1
 -10   3   5 182545. 3402.29   2
  10   3  -5 182707. 3722.73   3
 -10  -3   7 78858.3 2496.65   2
  10   3  -7 71846.2 2485.79   3
   3  10  -7 76568.6 2516.95   1
 -10   3   7 69838.5 2291.39   2
  10   3  -7 68491.1 2409.93   1
  10   3  -9 8300.71 865.585   1
  10   3  -9 9132.52 925.053   3
   3  10  -9 11011.1 992.567   1
 -10  -3   9 10020.4 931.035   2
  -3  10  -9 10329.5 924.309   1
 -10   3   9 9904.08 890.371   2
  -3 -10  11 15282.4 1225.98   2
  -3  10 -11 16297.6 1193.99   1
  10   3 -11 16661.7 1327.20   3
   3  10 -11 19666.5 1390.63   1
 -10   3  11 17306.7 1319.59   2
 -10  -3  11 17587.1 1349.04   2
  10   3 -11 16024.0 1298.03   1
  10   3 -13 65528.9 2767.19   1
   3 -10  13 63522.0 2272.85   2
 -10  -3  13 63500.7 2677.16   2
  -3  10 -13 67713.2 2495.46   1
  10   3 -13 66490.5 2711.20   3
 -10   3  13 71370.9 2767.92   2
   3  10 -13 66244.8 2599.31   1
  -3 -10  13 66888.9 2642.23   2
  -3 -10  15 4660.84 786.121   2
  -3  10 -15 4524.04 703.810   1
   3  10 -15 4823.00 723.256   1
   3 -10  15 5093.60 690.407   2
 -10  -3  15 4979.61 803.824   2
  10   3 -15 4207.77 781.209   3
  10   3 -15 4981.69 810.368   1
 -10   3  15 4009.35 746.140   2
   3  10 -17 4066.30 434.779   5
   3 -10  17 5763.50 789.393   2
   3  10 -17 5775.94 848.553   1
  -3 -10  17 5153.14 857.399   2
  10   3 -17 4948.63 494.798  10
  10   3  17 5277.31 488.579   6
  -3  10 -17 5151.80 782.543   1
  10   3 -17 4628.81 825.958   3
  10   3 -17 5729.49 470.392   5
 -10  -3  17 4742.66 853.388   2
 -10   3  17 4993.42 853.364   2
  10   3 -19 47268.6 1471.34  10
  -3 -10  19 42376.2 2462.75   2
   3  10 -19 39662.2 1390.98  10
  10  -3 -19 37501.5 1217.83   5
  10   3 -19 44290.3 1362.87   5
   3  10 -19 38367.8 1271.52   5
   3 -10  19 39646.2 2128.40   2
   3  10 -19 39799.6 2317.62   1
  10   3  19 40376.3 1376.78   6
  10  -3 -19 39004.7 1338.19  10
  10   3  19 39197.6 1335.12   8
 -10  -3  19 36453.2 2363.19   2
  10  -3  19 43561.6 1439.03   6
   3  10  19 46199.0 1423.35   6
  10   3 -19 41340.9 2457.20   3
  -3  10 -21 4489.06 469.550   5
 -10  -3  21 2446.92 699.608   2
  10  -3 -21 2366.28 307.161   5
  10   3  21 4430.34 536.822   6
  -3 -10  21 4197.21 895.431   2
   3  10 -21 3875.10 829.503   1
  10   3 -21 4375.55 528.728  10
   3  10 -21 4253.38 498.387   5
   3  10  21 4665.54 500.969   6
  10  -3  21 4934.62 578.806   6
  10   3 -21 3942.81 449.338   5
  -3  10  21 3083.71 415.744   6
   3  10  21 4884.84 553.092   8
  10  -3 -21 2671.12 460.764  10
  10   3 -23 2073.89 363.184   5
   3  10 -23 2072.40 391.157   5
   3  10  23 2303.95 405.935   6
  -3  10  23 1778.31 375.423   6
   3  10  23 2448.68 396.707   8
   3  10 -23 2481.24 776.017   3
  10   3 -23 2694.82 456.126  10
  -3  10 -23 2409.52 391.615   5
  -3 -10  23 2375.22 757.408   2
  10   3  23 1840.72 446.880   6
  10  -3  23 2598.98 453.760   6
  10  -3 -23 1947.25 323.409   5
  10  -3 -23 2452.99 446.168  10
 -10  -3  23 1459.21 560.578   2
   3  10  25 2914.62 465.481   6
  10   3  25 2900.62 452.328   6
   3  10 -25 2934.88 414.824   5
   3  10 -25 2308.63 668.303   3
  10  -3 -25 2703.56 388.678   5
  10   3 -25 3369.97 453.485   5
  -3  10  25 2422.59 369.516   6
  10  -3 -25 3044.07 447.388  10
  10   3 -25 3434.08 486.377  10
 -10  -3  25 2672.39 812.343   2
  10  -3  25 3540.59 484.193   6
  -3 -10  25 3326.58 778.727   2
   3  10  25 3286.03 479.985   8
  -3 -10  27 418.510 478.046   2
  10  -3  27 105.775 286.134   6
  10   3 -27-114.500 262.048   5
  10   3 -27-203.010 390.900  10
 -10  -3  27-338.677 600.264   2
  10  -3 -27-660.667 440.015  10
  10  -3 -27-109.637 256.735   5
  -3  10  27-520.820 355.235   6
   3  10 -27 0.93564 253.488   5
   3  10  27-78.2170 280.382   6
  10   3  27 408.222 280.702   6
  10   3  29 1146.00 450.035   6
  10  -3 -29 789.569 305.244   5
  -3  10  29 1245.57 397.445   6
  10   3 -29 714.734 280.998   5
   3  10 -29 1595.79 433.110   5
   3  10  29 1148.05 385.537   6
  10  -3  29 1134.01 415.970   6
  10   3 -29 338.102 439.170  10
  10  -3 -31-244.087 268.620   5
   3  10  31 510.221 299.772   6
  10  -3  31 374.936 295.324   6
  10   3  31 719.055 305.741   6
  10   3 -31 604.334 281.719   5
  -3  10  31-371.847 326.212   6
  10   3 -33-106.811 250.231   5
  10  -3 -33-296.769 254.052   5
   3 -10 -33-596.077 322.888   5
 -10  -3  33-274.331 314.328   6
   3  10  33 98.9299 273.400   6
  -3  10  33-414.318 295.853   6
  10   3  33-324.824 314.075   6
  -3 -10 -33-26.1882 265.163   5
 -10   3  33 53.3207 230.368   6
  10  -3 -35 6.07157 242.909   5
   3  10  35-306.957 291.752   6
  -3  10  35 30.2312 260.704   6
   3 -10 -35-194.593 257.056   5
 -10   3  35 180.025 276.240   6
 -10  -3  35 9.28331 267.733   6
  10   3 -35 124.555 243.497   5
  -3 -10 -35 37.3639 282.439   5
  -3  10  37 459.108 300.704   6
  10  -3 -37 169.993 245.079   5
  -3 -10 -37 48.1850 281.765   5
 -10   3  37 652.057 289.827   6
   3 -10 -37 488.709 291.744   5
   3  10  37 13.4099 259.414   6
  10   3 -37 247.749 296.974   5
 -10  -3  37 161.276 285.462   6
   3 -10  39 494.798 311.204   4
  -3 -10 -39-0.16834 263.604   5
   3  10  39 150.066 247.230   6
  10   3 -39 150.332 252.148   5
   3 -10 -39-128.906 233.258   5
 -10  -3  39 15.3660 265.992   6
  10  -3 -39-251.011 249.422   5
  -3  10  39 119.654 298.954   6
 -10   3  39 179.701 284.369   6
 -10   3  41 179.431 232.426   6
  10  -3 -41-111.396 234.009   5
  -3 -10 -41 7.00611 223.980   5
  -3  10  41 145.891 231.658   6
   3 -10  41-152.157 237.758   4
   3 -10 -41 174.224 259.249   5
 -10  -3  41 98.9178 235.984   6
   3  10  41 150.068 246.423   6
  -3 -10  43 19.2557 184.776   4
  -3  10  43 117.727 254.417   6
 -10   3  43-16.9945 193.638   6
  10  -3 -43 200.955 208.160   5
 -10  -4   0 1324.20 323.093   2
  10   4   0 1459.29 372.473   3
   4  10   0 1816.95 442.952   1
  10   4   0 1405.54 371.038   1
  10   4  -2 22082.1 1286.68   3
  10   4   2 26802.7 1289.01   1
  10   4  -2 21940.1 1260.47   1
   4  10   2 23180.4 1303.66   1
   4  10  -2 28664.6 1489.19   1
 -10  -4   2 26570.5 1323.75   2
   4  10   4 67869.5 2183.11   1
  10   4  -4 66120.9 2277.23   3
  10   4  -4 64228.4 2222.78   1
  10   4   4 73962.0 2005.52   1
   4  10  -4 75544.4 2416.58   1
 -10  -4   4 76948.0 2312.36   2
   4  10   6 68945.8 2172.24   1
  10   4   6 73088.1 1880.77   1
 -10   4   6 68850.9 2258.79   2
  10   4  -6 66231.1 2428.85   3
  10   4  -6 65241.4 2365.01   1
   4  10  -6 80226.1 2656.07   1
 -10  -4   6 75854.9 2444.36   2
 -10   4   8 24845.9 1381.12   2
  10   4  -8 23715.6 1482.01   1
  10   4  -8 23590.3 1488.06   3
 -10  -4   8 22360.4 1375.08   2
   4  10  -8 22025.1 1387.82   1
 -10  -4  10 10777.4 1037.81   2
  10   4 -10 12321.5 1167.19   3
  -4  10 -10 14325.1 1119.74   1
  -4 -10  10 12895.5 1171.85   2
 -10   4  10 13208.3 1089.33   2
   4  10 -10 10427.8 1019.04   1
  10   4 -10 12525.9 1150.48   1
   4  10 -12 11274.6 1115.76   1
  -4  10 -12 11267.2 1050.41   1
  10   4 -12 10452.0 1121.81   3
   4 -10  12 9917.18 894.897   2
 -10  -4  12 9529.01 1036.90   2
  -4 -10  12 11507.2 1156.11   2
 -10   4  12 11509.6 1105.23   2
  10   4 -12 10699.4 1091.02   1
  10   4 -14 7326.42 915.576   1
  -4 -10  14 8075.39 954.291   2
  10   4 -14 7626.03 958.478   3
  -4  10 -14 7973.74 847.662   1
   4  10 -14 7575.37 907.318   1
 -10   4  14 8063.47 979.755   2
   4 -10  14 8026.30 806.423   2
 -10  -4  14 7512.82 955.315   2
  -4  10 -16 957.877 377.891   1
 -10  -4  16 1381.54 465.087   2
  10   4 -16 767.137 448.799   3
   4  10 -16 931.656 421.653   1
  -4 -10  16 1546.92 621.836   2
   4 -10  16 2077.12 528.539   2
  10   4 -16 531.344 408.811   1
  10   4  16 1605.91 340.938   6
  10   4 -18 5130.32 469.661   5
   4  10 -18 5020.90 547.433  10
   4 -10  18 3829.47 636.416   2
  10  -4  18 4528.39 436.952   6
   4  10 -18 4661.41 828.242   1
  10   4  18 4075.62 439.390   6
  -4  10 -18 4925.46 764.572   1
  -4 -10  18 5240.78 866.357   2
  10   4  18 5059.95 528.909   8
   4  10  18 5439.18 522.457   6
 -10  -4  18 3470.56 771.809   2
   4  10 -18 4428.26 429.876   5
  10   4 -18 5605.80 542.763  10
  10  -4 -18 5323.29 516.045  10
  10   4 -18 6042.75 987.744   3
  10  -4 -20 5403.03 568.333  10
  10   4  20 8172.96 824.815   8
   4  10  20 6244.46 699.152   8
  10  -4  20 5163.95 568.588   6
  10   4 -20 4536.74 449.721   5
   4  10 -20 4763.07 482.784   5
  10   4 -20 5261.70 935.431   3
  10   4 -20 5459.81 537.535  10
 -10  -4  20 4783.58 915.397   2
  10   4  20 6108.36 569.602   6
   4  10 -20 5262.39 928.101   1
  -4 -10  20 5248.47 938.645   2
   4  10  20 5397.20 507.235   6
  10   4 -22 7931.83 649.094  10
  10  -4 -22 6792.84 630.078  10
  10   4  22 7854.08 669.674   6
  10  -4 -22 7372.42 572.731   5
   4  10  22 7586.39 619.700   8
   4  10 -22 4351.47 1037.84   1
  -4 -10  22 7100.62 1130.82   2
  10  -4  22 7689.51 647.343   6
  10   4  22 7551.68 638.760   8
   4  10  22 6522.27 575.291   6
   4  10 -22 6607.05 1072.57   3
  10   4 -22 6963.53 547.746   5
 -10  -4  22 6910.05 1135.50   2
   4  10 -22 7897.00 618.773   5
  10  -4  24 6558.11 635.050   6
   4  10  24 7302.37 665.293   8
  10  -4 -24 7258.74 626.197   5
  -4  10  24 8146.05 709.542   6
 -10  -4  24 6301.23 1175.79   2
  10   4 -24 7295.68 699.047  10
  10   4 -24 6826.95 586.515   5
   4  10  24 6650.70 632.516   6
  10  -4 -24 7039.16 656.268  10
  -4 -10  24 6052.48 1159.31   2
   4  10 -24 6905.10 620.627   5
   4  10 -24 6511.53 1162.91   3
  10   4  24 7674.84 706.587   6
  10   4 -26 190.578 235.193   5
   4  10  26 42.7582 278.808   6
  10  -4  26 625.266 359.724   6
   4  10  26 69.0942 306.485   8
  10  -4 -26 410.221 278.418   5
  10  -4 -26-260.354 354.956  10
  -4 -10  26 997.918 711.336   2
  10   4 -26-127.002 376.927  10
   4  10 -26-137.516 430.301   3
   4  10 -26 168.608 232.749   5
  -4  10  26 449.846 314.370   6
  10   4  26 125.005 250.951   6
 -10  -4  26-220.174 550.232   2
   4  10 -28 3305.58 492.940   5
 -10  -4  28 3411.20 1014.64   2
  -4 -10  28 3305.98 919.339   2
  10   4 -28 1158.36 603.215  10
  10  -4  28 4235.35 555.239   6
  -4  10  28 4495.39 626.063   6
  10  -4 -28 2915.66 501.161   5
   4  10  28 3139.05 545.395   6
  10   4  28 3962.08 557.576   6
  10   4 -28 3312.38 448.419   5
   4  10 -30 808.723 288.796   5
  10  -4  30 1571.89 368.027   4
  10   4  30 1469.06 386.207   6
  10   4 -30 716.706 481.278  10
  10  -4  30 980.144 356.258   6
  -4  10  30 946.096 356.611   6
  10  -4 -30 859.625 299.010   5
  10   4 -30 1435.14 371.050   5
   4  10  30 1666.81 450.324   6
  10   4 -32 931.732 368.333   5
  -4  10  32 289.175 266.573   6
   4  10  32 998.279 371.363   6
   4 -10 -32 1657.82 396.421   5
  10   4  32 1204.54 389.209   6
  10  -4 -32 519.088 275.010   5
  10  -4  32 814.522 292.240   4
 -10   4  34 2277.96 446.089   6
  -4  10  34 1402.52 420.682   6
  -4 -10 -34 1444.86 450.818   5
  10  -4 -34 566.505 333.229   5
  10   4 -34 669.749 306.870   5
   4 -10 -34 1488.80 395.030   5
  10   4  34 881.329 344.398   6
   4  10  34 757.703 357.131   6
 -10  -4  34 610.915 391.787   6
   4 -10 -36 141.244 277.628   5
 -10  -4  36 194.217 262.166   6
  10  -4 -36 199.870 262.773   5
   4  10  36-107.925 273.256   6
  10   4 -36-308.430 250.132   5
  -4 -10 -36-252.771 318.050   5
  -4  10  36 186.486 286.814   6
 -10   4  36-344.346 278.771   6
 -10  -4  38 314.931 343.167   6
  -4  10  38-24.9907 270.544   6
   4 -10  38 252.439 377.412   4
  10   4 -38 29.1717 230.276   5
 -10   4  38 106.468 261.194   6
   4  10  38-41.3406 260.526   6
   4 -10 -38-162.046 229.938   5
  10  -4 -38 203.205 214.010   5
  -4 -10 -38 117.777 311.118   5
  -4 -10 -40-353.448 296.357   5
   4 -10  40-459.524 291.762   4
 -10  -4  40 190.289 269.682   6
 -10   4  40 8.09606 209.600   6
   4  10  40-69.7822 267.148   6
   4 -10 -40 330.836 220.096   5
  -4  10  40-1.16381 237.813   6
  10  -4 -40 1.57751 224.958   5
 -10  -4  42 384.965 271.644   6
  10  -4 -42 96.3107 206.158   5
 -10   4  42 31.3914 198.598   6
   4 -10  42 161.810 235.976   4
  -4  10  42-73.9432 235.552   6
   4 -10 -42 56.7468 232.587   5
   5  10  -1 33958.1 1648.99   1
 -10  -5   1 30816.1 1454.92   2
   5  10   1 33087.1 1583.99   1
  10   5   1 34169.9 1519.26   3
  10   5  -1 34506.7 1590.52   3
  10   5   1 33125.1 1513.42   1
  10   5  -1 34336.2 1589.76   1
  10   5   3 1356.92 354.750   1
   5  10  -3 1300.84 369.648   1
  10   5  -3 2304.24 491.087   1
   5  10   3 1611.01 394.671   1
  10   5  -3 1945.70 453.624   3
 -10  -5   3 1328.15 370.176   2
  10   5  -5 27204.8 1565.74   1
   5  10   5 28421.5 1459.19   1
   5  10  -5 21638.4 1384.56   1
 -10  -5   5 21315.5 1298.68   2
  10   5   5 22079.3 1079.10   1
  10   5  -5 27817.7 1584.77   3
  10   5  -7 110874. 3168.01   1
 -10  -5   7 117102. 3152.00   2
  10   5  -7 109701. 3227.76   3
   5  10  -7 116831. 3240.81   1
  10   5   7 116593. 2285.67   1
   5  10   7 116881. 2837.24   1
  10   5  -9 9052.60 952.041   1
   5  10   9 9588.20 807.543   1
  10   5  -9 8434.34 927.803   3
 -10  -5   9 12172.0 1107.20   2
   5  10  -9 10948.3 1021.06   1
  -5  10 -11 7205.79 837.115   1
  10   5 -11 6563.69 862.872   3
   5  10  11 7768.77 754.881   1
   5 -10  11 6172.07 684.986   2
  -5 -10  11 8530.91 1040.53   2
  10   5 -11 7154.43 925.356   1
   5  10 -11 6566.02 837.611   1
 -10  -5  11 6294.91 823.401   2
  10   5 -13 34247.7 2060.56   3
   5  10  13 30820.7 1358.75   1
  -5 -10  13 34244.7 1986.36   2
 -10  -5  13 33209.3 1987.90   2
[truncated: 2,316,750 more chars]
